# Supplementary material for: Circadian ribosome profiling reveals a role for the Period2 upstream open reading frame in sleep
Source: Proc Natl Acad Sci U S A. 2023 Sep 28;120(40):e2214636120. doi: 10.1073/pnas.2214636120 (PMC10556633; doi:10.1073/pnas.2214636120)
Supplement: Supplementary file 2 — Dataset S01 (TXT) [file pnas.2214636120.sd01.txt]

Name	RefSeq ID	BH.Q	ADJ.P	PER	LAG	AMP	CT00_rep1	CT00_rep2	CT04_rep1	CT04_rep2	CT08_rep1	CT08_rep2	CT12_rep1	CT12_rep2	CT16_rep1	CT16_rep2	CT20_rep1	CT20_rep2	CT24_rep1	CT24_rep2
Sigmar1	NM_001286541	0.003377487	1.23E-07	24	0	8.137622122	36.19365821	32.77975086	15.63756683	16.56397872	8.715484469	9.19581396	3.697411154	7.254489351	13.50495328	9.693424547	20.22382004	22.76611582	30.24367058	21.85504174
Tardbp	NM_145556	0.006701363	5.99E-07	24	0	1.157653581	4.949966899	4.151862245	2.336647917	1.686015376	1.090870915	1.04070942	0.321514013	0.969978473	1.886374034	2.012654254	2.435439855	2.72804031	3.949401901	3.090484834
Aqp8	NM_001109045	0.006701363	2.20E-06	24	0	6.536799376	26.19079841	22.77504035	12.4291695	7.434429931	3.419151599	3.088287009	1.006833499	1.444211705	4.261045605	2.255204895	14.19837263	11.40922586	17.88101776	17.36824509
Rdh11	NM_021557	0.006701363	2.20E-06	24	0	5.587767183	27.32516834	21.13232189	12.15648474	9.515233808	7.476862683	9.404782644	4.142036546	3.3337728	9.483235964	7.568683981	14.74428117	20.04498035	19.63708639	16.07661927
Arntl	NM_001243048	0.006701363	2.20E-06	24	0	2.208561769	4.701156368	4.065844871	2.046949318	2.397795679	0.00775514	0.279546928	0	0.110599863	1.46657548	1.258592926	2.560076242	3.751450861	3.711718994	2.971207126
Ncald	NM_001170866	0.006701363	2.20E-06	24	4	1.747705483	5.032519779	4.586624608	5.666068525	5.494501683	3.546951758	3.399340307	2.11499581	1.05385051	2.352569135	1.998749907	3.32832592	3.384207319	5.052443546	5.108483831
Ppard	NM_011145	0.006701363	2.20E-06	24	0	0.967804187	5.94312432	4.922221413	0.525745781	1.449103688	0.302520949	0.255930658	0	0.106674728	1.135114608	0.596172586	2.772009073	2.149340193	5.484499381	3.061811085
Rnf144a	NM_001081977	0.006701363	2.20E-06	24	0	0.625687368	2.924209897	4.120581091	1.272352804	1.287163477	0.634938781	0.469485663	0	0.19646335	0.964069941	0.739811267	1.865726655	1.025210065	1.652862827	1.93310947
Dennd2d	NM_001093754	0.006701363	2.20E-06	24	0	0.271124748	1.694912217	1.383211617	0.887525067	0.864159416	0.795717271	0.609381452	0.447497831	0.425274548	0.954860357	0.860920775	1.308673811	0.992809747	1.31047686	1.51816849
Pnrc1	NM_001033225	0.011791047	6.89E-06	24	0	25.66937977	59.51210203	68.58121545	43.19258272	40.40541744	16.34253378	11.5890018	11.06982491	8.481299378	34.67259166	16.46943004	34.44135717	44.12074833	44.10814317	49.71879452
Aqp8	NM_007474	0.011791047	6.89E-06	24	0	21.09535321	98.677519	86.83261967	55.46181551	31.4238383	17.15775626	12.8873429	7.734814137	6.274236036	19.03165335	15.43034928	37.22917932	49.7110827	61.43805766	51.67441093
Pgd	NM_001081274	0.011791047	6.89E-06	24	0	5.585468406	21.36883032	22.45564352	14.36820769	8.90716365	8.533399249	9.123102056	7.110052753	6.694471096	11.88227631	13.67327017	15.20185845	17.1570728	18.19036056	15.97183339
Cks2	NM_025415	0.011791047	6.89E-06	24	0	3.437531016	28.23713317	22.41059619	13.13255285	11.38429759	6.137947635	8.614594976	2.358854711	6.6675456	10.1154517	9.57072297	12.3512303	10.50692847	16.33306868	13.90925282
Capn2	NM_009794	0.011791047	6.89E-06	24	0	2.04684481	11.25277743	12.41270393	7.650852896	6.366468171	4.611283601	4.756177205	4.291109745	3.009920585	6.123132513	6.568920121	6.481749215	7.396557762	9.357227516	7.902551515
Tjp2	NM_001198985	0.011791047	6.89E-06	24	0	1.163277088	5.22905248	4.044402281	3.287015642	2.37445349	1.641893407	1.880253445	1.580876298	1.043041787	3.11345721	2.178402251	2.596526146	3.470441804	3.741235592	3.339373509
Wee1	NM_009516	0.011791047	6.89E-06	24	16	1.068285811	0.644367305	0.57207006	0.086810449	0.259738318	1.972206449	1.000434287	2.348943556	2.082854342	3.753258208	2.93797672	1.170594543	1.29543501	0.716619999	0.372816819
Clpx	NM_001044389	0.019139091	1.89E-05	24	0	26.06809804	67.51764829	67.49340928	57.65113418	48.17224143	18.41753111	16.10173559	9.102787718	5.585320536	22.36541943	17.02315953	29.66586226	45.96864551	58.63756666	63.63314138
Nampt	NM_021524	0.019139091	1.89E-05	24	18	11.38195514	14.60794712	13.16284083	6.638745102	6.875670021	7.368061856	9.3434067	31.13054523	22.13542855	43.85102624	32.36916447	18.20003676	20.53571119	13.28006135	10.92914214
Pmvk	NM_026784	0.019139091	1.89E-05	24	0	6.751170374	40.6366179	32.22883068	9.748203031	7.201028413	4.555821427	5.329570505	4.228914007	4.318844899	8.939027537	9.483235494	18.46466044	24.3089345	23.03396466	16.7772423
Nat8	NM_023455	0.019139091	1.89E-05	24	22	4.236221956	7.099904339	9.313706135	5.836472992	4.257603044	2.722498152	3.32155936	3.322783592	3.101555974	8.36084416	7.613211979	10.20880874	9.830848942	8.808333808	8.454586265
Evi5	NM_007964	0.019139091	1.89E-05	24	0	2.462285394	11.29345044	13.26866404	9.84338208	8.528509271	5.605959445	5.489160379	5.073085761	2.597934735	7.913530764	5.969962082	6.663786459	8.9145696	9.082677415	9.852024315
Dpp9	NM_172624	0.019139091	1.89E-05	24	0	1.95032952	12.03539661	10.86757168	7.473478316	6.945221826	4.715295858	3.998642225	2.393451768	3.363870264	5.888900843	4.868973322	6.197466224	6.590558905	10.53530806	7.072220448
Tjp3	NM_001282095	0.019139091	1.89E-05	24	0	1.771976167	5.537399018	5.36196475	3.784128928	1.960035915	0.957090611	1.278176201	0.746026321	0.605748825	3.53593223	1.792241896	3.157146617	3.160995636	4.358280166	4.0461863
Bloc1s5	NM_139063	0.019139091	1.89E-05	24	0	1.614913863	13.55805967	11.42816915	8.184582976	7.800011883	6.604067347	5.4782995	3.981212442	5.468921801	7.755593861	6.505768885	7.032412207	8.789601972	10.00943825	8.624663687
Gpcpd1	NM_001042672	0.019139091	1.89E-05	24	12	1.48300841	2.957270232	2.408609002	3.772867816	3.238258526	9.099026345	4.763527985	23.02521583	11.66778432	4.453698079	4.324429097	3.042736074	2.914309504	2.148743161	1.869575427
Dock6	NM_177030	0.019139091	1.89E-05	24	0	0.785509297	3.230829443	2.739934066	1.856257015	1.176364808	0.842235354	0.832632521	0.510736661	0.449629572	1.423867116	1.439971013	1.594660264	1.953113254	2.346947289	1.722015015
Fam222a	NM_001004180	0.019139091	1.89E-05	24	0	0.519305369	2.379712977	3.377031265	0.448760196	1.051934453	0.724104068	0.4323236	0	0.207226845	0.902077834	0.715314205	1.166732296	1.396779276	2.196072915	1.246066149
Elovl3	NM_007703	0.026192754	4.69E-05	24	1	182.3881472	634.0215789	590.8856809	326.5702578	364.979377	49.31075513	64.06437519	27.06341241	24.13236902	99.21990712	40.93882336	209.9116656	318.7681083	528.976847	450.4357161
Hacl1	NM_019975	0.026192754	4.69E-05	24	0	77.41242504	247.3796011	188.6764132	134.6488335	114.1325039	75.03962578	64.26401022	46.56828891	42.25127101	140.7463965	84.93331668	147.7476065	199.2619522	194.4513083	180.9017817
Cyp8b1	NM_010012	0.026192754	4.69E-05	24	2	60.62797659	250.8241039	224.1407744	172.0520595	160.3678815	92.0735472	75.66378496	47.11093395	51.46368176	74.62697478	80.94761231	122.1798111	134.5084926	207.1591675	165.3213777
Adck3	NM_001163290	0.026192754	4.69E-05	24	0	44.80107273	192.6997652	178.4694401	142.4920504	96.95975832	66.51038634	36.91405113	24.32380621	21.35405705	70.26799389	44.71212837	69.52513919	100.2723358	143.1949774	123.5236771
Pnp	NM_013632	0.026192754	4.69E-05	24	0	11.61512795	39.33264679	43.44758627	33.18201749	29.28503697	14.65648945	15.95879936	13.6177316	8.535618775	26.64573529	20.395825	18.62585473	27.28529349	33.2981653	34.53215788
Dhcr7	NM_007856	0.026192754	4.69E-05	24	0	10.3200347	75.86927768	59.26637908	33.60605731	30.70823816	23.2143767	29.50112913	24.05907793	13.87400593	25.5461037	34.59543278	33.4916765	49.79244045	52.23903081	52.49192544
Efna1	NM_001162425	0.026192754	4.69E-05	24	0	8.624474971	43.97126185	29.89867109	25.32465595	25.85398633	17.40865016	19.41186243	8.998769681	12.34021269	24.42894536	15.10435598	31.60871191	27.16675405	41.89596308	26.55384513
Nr1d1	NM_145434	0.026192754	4.69E-05	24	10	6.961513047	1.284274948	1.299634148	20.92724671	8.141271621	32.07916678	18.81999531	6.803236523	9.226255806	5.625738739	1.982109907	0.674296841	0.807589718	1.457437234	0.819931787
Caprin1	NM_001111290	0.026192754	4.69E-05	24	0	6.291061451	30.61329367	24.0838941	19.03129428	13.86559053	10.13438986	9.504538344	7.57704429	5.895128724	18.59116074	15.4524558	17.93995557	17.99365173	22.74747513	22.86984822
Gale	NM_178389	0.026192754	4.69E-05	24	0	5.143636081	21.90039389	16.29707634	9.757356866	8.239647966	2.767400361	5.121819918	1.905179004	2.239383663	8.16497424	10.93909488	12.39601982	11.01919522	12.12054042	10.88810446
Avpr1a	NM_016847	0.026192754	4.69E-05	24	0	5.00569019	22.75975472	19.97222415	12.64441391	10.74179436	7.844497949	5.023385604	2.957928923	1.615111987	9.832292963	6.164844038	7.343093538	12.11149196	16.32304713	14.80338368
Asb13	NM_178283	0.026192754	4.69E-05	24	0	4.674740634	20.54047078	20.2492893	14.27204375	11.37115669	7.660962149	7.396932387	5.522176658	5.665442799	12.28210338	8.381232881	10.90988319	12.57944149	16.08550281	12.85958194
Mmab	NM_029956	0.026192754	4.69E-05	24	0	3.044591188	11.52903683	9.972352672	7.453611079	5.125765831	5.114956363	3.491286693	2.957928923	3.014698836	5.172674162	4.297059293	7.788136883	7.320400985	5.569036141	9.050541217
Rfxank	NM_001025589	0.026192754	4.69E-05	24	0	2.662679726	8.983759905	7.399772707	5.656672758	6.685724471	2.202579438	2.533099148	2.381189886	1.933050416	5.715017176	3.634174927	6.74985993	6.383363058	9.317296247	7.787769097
Lgalsl	NM_173752	0.026192754	4.69E-05	24	0	2.615755974	10.79747503	6.395798957	4.972169406	4.409390168	1.547781597	1.224016193	0.72228497	0.454814733	5.49078694	3.229607988	5.200203067	6.684998191	7.158221784	6.738609819
Chka	NM_013490	0.026192754	4.69E-05	24	0	2.512576867	7.728989263	6.282769751	4.802214341	5.045300389	1.300492353	1.530723698	0.173395833	0.527515386	3.632366745	1.950963702	2.261789472	4.645262159	6.317402243	5.778767829
Camk1d	NM_177343	0.026192754	4.69E-05	24	2	1.197377847	6.570357848	4.152077927	3.823605683	3.329669827	2.333733031	2.63242963	2.512318851	0.894035817	0.778364303	1.202364879	2.935689609	2.82749789	6.14008094	5.082655272
Per2	NM_011066	0.026192754	4.69E-05	24	18	1.188579427	2.751130171	1.538369006	0.719397569	0.160182294	1.274514327	1.160721799	1.997837435	1.979041099	6.646335333	4.824285813	3.214971859	2.841626944	2.053003064	1.568715003
St5	NM_001001326	0.026192754	4.69E-05	24	0	0.793519169	2.136555653	2.554054307	1.897753732	1.432289619	0.775548161	0.669215202	0.281707516	0.308129628	1.321297427	1.006918736	1.376715617	1.859908913	2.171453522	1.519849078
Dus2	NM_025518	0.026192754	4.69E-05	24	2	0.627276908	3.485622609	2.5974825	2.474097795	2.532179904	0.713567233	1.837265685	1.457964966	1.396364258	1.952489224	1.815335209	2.193616916	2.166684964	3.796035504	3.434896341
Slc34a2	NM_011402	0.026192754	4.69E-05	24	0	0.599188444	5.374966298	3.033301711	0.593381178	0.847380424	0	0.168587596	0	0	1.146514611	0.243520577	0.419977271	1.288499308	2.317579571	2.559137404
Ccdc151	NM_001163787	0.026192754	4.69E-05	24	20	0.273832078	0.736713823	0.723430543	0.625466362	0.282476352	0.112044796	0.255518532	0.717073678	0.333632895	1.605212577	0.831264608	0.739202419	0.996496652	0.729608383	0.696874031
Cyb5b	NM_025558	0.034501452	0.000107089	24	0	50.92200615	283.5752548	239.2291651	169.2469296	130.8309735	106.0836179	82.42826853	75.57913594	67.47623067	148.9643554	97.23233792	126.8694125	148.2360554	194.2282482	173.6190052
Eif4ebp3	NM_201256	0.034501452	0.000107089	24	18	43.84861782	97.8568023	74.96660021	30.88539574	24.5871892	53.14013663	18.17845831	187.1841853	100.8445846	396.5033997	111.0679597	92.26124455	110.6774708	56.56270932	64.60643247
Gys2	NM_145572	0.034501452	0.000107089	24	16	22.3725547	45.78631491	41.58007473	30.9572658	21.74608889	58.80250937	36.84566925	85.47952411	70.91647035	103.2954293	86.31351627	40.49443254	53.65619043	38.99311167	36.58351094
Nop10	NM_025403	0.034501452	0.000107089	24	0	19.14976899	196.9569593	170.9470894	123.7693194	122.4873959	107.9284	102.5878571	86.03413578	95.17756305	188.8546929	115.7276196	129.7184746	135.010263	147.8995994	135.5899092
Mrap	NM_029844	0.034501452	0.000107089	24	0	13.41613153	54.03916865	47.03209936	33.61461217	24.94404093	16.43277458	14.45688416	12.64689295	12.114068	35.25111822	19.3183113	35.40604974	28.44682732	33.34942256	41.72025697
Acss2	NM_019811	0.034501452	0.000107089	24	0	12.59376411	80.33192536	62.35504815	36.24970913	21.10192645	23.13881443	16.33651284	18.30455873	13.45836371	26.76344399	25.68789958	30.04262044	58.36983185	53.53410442	48.78635158
Ppp1r3c	NM_016854	0.034501452	0.000107089	24	1	10.72215779	77.0704576	39.47438694	25.89477645	24.03062864	12.0272186	11.67641945	11.0712387	4.261006669	18.39100513	9.491855234	19.52007398	38.52549496	62.05008584	56.41118341
Sgpl1	NM_009163	0.034501452	0.000107089	24	0	7.127106072	30.34768713	22.34834879	21.77031827	15.82197792	13.18203077	11.62815383	9.873650067	6.757735521	19.56873634	17.60363791	15.87593365	21.78850336	24.79769338	24.96379452
Hypk	NM_026318	0.034501452	0.000107089	24	0	6.960150579	62.30267203	58.02855095	28.74620345	33.66224707	31.6926708	27.02324121	18.95138182	22.63966669	34.49340514	33.37261588	42.48408324	36.86638056	39.93333326	35.7058806
Pter	NM_008961	0.034501452	0.000107089	24	2	5.837053645	28.13609408	24.01001713	22.03412119	17.42333567	13.21284699	14.95474225	10.59006358	7.337156409	16.86084277	12.46807592	15.93627222	20.72291635	28.61779129	21.5004608
Tfpi2	NM_009364	0.034501452	0.000107089	24	0	5.771206734	34.10836566	31.38807857	21.12126531	20.7185351	12.95954647	16.79563089	12.17252055	8.321659474	16.97736631	14.42402215	12.3028994	25.76519035	26.97964913	29.679562
Slc16a1	NM_009196	0.034501452	0.000107089	24	0	5.539196224	33.49228681	25.57387132	16.42289054	14.26733623	9.980298461	11.38111608	8.279801042	8.23008631	20.81427192	14.64787721	14.54714376	20.75601392	21.61742324	21.11316284
Tgm2	NM_009373	0.034501452	0.000107089	24	0	5.409335786	58.54792526	37.47188827	25.75081378	20.64366831	18.10085775	16.3440063	13.14251801	10.85614921	24.6614404	24.1127324	24.20403024	23.23759666	35.36420343	27.52672741
Btg1	NM_007569	0.034501452	0.000107089	24	0	5.087336308	16.9151007	16.33430015	11.355289	7.889118506	6.004927098	5.125120432	3.632544291	2.805843403	9.452650302	3.338730546	6.276736333	12.29434527	12.61454494	13.46800759
Cdkn1a	NM_001111099	0.034501452	0.000107089	24	0	3.863478413	21.95088505	13.99960947	4.496945049	5.698560678	0.388683698	2.309464514	0.530194807	0.623201068	6.625071422	2.620247991	7.773248084	5.69111751	7.557641556	12.3543932
Spryd7	NM_025697	0.034501452	0.000107089	24	0	3.740593249	20.47543706	16.39943221	13.48341222	9.211380906	8.634635819	8.193414514	7.153358722	7.476906687	14.50166826	9.210973804	14.97639188	12.42710568	14.72431612	13.78530609
Acacb	NM_133904	0.034501452	0.000107089	24	0	3.651982777	17.47938104	13.03898444	6.809496014	4.765043739	2.804179941	2.674035375	3.940280318	2.675777133	5.879596907	4.651796474	8.466706143	13.73795955	12.72254618	10.73903379
Pi4k2a	NM_145501	0.034501452	0.000107089	24	0	3.442011231	17.6032552	16.75809484	14.72234533	10.84511047	8.386317377	8.115815089	5.631797866	7.294759887	13.72564469	9.438606135	10.52476096	11.98808931	15.58681125	13.99974828
Lsr	NM_001164185	0.034501452	0.000107089	24	0	2.763815407	14.6910971	11.78047499	5.757216162	7.86001728	4.82620329	5.314929627	4.226014421	4.679807257	10.82459101	6.18974087	9.537959735	8.084204846	11.87208774	10.15899253
Ddx17	NM_001040187	0.034501452	0.000107089	24	0	2.277525926	17.61926439	10.22067123	8.358009859	6.938801269	4.812410166	5.137101805	4.511979272	3.361803913	7.823559143	7.003004672	7.355632691	8.206268877	13.30468949	11.49777825
Ext2	NM_010163	0.034501452	0.000107089	24	0	1.543213613	9.05303617	10.15043581	5.857891715	4.767319565	4.594995863	3.675458094	3.145374279	2.956253532	5.85580015	3.417027208	5.843611327	5.221198337	6.625921258	6.991645922
Ncoa5	NM_144892	0.034501452	0.000107089	24	0	1.019600466	5.309031855	3.933513013	2.264006013	1.877867664	1.354738518	1.251498421	0.942552481	0.981792356	3.513169909	1.998749907	2.050361115	2.796671326	3.589446425	4.068588904
Atg7	NM_001253717	0.034501452	0.000107089	24	0	0.938874265	5.963257187	5.543996784	4.105689053	3.414693085	2.777920335	2.451336073	2.10767405	2.224029721	4.00736817	3.352613001	3.544380832	3.121790434	4.825163134	4.428394654
Slc17a8	NM_182959	0.034501452	0.000107089	24	0	0.913547111	3.303238102	3.06021953	2.227785785	1.116745114	0.854278314	0.472498763	0.324830797	0.850400126	1.254103327	1.360746276	2.164719232	1.686765978	2.343608958	1.740677697
Agpat5	NM_026792	0.034501452	0.000107089	24	0	0.857986268	6.023872388	7.369953609	3.687422467	4.247639475	3.047706151	3.353469021	1.410081185	2.471866152	5.100240978	4.142943094	4.032197307	4.566844837	5.424088625	5.711694115
Rbmx	NM_001166623	0.034501452	0.000107089	24	0	0.821144814	4.040046513	2.901419028	2.294815346	1.459051768	1.434681005	1.490106669	0.703548312	1.147079203	2.229585726	1.144450458	2.308353335	2.714506446	3.224458533	2.502330281
Dut	NM_023595	0.034501452	0.000107089	24	0	0.462752789	5.534337991	4.244125851	2.163562887	2.485791901	2.553020703	1.994693055	0.739482231	1.126742671	2.017981525	2.000230462	5.420817743	2.645870421	3.344038424	3.066245738
Mthfr	NM_001161798	0.034501452	0.000107089	24	2	0.443214942	1.581808217	1.001644234	0.95819375	0.878790029	0.15732333	0.232475018	0.006384019	0.127566262	0.823162248	0.421836887	0.549881512	0.78315589	1.615636406	1.180374258
Per3	NM_011067	0.034501452	0.000107089	24	16	0.441822122	0.134256178	0.239375562	0	0.024120892	0.542448678	0.417903103	1.379303783	0.759087015	0.979074594	0.901143489	0.489480847	0.305645409	0.194693342	0.169053
Oma1	NM_025909	0.034501452	0.000107089	24	0	0.338661222	8.624735391	7.555114242	5.166638006	5.127124715	5.082385115	4.905462207	3.295734625	2.552549478	6.55359835	4.916387678	5.384401501	5.980958529	6.446741253	6.038326539
Mtrf1	NM_145960	0.034501452	0.000107089	24	0	0.301636314	2.823895073	2.428001594	1.980387697	2.121840755	1.44961992	1.218527331	1.850363609	1.216102532	1.852832813	1.695262589	2.060153828	1.952621861	2.296794104	2.548121458
St5	NM_029811	0.034501452	0.000107089	24	2	0.154603582	0.253064469	0.359596437	0.117321234	0.234018066	0.099453988	0.068285422	0	0	0.101321248	0.02152071	0.396921801	0.227737801	0.41212189	0.430370741
Plekhg1	NM_001033253	0.034501452	0.000107089	24	0	0.147603425	0.767868067	0.816154561	0.469010625	0.584250514	0.393308325	0.30996669	0.51710556	0.277644217	0.476911461	0.488442711	0.625928955	0.602051091	0.673181836	0.703892906
Eif2ak4	NM_013719	0.034501452	0.000107089	24	0	0.129693168	0.459835555	0.641447601	0.229694759	0.154758646	0.14711707	0.142603828	0.110383877	0.075949645	0.29204405	0.243439976	0.493399673	0.313761333	0.400443436	0.333383183
Creb3l1	NM_011957	0.034501452	0.000107089	24	0	0.110211872	0.431039786	0.578466192	0.175248594	0.154883957	0.073136933	0.103570601	0.09385736	0.060175488	0.261949525	0.178042492	0.234554614	0.261679492	0.322009854	0.289470751
Prdm10	NM_001080817	0.034501452	0.000107089	24	0	0.08598268	0.479596187	0.552764673	0.321160419	0.360713591	0.427222787	0.263136521	0.199367016	0.188390807	0.280028273	0.285495449	0.394024197	0.401626146	0.451264392	0.404493931
Bhmt	NM_016668	0.046046639	0.000228678	24	0	57.1143918	362.1863871	255.3811487	289.3883905	185.9305158	124.3606386	119.0573785	114.4435055	86.90306387	175.4825826	136.0676255	138.7902489	248.2920466	245.3232001	318.2286393
Plin2	NM_007408	0.046046639	0.000228678	24	2	46.76832972	236.3962243	188.9342526	145.3779864	159.6264429	137.3485781	93.48603673	56.15541062	66.6687768	118.5006233	89.96801297	106.8921485	141.6603471	194.9779693	145.1058983
S100a10	NM_009112	0.046046639	0.000228678	24	0	42.88790007	251.8694336	240.6419357	210.9487197	169.5899491	110.3689092	111.8523663	94.86718432	66.34606005	152.9713212	110.8758087	128.9260467	160.6226492	191.6124615	193.5872953
Cyb5r3	NM_029787	0.046046639	0.000228678	24	0	35.41903399	317.1514506	278.3314653	210.391468	187.7474853	184.2175974	160.3013897	157.64975	146.6495961	258.5195236	188.5475902	190.800178	233.0425405	253.0165524	235.8888498
Sdc1	NM_011519	0.046046639	0.000228678	24	0	33.05715067	202.9655539	165.8903928	96.06553142	85.6543143	60.33326606	47.76418171	63.87129158	46.08165322	144.8566835	71.09868333	107.8237253	105.5990342	129.4397998	117.2012157
Tubb2a	NM_009450	0.046046639	0.000228678	24	0	29.45869223	79.53456645	60.23773656	51.46401402	36.80089223	5.65126613	9.803131933	4.815774168	2.39079241	37.87456561	17.92694512	27.15281516	39.20135207	83.64509233	51.19534176
Ddc	NM_001190448	0.046046639	0.000228678	24	0	19.34079579	81.02863783	59.26523864	45.52082224	46.95350177	18.35203718	22.17509336	13.23673193	12.90764211	54.84495414	37.29001076	43.14632122	56.75392054	52.42920242	55.3648996
Gclc	NM_010295	0.046046639	0.000228678	24	2	16.17549977	66.90541748	71.14290913	60.28331535	51.21706901	44.50158461	29.09968794	26.73280504	23.46434663	35.46832206	28.34145786	31.6696597	44.73117198	63.28865938	54.26690455
Tars	NM_033074	0.046046639	0.000228678	24	0	15.61355924	62.08883341	52.92313248	43.90438455	33.09339578	20.11518891	18.79763372	14.3369422	12.72019797	35.33004912	27.5908323	26.43211754	40.87854096	49.93067898	40.40402278
Pnkd	NM_001039509	0.046046639	0.000228678	24	0	12.45603233	46.79647278	41.09664227	32.13649538	22.81956965	14.52100553	9.842997746	9.069701541	6.718814627	29.95523225	14.62877269	21.83815148	25.05870005	35.07521237	26.66439151
Hmgcs1	NM_145942	0.046046639	0.000228678	24	0	11.22629576	62.00815205	58.92091352	37.5975637	26.43352864	23.50438172	41.82369175	16.86872735	10.5407396	25.02491128	21.72118398	31.33649641	56.02557929	57.43140451	53.98629515
Cldn2	NM_016675	0.046046639	0.000228678	24	0	11.01132815	49.0046723	42.03760523	35.26306488	31.60306129	20.89649359	19.69069527	14.21734967	16.82471752	32.84922969	20.59616186	19.69170967	37.18351811	38.79930494	35.50421695
Acsl4	NM_001033600	0.046046639	0.000228678	24	20	10.41784193	31.22357852	26.1678864	18.74898389	17.00949485	14.16236662	16.58815974	23.73406849	16.20606717	31.7425482	35.12131739	30.21903622	38.03960571	29.78435656	27.06076276
Adh4	NM_011996	0.046046639	0.000228678	24	2	9.78854163	57.47197144	58.29115476	51.37526416	43.10046663	43.54169453	42.50615383	32.28222428	22.38251474	42.39367023	37.53217583	30.90728843	51.74035202	58.54962129	64.04290832
Ran	NM_009391	0.046046639	0.000228678	24	0	8.569552672	63.10133584	52.5210574	34.36819645	25.85223577	21.67866718	23.59631216	20.50009073	21.46444788	36.9122454	28.71759449	26.87822131	33.79784479	50.66218212	38.36291542
Fdft1	NM_010191	0.046046639	0.000228678	24	0	6.210167921	22.93747432	21.40324909	7.094197884	7.502191662	6.639462163	13.60541076	6.37803424	4.187211019	10.67444314	11.31311666	15.42196586	17.94140019	19.55736318	18.58040386
Mal2	NM_178920	0.046046639	0.000228678	24	0	5.65764326	24.88419074	24.01508297	11.41619411	9.434645603	5.840506475	4.756177205	4.18335662	6.913876987	22.15743715	9.170036142	14.91499282	13.76284598	17.84205187	17.97696073
Atg101	NM_026566	0.046046639	0.000228678	24	0	5.430595645	27.95638558	24.83689704	20.19378292	16.68673334	12.80064066	11.94819476	7.225216291	8.301272937	18.86997862	10.9711199	13.91260333	16.97795751	22.77181395	21.09418513
2610528J11Rik	NM_025572	0.046046639	0.000228678	24	0	4.856053407	16.44275322	16.64672335	13.26205575	9.916294177	10.32153198	5.469477761	5.436193696	3.617757549	9.40815711	6.39455916	7.911463732	11.58462185	13.48789552	14.10322364
Lpin1	NM_001130412	0.046046639	0.000228678	24	15	4.261333405	3.79737044	3.578569751	2.745757991	1.860577574	7.240227992	7.335854622	66.8671205	50.17370481	17.76435252	15.82866357	5.110535246	4.039438537	3.360620432	2.812836999
Ubqln1	NM_152234	0.046046639	0.000228678	24	0	3.943969626	29.36138985	29.05636576	21.92821755	19.77146829	16.64723322	14.48492808	14.1035546	12.59557681	28.27541803	18.54984227	21.00322254	21.04961172	25.90439006	23.46176116
Nmrk1	NM_145497	0.046046639	0.000228678	24	18	3.927086679	5.966137988	5.509201826	3.451049232	4.267913479	3.925015383	3.389583303	14.92616441	9.547844049	16.20594394	11.55297946	6.963665869	7.222353986	4.546021465	5.480646228
Anp32a	NM_009672	0.046046639	0.000228678	24	0	3.36953313	39.75504792	39.59666323	29.94125773	21.79244446	20.01642366	17.02720501	19.75944422	15.35002792	20.99272684	19.99073591	17.2500516	31.29135823	37.0460872	32.90825385
Ppm1b	NM_001159496	0.046046639	0.000228678	24	0	2.948810528	16.58063794	15.96351865	13.93171211	9.272472807	10.27520239	7.205529285	8.306385309	5.608809609	12.50767794	8.895903672	11.09733444	11.72455788	15.71411263	14.46868272
Tnfaip2	NM_009396	0.046046639	0.000228678	24	1	2.788177982	10.5652423	8.345603622	7.334572117	6.556231171	3.969610213	2.784592554	2.529863956	1.38870976	4.310478627	2.568003136	4.730467581	5.691055585	8.02516428	6.426166899
Tlcd1	NM_026708	0.046046639	0.000228678	24	18	2.680228726	7.475677488	4.384164821	4.938179	3.940030482	6.043420221	4.955531144	8.083409	6.376490276	10.55151069	8.745946959	8.954225259	8.401288961	7.138051248	6.1855329
Pabpn1	NM_019402	0.046046639	0.000228678	24	0	2.577684416	15.76265328	14.02985742	10.42206869	8.200643943	7.461420178	6.77667243	5.494695781	5.56058701	12.62908968	7.561893024	9.531305369	13.15675964	13.24166738	8.597856426
Tspan33	NM_146173	0.046046639	0.000228678	24	0	2.309371938	9.315623438	8.442511123	7.158564468	5.715564628	4.56912003	3.719625179	3.590277686	3.114382721	5.551231863	3.489548953	6.694614138	5.024616116	6.960928039	7.951751314
Acnat1	NM_001164565	0.046046639	0.000228678	24	0	2.142321128	11.90490837	10.557008	7.127899537	6.276027003	4.902460014	3.683817964	3.263676384	2.331800149	7.814827492	6.824962181	4.925646891	7.932159608	10.89150976	8.032813353
40057	NM_001113487	0.046046639	0.000228678	24	0	2.076367857	11.84076555	10.3997662	7.740146227	6.793203179	5.166565604	4.275556562	3.289155339	2.32692482	7.914271294	6.429312199	8.102993188	7.654125148	9.148605119	7.304110941
Lpin2	NM_022882	0.046046639	0.000228678	24	14	2.066497348	4.410383091	4.94680671	3.61094527	3.833074409	6.755542986	5.553990607	10.90094522	8.637507295	8.918212865	7.844768838	4.889662589	5.386553669	3.981798943	2.87396157
Mtap	NM_024433	0.046046639	0.000228678	24	0	2.029895884	15.95347658	13.96962272	7.406265661	7.589131457	6.517715337	6.072504362	5.612748522	4.809786332	11.19872786	6.052186466	7.75770737	10.24156204	10.1281503	13.88232169
Taf15	NM_027427	0.046046639	0.000228678	24	0	1.712037915	17.64842047	14.39593011	8.570505737	6.79598547	6.145078	7.199061125	7.981628673	5.561641126	9.195039696	8.560103998	9.620248364	10.40704508	13.61630008	9.647639192
Rpa1	NM_001164223	0.046046639	0.000228678	24	0	1.488389881	11.55176427	10.19578743	8.098444335	6.294766199	5.041792117	6.218914569	5.366987494	4.607847645	5.95053869	6.948449209	5.972158678	7.712230998	9.482643119	8.297562224
Lnx2	NM_080795	0.046046639	0.000228678	24	0	1.418049047	7.348620345	6.792918024	3.816184808	3.67332742	2.089778729	2.0596255	1.265838578	1.495482038	6.529800481	3.18938806	4.095202923	3.396881677	5.8639486	4.250627279
Gca	NM_145523	0.046046639	0.000228678	24	0	1.156707002	3.590132242	5.391004405	2.899567643	2.532118023	1.339735629	1.468819431	0.100838486	1.161569263	2.270229216	2.314552392	3.104650162	2.53591217	1.969942635	4.036801207
Bco2	NM_133217	0.046046639	0.000228678	24	0	1.098016415	6.239505385	6.251908508	4.203330934	3.305355622	4.119451477	2.650501229	1.934885837	1.666514133	2.987143705	2.813428346	2.904009505	4.629562746	5.776523516	4.470473109
Itgb5	NM_001145884	0.046046639	0.000228678	24	0	0.93596341	8.415795568	6.808794266	4.053309153	4.544425819	3.409242872	2.831016175	3.220773671	2.199656334	4.818909574	3.360301345	3.490626694	4.768527418	6.361016268	5.199604787
Sorbs2	NM_001205219	0.046046639	0.000228678	24	0	0.931389065	5.116885572	4.261780575	3.903395368	3.914200822	3.007409947	3.246566837	2.028398541	1.739834941	4.607779891	3.253846306	4.085706948	4.842148364	4.989764088	4.178488837
Arntl	NM_007489	0.046046639	0.000228678	24	0	0.899949358	2.318814366	2.910548287	2.071628745	1.168639866	0.227822713	0.218993312	0.326033699	0.033324019	0.710806591	0.813420968	1.013156032	1.45637596	2.139873789	1.021933484
40787	NM_001009818	0.046046639	0.000228678	24	0	0.733339171	4.951048622	4.327227616	3.202678265	2.315436931	1.928155496	2.214071248	1.572046141	1.118413105	2.391943136	4.352149796	3.241118301	3.251169449	3.443955656	3.982415793
Shkbp1	NM_138676	0.046046639	0.000228678	24	0	0.723815915	2.728985657	2.270667616	1.742528632	1.525372303	1.066926559	0.918012144	0.964268022	0.874140134	1.715570941	1.117823598	2.090556842	1.613938005	2.014714059	1.667746261
Syne1	NM_001079686	0.046046639	0.000228678	24	4	0.512645176	1.436117369	1.764555248	2.056405426	1.489493114	1.092923332	0.775888005	0.56898367	0.273755153	0.60338318	0.512636189	0.640232793	1.030721615	1.812870797	1.700280029
Rad9a	NM_011237	0.046046639	0.000228678	24	22	0.455575116	1.37189796	1.082579402	0.55863305	0.638382033	0.122208242	0.163621702	0.342176868	0.335167669	0.840393334	0.67433403	1.045144809	0.979448177	1.266029971	0.696515741
Smarcal1	NM_018817	0.046046639	0.000228678	24	0	0.420538832	3.542150077	3.286632403	2.318673703	2.094621131	1.723941983	1.506481468	0.867875849	1.037310788	1.985826874	2.085640617	1.938984808	2.056053153	2.760084461	2.315766012
Gtf3c5	NM_148928	0.046046639	0.000228678	24	0	0.418308322	3.945407712	2.474639139	1.772942972	1.80195732	1.396573917	1.352609333	0.733727505	1.095802655	1.572376655	1.410946335	1.360477605	2.22376658	2.433683995	1.683886278
Ptpn9	NM_019651	0.046046639	0.000228678	24	0	0.33106705	3.347801179	2.289895558	1.264863375	1.607171357	0.849769757	1.139387754	1.017567454	1.08173811	1.852935819	1.144916304	1.3026417	2.271713366	2.092856425	2.944498436
Ddhd1	NM_001039106	0.046046639	0.000228678	24	0	0.267190368	2.132179448	1.907625492	0.851675409	1.011450139	0.577576711	0.606288394	0.782676286	0.548328042	1.379111206	0.757096577	0.854918686	1.073008198	1.461347632	1.39798141
E4f1	NM_007893	0.046046639	0.000228678	24	0	0.261380638	1.282987744	0.934169005	0.645416816	0.583620707	0.413382663	0.463310477	0.385816816	0.346791387	0.847707073	0.53276142	1.008604836	0.783030706	1.083216538	0.712201695
Sorbs2	NM_172752	0.046046639	0.000228678	24	0	0.23860985	2.222130573	2.62285913	1.752485938	1.374875704	1.415040653	1.563793263	0.871797613	0.87646906	1.662810028	1.457884171	1.516106635	1.951218823	1.968295526	2.057759472
Opn3	NM_010098	0.046046639	0.000228678	24	0	0.112297805	0.800502459	0.580118952	0.105149156	0.151011858	0.059423758	0.208082753	0	0	0.295129798	0.11572762	0.182952599	0.34018334	0.443237093	0.508021169
Crot	NM_023733	0.064310104	0.00046028	24	4	71.23987833	191.8066677	206.7138944	209.9088713	196.4031492	163.5745739	151.6660064	104.7164837	84.51706244	99.28172341	79.16878551	80.9136766	135.7954084	191.2807861	198.8550545
Ethe1	NM_023154	0.064310104	0.00046028	24	0	46.86789204	145.0149075	151.8561597	120.7697396	79.19204521	47.72616764	31.63166255	31.72204089	36.32167167	81.69250012	36.38889456	59.79972959	84.51011318	128.1238281	103.737656
Acly	NM_001199296	0.064310104	0.00046028	24	22	36.96127688	127.2466882	97.2309573	48.48385257	29.45561803	25.76864568	29.48756175	36.13186747	20.53873382	62.99731426	62.73046628	76.06131053	129.3129259	121.1487882	83.84135144
Litaf	NM_019980	0.064310104	0.00046028	24	0	33.18271561	105.0763063	104.0397366	74.71467999	69.90942328	50.25552083	44.82484144	42.63275817	33.00806152	105.4176001	47.44113598	76.61534642	77.03779238	78.18592197	82.41466028
Acsl5	NM_027976	0.064310104	0.00046028	24	0	20.24172269	135.0501172	117.6029874	93.45907439	67.91234426	70.59159602	54.87463516	55.00318636	40.11816653	76.23715562	64.00319108	61.87113428	110.0640036	110.7407723	110.7448131
Fpgs	NM_010236	0.064310104	0.00046028	24	0	17.10368797	67.2585712	59.16488576	47.32607682	33.58105825	23.13780932	16.89017233	10.64249725	10.27938115	35.36452461	24.78844867	31.87385424	33.06790694	45.2885449	42.24694937
Cml5	NM_023493	0.064310104	0.00046028	24	20	16.1308082	35.12336782	30.70494177	21.74008988	15.72947791	5.130861902	7.160764334	8.170138479	8.592458773	35.44357859	38.54188564	32.88311027	41.6612196	34.23534667	29.0771457
Gldc	NM_138595	0.064310104	0.00046028	24	0	12.93807296	47.87915848	43.46647369	35.4668959	29.38060517	17.16969765	14.79805723	11.65712574	9.300879934	35.1985197	21.15086901	20.07024715	30.02242432	36.1988971	32.89517379
Cxadr	NM_001025192	0.064310104	0.00046028	24	0	12.19769336	45.73464279	52.8140765	40.13912998	30.74481906	24.5639906	25.88878084	18.57417285	16.36003899	43.06593723	27.85917856	36.95809576	44.30771501	46.57699984	36.51772663
Sigmar1	NM_001286538	0.064310104	0.00046028	24	0	11.1918491	36.08381117	37.92554754	29.87265021	25.30718598	20.69473251	11.00491623	10.05424464	9.258192007	25.53487173	14.22706516	22.416822	30.05472994	39.3988527	26.03112207
Tubb4b	NM_146116	0.064310104	0.00046028	24	0	7.713123321	56.31699699	45.5017978	36.4674602	30.07417177	19.59248031	19.16616816	16.50125517	10.45385701	34.60951685	20.25016624	23.05979323	25.15063344	42.71898074	31.69477055
Tsc22d3	NM_010286	0.064310104	0.00046028	24	20	7.586661047	15.9710953	11.29185308	9.312480021	5.241936351	6.835900891	3.680983003	10.20161618	4.491931783	20.61434412	13.06511326	21.12931879	24.33428271	15.24189192	13.56920559
H2-Q4	NM_001143689	0.064310104	0.00046028	24	0	7.206553047	82.46230608	79.82553316	43.62402849	39.58728932	38.58179797	31.82442101	26.25788599	29.25820606	50.61200274	33.43242344	40.86285917	40.93731718	49.19291778	47.72996543
Ergic1	NM_026170	0.064310104	0.00046028	24	0	7.105524349	45.96908376	39.03022529	25.98513632	23.81474358	18.60578346	16.98427986	13.86146692	16.4189164	34.1004085	18.41000293	27.92655761	23.24977171	35.52689649	27.76922864
Cited2	NM_010828	0.064310104	0.00046028	24	1	7.053049523	35.03562189	24.02585444	23.3751656	17.24067639	15.49877637	11.90344372	7.422312353	6.339677775	19.84973649	12.84906408	14.41856913	21.87796201	26.9494011	25.62838445
Slc30a10	NM_001033286	0.064310104	0.00046028	24	1	6.152646658	26.20652023	23.13161464	18.83735949	13.08055432	5.573189875	6.010700792	3.068064574	2.5743159	11.43809103	4.793257435	7.629512631	11.84127541	16.80738291	15.16457201
Fam213a	NM_027464	0.064310104	0.00046028	24	0	6.005109364	23.45202924	24.08784776	19.51851311	17.6411406	14.95952213	11.40917846	10.54270997	10.93280038	17.537	10.68799422	20.21616892	18.69447895	17.71141085	25.58230962
Srsf1	NM_001078167	0.064310104	0.00046028	24	0	4.099537695	32.39180764	32.83813196	21.76221344	16.29492243	15.96459163	12.25234119	8.851712672	10.74177363	25.66149641	17.9636902	19.4178546	19.97096224	32.73437015	22.91571441
Rnd1	NM_172612	0.064310104	0.00046028	24	0	3.915377773	13.52573121	12.03950571	7.4329576	6.104119163	2.028604144	2.996729299	2.409692097	1.483637024	7.202106477	5.25429997	4.346000432	8.533909648	7.429740541	7.753324352
Wrnip1	NM_030215	0.064310104	0.00046028	24	0	3.710663974	15.02357141	14.96199049	10.35559873	9.040373181	4.667466063	4.109727095	3.401618261	3.160732688	8.915809283	5.54089815	4.496814718	8.483966326	11.46148442	9.499026568
Cdh1	NM_009864	0.064310104	0.00046028	24	0	3.572481993	19.57186254	17.64564938	13.58374847	14.6380524	12.02457216	9.930592911	10.35944338	7.138464718	14.04254904	7.191520252	13.85251955	14.16917486	17.47098446	14.17555298
Rpn1	NM_133933	0.064310104	0.00046028	24	0	3.468949504	81.98128257	64.47179681	45.3916917	44.99446879	42.746011	41.18170269	40.3115116	35.5543438	70.2277485	43.52475166	43.83908033	49.52800863	58.19106863	50.98779713
40057	NM_001113486	0.064310104	0.00046028	24	0	3.236964175	13.34628457	13.22321835	9.234368442	5.974854529	5.194227606	4.081453651	3.257273359	3.175641804	8.348836087	5.319897436	6.234405311	8.659212289	8.498123031	7.939343595
Nr1d2	NM_011584	0.064310104	0.00046028	24	12	3.194860568	0.77826628	1.104135866	2.567878701	1.596344486	8.756750967	5.389071292	7.726048723	6.500902804	4.650816796	4.982716954	0.621135366	1.665480935	0.957611003	0.405058031
Rhod	NM_007485	0.064310104	0.00046028	24	0	2.912568816	15.4509681	21.93606761	12.98508628	11.21802374	7.153488551	6.388198796	7.099029415	4.395676102	11.32952485	7.200829663	8.750748642	8.909563664	14.11792222	12.29285791
Pgrmc2	NM_027558	0.064310104	0.00046028	24	0	2.835187487	30.05265762	27.20885613	12.69542809	13.88721438	11.23848395	9.724442009	8.935126309	9.877653788	17.86890092	10.66614005	11.27879821	15.08093885	19.42708405	17.51498141
Ddx17	NM_199079	0.064310104	0.00046028	24	0	2.623710139	9.335917299	9.607939695	6.114324403	4.881191369	3.24713605	3.741219026	2.507335328	2.998424793	5.600270596	6.596758659	8.211140389	5.098570942	11.08395242	7.396795615
Ndnl2	NM_023239	0.064310104	0.00046028	24	0	2.358308027	18.78359415	14.69357442	10.75360547	10.44032598	7.565347222	6.352600168	7.442530838	5.813369099	14.45135157	8.848945823	8.451812609	10.90049842	14.58039979	11.76143526
Klhl24	NM_029436	0.064310104	0.00046028	24	8	1.984734346	8.289647691	7.806538987	10.76026366	10.3135506	12.7800695	8.657874536	11.18836615	9.439528171	7.794453641	5.55492574	5.122672767	7.506712367	9.143817064	8.140882434
Mbd2	NM_010773	0.064310104	0.00046028	24	0	1.796474233	7.115577417	7.161962373	3.725090883	4.344731931	2.652538751	2.601773549	1.886215545	2.469036114	5.834598757	3.950765757	4.536988763	5.193136976	4.615566077	4.690265219
Il4ra	NM_001008700	0.064310104	0.00046028	24	0	1.717503021	10.13310932	8.488251702	7.061869262	4.979869775	4.149392269	3.366800095	2.525194877	2.781444765	7.657118787	4.152859435	4.788389006	5.795716161	7.806809702	6.262574628
Lrp5	NM_008513	0.064310104	0.00046028	24	1	1.526327861	6.44105242	4.994736584	4.099991885	2.935821884	2.294478676	1.941438323	1.478964461	1.508985485	3.499585061	1.529650486	3.063064301	2.756876138	5.419173048	4.122178285
Slc44a1	NM_001159633	0.064310104	0.00046028	24	0	1.415588266	9.618204455	9.427647808	8.422594014	3.878969567	4.003760408	3.462616149	2.960740642	3.103346761	5.731681366	3.226879127	4.328409604	6.609645882	8.108223963	7.526239538
Lrfn3	NM_175478	0.064310104	0.00046028	24	0	1.349747478	5.012731056	5.244478517	1.735688948	2.894796	0.554368603	1.024575854	0.24098143	0.099972056	3.060820221	0.98596481	2.000333704	2.369328054	3.131138853	2.741186285
Mvk	NM_023556	0.064310104	0.00046028	24	0	1.264547466	7.241676257	4.286298494	3.513845223	2.293851007	2.731988457	3.842481212	1.763524712	1.280696878	2.069069665	2.304786348	4.055320615	3.978853241	4.912388596	4.229937158
Homer2	NM_001164086	0.064310104	0.00046028	24	18	1.078780333	2.551650211	2.179909247	0.694863229	0.782698324	1.26123894	1.070568098	2.884627477	1.763744129	5.692119899	2.474254257	3.295161806	2.61832075	2.297309195	1.360428138
Mpp6	NM_019939	0.064310104	0.00046028	24	0	0.931082692	5.445594962	4.767554916	2.770163301	2.241363384	1.834529367	2.198233162	1.745123186	1.615843956	3.184217601	3.34944502	3.514982933	3.496504087	4.038565142	2.262060863
Psmg2	NM_134138	0.064310104	0.00046028	24	0	0.920149957	12.81612523	11.58935729	8.098609259	7.855667359	6.680670946	6.843363259	7.075500435	5.847355472	8.59935309	7.364484883	7.23802369	9.380813313	9.3273799	10.49112178
Nt5e	NM_011851	0.064310104	0.00046028	24	0	0.821171947	4.187813792	3.237803823	2.762599361	1.654605234	1.072928959	1.113514731	0.400552875	0.70622621	2.680131713	1.28586244	1.002286614	3.071099596	3.625241655	3.697787829
Nelfb	NM_021393	0.064310104	0.00046028	24	0	0.817554977	4.085322896	3.630374031	3.372024667	2.97395	2.204826322	1.823362052	2.294944854	1.276827015	3.209634408	2.474176695	3.140335796	3.085110979	3.243612442	3.244068766
Dtx4	NM_172442	0.064310104	0.00046028	24	1	0.595681879	2.148534739	2.55319308	1.467991468	1.31835749	0.571085464	0.786867552	0	0.177791214	0.884504889	0.475936098	0.501601642	1.060311709	1.98273447	1.624983537
Mical2	NM_001193305	0.064310104	0.00046028	24	0	0.56900196	2.818466009	3.041559338	1.666610947	1.078003584	0.845521344	0.861920658	0.603932856	0.388064549	2.364993775	1.190181206	1.623293879	1.568177284	2.15406613	2.089863247
Mcm3	NM_008563	0.064310104	0.00046028	24	0	0.553886306	4.363987135	2.815392105	2.158233914	1.859751946	0.889892727	1.404905285	1.07643842	0.648689781	1.207806676	2.128324038	1.48204623	1.4495497	2.620120746	2.205966761
Wdr89	NM_028203	0.064310104	0.00046028	24	0	0.466891922	1.797328493	0.645689872	0.944344754	0.78244486	0.221684485	0.329786746	0	0.27021808	0.446988136	0.759524964	0.990071634	1.198573426	1.582078282	1.111387704
Slc9a9	NM_177909	0.064310104	0.00046028	24	0	0.359831679	2.121414385	2.188624526	1.491245798	1.229772204	1.505893985	0.965528301	0.833639906	0.979876213	1.043459391	0.982366957	1.262612828	1.2466346	1.896528624	1.659512445
Capn15	NM_015830	0.064310104	0.00046028	24	0	0.351048659	2.037199562	1.538350274	1.152319521	1.207481929	0.751072883	0.57232538	0.506494679	0.366731587	1.849355672	0.958231736	1.247530659	1.050063643	1.367266121	1.340289233
Hspbap1	NM_175111	0.064310104	0.00046028	24	1	0.33606059	1.215393658	1.049828025	1.015933877	0.875431061	0.67912866	0.567659684	0.229652867	0.345521089	0.639236384	0.447256501	0.791237372	0.9296936	0.89728236	0.966101142
Llgl2	NM_145438	0.064310104	0.00046028	24	0	0.30161115	2.005802982	1.648576344	0.750821629	0.843039259	0.513810096	0.69126523	0.552991581	0.482419522	1.405906311	0.736209459	1.013434281	1.006969185	1.361888287	0.989330416
Arhgap24	NM_029270	0.064310104	0.00046028	24	0	0.273032713	0.81443356	1.104495402	0.638120716	0.54807219	0.197283694	0.419475429	0.421712758	0.083778457	0.389008487	0.247877097	0.522488457	0.692207064	0.843884395	0.795947689
Npas2	NM_008719	0.064310104	0.00046028	24	2	0.246336545	1.308010555	1.242811118	1.297183219	0.707354019	0.08156202	0.066000873	0	0	0.066771448	0	0.318871632	0.266810463	1.001870335	0.728643289
Pik3ca	NM_008839	0.064310104	0.00046028	24	2	0.236367679	1.748912989	2.027881481	1.496504846	1.602497869	1.526767708	1.33404012	1.325251863	0.94733196	1.300917865	1.28586244	1.583609678	1.497061515	1.715399486	2.0225007
Celsr1	NM_009886	0.064310104	0.00046028	24	0	0.234566237	0.897069335	1.104745679	0.314222924	0.314124131	0.084611283	0.222695102	0.157938196	0.067037953	0.724318352	0.401779035	0.538687063	0.509041649	0.597345822	0.543258556
Hnrnpr	NM_001277122	0.064310104	0.00046028	24	0	0.190492973	1.105527565	1.181521476	0.79208404	0.669899851	0.805745868	0.461023048	0.501343885	0.618753602	0.735366149	0.63929884	0.826904401	1.025034546	0.94601765	0.992159638
Npdc1	NM_008721	0.064310104	0.00046028	24	2	0.179588299	1.285947726	0.828371552	0.992371555	0.990573098	0.701629911	0.722611969	0.507837195	0.23562691	0.574395344	0.604200424	0.538816221	0.758239974	0.979037755	1.428171961
Irf7	NM_001252601	0.064310104	0.00046028	24	4	0.175206772	0.602731264	0.808880456	0.923663177	0.694851948	0.682324559	0.483846401	0.354951471	0.404945635	0.448704127	0.217840225	0.516572044	0.464250205	0.64892228	0.619807962
Tmem8	NM_021793	0.064310104	0.00046028	24	2	0.165224887	0.81889285	0.614680776	0.765715572	0.628397849	0.358551672	0.42020842	0.294254308	0.257708634	0.732141542	0.401309474	0.444098203	0.442371053	0.845358998	0.890621324
Ccdc162	NM_001177571	0.064310104	0.00046028	24	2	0.14597559	1.330475002	0.618984006	0.563125675	0.790151304	0.487241892	0.481468973	0.460896127	0.231144994	0.352168521	0.170973399	0.630676856	0.555978312	1.009527389	0.687994196
Clcn6	NM_011929	0.064310104	0.00046028	24	0	0.131713138	0.858776585	0.938464035	0.515674023	0.246864851	0.240427158	0.298266015	0.183595588	0.275746679	0.480140432	0.319248606	0.383195737	0.782030666	0.713255092	0.614210353
Pold1	NM_011131	0.064310104	0.00046028	24	0	0.11045311	1.226712668	0.925545907	0.425037313	0.504132095	0.283943385	0.38991285	0.421605254	0.273739473	0.608133799	0.55856468	0.463590296	0.751174072	0.81115285	0.776462722
Ttc30a1	NM_030188	0.064310104	0.00046028	24	0	0.056671053	0.530453437	0.556562136	0.242814317	0.212265664	0.071594889	0.169592605	0.187097914	0.188501528	0.191465115	0.162669345	0.37962052	0.307394584	0.356013729	0.340040943
Thrsp	NM_009381	0.084936655	0.000880848	24	18	400.9993294	813.9509007	326.1271186	110.2430487	41.88062195	124.1084988	115.122803	624.359637	266.0799598	1433.271378	1055.641629	596.073119	691.2071889	402.4592803	335.8709831
Fmo5	NM_001161763	0.084936655	0.000880848	24	20	151.6247094	413.9383699	357.0930253	241.6655093	206.7637864	167.7957455	184.130616	290.2627306	199.5086495	803.1244653	510.3305761	311.0003485	502.9224544	353.2591314	333.2584978
Sec14l2	NM_144520	0.084936655	0.000880848	24	0	82.36937665	326.3719374	305.3874973	252.1492423	173.9530032	177.0739509	130.7237145	131.2681881	116.4557449	248.2042165	186.6191622	191.86063	250.1149469	294.4893152	244.7428515
Calr	NM_007591	0.084936655	0.000880848	24	0	59.2114062	566.6633756	456.1205921	295.0074165	357.4753993	273.7378256	307.3928357	234.3234319	224.7554466	398.3160817	270.2907577	330.135619	322.4054894	440.1827347	361.7117959
Por	NM_008898	0.084936655	0.000880848	24	17	45.4898331	81.29389774	82.41960947	38.80283024	37.29017824	71.31552094	55.75592344	160.9584509	120.0882624	324.1271211	150.684871	74.11649037	83.74129709	79.46597502	55.24792652
Elovl5	NM_134255	0.084936655	0.000880848	24	0	38.00134891	226.63947	242.4240428	151.0537378	90.52855046	93.63117307	70.95200217	66.16758395	49.69274332	107.3005996	64.25011656	84.19490835	149.1800653	198.6084305	159.1837419
Hist1h2bc	NM_023422	0.084936655	0.000880848	24	0	34.71199712	373.4831051	275.360401	192.8290877	204.5984291	170.3481055	171.129121	119.443987	140.1483925	288.9317119	192.6344398	229.2231503	197.738316	308.3898292	199.3258836
Cldn1	NM_016674	0.084936655	0.000880848	24	0	27.07686425	103.1927341	83.98843458	74.11935788	55.69705388	28.02773635	21.99748532	10.68218881	5.091625784	34.3439415	24.49842184	50.4444343	54.42933439	73.19597279	47.36893889
Psen2	NM_001128605	0.084936655	0.000880848	24	0	22.26363853	84.91043944	84.33210694	59.52193311	46.77172823	29.22375515	25.72619748	17.05430895	14.74926277	52.90444869	28.03639355	40.36573212	52.25762824	60.61531077	50.63412046
Crip2	NM_024223	0.084936655	0.000880848	24	0	19.40345214	80.92258836	67.26735429	61.20220122	40.26982879	31.01463048	30.90640886	18.51549739	14.94357945	67.23371139	29.30282675	47.380032	49.03219486	64.07049003	63.8283007
Dhrs3	NM_011303	0.084936655	0.000880848	24	1	18.33044169	86.19980126	81.191041	56.45093777	45.9813884	30.61700896	24.9180515	13.60451415	18.58134044	39.72149396	23.96302587	35.08274264	44.76452294	65.52342307	42.49085567
Gm4952	NM_001013762	0.084936655	0.000880848	24	2	15.8577718	84.9181663	79.93330708	69.57842819	59.7245096	42.8975289	34.17320884	23.7133964	25.617952	32.6115359	26.95098168	31.23379953	40.82200079	63.32433842	60.26076927
Mbl1	NM_010775	0.084936655	0.000880848	24	1	14.75826774	164.4323601	158.7258674	121.7501109	101.4047083	90.0655314	85.17923563	84.44948956	70.1543796	98.86420785	83.09146243	94.13851063	96.36155695	114.5286733	137.6136685
Tmem150a	NM_144916	0.084936655	0.000880848	24	0	13.7741166	58.99890205	58.66995007	42.83567105	35.86144655	27.13758029	15.75412723	15.6682914	16.76179698	58.54008029	31.99946972	44.79675769	42.75514597	44.08746155	42.9356691
Skp1a	NM_011543	0.084936655	0.000880848	24	0	13.40260136	128.800682	127.8608007	103.0418726	81.69257702	86.94096777	81.28068263	71.20805579	63.63834706	99.6672409	122.3068176	93.5839333	105.8951084	115.1751737	109.5229459
Tlcd2	NM_027249	0.084936655	0.000880848	24	0	13.06968278	57.36073537	65.4834392	50.7655604	38.06148334	36.34433699	26.10708086	17.90501169	22.03846356	45.25811791	29.81541683	27.12157522	43.30204707	48.77196685	52.46517304
BC004004	NM_030561	0.084936655	0.000880848	24	0	12.54632537	51.37324213	50.25721872	43.7517179	37.49259922	27.4715349	24.9305367	20.36126073	20.2464002	34.49704624	18.93321592	22.61789472	38.10444422	44.35201306	48.46638737
Elovl1	NM_001039176	0.084936655	0.000880848	24	0	9.813525664	33.932888	32.55997518	21.18058274	21.77072584	12.94969344	16.53079933	12.45192659	12.22489836	31.9947716	26.76806111	25.90917727	30.40922042	27.28970711	30.69842507
Bhlhe40	NM_011498	0.084936655	0.000880848	24	16	9.609104759	20.46377739	15.20217999	7.913902436	3.625264393	28.14170367	16.68950546	30.529281	28.79150626	59.10329102	37.0178209	13.86858846	20.52687793	17.20704151	14.28337431
Sigmar1	NM_001286539	0.084936655	0.000880848	24	0	9.207177095	58.09201875	41.76319309	25.08245499	20.51943533	16.41581308	14.22918824	9.798139557	8.936477809	26.24952531	11.81386117	20.49746709	27.25010296	33.5505855	23.71549438
Kynu	NM_027552	0.084936655	0.000880848	24	0	8.949181519	75.19558586	72.28499314	66.25527482	52.84152086	43.67454505	44.45416228	42.47013431	31.68379621	56.22356914	45.95921237	29.95438965	56.3753294	66.42731294	66.44131893
Chka	NM_001271496	0.084936655	0.000880848	24	1	8.734245308	23.44370705	17.56815141	11.99272938	11.8379666	3.903865409	2.97222475	2.164577126	1.10520984	10.72470314	3.099694888	9.082562178	10.27308629	17.63381321	11.76286444
Lsr	NM_001164184	0.084936655	0.000880848	24	0	8.321444323	34.41464486	31.25355824	18.1283241	19.02603505	14.03020757	12.98521526	11.71339853	10.79321501	35.21816453	17.44300353	25.21387313	24.75351468	28.31578414	24.28030321
Ormdl3	NM_025661	0.084936655	0.000880848	24	0	8.154331773	78.89919665	52.29636839	34.13338625	25.74987963	23.89378808	18.17624045	16.87759444	10.5667632	46.23551788	24.30532141	29.70820704	25.56933601	49.95671519	28.13731383
St3gal1	NM_009177	0.084936655	0.000880848	24	0	7.579538406	37.21425874	25.63004932	17.95128029	17.22720173	8.633196377	9.327221313	10.51951874	5.818749434	24.84452625	10.85161062	14.86301363	20.24948902	28.81844864	27.24632711
Bpnt1	NM_011794	0.084936655	0.000880848	24	0	6.572823454	51.28760346	51.17547659	40.89892508	33.84147409	35.08316918	29.13794391	28.8254015	27.4137119	55.63535753	39.27725271	44.37854525	43.22979196	50.8155657	44.69315622
Fbxo21	NM_145564	0.084936655	0.000880848	24	8	5.023922017	17.29527908	16.75008234	21.52175713	16.95571739	38.05395089	19.83413799	18.10846917	17.83318653	11.70236176	8.244285499	7.249371096	9.039002301	14.05979791	11.69147896
Acat3	NM_153151	0.084936655	0.000880848	24	0	5.018054623	62.26578324	51.2197571	43.41927377	28.60476504	29.85257996	22.76608455	25.19082541	18.94289996	34.79111977	31.40484186	30.70203701	32.28742632	46.79234017	41.15734518
Rab14	NM_026697	0.084936655	0.000880848	24	0	4.04306332	66.67130561	64.59756946	55.26444028	43.48517171	43.49266288	43.72299702	45.17376567	33.52287789	53.72523837	46.7934313	46.13998358	59.77733294	62.16772455	61.99521033
Pink1	NM_026880	0.084936655	0.000880848	24	0	4.021298439	49.15269124	45.16481651	28.19689444	24.46276381	22.54824242	15.10182737	14.06801195	20.11452136	44.98185198	27.13613149	25.26287993	28.23521721	32.45310668	28.74244927
Clpx	NM_011802	0.084936655	0.000880848	24	0	3.966274784	12.13800785	12.01040756	12.67097088	7.950221194	2.909327193	2.540702381	1.266684073	1.423077517	4.669367346	3.090937474	3.629553836	7.83387502	11.9004421	12.09659005
Lss	NM_146006	0.084936655	0.000880848	24	0	3.898951048	17.35696101	13.33121618	6.35007183	4.211942075	3.956179233	5.14320583	3.613677149	3.351109697	8.263262684	10.60968081	9.096324452	13.01328902	12.73878321	8.665956576
Gas2	NM_008087	0.084936655	0.000880848	24	0	3.406506262	22.70639672	18.42038475	18.08297592	12.86753553	13.11107623	8.373206311	11.02158229	6.062265163	17.69911185	11.54819134	13.43982998	15.83910965	18.09963217	17.28158824
Rnf130	NM_021540	0.084936655	0.000880848	24	0	3.340777771	21.44862596	23.44474365	17.48303394	12.35005489	11.89042446	11.05412237	10.11272836	9.845418299	20.97930196	10.67971668	14.10835739	14.3705134	17.65425918	18.55514425
Mif4gd	NM_001243584	0.084936655	0.000880848	24	0	3.288909717	18.89474274	16.68543666	10.67279724	8.465129176	6.167222425	3.308151872	2.838012885	5.262192799	17.34373311	8.827271884	8.973650993	10.81844315	12.7336382	11.93349693
Serpinh1	NM_001111043	0.084936655	0.000880848	24	0	3.110541093	18.4544292	11.37669994	7.396583336	9.88236406	4.639898207	5.471381734	2.979208987	2.96403961	10.03909514	6.401559772	8.638209568	7.113666005	11.26693809	8.1579383
Sdc3	NM_011520	0.084936655	0.000880848	24	0	3.066067484	17.72454918	13.55263649	10.86382686	10.87224639	9.615355552	7.78717994	7.528665245	6.666500108	10.78615691	6.842417327	12.12325416	7.388597428	12.18957716	11.28935931
Tbcb	NM_025548	0.084936655	0.000880848	24	0	3.049948937	26.11475236	18.5271748	15.94474911	12.9006487	11.63146996	9.190154364	6.746260023	9.0197466	18.01296624	13.84937087	12.9299833	14.91787597	20.22420615	17.27333664
Pqbp1	NM_001252528	0.084936655	0.000880848	24	0	2.887506937	19.7234066	16.69853737	12.55392969	9.90158021	7.176040099	8.470378215	6.174536041	7.138689036	18.88692595	10.15000162	11.8722092	11.95168844	16.10409378	13.73610258
Crat	NM_007760	0.084936655	0.000880848	24	0	2.739744523	12.82167943	10.83218207	5.442224702	4.181371999	4.343819735	2.620098559	2.601181904	2.757562552	10.22691116	6.014385342	7.4298109	7.901383007	8.764041914	9.317628821
Edem1	NM_138677	0.084936655	0.000880848	24	0	2.717120716	30.67774251	27.15394323	19.83642059	18.5187684	16.2449242	13.16380605	12.88196193	12.79805873	27.40988403	17.84429963	18.70680969	20.08751317	18.88365256	21.41284408
Sntb1	NM_016667	0.084936655	0.000880848	24	0	2.665899066	15.62246885	15.31619663	10.40395749	7.811496895	6.657231407	7.056897825	5.197031543	5.263767677	9.672782953	10.02829031	7.464980858	11.97293319	15.18726724	8.703528404
Larp1	NM_028451	0.084936655	0.000880848	24	0	2.638246882	13.36162065	11.39233045	8.383160346	5.929031074	5.574303245	4.466745658	4.652115825	4.222762458	10.44474859	5.743199032	7.038972293	8.739411549	11.62302907	7.968546526
Grem2	NM_011825	0.084936655	0.000880848	24	14	2.599651348	1.842426295	4.194863676	3.338068454	2.317113165	4.923682784	3.234899938	9.349168203	10.05790294	7.24311226	7.623327322	3.823612515	2.024900833	1.876135843	1.612765615
St3gal5	NM_011375	0.084936655	0.000880848	24	16	2.588493564	4.71613852	3.79750563	0.960018137	1.682245217	4.188837497	2.871851945	8.048318232	6.791900008	13.72696735	7.456008566	2.857485322	4.025942369	1.959762053	2.664327692
Fbxo22	NM_028049	0.084936655	0.000880848	24	0	2.365598904	18.18720347	16.65423489	12.18893205	10.91893368	10.24098989	9.792129541	10.46312171	9.159048527	15.94807787	11.86064161	13.18795958	14.80897624	15.26460524	13.98532571
Dapk1	NM_001285917	0.084936655	0.000880848	24	0	2.236583592	7.453592017	5.965984191	4.569588854	4.049323977	2.294531783	1.894593718	2.550752161	1.551542741	5.233177471	3.820135015	4.262973176	5.71375901	7.336055444	4.551235005
Slc10a5	NM_001010834	0.084936655	0.000880848	24	0	1.972787659	13.7228993	14.02028395	10.93486618	9.464337643	8.324802928	7.54715975	7.115386626	6.320737096	13.37029004	10.45281725	8.580879698	11.11474599	11.09794872	13.40503033
Naa10	NM_001177965	0.084936655	0.000880848	24	0	1.872774121	21.72622971	22.15433694	14.92339137	13.21446974	12.27562782	10.48845875	11.1612518	10.19863081	21.79420047	13.16723138	13.87729342	14.81687436	15.14667004	19.93617229
Pithd1	NM_025411	0.084936655	0.000880848	24	0	1.801123464	18.96925259	15.11140118	8.770735311	8.874630516	6.91681275	5.568983625	4.499977177	6.327457285	9.812554714	7.020443273	5.857566091	9.641215036	10.31652423	11.44987152
Echdc1	NM_025855	0.084936655	0.000880848	24	22	1.761447897	10.93854292	9.955572541	6.247993345	7.712130773	6.540304268	6.49260763	7.371857021	5.571527557	7.81184463	8.817342445	8.838289798	11.8958522	10.27796157	9.115631739
Adra1b	NM_001284380	0.084936655	0.000880848	24	0	1.738991215	8.828842659	8.711171322	5.485451131	5.069567444	4.18158637	2.718979659	1.817833989	1.772158376	6.065699807	3.026146169	4.294550755	5.03339233	6.215838411	5.80178077
Tpst2	NM_009419	0.084936655	0.000880848	24	0	1.639173553	9.469191485	7.734919363	6.488691525	4.457216093	3.973773338	2.975300899	3.037565471	2.500625822	7.590715121	3.679544828	4.565996483	5.355706941	6.844287873	7.468345388
Ap1m1	NM_007456	0.084936655	0.000880848	24	0	1.632684378	12.4901093	13.45026693	9.230587873	7.140040566	7.361240912	6.921623481	5.77949942	5.659056503	10.02550396	7.696935456	9.649824492	8.669447764	11.31669173	8.878471701
Snx8	NM_172277	0.084936655	0.000880848	24	22	1.233654947	5.720366159	4.924434259	2.535186629	2.734371091	1.822846425	1.834690938	2.136282	2.11335264	4.411861569	2.958324045	4.340197212	3.068320321	4.763913562	3.295804242
Abtb2	NM_178890	0.084936655	0.000880848	24	0	1.177750889	4.388171034	3.776816095	2.265909553	1.605811858	0.701014642	1.051888916	0.654268458	0.351415446	3.751199056	2.184961568	1.905756238	2.717480196	2.837563854	2.550395625
Ablim1	NM_001103177	0.084936655	0.000880848	24	0	1.149160115	3.501960355	3.469618291	3.049975527	2.441466082	1.166434959	1.424817708	0.620278961	0.58773396	2.27994489	2.311250605	2.679476958	2.99904856	3.709449755	2.061395137
Grk5	NM_018869	0.084936655	0.000880848	24	1	1.086971357	3.23819074	5.943214878	2.447539683	3.799469722	0.112804421	0.390025499	0.195524115	0.008839337	0.461741535	0.339990747	1.433300962	1.383796637	3.539218971	2.717100037
Wdr91	NM_001013366	0.084936655	0.000880848	24	0	1.046152247	5.179721796	5.779358942	3.889206761	2.306004011	2.307040006	1.649476366	0.788912861	1.052802873	2.913663165	1.650304736	1.79365293	3.128959062	3.818739065	3.249967073
Sat2	NM_026991	0.084936655	0.000880848	24	0	0.992907989	5.901743622	8.543799819	5.07190048	5.211389609	3.159945706	3.600047625	4.515191503	1.809984277	4.807544221	4.901405065	7.89207289	4.64250205	5.562190969	6.19807962
Uros	NM_009479	0.084936655	0.000880848	24	0	0.987257348	4.913776103	5.805243463	4.338229341	3.773713516	2.94203661	3.824473236	1.322696518	2.243523843	4.112113296	3.551891721	3.068387401	4.826752295	4.497416204	4.998559089
Rassf8	NM_027760	0.084936655	0.000880848	24	0	0.985579908	5.960782036	4.471525911	4.082162949	3.123554739	2.915876991	2.477245182	2.191973581	1.593190319	5.201479826	2.688342476	3.62897226	3.767185435	4.395934042	4.131348672
Slc22a30	NM_177002	0.084936655	0.000880848	24	2	0.955309089	15.81669111	10.82079098	10.88319166	13.80019797	10.69627639	9.72117208	8.640689109	8.654223522	10.51214832	9.951457143	10.28187713	11.30246821	14.70319503	15.80237613
Gpn1	NM_133756	0.084936655	0.000880848	24	11	0.938298875	6.886042661	8.08608655	4.371792878	4.239878928	3.284280804	3.514111005	3.601994092	3.79925167	4.686924832	5.350846927	4.765073661	4.901566403	5.772143742	5.381665906
Brwd1	NM_176928	0.084936655	0.000880848	24	0	0.82781958	6.937687981	4.2255578	1.752485938	1.174536673	1.148859316	1.142415113	2.033576134	1.17342201	1.740509065	1.28586244	2.642648649	3.061650059	3.93988527	3.449526455
Slc36a1	NM_153139	0.084936655	0.000880848	24	0	0.753279151	6.448960164	7.924899839	4.752003975	4.15415076	4.15340791	3.288094025	3.596218848	2.887578842	5.563256436	3.865708556	4.793144109	4.325699733	5.743937999	4.357296575
Emp3	NM_001146346	0.084936655	0.000880848	24	2	0.707487044	3.601442558	3.796279442	2.408324234	2.799947196	1.720737034	1.862306845	0.571624301	1.407786461	2.896979613	1.041311914	1.795853731	2.128754642	3.263095162	4.755844616
Ddhd2	NM_028102	0.084936655	0.000880848	24	18	0.619059268	2.336230354	2.741832806	1.664736285	1.584292263	2.244330765	2.094310968	2.894454053	4.118448257	4.157215159	3.752731584	2.780204808	2.47229094	2.522315677	2.519513665
Dgka	NM_016811	0.084936655	0.000880848	24	20	0.612339449	1.754525938	1.61291317	1.305962124	1.231999328	1.100560554	0.972506016	1.470860547	1.071618274	2.562560101	2.092609012	2.261149319	1.966539307	1.862000573	1.237190061
Alg10b	NM_001033441	0.084936655	0.000880848	24	0	0.557776411	4.751224161	5.094965638	2.691581778	2.506244619	2.206451764	1.663009342	1.366638047	1.815420832	2.452230714	2.018315728	0.977805732	2.755915665	3.033877898	4.652295748
Gtf3c2	NM_027901	0.084936655	0.000880848	24	0	0.459642867	3.906899177	3.998696522	2.689592531	2.515939322	2.599707505	2.170030913	2.049678421	1.851485421	3.834609877	2.245651714	2.895684891	2.580442534	3.214459867	3.028751302
Pth1r	NM_001083935	0.084936655	0.000880848	24	0	0.455710661	1.517026657	1.555999947	1.328449577	0.953938415	0.683725131	0.654465511	0.442938595	0.467692172	0.998747201	0.469959876	1.114432074	0.748288227	1.166632694	1.082454079
Mcm2	NM_008564	0.084936655	0.000880848	24	0	0.436344699	2.668341531	1.121829504	1.06234767	1.135929905	0.310265638	0.991128156	0.485898722	0.56536557	0.894028319	1.126552049	1.511112911	1.588023998	1.743312066	2.314485168
Asap2	NM_001098168	0.084936655	0.000880848	24	2	0.37514445	0.88016276	0.690777999	1.024417667	0.924776862	0.198492719	0.219760736	0	0.087101611	0.407598565	0.241602546	0.398922391	0.646277326	1.110406078	0.966312592
Rock1	NM_009071	0.084936655	0.000880848	24	0	0.355560668	2.719579995	2.80554272	2.521301778	2.166163858	2.299708202	2.151520339	2.041495257	1.706305434	2.541851914	2.324808902	2.654359057	2.854123147	2.546085385	3.435166938
6430573F11Rik	NM_176952	0.084936655	0.000880848	24	2	0.341107206	0.931233286	1.53813957	1.035025252	0.75074252	0.404134728	0.164297476	0.019851872	0.268344084	0.629772758	0.310678173	0.327431944	0.547946319	1.211933388	1.09441962
App	NM_001198826	0.084936655	0.000880848	24	0	0.322078197	2.938014346	2.068588068	1.528764329	1.222731947	0.866069661	1.022183735	0.855518006	0.589485052	1.932109971	0.923358667	1.28672336	0.931885213	1.794429129	2.031684343
Ccdc130	NM_026350	0.084936655	0.000880848	24	0	0.318137567	1.552489618	2.053715964	1.201704643	0.627581747	0.543302928	0.546833208	0.714512701	0.501201898	0.825537897	0.480945952	0.929283042	0.9719524	1.381518212	1.32930984
Ehd4	NM_133838	0.084936655	0.000880848	24	0	0.29607711	3.965520501	3.351957251	1.684459682	1.699620008	2.135301018	1.619954887	2.001112728	0.992914085	2.36674543	2.509927424	2.419828992	2.791892845	2.913039017	3.241430337
Plekha8	NM_001001335	0.084936655	0.000880848	24	18	0.27477605	1.351059003	0.960972167	0.488034059	0.495585094	0.902639358	0.846998547	1.235590563	0.902209141	2.318124347	1.30213918	1.269432003	1.133944466	0.955879338	0.857419694
Spsb4	NM_145134	0.084936655	0.000880848	24	0	0.204709397	1.99392554	1.479614205	0.847355838	0.393356081	0.383098218	0.340751761	0.113766497	0.267446612	0.498951476	0.565214259	0.655263683	0.398749702	0.649431638	0.634078789
Slc7a8	NM_016972	0.084936655	0.000880848	24	2	0.197956029	2.231155631	2.039338438	1.663376484	1.49147514	1.530917149	1.253982691	1.211581056	0.520538745	0.906381532	1.336715757	1.408800091	1.319731978	1.706541642	1.729192512
AI182371	NM_178885	0.084936655	0.000880848	24	0	0.163100147	0.539664579	0.482828924	0.354435358	0.226234993	0.093475574	0.123776918	0	0.249040876	0.280590128	0.216718389	0.548172581	0.344005625	0.415016005	0.401681324
D430042O09Rik	NM_001081022	0.084936655	0.000880848	24	0	0.162605032	0.855195174	1.110326589	0.644392345	0.767044358	0.552161128	0.729848165	0.394084319	0.583066837	0.648636919	0.565460005	0.7676686	0.85362776	1.0889745	0.752623954
Shank2	NM_001081370	0.084936655	0.000880848	24	2	0.147990279	0.778090082	0.524378228	0.544353794	0.41482391	0.369161855	0.322007429	0.326965994	0.11157737	0.208674001	0.41571464	0.515450182	0.587638416	0.874142532	0.781249904
Gpr19	NM_001167694	0.084936655	0.000880848	24	0	0.115693859	0.488660136	0.745534396	0.658765798	0.307279818	0.229103644	0.259550422	0.138987022	0.175934759	0.306344183	0.260270952	1.175599029	0.262310045	0.427216475	0.326439305
Dchs1	NM_001162943	0.084936655	0.000880848	24	2	0.110233641	0.885393179	0.514460014	0.428136948	0.409917735	0.296125684	0.33771094	0.260200676	0.20442478	0.474602765	0.281319039	0.40520242	0.384528114	0.553690956	0.466530801
Ccdc102a	NM_001033533	0.084936655	0.000880848	24	2	0.044803293	0.097207342	0.140891063	0.229834221	0.110026855	0.095251196	0.062427055	0	0.047497349	0.066163329	0.056212566	0.192542707	0.08674985	0.161470708	0.260470949
Loxl4	NM_053083	0.109785122	0.001246223	24	2	0.0637898	0.986969126	0.919607322	0.203723597	0.354644023	0	0.045274047	0	0	0.035987781	0	0.075189678	0.044938354	0.260230203	0.258496999
Rfx2	NM_009056	0.109785122	0.001246223	24	1	0.055187617	0.138815455	0.136615467	0.091169789	0.019397798	0	0.028300952	0	0.015072858	0.013122712	0.066894578	0.117503275	0.068823219	0.142336896	0.184893168
Gnmt	NM_010321	0.109785122	0.001611598	24	0	161.5231094	1590.258697	1480.428954	1014.671415	810.206965	786.2432427	558.2516445	727.1205107	580.02735	1283.446581	896.3821675	948.0510702	929.6177358	1224.356326	1050.847985
Rnf125	NM_026301	0.109785122	0.001611598	24	2	49.38167252	81.57501253	127.748946	116.2649242	108.5847169	38.88011578	29.27147295	18.95187317	10.39316638	36.06421268	18.62663591	68.53462432	111.6287331	125.583843	94.07799422
Cth	NM_145953	0.109785122	0.001611598	24	0	44.21029013	359.5154429	289.4656451	253.8374607	168.1956752	129.2869857	118.6865148	139.0152274	73.39292774	212.4204422	126.0015959	130.3243582	238.8121235	280.246613	304.774881
Hsd3b7	NM_001040684	0.109785122	0.001611598	24	4	37.41610506	118.1248269	146.9835717	140.916267	119.0628905	120.432149	72.72517261	57.679614	49.10225956	52.89235787	44.89239044	71.61185544	74.18384061	120.8461885	91.37118878
Lactb2	NM_145381	0.109785122	0.001611598	24	0	28.7803073	195.0112936	170.6337535	151.1275721	126.9152127	121.670144	105.146391	108.7963232	95.57594707	145.6415104	127.7290024	119.4273909	177.9584097	168.231733	168.1382819
Ppib	NM_011149	0.109785122	0.001611598	24	0	28.17267399	326.7235964	264.9926078	238.5003548	198.3351213	174.1116102	183.6024289	191.6080624	159.5950512	234.1278982	199.9516094	215.1010596	221.4971524	267.4014725	232.9649887
Atp5o	NM_138597	0.109785122	0.001611598	24	0	27.6907368	163.8587194	141.4235387	125.0600294	95.47541568	88.96266605	72.03881216	70.15707473	74.06576069	117.4550514	94.82782725	113.2263762	101.735581	108.9017583	116.6743801
Calm1	NM_009790	0.109785122	0.001611598	24	0	27.45214449	249.857054	165.3115503	160.8993801	109.0979031	115.8803158	98.31560935	125.1561268	92.85872015	146.0260188	129.0350013	133.0465133	154.7035108	177.4931535	174.6188596
Tuba4a	NM_009447	0.109785122	0.001611598	24	0	25.95467928	177.1349936	131.0830953	110.9386188	84.18012202	62.18271792	52.94962905	41.87318131	32.33895183	108.5047946	71.08982346	62.09135323	80.74798296	139.0832267	108.5760851
Hist1h2bn	NM_178201	0.109785122	0.001611598	24	0	24.72847632	233.2892882	186.9613225	151.9377491	158.3626997	124.6201091	121.4301778	93.70296266	104.8836463	206.9151771	158.3447747	159.5914557	142.769008	230.6865363	165.696734
Hist1h2be	NM_001177653	0.109785122	0.001611598	24	0	24.06006984	238.0330064	190.030735	153.217342	159.0551703	126.4688482	120.9250283	95.28756744	105.7114573	206.5548232	158.8346271	160.4949253	143.0929922	229.9829854	166.3537866
Isoc2a	NM_001101598	0.109785122	0.001611598	24	0	21.95179575	174.2452926	135.3819489	114.2348601	82.75514979	74.00854023	53.23876255	52.57503277	61.06351432	129.6895991	77.90079247	89.28560486	83.36143203	100.3618833	95.68554053
Ndufa13	NM_023312	0.109785122	0.001611598	24	0	14.90975286	259.4962139	215.6347505	140.2962354	123.0466991	119.2106607	79.52705207	94.90021961	99.81330433	163.8348751	128.8005544	123.7188716	129.1751738	180.3044717	161.8664156
Caprin1	NM_001111289	0.109785122	0.001611598	24	0	12.11784305	51.11742249	38.34030437	33.53271538	24.49225796	14.72566104	17.67984916	11.73548887	9.161654168	35.93833859	26.86670433	24.6237004	34.81706715	46.04427446	32.54273588
1300002K09Rik	NM_028788	0.109785122	0.001611598	24	1	12.09285834	59.89803695	47.44194592	43.44810548	36.30336954	29.26596146	24.69319623	19.61235481	15.25091695	32.14147386	18.21327862	25.66377482	32.76935168	41.1435684	39.0370653
Sigmar1	NM_001286540	0.109785122	0.001611598	24	0	11.56864404	37.27024063	28.84915871	23.72013399	21.1507299	12.48862541	7.277934118	8.945736391	7.385863464	18.79995221	9.09139498	19.60284903	21.55107429	25.18332071	17.00523312
Gstm6	NM_008184	0.109785122	0.001611598	24	0	11.03040488	62.66930569	49.9497596	47.39750959	33.15795536	35.89413037	22.97557	22.59152136	20.54983704	36.82353443	31.92241984	30.36155259	38.57491818	42.78751549	56.10155619
Iigp1	NM_001146275	0.109785122	0.001611598	24	6	10.54653159	57.78606938	57.05985713	67.40069405	64.41872532	63.49277437	61.45568951	60.98848364	39.92854879	45.25067047	49.13053099	32.30833626	49.50367731	54.51923564	62.97986403
Sumo3	NM_019929	0.109785122	0.001611598	24	0	9.490348748	81.02055195	55.08200153	42.05966251	31.91078857	34.7466918	27.46247239	19.80467865	20.38672583	50.19270411	30.86069856	33.78155057	40.88385231	58.74010766	42.69430429
Suox	NM_173733	0.109785122	0.001611598	24	0	8.756684547	71.85951259	61.82898506	47.28502352	39.77813369	35.62813431	28.28239613	23.97222616	25.59846144	62.06956361	45.61279072	37.0223981	48.01195636	62.29131794	49.1135375
Hspb1	NM_013560	0.109785122	0.001611598	24	20	8.170181896	11.54153466	17.55880153	6.238514536	5.716131998	3.7303335	3.654478967	1.401124227	4.117270211	21.81158022	15.20886101	19.76393837	15.72330652	13.76132176	6.445918073
Ept1	NM_027652	0.109785122	0.001611598	24	0	7.132059717	27.4879404	30.83602694	26.26086969	21.28162644	16.08920637	15.09414943	11.23715711	11.55732231	26.53544299	16.3608226	17.7334289	25.18040501	24.05507841	27.81683005
Lpcat3	NM_145130	0.109785122	0.001611598	24	0	6.417857976	47.8876899	44.89535674	25.92383716	22.76719958	28.24031723	18.19687317	21.3280645	19.36159703	34.62682262	23.09799717	30.28756689	32.17421897	35.19199368	33.67489929
Hmgcr	NM_008255	0.109785122	0.001611598	24	18	6.390099413	13.89823887	11.73366823	6.377705308	6.197104431	9.073679536	9.852847368	19.9985341	9.18982138	18.11064479	21.17106547	14.24568902	19.32180007	12.94787549	11.95543575
Eps8l2	NM_133191	0.109785122	0.001611598	24	2	6.207916183	23.30864043	22.83575493	23.13569913	15.10809078	12.70967395	11.20923471	4.156924803	4.61427951	11.68436216	6.328771515	11.27663938	12.26339941	21.05055299	15.68224672
Mad2l2	NM_027985	0.109785122	0.001611598	24	0	5.596407283	22.10550235	18.81797128	18.87036991	12.27816265	7.750435133	7.332495106	3.112133748	4.201827104	9.382179508	5.630980542	6.782444948	12.76896707	17.17864667	15.01680969
Nfil3	NM_017373	0.109785122	0.001611598	24	0	5.346213308	12.33674786	12.81712227	7.449961867	8.716413159	0.730577801	2.024130673	1.613415776	2.065764578	8.078477988	4.776060491	8.448027651	7.775619198	10.29742741	7.623982909
Cyp51	NM_020010	0.109785122	0.001611598	24	0	5.331827004	31.93522071	32.80548968	15.06510775	17.19940666	13.79859822	23.7113594	14.78376404	10.9488283	16.53701759	23.19153888	21.66171702	27.70160955	27.55178218	30.3443614
Pvrl1	NM_021424	0.109785122	0.001611598	24	0	5.325268066	26.92175261	22.72914816	14.94547231	9.800294904	10.18165511	6.284075365	5.996267564	4.678498112	15.99299339	9.078438507	14.68357427	11.91632515	21.72674595	14.62867141
Fdps	NM_001253751	0.109785122	0.001611598	24	0	4.442992172	32.12174948	30.18255572	12.36754362	10.69068074	9.587032916	12.41502138	12.7613505	6.034741767	15.52404359	15.79773855	19.78598476	26.04832431	21.08307653	28.56387101
Arl8b	NM_026011	0.109785122	0.001611598	24	0	4.377085959	39.02090841	39.04424649	23.89410935	22.80513602	25.43081245	21.40054117	22.01748706	20.13182804	38.76477413	27.95713821	29.07132096	30.50676403	32.83237725	33.70622331
Hdhd3	NM_024257	0.109785122	0.001611598	24	0	4.194708976	42.60841776	24.89281265	20.08027712	17.78183011	14.1480628	10.96250359	10.71218084	9.038310305	27.24275059	17.82789359	19.24282314	17.83590738	26.33130494	22.7286437
Mocos	NM_026779	0.109785122	0.001611598	24	0	4.157357682	20.82668425	18.68424708	15.42675557	12.64466395	8.619891726	8.59935274	7.123736014	5.638717781	14.47468651	10.45397213	10.05555403	13.85990591	17.03703288	11.46398203
Fam134a	NM_170755	0.109785122	0.001611598	24	0	3.919693339	28.52807286	26.22787404	19.95436854	16.84732825	14.41108506	11.3034841	13.90937372	11.82820954	28.43451602	16.54270348	17.96084252	17.1034877	22.48501991	22.52307174
Prkar2a	NM_008924	0.109785122	0.001611598	24	0	3.834065894	22.780468	16.22665505	15.22308681	11.45319343	8.502623247	7.733833655	9.800898819	8.717961204	15.08968275	13.62630347	11.95411674	14.19969265	15.53412476	16.13835443
Dnaja1	NM_001164671	0.109785122	0.001611598	24	18	3.694015201	12.87794049	11.53851671	9.640879821	8.013391624	10.81302836	13.19594283	17.42346798	13.16281953	25.84744598	27.82904303	16.03715476	15.47534287	12.92619789	14.84394347
Fermt2	NM_146054	0.109785122	0.001611598	24	0	3.576921664	27.21708362	29.37247157	25.1327101	21.94113466	19.19037824	17.61143298	8.749814748	9.303012408	19.36371978	19.31062829	14.61229253	21.79174454	27.33295406	21.80395866
Usp2	NM_198091	0.109785122	0.001611598	24	16	3.534092679	3.180447482	1.69282747	0.106211269	0.186434393	9.075628455	3.696776178	16.36944756	14.47352176	15.2953827	9.040002607	3.141610283	3.161299724	1.815729954	1.520452432
Clec4f	NM_016751	0.109785122	0.001611598	24	0	3.142938633	62.61837973	38.94121001	31.60870623	30.85148988	26.40670344	24.32843863	27.45530195	22.38352448	28.71757103	30.18491684	28.35542712	28.51828948	44.75508359	33.40112145
Isoc2b	NM_026158	0.109785122	0.001611598	24	0	3.067345222	21.70251112	18.17092168	11.58309753	11.98506809	6.542272757	7.647186879	1.732501226	7.102617882	12.84301099	8.670386737	9.60259143	9.719523997	11.960366	13.86978429
Slc22a7	NM_144856	0.109785122	0.001611598	24	0	2.830302167	17.51222664	21.56546448	16.16181476	12.67753869	13.01160207	9.937198126	11.36337695	12.15916305	16.16066871	13.74444075	14.77172835	16.60598674	19.407583	16.13960256
Gpcpd1	NM_001042671	0.109785122	0.001611598	24	10	2.71313102	5.360401654	7.053737164	6.636080086	7.497148373	18.60007635	9.197348339	44.0337019	22.24383188	9.780483791	7.269408993	2.891102796	5.352217881	5.399102037	6.054441584
40057	NM_001113488	0.109785122	0.001611598	24	0	2.676413842	15.14723217	13.12311668	10.03219495	6.128891109	5.508262095	5.45310208	3.334312094	3.653769134	10.95691466	10.71808692	10.61441558	9.920316559	15.24641231	11.08655645
Smco4	NM_133214	0.109785122	0.001611598	24	0	2.660448178	10.49246161	9.031355942	7.36638157	5.005289455	2.336663016	4.232191581	2.030442735	1.591080692	5.69481227	3.138376124	5.099243809	4.151389911	6.176938771	5.612788808
1110059E24Rik	NM_025423	0.109785122	0.001611598	24	18	2.628628163	7.436926074	7.818090539	4.432093469	4.243487335	4.171164414	4.89606477	5.954024671	8.613506369	9.315263104	9.556861488	8.550902826	6.408615178	6.164014051	6.943562929
Hnrnpc	NM_001170981	0.109785122	0.001611598	24	0	2.48702973	13.69748653	11.5164355	10.35135027	7.091964293	6.053300122	4.863424339	6.300388606	4.450311624	9.534962706	7.355133156	7.562040751	9.570491296	10.21086932	8.303950957
Arl4a	NM_001039515	0.109785122	0.001611598	24	0	2.317273719	8.325225578	8.680298396	4.52141372	6.040474319	2.020407763	2.594914328	3.394223439	2.633680512	4.6312676	3.548980334	3.984301041	7.824216818	6.599307827	9.558324213
Tra2b	NM_009186	0.109785122	0.001611598	24	0	2.252973115	16.75125517	8.833086927	8.908470185	4.171469534	4.588834626	3.434045429	3.728222913	2.064353537	6.432316111	4.286208133	5.759618851	7.039905229	10.05491553	9.35553387
Alpl	NM_001287172	0.109785122	0.001611598	24	20	2.150028024	9.654915159	5.08444657	4.361148212	3.009990384	3.919246312	2.887183233	4.22520954	4.458804585	13.25744542	8.333566499	7.789839237	6.050589175	5.413582814	4.452546292
Itga5	NM_010577	0.109785122	0.001611598	24	0	2.14052499	12.58909851	8.447442799	5.831634119	4.213098581	2.961594308	3.166400863	1.841331822	2.114809321	8.623852671	2.96004801	4.942056062	5.453271394	8.867548043	7.118836258
Arsb	NM_009712	0.109785122	0.001611598	24	0	2.034073665	12.77206171	11.55570558	8.348921773	6.900167293	7.567070274	6.289701184	5.824461166	4.746426109	13.85945177	7.021675795	9.440750001	9.35185661	9.905048642	10.95110135
Fxn	NM_008044	0.109785122	0.001611598	24	0	2.021402601	16.29364104	14.15785026	11.92029083	8.527346999	7.60164785	8.08915049	5.079921411	7.659050802	12.7659266	8.199702515	10.01672844	10.51774577	10.80137628	10.58036573
Top1	NM_009408	0.109785122	0.001611598	24	18	2.015321229	11.73096173	9.020150786	6.47071731	5.932843095	7.053375365	6.951518298	9.903469979	7.275454446	12.98796062	12.41267993	9.117151092	9.863986284	9.849713175	8.42899578
Stat5b	NM_001113563	0.109785122	0.001611598	24	0	1.92523514	7.767386035	8.780237841	7.277498857	4.918452372	4.602695129	2.884068688	2.602300064	2.348834558	6.758697665	3.847771576	4.851838781	4.570402124	7.38101916	6.587853438
Med8	NM_173719	0.109785122	0.001611598	24	0	1.914041314	12.17858442	10.46748347	11.32375529	6.195358276	4.530426659	5.126221661	4.721309627	4.123135269	9.50779757	5.539099741	6.359036198	7.385176781	9.302506887	9.295227464
Spon2	NM_133903	0.109785122	0.001611598	24	2	1.859874522	9.606029513	7.578658366	6.415160646	5.796414751	2.11764664	2.329339906	1.021829992	0.695361191	1.651075793	0.794896781	3.05537	2.041100039	5.969523136	2.919268669
Lpin2	NM_001164885	0.109785122	0.001611598	24	14	1.78819711	2.327275321	3.5448252	2.221195926	2.804325707	5.524941429	3.728582086	5.256598714	5.428074605	5.998672256	4.856167925	3.100521426	3.610108913	2.560290643	1.907833009
Zfp707	NM_001081065	0.109785122	0.001611598	24	0	1.678956323	5.589307113	4.831146216	3.629408748	2.879253045	2.419144694	2.143839012	1.089532991	1.990419978	5.319590352	2.465203731	5.412798781	4.669972477	4.429456812	3.941255616
Tmem55b	NM_001033271	0.109785122	0.001611598	24	0	1.673761911	7.591619568	9.290376543	5.99794483	5.128258714	3.699338158	3.637569248	2.718378341	3.544138466	5.65958551	4.129248398	6.842828031	4.575705487	5.549134183	5.114662785
Pacsin3	NM_028733	0.109785122	0.001611598	24	0	1.603304431	15.93453009	12.36451995	10.99436933	6.727467467	7.635392268	5.600451447	5.849583495	5.239808977	9.466427484	6.441442977	6.923049075	7.846681755	12.01014555	8.200761006
Echdc1	NM_001110195	0.109785122	0.001611598	24	0	1.545186536	15.67092886	13.8831886	12.05053876	9.135908762	8.394847917	8.154649684	8.413774411	6.401276518	11.54096457	9.598812594	8.783900322	13.311522	12.41920357	11.85571513
Trmt112	NM_001166370	0.109785122	0.001611598	24	0	1.497592184	13.49113478	13.26968389	4.486364002	3.704824249	4.44965098	2.115099981	2.91060206	1.585423516	4.504134764	3.086069856	5.203985033	2.23160271	8.746545299	6.201621379
Commd7	NM_001195390	0.109785122	0.001611598	24	0	1.489976318	14.56211192	10.65966493	9.292251021	5.723102283	5.085568105	3.567675104	4.196131728	2.910814289	4.716445192	6.219985756	6.303276445	4.694002675	7.482727838	11.72693137
Sema4a	NM_001163489	0.109785122	0.001611598	24	0	1.480399656	8.763395345	6.027356755	5.04531478	4.071138393	4.15340791	2.969849815	2.241798763	3.170298063	5.62777874	3.16728222	5.263899334	4.51190535	5.702465522	5.169338209
Gcat	NM_013847	0.109785122	0.001611598	24	0	1.391588628	7.03005365	4.751686575	4.667678893	2.37166059	3.085464344	2.071412018	2.090459383	1.642289352	4.191192398	3.15283579	4.378352792	3.925192384	4.853825002	4.124958208
Pea15a	NM_011063	0.109785122	0.001611598	24	0	1.359875379	10.26285204	7.734919363	8.519777791	4.543262736	4.534489822	4.368796257	2.389096438	3.57041227	4.889724465	3.916934817	8.193774511	4.867238556	9.016275906	5.384155977
Wdr8	NM_021499	0.109785122	0.001611598	24	0	1.301233154	4.990145201	5.227302407	4.263623797	2.919998408	1.646372509	1.409473191	0.681860239	1.704537985	3.22352893	2.27113366	3.080010081	2.135349969	4.050747842	3.730538645
Zfp622	NM_144523	0.109785122	0.001611598	24	0	1.137971721	11.88421018	6.517987605	6.376692531	6.359136129	5.073490577	4.01148164	4.744493136	3.90045038	8.718443291	5.251505427	6.610892226	6.860840469	9.518630379	7.636919531
Ppcdc	NM_176831	0.109785122	0.001611598	24	0	1.063886441	6.173809817	4.971244471	2.955172366	2.961016823	1.188475155	2.064027305	1.65296028	2.019615225	4.540458431	3.101197649	3.029280503	3.568589938	5.214554034	4.353413066
Ears2	NM_026140	0.109785122	0.001611598	24	0	1.018612676	5.71423043	4.99557146	3.149783522	3.105576344	2.826889278	1.872300103	2.07846822	1.495757821	5.139486408	2.714325303	3.871272327	3.824623401	3.710121406	4.245202034
Fam102a	NM_153560	0.109785122	0.001611598	24	17	0.982812936	2.750025456	2.609000579	0.912007988	0.736225611	1.709948947	1.473815416	2.840969999	3.099856331	4.702617661	4.211855543	2.095035429	1.735629285	1.884511449	0.959979533
Mtmr9	NM_177594	0.109785122	0.001611598	24	0	0.974333656	9.83124733	9.209363727	7.640195576	8.078595623	6.149541168	4.734359879	6.846655663	4.775026162	8.331116388	6.738391061	8.116306932	7.215631944	8.349665113	9.349108564
Lpin1	NM_015763	0.109785122	0.001611598	24	14	0.930032735	0.542909316	0.288338745	0.48553723	0.464875368	1.780140275	1.287601449	13.12340868	8.370297456	3.125250609	2.939114148	0.616002016	0.839413436	0.607612176	0.716784718
Ccni	NM_017367	0.109785122	0.001611598	24	1	0.915058706	8.521706111	7.933250629	5.782738745	3.881000299	2.862428224	3.42854403	3.271767535	1.784514463	5.106510278	3.356203291	3.580327899	4.565855968	5.747843232	8.524414543
Ptrf	NM_008986	0.109785122	0.001611598	24	0	0.870426034	6.099066357	4.779513665	3.183086704	2.842173291	1.770585435	1.611204988	1.007355896	0.718421639	1.945910756	2.086246203	1.161603802	2.048042557	3.919783814	2.572745148
Paip2b	NM_146169	0.109785122	0.001611598	24	1	0.853847777	8.16198586	8.84712999	7.834643017	6.070084487	3.425604858	5.688075248	5.54611673	3.182811335	6.410058962	6.126756331	5.978843098	6.753639836	8.69092339	8.854399456
Anapc4	NM_024213	0.109785122	0.001611598	24	0	0.841671334	3.809082335	3.3866231	3.092366761	2.087510745	1.890956752	2.51173583	2.00677334	1.143856235	2.01423063	2.523923302	3.133595386	3.473495317	3.06354152	2.546051294
Repin1	NM_001079902	0.109785122	0.001611598	24	0	0.787328744	3.468397032	3.109515322	2.618454701	2.068578587	1.505003714	1.016938076	1.003317599	0.794948096	3.239925112	1.602481835	1.974921037	2.142528238	2.557295715	2.62220741
Parp1	NM_007415	0.109785122	0.001611598	24	0	0.785288845	9.473401886	7.577271434	6.131972493	4.719327405	5.579035244	4.321477287	3.347360394	3.713393344	6.63605463	7.426045806	5.95808814	6.689601378	8.557788271	7.132856209
Def8	NM_001253784	0.109785122	0.001611598	24	0	0.78402693	3.202009838	3.325641659	3.017323615	1.604956945	1.281486254	1.25594705	1.20567755	1.201765537	2.507122699	1.677211878	3.906524091	1.893194239	3.254687832	2.110619349
E130311K13Rik	NM_177856	0.109785122	0.001611598	24	11	0.759291149	2.105630052	1.929344966	1.239853997	1.643666481	1.27740867	0.782704232	0.814939601	0.372514924	0.957511642	1.522041255	2.018978037	1.943904799	1.608116437	1.663964524
Tyw5	NM_001114102	0.109785122	0.001611598	24	0	0.726607063	4.586901145	3.409330849	3.360138328	1.442170177	1.257229916	1.739923844	0.806707888	0.603412604	2.40156479	1.785329669	2.284807478	1.686859537	2.604882823	3.110016338
Mfge8	NM_001045489	0.109785122	0.001611598	24	0	0.726405149	8.29315537	7.625976837	4.442922097	3.340064047	3.202745253	2.551470373	2.291353391	2.656573565	4.988109263	3.07882556	3.683865579	2.699107251	5.294798866	5.052827483
Chp2	NM_027363	0.109785122	0.001611598	24	2	0.701026171	2.396061783	3.770992433	3.3619118	1.712152585	2.03738598	1.648674872	1.290321035	0.93128731	1.065617795	1.574525437	2.281721754	1.284365671	2.562935571	3.4943255
Ikbkg	NM_001136067	0.109785122	0.001611598	24	0	0.626482572	3.847376161	3.117951991	1.891054594	2.185184508	2.542784052	1.730701965	1.733483927	1.370508394	2.956577583	2.009533859	2.704105595	2.895514009	2.954913952	3.780622652
Itga8	NM_001001309	0.109785122	0.001611598	24	6	0.624835985	1.758793853	1.327188508	2.528068227	1.586272289	1.656255395	1.373848683	1.165624533	0.795540346	0.735366149	0.552121726	0.382826112	0.813621171	1.279906232	1.566194857
Crnkl1	NM_025820	0.109785122	0.001611598	24	0	0.607570324	4.439501562	4.434188878	3.616724603	2.918103536	3.148597946	2.660904766	2.186295291	2.49423036	3.724491989	3.533326356	3.028587304	3.924433892	3.996985056	3.577690679
Fam198a	NM_001199927	0.109785122	0.001611598	24	0	0.598217094	2.632898665	1.728655814	1.170540892	0.67498448	0.496137636	0.195099355	0	0.336465093	0.672022311	0.263516401	0.632600173	1.704144245	1.270930732	0.656939315
Gfod2	NM_027469	0.109785122	0.001611598	24	11	0.593233479	1.74655082	1.540286973	1.31095052	1.202865016	0.580346309	0.343360386	0.668415107	0.338649931	1.415207823	0.841655415	2.365447742	1.519780116	1.611771247	2.072159457
Pm20d2	NM_001034867	0.109785122	0.001611598	24	0	0.591154139	2.773589341	2.193454834	2.049310703	1.510507886	1.213292501	0.886062766	0.59707614	0.641313396	2.549398934	1.360448428	1.848863592	1.562791213	1.851106188	1.86846318
Nrip1	NM_173440	0.109785122	0.001611598	24	22	0.572956	1.443340639	2.435437334	1.141153634	1.24289595	0.556873802	0.556658527	0.771965946	0.848987501	1.892835384	1.1164077	1.764917405	1.582248093	2.002181145	1.309474924
Nup85	NM_001002929	0.109785122	0.001611598	24	1	0.540852809	4.620786554	3.563512986	3.323311748	2.96703515	2.579860702	2.074856717	1.934377299	2.202153773	2.851629381	2.540362381	2.342685716	2.810661132	3.783731281	3.361567355
Selm	NM_053267	0.109785122	0.001611598	24	2	0.448744813	1.91384496	2.015228033	2.562255303	1.805199222	1.180278774	1.451936449	0.367191177	0.467570456	1.189913244	1.170578221	0.785083949	1.173046	2.037871691	2.958590715
Bbs5	NM_028284	0.109785122	0.001611598	24	22	0.415788893	2.472715319	1.587813359	0.493368475	0.96442894	0.710993934	1.105563013	0.871764976	0.917632071	1.065210189	1.131257278	1.979154865	1.576216062	1.415354679	1.368407189
Lamb1	NM_008482	0.109785122	0.001611598	24	2	0.411686851	3.340519169	2.488332838	1.903463462	1.632164998	1.563032755	1.505660049	1.04995187	0.858774863	1.297273838	0.950724901	1.250275848	1.30953892	2.24491827	1.772811058
Naaa	NM_001163687	0.109785122	0.001611598	24	0	0.391136141	2.193969704	2.74541891	1.246212223	0.708450692	0.937574844	0.802410615	1.146197458	0.666387808	1.387362298	0.64293122	1.490724879	1.436329657	1.504817291	1.986090989
Slc44a1	NM_133891	0.109785122	0.001611598	24	0	0.381828955	2.288317393	1.592522108	2.114791607	1.110041222	0.910011604	0.809762627	1.066756909	0.543084544	0.973452037	0.827047817	1.456896652	1.208614623	2.021227512	2.201396251
Mink1	NM_001045959	0.109785122	0.001611598	24	0	0.377099646	3.089448534	2.680513068	2.133917059	1.661594781	1.703155121	1.223100698	1.144897695	1.443251538	2.560587627	1.546497235	1.976550972	1.806508387	2.637395151	2.037770167
Loxl4	NM_001164311	0.109785122	0.001611598	24	1	0.366530392	7.322098133	5.102189553	2.885359434	2.806846026	0.137976007	0.258367534	0	0.165125349	0.479204056	0.101783307	0.278907509	0.574452078	3.274574829	1.846808119
Atp6v0a1	NM_001243049	0.109785122	0.001611598	24	0	0.351120705	4.357035209	4.424051725	2.303652889	2.274547454	2.373899026	2.124351595	2.608597137	1.660297581	3.042515149	2.773105133	2.870458689	3.091781831	3.426536932	3.41047825
Pnpla6	NM_001122818	0.109785122	0.001611598	24	22	0.315172828	1.198273818	0.785952153	0.620210637	0.648708518	0.5054333	0.32397752	0.346374576	0.383870397	1.269302877	0.67687034	1.112375983	0.829592085	0.80555275	0.755421812
C5ar2	NM_001146005	0.109785122	0.001611598	24	0	0.301189907	2.534179108	2.328638045	0.939880727	1.331079071	1.181835629	0.642779453	0.817974758	0.670110645	1.572672753	0.90513222	1.317349563	1.178288663	1.595763587	1.765933299
Map3k1	NM_011945	0.109785122	0.001611598	24	0	0.280139659	1.901617809	1.18582525	1.201972941	0.507980649	0.687771289	0.728014989	0.499261948	0.317872748	1.228630413	0.981837362	1.328880974	1.234958943	1.365633374	1.673617901
Arap1	NM_198096	0.109785122	0.001611598	24	0	0.255990079	0.675343661	0.638370236	0.501399003	0.267726968	0.241945424	0.195303822	0.219708613	0.186513662	0.412201178	0.573066617	0.603970065	0.421134809	0.447098397	0.559032923
Rfx5	NM_017395	0.109785122	0.001611598	24	0	0.248184267	1.346336457	0.692250466	1.129261456	0.581403303	0.288990919	0.342278084	0.053943993	0.348737376	0.510629064	0.422106819	0.531371952	0.785833855	0.628705096	0.960796537
Coro2b	NM_175484	0.109785122	0.001611598	24	0	0.246563303	1.000628074	1.432392475	0.584161979	0.475407701	0.376350466	0.326404318	0.268062309	0.086920149	0.548638727	0.128586244	0.728422384	0.467752092	0.636127309	0.501749303
Atp2b2	NM_001036684	0.109785122	0.001611598	24	21	0.244363353	0.320735543	0.516522161	0.245757627	0.2352995	0.099204938	0.114432232	0.062960924	0.017413052	0.325942759	0.450803193	0.651584103	0.460014199	0.320650095	0.307834505
Tle3	NM_001083928	0.109785122	0.001611598	24	0	0.243761581	1.27130408	1.293652889	0.761551481	0.6061558	0.920912685	0.519085401	0.423944001	0.259395209	0.820135162	0.444329429	0.65986394	0.863816334	1.018491284	0.985109887
Add1	NM_001102444	0.109785122	0.001611598	24	22	0.214361504	0.965915486	0.790732497	0.528653375	0.566895529	0.487579551	0.598161759	0.113766497	0.369705611	0.616351823	0.372376453	1.275486528	0.810693329	0.772526524	0.76057021
Ago3	NM_153402	0.109785122	0.001611598	24	18	0.188497365	0.831529686	0.639579896	0.619483401	0.374603059	0.62464043	0.500992674	0.887378677	0.764088751	1.267104679	0.915055597	0.633479283	0.886058932	0.75590822	0.533837921
Zbtb7c	NM_145356	0.109785122	0.001611598	24	22	0.145076576	1.50013385	0.263800876	0.260466408	0.162640666	0.138239436	0.039548181	0.121853292	0.176929544	0.352087245	0.27420653	0.367809928	0.703448587	0.254596786	0.449872153
Magi1	NM_001029850	0.109785122	0.001611598	24	2	0.135246036	1.066611027	0.74784325	0.900665785	0.447138366	0.575251061	0.569155048	0.253364408	0.443168672	0.419784056	0.493015918	0.558296321	0.619776581	1.131612187	0.864673339
Gas7	NM_001277079	0.109785122	0.001611598	24	2	0.11691075	0.828999311	0.333761353	0.612519357	0.21177499	0.242310468	0.142603828	0	0.189874112	0.132246362	0.112356912	0.394719739	0.198165052	0.765026266	0.602829866
Rftn1	NM_181397	0.109785122	0.001611598	24	0	0.113167331	0.944034188	0.822203623	0.404906498	0.42402046	0.240269345	0.397694792	0.168185489	0.20710216	0.475354854	0.41778924	0.557737566	0.380710597	0.497819438	0.434728638
Cdk5rap2	NM_145990	0.109785122	0.001611598	24	2	0.102638119	0.421779561	0.471698949	0.365502007	0.305744218	0.284399104	0.220349787	0.250823281	0.083008265	0.149521134	0.135502518	0.17851211	0.283797298	0.464915111	0.355245115
Abca7	NM_013850	0.109785122	0.001611598	24	0	0.086295886	0.711887319	0.871775689	0.46754604	0.460084504	0.48221595	0.324287755	0.24249811	0.318854831	0.82018471	0.407378374	0.470775047	0.529419186	0.547459741	0.56124343
Ciart	NM_001033302	0.135453132	0.002222901	24	14	1.08626023	0.341547716	0	0	0.035795403	2.573444869	1.227280236	7.832595788	4.714548877	3.244914292	1.481313531	0.21683271	0.344719118	0.236393116	0.120419833
Plaur	NM_011113	0.135453132	0.002222901	24	4	0.17475768	0.163201317	0.446801322	0.450179874	0.492597294	0.247144681	0.119781401	0	0.143537861	0	0.047187612	0	0.104031602	0.150607235	0.253176254
Hmmr	NM_013552	0.135453132	0.002222901	24	10	0.095121607	0.04032758	0	0.09711509	0.202870674	0.101783766	0.369979706	0.34645767	0.111660645	0	0.077734757	0	0.042844249	0.049620721	0.066352238
Srgap3	NM_080448	0.135453132	0.002222901	24	1	0.045606038	0.135966447	0.054741114	0.095677121	0.05496337	0	0.008910036	0	0.009490826	0.033051563	0.042121063	0.073987503	0.043335457	0.15236135	0.123268709
Trim72	NM_001079932	0.135453132	0.002222901	24	2	0.007257947	0.179008237	0.144140123	0.161654887	0.042211561	0	0.010264287	0	0	0	0	0	0.028526905	0.061947882	0.205117639
Leap2	NM_153069	0.135453132	0.002834203	24	0	70.46095312	338.8793745	232.8391662	173.3116357	116.3056239	69.74472619	58.49508962	39.17309817	40.76097509	197.5099418	63.54867532	105.3849765	123.8088313	126.3614519	156.4665588
Pcbd1	NM_025273	0.135453132	0.002834203	24	0	50.23251111	374.3888425	354.4344994	282.352446	231.8096555	217.2166898	170.1853283	230.718456	152.7454463	297.4873438	157.2708676	245.5004958	265.9972039	288.0094016	339.4044561
Cyp2a5	NM_007812	0.135453132	0.002834203	24	17	49.6614326	109.0455037	83.50790136	46.78498897	36.9955276	123.7746352	79.080366	141.7829939	129.3984128	439.3766697	210.6523796	84.50550088	155.1621663	84.00170366	114.249535
Ndufa4	NM_010886	0.135453132	0.002834203	24	0	48.62769876	864.0220041	770.9765154	549.853149	524.080719	472.6652652	404.6418408	527.0163605	412.5739068	744.7459256	494.5238769	544.9905057	563.293828	598.79049	620.6394117
Insig2	NM_001271531	0.135453132	0.002834203	24	1	40.81918013	129.1714487	124.7518353	114.2776608	111.234216	44.4542529	29.18054603	13.35011921	17.36085108	57.99678903	27.36315272	38.23483448	70.84885026	73.28186602	96.9045153
Qdpr	NM_024236	0.135453132	0.002834203	24	0	31.45770366	390.3971884	287.9643792	229.3211475	140.6102113	151.1779848	97.63687671	132.1126428	111.1640178	207.2785214	130.7417976	151.9291014	175.2297088	240.6436148	180.4111444
Mcfd2	NM_139295	0.135453132	0.002834203	24	0	28.99626753	215.7492146	173.3688823	123.1332878	97.43447082	85.11121385	74.31888662	78.42591548	74.27176862	161.2645581	106.0969533	126.1181287	121.5275656	191.559939	108.2740391
Hist1h2bg	NM_178196	0.135453132	0.002834203	24	0	27.49351739	260.6503775	225.2266643	173.1344838	172.5849805	142.8811242	147.6202386	105.429038	123.012706	256.499866	180.3881308	186.5019438	175.5994002	274.9320733	180.8089451
Sqstm1	NM_011018	0.135453132	0.002834203	24	0	24.55802425	183.5239424	160.0844422	132.5545472	113.0349191	101.5635374	88.15132	59.23553815	64.85973645	139.1516966	93.59449415	94.4841174	122.881611	142.7539878	114.0344484
Mpst	NM_001162492	0.135453132	0.002834203	24	0	24.29651062	129.3381976	113.2313486	80.62615441	59.99797724	51.95677243	36.01987045	47.90948513	41.77435035	107.0141718	74.45013642	78.19118926	86.31722726	79.19567361	90.44157883
Tst	NM_009437	0.135453132	0.002834203	24	0	20.5800435	275.2794092	266.5696864	158.7032384	140.1082708	135.7182604	91.07999278	103.0046461	106.5869301	231.0894601	159.1871724	150.6330264	164.8228371	193.1140735	166.6415865
Abcd3	NM_008991	0.135453132	0.002834203	24	11	19.68925989	199.7490507	207.7512484	132.2209421	119.2512457	131.9910768	103.8054886	114.1405972	120.9865162	175.4174077	155.638136	134.9487488	193.5483179	182.6307212	189.4236859
Cyp7a1	NM_007824	0.135453132	0.002834203	24	18	18.89194488	26.22719787	21.73363691	15.52500465	8.139362347	16.81349742	22.37783878	96.16503315	52.30761247	95.68361704	101.5703508	30.68204396	42.24224933	41.74868487	35.5962701
Sc5d	NM_172769	0.135453132	0.002834203	24	0	17.08360257	229.0311607	207.7879304	143.2935659	104.0416145	119.1337035	134.4698458	109.3048718	72.90827206	143.0472188	126.900431	130.8882732	208.5926874	209.1499296	184.6068253
Pcyt2	NM_024229	0.135453132	0.002834203	24	0	14.91210508	125.5441481	100.8560305	82.08921756	58.21183172	65.44850308	42.80420982	45.92843597	42.57366105	72.66981242	54.00622247	60.48102964	60.54253005	89.33007196	69.93441392
Ndufb8	NM_026061	0.135453132	0.002834203	24	0	14.41527852	153.7309024	151.8798085	94.21967409	83.85939258	78.08153974	54.6990462	74.99781075	67.88183242	134.5049783	73.83339171	79.82591289	99.23843023	119.3615779	109.0090823
Rorc	NM_011281	0.135453132	0.002834203	24	21	13.28756481	32.35105546	25.63316301	9.210740047	6.841708639	4.882882419	4.193915947	9.716452566	7.600459532	29.02021687	21.20177837	22.6917952	30.61650059	23.70803055	23.86226334
Zfp706	NM_026521	0.135453132	0.002834203	24	0	12.8685796	81.17375816	60.72590202	72.68204838	44.77369122	34.34067684	44.38669246	41.33316469	32.93816169	68.58481946	45.07286237	53.60190176	59.53208448	79.31611136	69.22159786
Rnf181	NM_025607	0.135453132	0.002834203	24	0	12.51905942	72.77295085	58.44161297	54.63507676	41.24606707	36.47538293	33.678991	26.72892136	26.86622784	65.65778071	42.17628803	45.68270952	50.84194644	52.35271791	50.95036099
Mrpl36	NM_053163	0.135453132	0.002834203	24	0	12.24589826	54.09931654	59.82345041	42.7469119	41.05943328	26.47270149	21.16828004	15.48562789	26.02491517	53.06104363	37.66820559	44.24343893	47.02534405	35.92248334	48.40405036
C920025E04Rik	NM_001271005	0.135453132	0.002834203	24	0	11.16769061	121.2417697	96.13326261	51.69308821	46.92118275	48.20796826	35.89958869	31.76231162	30.71352088	65.95899494	33.90980949	43.18801201	48.5830698	67.4439941	55.00464285
Rpl6	NM_011290	0.135453132	0.002834203	24	18	11.05534907	21.9957883	25.92823946	10.32545769	9.06978126	12.31838438	10.45375992	28.74986997	16.36800372	41.99924049	33.98847206	14.09229477	26.08838451	16.67130507	24.02802825
Gcat	NM_001161712	0.135453132	0.002834203	24	0	10.44611708	64.124019	57.30319842	43.76627186	32.55671586	30.97502262	19.6483437	22.53291405	24.82002577	47.35389107	31.99171892	33.3763438	39.59306621	42.5703572	40.1924834
Mlf2	NM_001170341	0.135453132	0.002834203	24	0	10.05937986	79.25082378	74.46121204	55.62546459	52.03557499	41.39935317	32.56775068	28.83082543	33.86718676	70.91938716	42.9800822	48.52400012	48.12148136	66.95412316	52.34850011
Atxn7l3b	NM_001033474	0.135453132	0.002834203	24	0	9.397449666	58.20835753	57.59103764	40.90338313	39.09356232	32.24810936	27.35739284	25.1576429	31.29125361	48.6812038	29.11086513	39.23107273	37.73580142	48.23313153	43.99358575
Lasp1	NM_010688	0.135453132	0.002834203	24	0	9.055307774	75.15997743	63.72240286	50.21571874	36.97780857	28.99337108	29.02268052	15.52069169	13.84112485	41.22667199	28.1618542	39.04843807	32.98355577	57.93728624	33.33866563
Rps15a	NM_170669	0.135453132	0.002834203	24	18	8.990807688	16.33846045	19.76701615	7.387402262	8.208849716	8.520452649	8.134999926	26.21180092	15.44504184	21.23537482	26.94376374	14.13582473	19.78296961	14.47150166	15.86299718
Rpn2	NM_019642	0.135453132	0.002834203	24	0	8.876010195	97.07519523	84.51342604	65.06694225	61.85130862	55.78110965	52.51436825	52.48331572	46.95341039	91.49995153	52.89357447	52.56303226	67.03390885	78.93819259	69.31058313
Gpam	NM_008149	0.135453132	0.002834203	24	22	7.969820047	52.81186721	35.88428935	33.25273197	19.8265199	32.75420282	24.6164901	21.32069445	17.21586504	33.4028405	33.88333046	35.8875177	54.78309215	49.09373362	35.92027504
Grina	NM_023168	0.135453132	0.002834203	24	0	7.86725658	81.82914029	83.90083225	51.50784757	49.10195549	46.7949174	36.21668781	43.2114834	45.33452636	97.49482916	51.74757714	54.91524061	58.09739822	66.34995194	59.83905812
Fkbp1a	NM_008019	0.135453132	0.002834203	24	0	7.446445623	62.2613024	50.77035549	36.21804272	36.41685135	23.50539751	28.2430403	20.50009073	27.76615868	36.65999771	32.00368739	38.77390469	30.30151602	42.86449252	31.1502692
Anapc13	NM_181394	0.135453132	0.002834203	24	0	7.307816315	98.800754	83.85302973	53.52186784	45.53030192	46.89658719	38.7053769	37.35384565	40.87596192	66.02071989	41.28661023	45.6007979	48.72896491	78.13218424	52.27685301
Mocs2	NM_013826	0.135453132	0.002834203	24	0	7.066013463	87.81269403	86.52952722	61.49632474	44.92221432	44.51379671	36.49793738	49.7133736	29.8689239	62.74088014	48.39518637	49.4341618	54.50664878	63.35156428	64.99934146
Ywhab	NM_018753	0.135453132	0.002834203	24	0	6.902558938	58.13947401	48.98083535	43.19949077	33.83102148	34.1855699	30.43123184	31.07628984	27.6660474	56.40504458	42.46482301	40.19338034	43.94726237	46.64599939	44.36198102
Fbxo6	NM_001163704	0.135453132	0.002834203	24	2	6.855629414	25.03718427	23.21932479	22.17043227	17.54126441	14.29393169	10.65516469	6.256771688	6.41735879	13.14424237	7.845940311	12.51381994	14.4145483	19.79959292	13.1900537
Slco2a1	NM_033314	0.135453132	0.002834203	24	0	6.558886644	40.83434007	37.34467721	25.43421271	30.5311688	21.02658377	19.06647929	14.6355379	17.20288981	28.14660545	21.64568437	25.58238171	23.93451679	27.80284512	24.18228754
Cluh	NM_001081158	0.135453132	0.002834203	24	0	6.123896315	54.88934331	44.05797873	33.89952843	27.39717473	26.60497819	19.32009594	21.0727841	18.03930363	37.63915873	24.26887159	23.16768558	29.23615578	43.57751889	35.49514744
Ifi47	NM_001271676	0.135453132	0.002834203	24	1	6.029040517	19.51701234	21.13802038	15.92258652	17.06673696	8.466470627	14.04704297	6.401803312	5.898152962	8.540386097	13.00558011	12.29364024	13.47773994	16.13476825	14.29985512
Palld	NM_001081390	0.135453132	0.002834203	24	0	5.721005388	17.91360999	13.92239155	8.918311189	7.350841764	4.506168152	4.966448451	3.444273032	3.195662617	17.61518374	11.61781913	8.934851886	13.05717186	13.50463819	10.71796017
Amt	NM_001013814	0.135453132	0.002834203	24	2	5.584989491	34.11239595	31.60504686	24.59568354	18.78592509	21.50461744	14.57885291	9.864656259	10.08101181	14.28610742	11.1803027	12.08586785	19.00974892	29.50025757	21.14070262
Alas2	NM_001102446	0.135453132	0.002834203	24	2	5.41532617	28.71732599	29.19376131	26.85102581	24.34728868	22.5560949	12.95916444	13.70627729	9.810427996	19.79703379	20.55581495	22.67361267	26.03710948	31.01282068	20.53926559
Cnbp	NM_013493	0.135453132	0.002834203	24	0	5.352963335	25.3042725	25.15538694	19.96652518	15.5725087	12.4723123	8.196782593	8.873786769	7.14893809	17.90675179	12.39629184	14.29816815	17.04738984	23.51757359	15.01019683
Ccdc107	NM_001037913	0.135453132	0.002834203	24	0	5.281185291	49.57381622	34.98115506	28.03977501	22.15949945	20.68536096	18.168042	20.57105115	18.94284568	47.09318456	23.33680924	24.83048127	31.26313008	31.95051588	42.60722383
Rnf144b	NM_001170643	0.135453132	0.002834203	24	0	4.989066631	16.52421467	16.58910354	11.52798059	12.70974663	5.654140936	5.205118693	5.144437844	2.529636227	17.46794307	9.02239692	8.671507452	12.16070677	14.95454791	14.07731847
Sparc	NM_009242	0.135453132	0.002834203	24	2	4.802866535	59.86980866	44.70772009	34.37657847	34.38047745	31.37259581	31.35426909	22.09631672	24.17646526	30.61050784	20.9995813	26.52072257	25.59260094	37.57241582	39.3756903
Isoc1	NM_025478	0.135453132	0.002834203	24	0	4.725060451	45.38875898	38.11032099	27.87455748	21.12923116	19.14365367	14.35849298	17.16495117	15.1012784	33.63302542	20.1062127	21.21784722	23.84719575	28.15625079	21.8184924
Ehd3	NM_020578	0.135453132	0.002834203	24	0	4.127135367	30.42408101	21.70275402	17.33487025	13.63654327	11.49821944	8.007582568	10.23388119	10.1477243	16.29472932	14.21899476	13.83068452	14.11601896	20.10446128	15.03841134
Synj2bp	NM_025292	0.135453132	0.002834203	24	0	4.079677642	36.28944483	23.59002227	22.14175337	20.78293463	19.048388	16.34272654	15.72802207	14.13501456	25.86495631	17.55867332	23.32820877	18.44028311	28.05470028	22.42300331
Ahcyl1	NM_145542	0.135453132	0.002834203	24	0	4.061116635	28.05282833	21.53453441	19.25750586	15.61405626	14.06437013	13.09928273	12.16378507	12.18194087	24.38140509	18.16705274	16.87613071	19.80765636	24.47560802	18.87240065
Cmah	NM_001111110	0.135453132	0.002834203	24	0	3.960921737	31.94610624	27.21297454	25.60998515	20.22797004	21.19069739	19.83033513	18.51653253	17.15505469	24.85055065	22.75775951	18.53130502	29.52579144	30.64165537	26.32227277
BC029214	NM_153557	0.135453132	0.002834203	24	0	3.603138249	13.64108256	14.46367035	9.027439759	5.827666281	3.223376518	2.603273463	4.891404414	1.806243094	9.169511174	3.537689835	6.02900705	7.567005024	7.062965057	13.5105178
Bmp1	NM_009755	0.135453132	0.002834203	24	0	3.384328692	21.28211046	16.3995207	12.32222201	8.127109746	8.754660576	6.477034222	7.378405951	6.383499937	13.99249248	7.240274888	10.6501838	11.12203856	16.75743331	12.50829114
Nr1h3	NM_001177730	0.135453132	0.002834203	24	0	3.373794939	21.85041919	19.95049114	18.50940204	12.3825953	11.92214178	8.702892659	9.571725054	8.555286567	21.81460703	12.37895436	14.14285258	13.8825381	16.578506	17.64015245
Fam173a	NM_001285982	0.135453132	0.002834203	24	0	3.188237017	25.72917397	26.75064092	19.68355067	17.73472593	15.17470264	11.3484945	13.81019795	10.98302279	23.69457777	17.16754092	15.67011222	18.56364716	20.15603557	19.03989075
Nr2f6	NM_010150	0.135453132	0.002834203	24	0	3.10901218	17.70684073	18.26851325	10.37112191	9.740479956	7.594051502	4.519444403	1.467587812	4.733805033	9.034348058	5.974314721	9.215390162	6.454760808	12.09746823	8.278863492
Gnas	NM_001077507	0.135453132	0.002834203	24	0	3.008222682	17.95109477	15.30701449	12.04031447	9.134785411	10.08982482	7.158142953	9.135480212	8.151385546	14.37203196	12.89309792	14.34409413	12.85339733	15.85284489	14.70946012
Memo1	NM_133771	0.135453132	0.002834203	24	0	2.969939034	25.08420726	25.78306454	16.38013793	13.58146302	12.00479954	12.89132206	15.77562092	10.71137189	24.42980664	18.70345367	19.00023997	19.97574898	20.72751089	26.22780445
Mcu	NM_001033259	0.135453132	0.002834203	24	0	2.948583758	10.39890814	13.18619587	9.954120128	8.705953463	6.32947911	4.252581972	3.346685296	4.127465357	7.083115153	4.717278208	6.202964303	6.220495358	8.301901105	8.837955572
Mreg	NM_001005423	0.135453132	0.002834203	24	1	2.943673331	10.32423733	7.630501968	7.632321936	5.018047202	4.220752886	2.539547615	2.902640532	1.632799059	6.322694451	2.739968563	4.787544642	5.3729892	8.699045748	9.777077531
Dtymk	NM_001105667	0.135453132	0.002834203	24	11	2.846870341	14.24793686	10.4997071	8.729363918	5.983488712	4.462387846	4.757496899	5.943762836	4.895408387	9.123751376	7.132897308	9.74213	7.509707692	8.50234675	10.18882428
Akap1	NM_001042541	0.135453132	0.002834203	24	0	2.551931503	20.99801084	22.41351585	12.4085002	10.59608681	10.25111826	8.432428939	6.968563005	8.79952406	19.41218167	11.46923278	9.943436979	13.36122663	18.00991896	13.7000393
Poldip3	NM_178627	0.135453132	0.002834203	24	0	2.52687902	17.96683298	15.22428573	14.10333922	8.181806485	9.541757672	7.134265808	5.218631743	6.307919378	14.14028483	8.339736396	9.505791113	9.978711304	15.17324863	12.99172301
Pdap1	NM_001033313	0.135453132	0.002834203	24	0	2.524482937	37.50420362	33.95007578	22.85009289	19.91242915	20.59148114	20.82856284	19.29190659	17.46086527	29.40009548	26.25716894	28.66145072	22.14010908	31.5081985	27.27742065
Csrp3	NM_001198841	0.135453132	0.002834203	24	1	2.327071747	16.5602227	12.89153227	8.49142671	6.331081331	9.262754815	6.233649476	5.145881502	5.188326414	5.476635428	4.931348738	8.005485996	8.767611853	13.91145057	10.39707318
Sgpp1	NM_030750	0.135453132	0.002834203	24	0	2.257409065	27.42806876	23.24473183	14.23181604	12.37750939	12.34908603	9.905991512	9.616708452	10.58808698	22.11097664	13.85142982	11.08115999	15.18958169	17.43170169	19.79576027
Scrn3	NM_029022	0.135453132	0.002834203	24	0	2.207981708	21.65314467	16.7980572	12.86274368	8.6705373	8.65482864	9.674998805	8.565964022	8.271970152	14.92485618	10.66835153	9.162219462	15.83724353	14.37398334	13.90013618
Mapkapk2	NM_008551	0.135453132	0.002834203	24	0	2.158773651	12.47069462	12.8024716	8.408300408	6.729025796	4.803163838	5.657111108	5.275994983	3.310171474	10.96297217	5.876324725	7.857377013	7.914109825	12.58007408	6.785314402
Dram2	NM_001025582	0.135453132	0.002834203	24	1	2.113030019	26.97989771	20.76969088	18.42057442	18.41971799	16.48018881	15.72180798	11.75776747	11.9080604	22.90409031	12.8586244	16.71418804	18.71008369	26.92254934	20.94803338
Ppp2r5a	NM_144880	0.135453132	0.002834203	24	0	2.029766177	11.83733404	16.09231052	10.81781443	6.739258042	8.539414076	6.195637518	5.769787282	6.299028075	8.800641651	7.746924329	7.461989855	9.169550932	9.687577979	12.88442653
Ltbp4	NM_001113549	0.135453132	0.002834203	24	0	2.005338016	14.90268745	11.8011235	7.4962586	5.730061055	6.364284454	4.372797848	4.592184653	4.24387627	8.428225963	4.715900498	7.551876718	5.961713032	9.271042526	7.027626169
Ube2e3	NM_009454	0.135453132	0.002834203	24	2	1.986982499	9.384312245	9.341690052	8.940218119	7.619492566	7.624613554	6.102341598	6.130200521	3.905108139	8.68609439	4.174394008	4.595910695	7.559629776	11.22962468	10.32585521
Slc17a4	NM_177016	0.135453132	0.002834203	24	1	1.920195676	6.876945247	7.965499615	5.243209961	3.928763785	3.729686258	2.527643194	2.038085172	2.194203759	4.614287024	1.975837408	2.793043288	3.733719584	5.265192205	5.828246471
Fkbp5	NM_010220	0.135453132	0.002834203	24	18	1.838448382	4.657894427	3.128646721	1.737113254	2.502145795	2.137170235	2.405084449	12.34740725	6.987922498	29.63246555	10.86215377	3.102704892	4.013566598	2.700031024	3.38350681
Prrg2	NM_022999	0.135453132	0.002834203	24	0	1.774436797	13.53037827	13.0651556	11.61243207	8.406496246	8.211282888	7.146276357	6.072717713	5.926373789	16.23557863	8.494485209	8.788295431	9.655708941	10.49641151	12.12560814
Rbm25	NM_027349	0.135453132	0.002834203	24	20	1.760375715	6.088149174	4.89201344	2.961241156	2.83522661	2.785400005	3.441267482	4.055680588	4.113667191	7.943093151	6.499896534	4.172347785	5.642659218	5.14817944	4.535502347
Zfp385a	NM_013866	0.135453132	0.002834203	24	0	1.710300828	5.945009629	5.610822336	3.940823301	3.216717758	1.428633347	1.522092675	1.586246858	1.270024974	5.081549333	2.158649899	2.022273977	4.300763468	4.057265272	4.387056726
Rassf6	NM_028478	0.135453132	0.002834203	24	20	1.524573383	3.004818616	2.621152212	2.220158139	1.358073405	1.226813063	2.081904374	1.32716459	1.162333956	2.822807001	3.620023291	3.672166858	4.429366654	2.801824569	2.008468616
Mmp14	NM_008608	0.135453132	0.002834203	24	1	1.471479725	12.28720843	9.820010264	6.287269139	5.373923315	4.835582761	3.970691704	3.361975915	2.930194711	7.036930421	3.897356261	5.113451788	4.60591876	6.583399356	7.487444489
Tex2	NM_198292	0.135453132	0.002834203	24	0	1.377759819	10.52197086	9.48579059	9.427380029	8.080145907	7.60286943	5.955142611	5.270777602	4.063979303	9.169471903	7.687815864	6.739979507	7.87126345	9.701268916	9.054172919
St6galnac6	NM_001025310	0.135453132	0.002834203	24	0	1.363679945	12.10124119	8.680585833	5.697044588	4.130238851	4.149725959	3.094836928	3.85816816	3.540760581	8.898691106	4.851012817	5.085415976	6.644383629	7.840239918	9.79166281
Capzb	NM_001271405	0.135453132	0.002834203	24	0	1.30752225	12.94278617	9.05119763	7.242832249	5.730534884	5.606759867	4.89606477	5.247621411	4.608789291	8.447364524	7.740806449	7.455875566	6.283785282	10.40600927	11.70192726
Tssc4	NM_001115085	0.135453132	0.002834203	24	0	1.153886954	8.282801472	4.988521426	4.356337285	2.688889725	1.94954915	1.49816493	1.595602037	1.431303398	4.468842368	2.433809034	2.488104043	2.918923295	4.225744454	4.131122018
Alyref	NM_011568	0.135453132	0.002834203	24	0	1.117906555	17.99822523	15.0653985	10.44619069	7.922365011	8.538378367	6.796889916	6.733638195	6.605931317	9.615088443	9.500254261	7.110837392	8.377848528	13.82822477	10.44819136
Gatm	NM_025961	0.135453132	0.002834203	24	0	1.088289688	7.695925929	5.770205146	4.524148096	4.141223528	3.630047045	4.398356058	2.716679401	1.516479194	3.370458505	3.866706911	4.402011571	6.321137238	6.869185311	4.056696489
Pdk4	NM_013743	0.135453132	0.002834203	24	0	1.071092695	4.093184097	2.878691672	1.29309642	2.085169128	0.207694687	0.570415313	0.732302792	0.189874112	1.586956345	0.898855298	1.203895203	4.54128245	4.088109109	3.507373765
Csk	NM_007783	0.135453132	0.002834203	24	0	1.068472602	13.40100413	8.040496424	7.648627517	7.725841228	5.852579874	5.722955709	5.294692772	4.890707045	7.870127948	7.063671003	7.191618205	6.576877905	9.740271917	7.660039352
Cnnm3	NM_001039551	0.135453132	0.002834203	24	0	1.066349882	5.336683063	5.790264495	3.099028806	2.815475318	2.336663016	1.189439464	1.435096871	1.097551033	2.89871075	1.590982341	1.84905012	2.575399296	3.75624655	2.827654968
Ybx3	NM_011733	0.135453132	0.002834203	24	0	1.065917328	10.81957662	9.742231009	5.593551008	6.228951828	5.063229769	3.202562915	3.221306156	5.518834112	11.97312669	5.495740839	7.435059952	6.570664511	7.690871931	7.500464745
Tmcc1	NM_177412	0.135453132	0.002834203	24	20	1.048633483	4.407491713	2.264460214	0.982904286	1.664982649	1.150019102	1.222130189	2.105644318	1.72768863	3.861838296	2.567762284	3.307617606	2.610343656	3.202295038	1.901854059
Chmp2b	NM_026879	0.135453132	0.002834203	24	0	1.039920563	11.57534073	10.97495079	7.273228025	5.70331691	6.918822498	5.884472212	4.832672606	5.117270738	6.778712588	8.838040432	7.215032066	9.039613633	8.554915199	7.985587491
Slc19a2	NM_054087	0.135453132	0.002834203	24	0	1.032153722	7.158442341	7.33453978	6.052762678	3.706225876	4.057043701	3.224717359	2.574823671	3.267359814	5.397492754	4.678680203	3.412502736	4.727045607	6.388468585	5.894043012
Irs2	NM_001081212	0.135453132	0.002834203	24	0	1.025106915	3.757089514	4.411031481	1.284183488	2.342214367	1.043626934	0.889519716	1.4005939	0.821168401	1.75981432	0.490593997	2.234394596	2.951174168	2.311439125	2.729045222
Gmeb2	NM_198169	0.135453132	0.002834203	24	0	0.980276758	3.745747357	2.724248329	2.830430119	1.899520226	1.444109433	1.321013702	1.146895082	1.052881804	2.775676475	1.979742926	3.114413212	2.272167968	2.899160859	2.343074573
Dusp12	NM_023173	0.135453132	0.002834203	24	0	0.934335539	6.234001454	5.957738611	2.62614412	3.345919895	3.085127246	2.469696389	1.779992626	1.861475755	4.500277383	2.640000761	4.005648509	3.652706069	3.719065742	3.485603562
Ccny	NM_026484	0.135453132	0.002834203	24	0	0.903392416	4.507227924	5.26750781	3.720820584	2.637417917	2.704565162	2.325989715	2.06881539	2.752896212	4.287471011	2.353015139	3.982154969	3.691138879	4.823759825	4.392145654
Sox9	NM_011448	0.135453132	0.002834203	24	0	0.854195768	6.210341237	3.712354461	2.654653255	2.13130915	1.05017134	1.361627481	1.242680198	0.915490326	2.668750715	1.369557628	0.946237417	3.073056601	5.867087532	2.761105629
Efnb1	NM_010110	0.135453132	0.002834203	24	0	0.846939867	7.796197865	6.003592807	4.612339802	3.443362172	2.549193086	2.554468576	2.494948744	1.375605835	5.974980081	2.817715955	2.78111519	3.746946932	6.252426624	3.64313624
Osgep	NM_133676	0.135453132	0.002834203	24	2	0.845622019	10.09987183	6.901138669	6.465888416	5.068789395	5.931732713	4.428380971	4.450137842	3.782972451	4.74376254	5.158803341	4.636012786	5.64602797	7.056510931	7.234176511
Smyd5	NM_144918	0.135453132	0.002834203	24	0	0.832674711	4.489997769	4.689708054	4.12845245	3.242882848	2.708352036	2.377416066	2.581077401	1.730045272	3.252539934	2.89319049	3.811512475	2.665859827	3.314807318	3.527924783
Mapre2	NM_153058	0.135453132	0.002834203	24	18	0.813414443	2.291827082	1.634509204	1.354682382	1.276446516	1.443669207	0.96119063	2.59952956	2.111679691	3.593368943	2.224620908	2.594010944	1.87831292	1.32940914	1.546803831
Eltd1	NM_133222	0.135453132	0.002834203	24	0	0.809045971	6.152711731	6.233523949	4.211657681	3.351278039	2.926961816	3.067493895	3.878529264	2.208877397	4.902957819	3.424326497	3.39993102	4.538846727	5.424672885	5.947664263
3010026O09Rik	NM_026543	0.135453132	0.002834203	24	4	0.807157621	2.994914674	1.821490132	4.205966251	2.864967919	2.256328951	2.309188757	1.297956871	0.560440363	1.518004013	0.875154138	2.135964006	1.787231875	2.381572439	2.021974801
Fam98b	NM_026620	0.135453132	0.002834203	24	22	0.789271737	4.851530057	4.667796456	2.84319397	2.15898849	1.55138948	2.818946383	2.637314249	1.799186299	3.069307564	3.201168032	4.018228536	3.187731996	2.892922751	3.859610019
Fbxo25	NM_025785	0.135453132	0.002834203	24	0	0.704550918	3.677378245	3.442556704	2.886447427	3.158417945	1.850958504	1.906310933	1.628103735	1.285541698	3.866384771	2.809447348	3.598694132	3.297015003	3.503959589	4.406117825
Mettl16	NM_026197	0.135453132	0.002834203	24	11	0.697938535	3.12673655	2.113620722	2.319746305	1.541370783	1.014394707	1.505119369	0.978844472	1.263721514	2.036227289	2.092723681	2.396726832	2.706702885	2.244238445	2.422550882
Mcm7	NM_008568	0.135453132	0.002834203	24	0	0.63655222	6.709821264	5.211597655	3.314855182	3.173792719	2.84308382	2.253960277	1.4439959	1.225827969	3.801607755	3.304970499	3.743304602	3.718833173	5.548169452	3.046085821
Gpn2	NM_133884	0.135453132	0.002834203	24	0	0.633400843	6.782752021	8.233946419	6.308949377	3.442420848	3.849125985	2.763907532	3.206013284	2.573957958	5.80006948	3.434497097	3.934464491	3.687148458	6.068694246	5.632540557
Fbxo33	NM_001033156	0.135453132	0.002834203	24	20	0.630934222	4.501045857	3.027904377	2.182811667	2.304886405	1.81020415	1.829490395	2.289500145	2.422009843	4.540458431	3.075087401	3.501346691	2.905480483	3.207290945	2.959606651
Arsg	NM_001166177	0.135453132	0.002834203	24	4	0.621250955	1.690830277	1.446574578	2.325080354	1.72774843	0.988434782	0.896803943	1.317889124	0.567993052	0.809190612	0.229163603	0.040253597	1.145171639	1.804155384	1.490344463
Lrrc47	NM_201226	0.135453132	0.002834203	24	0	0.576191172	7.954505219	7.026365839	4.898514911	4.15867423	3.690205128	2.730335603	3.635045182	3.402003763	7.002152762	3.797831234	3.946653881	4.449902553	5.272393799	4.520925299
Prkaca	NM_008854	0.135453132	0.002834203	24	0	0.555072947	12.2241971	12.51200948	7.329485348	8.107505892	7.16471062	5.607458797	6.851271266	4.739748291	8.511742586	6.857933013	7.343586429	6.726132134	9.681342009	9.563255937
Armc6	NM_133972	0.135453132	0.002834203	24	0	0.55282811	2.691147869	2.277136755	1.078452885	1.49147514	1.411949116	0.878780856	0.293896784	0.85805788	2.231421879	1.780424917	1.581071842	2.573181674	2.483474689	3.055524599
Usp24	NM_183225	0.135453132	0.002834203	24	0	0.535035355	4.93903186	4.857107688	3.988462456	2.982665322	3.398757378	2.920426865	2.978839005	2.502981437	4.906540483	3.726396922	3.594890788	4.089479508	4.354649654	4.515168542
Pard3	NM_001013580	0.135453132	0.002834203	24	0	0.532339505	6.358226355	5.233196269	4.546052632	3.466572171	3.836068322	3.328677699	3.016501773	3.554259554	5.31967902	4.048556989	4.588910069	4.490869174	5.737539193	4.955395339
Crem	NM_001110854	0.135453132	0.002834203	24	0	0.4973343	1.024643148	1.237587098	0.61687505	0.912782786	0.190156025	0.195842591	0	0.417216715	0.508531344	0.617213971	1.951494387	0.707581347	1.575954108	1.505247908
Raet1a	NM_009016	0.135453132	0.002834203	24	4	0.491574568	1.39217819	0.883214332	1.302242515	1.061128558	0.845555446	0.619265109	0.298131176	0.164907792	0.323036568	0.365937137	0.835620126	0.430271418	0.817565125	0.981683418
Gfm2	NM_001271464	0.135453132	0.002834203	24	0	0.486412347	3.690259565	3.325741038	2.647372375	1.811785294	2.035579787	1.777427769	1.569433032	1.491050427	2.861937894	2.236579882	2.465318707	2.162335591	2.894663047	2.381974747
Gas6	NM_019521	0.135453132	0.002834203	24	0	0.449204067	5.637564303	4.960243377	2.319313734	2.130994897	1.819742374	2.048501877	3.15322245	1.330884179	2.937151151	2.060432396	2.424891023	2.947582648	3.229653726	3.148960756
Slc25a4	NM_007450	0.135453132	0.002834203	24	1	0.44794738	5.98138303	4.729779178	3.669634984	2.747717625	2.153612697	2.333024152	2.114224364	0.910036458	2.620667283	1.812289345	2.564883563	2.214616374	2.875587403	3.46004972
Asap2	NM_001004364	0.135453132	0.002834203	24	2	0.447483155	1.397037451	1.223908125	2.00388968	1.468829706	0.368365074	0.307606164	0.264819815	0.131062842	0.532493554	0.484723014	0.570463019	0.897656562	2.000884142	1.316106809
Ndufaf5	NM_027093	0.135453132	0.002834203	24	0	0.439962116	3.827475316	2.00451425	2.452458456	1.291452235	1.621592923	1.427424131	1.073650586	0.897076755	1.826773363	1.844444083	2.370620004	1.924069036	2.038861911	2.479489994
G3bp1	NM_013716	0.135453132	0.002834203	24	0	0.408691944	17.21510665	12.47567639	8.879262086	7.505487804	8.48545702	6.52808636	8.301284396	5.686260064	12.36176425	8.329070256	8.533416317	9.027661106	15.27235097	9.08004383
Arhgap24	NM_001286468	0.135453132	0.002834203	24	0	0.406945918	0.86496698	1.550663413	0.685988379	0.554171956	0.232606758	0.531529967	0.10854785	0.135563535	0.513752177	0.235938062	0.198929091	0.811446499	0.85846124	0.52936853
Ctbp1	NM_001198861	0.135453132	0.002834203	24	0	0.387671502	4.666494957	4.417098654	3.341949928	2.356877577	2.80811804	2.243080837	0.87706032	2.146725538	3.801314036	2.583686391	2.685195766	2.689821757	4.146042057	4.655766784
Tbc1d24	NM_001163847	0.135453132	0.002834203	24	16	0.374870268	1.312766957	0.888542925	1.124589907	0.729785964	1.618529444	1.291653451	1.882318405	1.654736525	2.654670883	2.145396156	1.362451518	1.394691055	1.351921416	1.489148999
Fam72a	NM_175382	0.135453132	0.002834203	24	20	0.362027784	0.286533319	0.692162807	0.047046602	0.180178205	0	0.591470912	0.059555616	0.280011218	0.609457508	0.621356347	0.982295833	0.730595092	0.594949118	0.10102335
Klc1	NM_001025360	0.135453132	0.002834203	24	0	0.361863029	1.628727948	1.534706223	0.955901421	0.882536832	0.671411289	0.68354151	0.597828167	0.474109903	1.002438874	1.302561952	0.910802981	1.203895586	1.16725497	1.026305392
Grb10	NM_001177629	0.135453132	0.002834203	24	22	0.361210097	1.81506411	1.477402959	1.07546272	1.128944677	0.799639476	0.696852102	0.893939702	1.002554028	1.611401144	1.026788492	1.157309518	1.546859549	1.238041582	1.432906973
Tmem260	NM_172600	0.135453132	0.002834203	24	0	0.355043729	5.177265788	4.388866843	3.430185848	2.825952898	2.928078191	2.535089013	1.62202219	2.188458941	4.882768953	3.182646722	3.238610885	3.184077349	3.530764893	3.425884285
Wdyhv1	NM_029734	0.135453132	0.002834203	24	1	0.339087858	3.932292783	2.919613369	1.945343242	2.344256381	1.842420814	2.319188575	1.103916057	1.197751334	2.215917512	1.771906137	1.945269525	2.148526357	2.733413226	2.772825093
Sertad3	NM_133210	0.135453132	0.002834203	24	10	0.337354746	1.137769993	1.265158835	1.458922304	1.328699935	2.220095721	1.913690291	2.972943791	1.61486165	3.042337629	1.174899691	0.288926834	1.036091391	1.399959233	1.298944895
Fndc4	NM_022424	0.135453132	0.002834203	24	0	0.32167429	3.141943275	3.497269938	2.033187149	1.917610895	2.407819794	1.186924793	1.651830437	1.399753047	3.026972288	1.870345367	2.42880795	1.943904799	2.984761568	3.062625613
Sparcl1	NM_010097	0.135453132	0.002834203	24	0	0.289372314	2.430243364	1.163543426	1.002961183	0.60921023	0.892270578	0.888824066	0.505123247	0.673965462	1.0477981	0.522257976	1.68879322	1.140922586	1.151658771	1.667351528
Adar	NM_001146296	0.135453132	0.002834203	24	0	0.264580425	1.821177072	1.787450711	1.309157577	1.407278963	1.033105737	1.009969218	0.636532243	0.765900803	1.395285189	1.493259608	1.221754763	1.080038787	1.530133711	1.431135532
Plxna2	NM_008882	0.135453132	0.002834203	24	0	0.255817481	1.634253525	2.409504976	1.980105548	1.300512774	0.938732224	1.072791383	0.281112569	0.457088006	1.150696963	0.993929573	0.661145142	1.199801854	1.606948982	1.486174016
Fgl2	NM_008013	0.135453132	0.002834203	24	2	0.241921142	2.322445407	1.193660396	1.346817897	1.211823552	1.067426759	0.770676862	0.400552875	0.676045603	0.756743072	0.892960028	0.63995765	0.881956807	1.550417815	1.951247288
Kif3a	NM_008443	0.135453132	0.002834203	24	2	0.241166934	0.776521644	0.760128389	0.769993822	0.813822027	0.495056698	0.474939236	0.354445121	0.38686286	0.608848919	0.484262032	0.440779759	0.727924408	0.772802032	1.030697569
Plekha2	NM_031257	0.135453132	0.002834203	24	0	0.235134734	1.105007316	0.930212525	0.824699265	0.647475679	0.492168535	0.460806096	0.260993728	0.331319156	0.705106486	0.798747492	0.707895023	0.576310599	0.787977054	1.204198326
Zcchc7	NM_138590	0.135453132	0.002834203	24	0	0.233552424	1.637503491	1.525061119	1.049547956	1.104132706	1.001746156	1.004553031	0.574089717	0.684435923	1.594615715	1.397573225	1.232459487	1.634892207	1.620377953	1.405083537
Fdxacb1	NM_198675	0.135453132	0.002834203	24	0	0.222657254	1.166863178	1.091565969	0.935410501	0.84165237	0.856007829	0.574618534	0.435129416	0.788150546	0.861373143	0.471345074	1.124253197	0.940699911	0.886790897	1.246306547
Prkci	NM_008857	0.135453132	0.002834203	24	0	0.22000069	3.10334847	3.683294935	2.356283614	1.827370382	2.26109895	1.291902805	0.723325476	1.674125893	3.006622894	2.334002412	2.090886844	2.549945708	2.996299302	3.314075225
Col15a1	NM_009928	0.135453132	0.002834203	24	0	0.218896796	1.647461779	1.276264838	0.584589311	0.721734313	0.490343809	0.755720312	0.389485886	0.511220188	0.651009402	0.948170694	0.808958902	0.960576219	1.08080247	0.748769991
Git2	NM_001077359	0.135453132	0.002834203	24	0	0.209972479	3.374667231	1.959007355	1.546311122	1.33245757	1.649883156	1.245616478	1.148372405	0.989355813	1.936371978	1.293426337	1.590372264	1.36073336	2.056851869	1.693403896
Thada	NM_183021	0.135453132	0.002834203	24	0	0.205826819	1.619179381	1.405784565	1.030874081	0.948910654	0.797222756	0.765483811	0.750929324	0.756178385	1.157371757	1.19429948	0.830744515	1.088305835	1.128295317	1.258256765
Asap1	NM_001276461	0.135453132	0.002834203	24	1	0.199035701	0.785528326	0.743210079	0.709377933	0.531003569	0.516062809	0.427898945	0.534713002	0.364632823	0.659974639	0.369079192	0.590953912	0.726058278	0.779278135	1.142437464
Kdm4c	NM_001172095	0.135453132	0.002834203	24	11	0.19299834	0.84709255	0.914805278	0.798518336	0.501336182	0.563721175	0.608008043	0.455703335	0.413905471	0.763102257	0.734778537	0.819955625	0.96559977	0.790920012	0.780030428
Bclaf1	NM_153787	0.135453132	0.002834203	24	6	0.190144609	1.047549565	1.07780895	1.353064388	1.097868833	1.690045367	1.179967627	1.074144309	0.853087612	0.911062542	0.84134947	0.55863389	1.038727755	1.138570989	1.518379841
Dact1	NM_001190466	0.135453132	0.002834203	24	16	0.185394608	0.196442321	0.263630517	0.206427791	0.189408193	0.402477476	0.33641672	0.419191154	0.972652464	0.523684776	0.492256541	0.508825224	0.208701436	0.241710753	0.138519746
Gm10639	NM_001122660	0.135453132	0.002834203	24	22	0.182905127	1.250033871	0.851692823	0.252610586	0.211628229	0.085655867	0.132326075	0.119916037	0.211427389	0.859005649	0.208518233	0.988932967	0.490354364	0.399312696	0.847549498
4932438A13Rik	NM_172679	0.135453132	0.002834203	24	0	0.182479989	1.752948443	1.741193969	1.415994632	1.18543219	0.967877069	0.927366514	0.942341192	0.654375866	1.153938686	0.940310995	0.890292145	1.481717644	1.753465422	1.532315303
Ddx60	NM_001081215	0.135453132	0.002834203	24	7	0.181680931	0.511523099	0.41690909	0.659614812	0.702152674	0.569578975	0.683903846	0.596426346	0.426726622	0.260061325	0.396806177	0.209102262	0.326067024	0.495076174	0.673006808
Meis1	NM_001193271	0.135453132	0.002834203	24	0	0.180311186	1.20417464	1.234061209	0.431381154	0.326977242	0.29254773	0.56493055	0.182026395	0.280818943	0.884807284	1.107819948	0.771424063	0.819929076	0.984971317	0.984200555
Mib2	NM_001256107	0.135453132	0.002834203	24	0	0.179200938	2.04955509	2.110261316	1.500554591	0.964841998	0.823078281	0.601090848	0.63317681	0.711413601	1.486487965	0.809567118	0.836159715	0.928097255	1.457302789	1.855893275
Rbm6	NM_011251	0.135453132	0.002834203	24	0	0.168966414	1.365197993	1.206899563	0.840190038	0.9425109	1.084297547	0.906516465	0.738159364	0.895635166	1.055920565	0.814302869	1.13458976	1.162343791	1.092454771	1.205006151
Krt7	NM_033073	0.135453132	0.002834203	24	22	0.167526773	0.957566764	0.39492659	0.260763772	0.220294468	0.135231309	0.235696772	0.16504855	0.1597657	0.556380027	0.303879964	0.498193316	0.401967185	0.409506675	0.362313501
Galnt10	NM_134189	0.135453132	0.002834203	24	2	0.149067233	1.168229128	0.755391056	1.046260262	1.068519504	0.551862427	0.535887686	0.4120498	0.518926262	0.783097308	0.588553953	0.633777199	0.631849653	0.849394834	1.260613919
Nid2	NM_008695	0.135453132	0.002834203	24	0	0.146824418	1.574758936	1.408910631	0.519625196	0.621890917	0.433712957	0.62814801	0.616674419	0.490668268	0.828479942	0.384933874	0.898317979	0.698309351	1.024987971	0.901217564
Ushbp1	NM_181418	0.135453132	0.002834203	24	0	0.144535881	1.051640486	0.720409156	0.432967114	0.532983028	0.328578425	0.230403048	0.371916063	0.260760447	0.841320239	0.408450422	0.585926624	0.460248048	0.825637722	0.675147959
1700024P16Rik	NM_001285952	0.135453132	0.002834203	24	22	0.128533715	0.390965792	0.146912049	0.145505548	0.090144102	0.087067777	0.095649617	0	0.025471106	0.310458696	0.207245228	0.387201267	0.398749702	0.156344654	0.367581907
Gpr124	NM_054044	0.135453132	0.002834203	24	0	0.105878213	0.774937511	0.540363628	0.466979786	0.311468237	0.206381913	0.197894834	0.215866819	0.191276376	0.339854673	0.242542915	0.389519838	0.229165424	0.339136831	0.568974696
Lrrk1	NM_146191	0.135453132	0.002834203	24	0	0.080569151	0.959225059	0.9516093	0.685679702	0.749810616	0.649117513	0.617477881	0.533132174	0.52307458	0.789056828	0.91938526	0.763059499	0.699284522	0.787390179	0.795972702
Gtf3c4	NM_172977	0.135453132	0.002834203	24	0	0.057143917	1.188832702	1.251809335	0.643507688	0.517543699	0.576054053	0.43746968	0.260674275	0.293634775	0.744701872	0.679917471	0.656867756	0.549623022	0.855972626	0.690903262
Pdgfrb	NM_008809	0.135453132	0.002834203	24	2	0.038523113	0.330504962	0.422673189	0.217065654	0.232278915	0.26843519	0.205117468	0.177799006	0.085495228	0.132326657	0.112425131	0.125893308	0.210678207	0.233235467	0.459251411
Pik3r6	NM_001004435	0.135453132	0.002834203	24	0	0.036491396	0.255479508	0.228573267	0.093217337	0.026775152	0.018965029	0.084639418	0	0.04161071	0.072454124	0.082076326	0.140566418	0.054284576	0.130980228	0.200165945
Nbea	NM_030595	0.135453132	0.002834203	24	2	0.023811826	0.101789595	0.070253582	0.114603985	0.070865389	0.040479399	0.068371477	0.033246476	0.003552595	0.024743643	0.057811254	0.036003388	0.074154407	0.08722498	0.135861954
Lilrb4	NM_013532	0.135453132	0.002834203	24	2	0.018366086	0.446051122	0.410476649	0.334803284	0.480833777	0.354768703	0.438453562	0.079466747	0.311355757	0.216857716	0.322425209	0.266995501	0.32495125	0.617444706	1.055920174
Mtnr1a	NM_008639	0.164622924	0.003821672	24	4	0.194726524	0.755904117	0.365199214	0.49645494	0.532367897	0.134671406	0.166438462	0	0.118191704	0.025724977	0.043712038	0	0.21201228	0.223222961	0.490378214
Wisp1	NM_018865	0.164622924	0.003821672	24	2	0.126863751	0.930647728	0.304432188	0.362912619	0.530347427	0.064767038	0.120066983	0	0.056841514	0.024743643	0.084089097	0	0.315156228	0.509930655	0.96385084
Syp	NM_009305	0.164622924	0.003821672	24	0	0.107249785	0.441890954	0.52004058	0	0.085498575	0	0.124740504	0	0	0.144600587	0.147423719	0.284851888	0.151674101	0.125474053	0.407471567
Gas7	NM_001109657	0.164622924	0.003821672	24	2	0.091545009	0.436171212	0.103297534	0.775138011	0.096802473	0.057138229	0.094155092	0	0	0.021829127	0	0	0.196259619	0.378835122	0.597033425
Adcy5	NM_001012765	0.164622924	0.003821672	24	0	0.054897941	0.177607519	0.163442564	0.094428719	0.085092084	0.011300873	0.042675683	0	0.024794971	0.050369586	0.012226901	0.096646909	0.102432384	0.124877505	0
Mup10	NM_001122647	0.164622924	0.004809141	24	12	3920.893449	52941.91206	63342.20959	76029.22683	83862.73877	80426.22657	87815.11051	81574.20752	89556.0314	59470.97498	79640.57601	80323.68968	75815.56482	67118.95521	74088.80376
Mup13	NM_001134674	0.164622924	0.004809141	24	12	1753.98259	40088.93607	46053.92932	56508.85687	61906.3794	58954.43649	63155.38119	57735.9531	64464.02144	44533.66642	57603.39803	56606.4856	54804.89679	49887.83322	52078.24684
Mup19	NM_001135127	0.164622924	0.004809141	24	12	1613.970726	36722.48701	40049.83683	49394.08877	53171.75992	51257.82419	55829.14657	54743.25331	57396.47448	37538.18963	51385.97772	49710.61529	50129.37917	44831.1884	48483.11523
Gsta3	NM_001077353	0.164622924	0.004809141	24	0	274.3821564	1482.100722	1340.291583	970.5758773	760.9357694	697.9629566	499.9746142	648.3084216	449.7586746	1521.27957	852.1602395	882.1461054	1138.182648	1095.546604	1135.270232
Comt	NM_001111062	0.164622924	0.004809141	24	1	220.2111463	836.2280283	714.5314189	610.0767274	622.6120762	430.7572139	311.1864865	279.2229093	280.8340811	635.0473634	291.6044875	508.1249537	512.8937797	650.8616129	532.062534
Pck1	NM_011044	0.164622924	0.004809141	24	14	147.2285758	308.2749557	389.2192632	267.2794631	323.6908693	451.2536983	516.4876043	845.7774514	680.9369183	596.8439908	438.6486108	197.3195089	323.0100973	235.4429831	225.5935851
Ces1d	NM_053200	0.164622924	0.004809141	24	22	118.9196873	448.8292137	423.8918346	209.392603	186.34596	159.6805769	95.77222627	164.4477599	144.0413016	487.5729096	262.5071102	298.8693506	363.640938	326.3131526	338.9205532
Upp2	NM_029692	0.164622924	0.004809141	24	16	93.7577873	97.69465431	90.3750127	68.96032166	53.14778446	250.5157067	161.2794336	487.71164	233.3805998	322.8549723	222.9685471	110.0256601	134.499988	111.4248803	94.21911122
Nme2	NM_001077529	0.164622924	0.004809141	24	0	41.56788447	358.2599603	265.2376223	207.1161671	145.2716412	138.3948042	116.5392259	134.1284546	131.6840256	252.1149287	170.3429348	160.96619	180.2971702	244.4932093	182.9074267
Paqr9	NM_198414	0.164622924	0.004809141	24	0	40.15113569	162.8897982	170.1223894	90.15722325	70.23058142	43.63446915	37.17092374	21.75852516	46.4084059	103.7403942	66.94714207	103.1906865	84.61947186	101.3338491	81.30345698
Ndufa2	NM_010885	0.164622924	0.004809141	24	0	31.99287998	316.4275715	232.2212042	169.7964153	113.8266709	126.6746448	88.22807627	107.6058688	103.0398856	211.429428	130.7683136	152.8506336	136.0046121	179.7821385	154.7060349
Cst3	NM_009976	0.164622924	0.004809141	24	0	31.34041579	287.7996937	236.0378171	173.4961079	139.1706107	159.1877579	110.0215698	121.3490341	110.7114354	218.2014595	129.1740668	161.9856502	142.8770028	189.1848481	187.7259176
Ctsb	NM_007798	0.164622924	0.004809141	24	0	30.87399391	407.6029435	353.9403777	270.3067396	232.7295169	253.3450401	189.3433898	231.9749214	183.9168814	364.3349565	202.09661	243.9607843	270.6615057	317.5733481	310.596139
Hist1h2bl	NM_178199	0.164622924	0.004809141	24	0	28.14257798	250.0617206	216.5641003	169.6851464	166.61908	138.4667879	143.5401846	100.2526624	119.080604	248.5000107	180.633057	183.3398001	171.2256144	272.5869035	171.2518155
Hist1h2bk	NM_175665	0.164622924	0.004809141	24	0	26.7579727	258.5326461	221.2705328	172.4112356	172.9045824	143.371606	146.1436476	103.2105913	121.5640368	251.6711245	180.8779832	183.9851355	174.6814452	273.2122821	176.6277009
Hist1h2bq	NM_001097979	0.164622924	0.004809141	24	0	25.85805714	239.7524779	207.5472559	162.6673142	161.4048797	133.463986	136.4321332	95.93954165	113.1194386	236.1377225	169.9641458	173.0009483	163.9734472	257.231875	165.7176848
Tmem14c	NM_025387	0.164622924	0.004809141	24	22	23.49546527	250.8241039	205.96296	119.4764975	85.3084531	80.35760082	65.49560329	82.39388855	81.52195019	173.8915922	103.9518267	91.15532993	131.9553271	130.4654991	127.9460721
Lap3	NM_024434	0.164622924	0.004809141	24	0	23.13143683	180.4806573	160.6101111	131.7977479	114.9384195	104.0637089	83.02556078	98.64607469	65.39610741	139.7831307	119.1318103	88.19012449	134.9852736	166.7619069	136.7774399
Akr1c19	NM_001013785	0.164622924	0.004809141	24	18	17.65819601	51.64851781	44.222346	32.53221574	30.69067963	39.14976981	29.27028196	70.2485225	44.28891055	88.33511078	79.25371348	44.02945928	57.50467603	40.37467568	58.39243431
Cmbl	NM_181588	0.164622924	0.004809141	24	0	17.59628931	113.486199	106.0788941	81.71591574	65.80144814	66.22474618	49.97982853	55.37967334	43.63746251	93.44078127	75.3882779	53.66609565	84.78201933	95.03968141	88.44099441
Fmo1	NM_010231	0.164622924	0.004809141	24	20	17.52193565	76.8201483	75.29753373	42.20460496	35.9173567	35.35936983	31.17099883	42.50076821	33.59496432	108.8856554	77.44179055	47.04495398	74.08579278	60.35726494	61.79438779
Nme1	NM_008704	0.164622924	0.004809141	24	0	17.51778507	141.8434182	122.1303057	85.2722763	96.08239852	71.30850929	55.82158057	66.72854129	66.63115625	122.8313491	80.90781825	87.62466575	83.703006	111.9756866	95.0682889
Bsg	NM_009768	0.164622924	0.004809141	24	0	17.28695282	145.229118	97.87401536	86.5881227	81.67839311	59.56429722	58.45070641	72.88367282	56.64333611	118.7289027	64.57740006	73.18103952	89.02484319	116.9811693	91.86268721
H3f3a	NM_008210	0.164622924	0.004809141	24	0	17.02432533	142.52083	110.1467684	88.91288951	76.14748263	69.80543777	64.83685773	55.23279779	59.2846545	107.1681733	76.01716189	58.41329707	93.10017582	89.51651091	97.50907401
Hist2h2aa1	NM_013549	0.164622924	0.004809141	24	0	16.76785169	102.8748289	86.6046527	84.76639676	48.01402664	42.93137944	30.31793954	30.30739481	40.91933164	76.8385273	36.91414327	60.67146012	41.71171106	85.99557272	51.29421716
Bhmt2	NM_022884	0.164622924	0.004809141	24	0	16.05137253	147.8099491	95.65067103	88.92779884	53.26784975	56.90274984	42.76975589	51.40929359	36.59266434	95.38715151	64.01682097	58.28499077	74.10936231	105.0636072	81.15069298
Tspan4	NM_001252588	0.164622924	0.004809141	24	20	15.6651268	60.22828028	41.52734485	17.87830192	19.37351007	23.68960561	16.82765119	26.90099644	30.52431112	74.09722919	44.47571263	32.2174231	38.62081447	28.55589114	35.60733496
Txn2	NM_019913	0.164622924	0.004809141	24	0	15.41680419	136.8891354	112.1407988	83.31698207	69.82529551	61.5143285	52.85390403	65.75155256	57.80713518	118.3801451	70.36611086	74.55257172	86.11146954	95.29300819	83.5140556
Rpl22	NM_001277114	0.164622924	0.004809141	24	20	15.32309645	35.25808585	37.37095872	18.35187522	7.314931447	11.37731272	13.58795504	24.57739819	18.86850873	47.03710869	50.79879032	26.12955968	28.4377983	24.12626373	32.21907038
Abcb11	NM_021022	0.164622924	0.004809141	24	2	14.85665647	88.24716489	79.50916775	82.08691893	67.36533686	66.24511931	61.52140736	42.94482878	38.9462802	62.08157471	39.98341073	45.01412583	63.78244484	74.25684596	75.46750107
Afmid	NM_027827	0.164622924	0.004809141	24	0	14.05756388	60.12079673	65.8806611	45.25435819	37.32110909	31.98361991	19.7447858	25.1084524	21.27121283	66.63308832	45.68395213	45.90810567	51.8640174	53.31762771	46.73671372
Shmt1	NM_009171	0.164622924	0.004809141	24	0	13.83821456	93.69339804	93.74679116	65.30393207	49.08762952	55.6544516	41.47315116	38.81817601	34.6625916	86.85763995	72.34186764	59.87848887	75.22464232	86.73105178	65.61054426
Ndufb7	NM_025843	0.164622924	0.004809141	24	0	11.98750879	124.1070966	110.3464976	84.47749734	61.82545491	60.58620789	41.3842555	46.15016841	53.14183703	110.0978315	57.89196736	70.09473453	61.8786046	103.3141448	65.15416126
Acox2	NM_001161667	0.164622924	0.004809141	24	0	11.8552024	103.9125072	86.06975046	78.20050321	59.22207568	55.94384664	45.3371284	40.78553977	28.84829964	70.86048782	50.52816283	44.02324894	56.68723262	80.17174762	68.58714034
Ndufa8	NM_026703	0.164622924	0.004809141	24	0	11.16335257	121.1302946	121.5701474	80.28830926	65.12630257	57.62722553	52.51883431	70.47437631	55.18418756	106.2784049	66.92465443	78.75943918	82.71201904	83.37896734	86.90181234
Hist1h2bj	NM_178198	0.164622924	0.004809141	24	0	10.80609665	137.5678301	156.4718256	125.5113739	133.7533599	102.3220514	106.1591187	84.1249071	92.7148255	181.1859126	126.7492976	136.8111145	132.3475184	172.3699806	142.6998909
D8Ertd738e	NM_001007571	0.164622924	0.004809141	24	0	10.63789888	100.9427924	85.76068986	65.4758576	66.25957645	63.57077743	58.49234827	58.19882492	57.31181733	103.8509109	47.60426905	72.31601542	78.60406535	75.86374828	81.42750649
Ido2	NM_145949	0.164622924	0.004809141	24	0	9.736424579	59.74449631	52.94546999	37.69791974	28.38774351	26.59836742	18.8710052	20.92460831	17.4741692	39.53001587	32.49898255	27.34501395	36.95819001	39.88525829	32.92962089
Tmem66	NM_026432	0.164622924	0.004809141	24	0	9.593729082	107.6157576	76.66259228	56.54301737	45.61325419	43.81970103	30.76563014	38.48974454	35.3140043	83.65450686	42.97543559	50.04176379	50.73698629	59.12541325	55.44122459
Elovl6	NM_130450	0.164622924	0.004809141	24	18	8.177325258	25.38422281	16.60931499	11.23691358	7.088696454	8.991459973	8.233457235	20.55594426	14.61039806	39.11256327	29.993825	12.76023952	27.85171465	18.22381389	13.30481297
Cutal	NM_030021	0.164622924	0.004809141	24	0	8.096877527	26.6149963	29.47422977	23.00699488	20.7372409	15.72444051	14.49988413	8.760020272	9.360631421	23.22619121	13.55101187	18.76436911	26.42962872	21.9092979	21.56557098
Gucd1	NM_175133	0.164622924	0.004809141	24	0	7.817760507	33.0472424	24.95599274	24.54946829	15.83834271	19.15483806	11.18515215	10.58171226	10.71409032	27.50871886	13.49348535	19.80072757	16.99493338	24.56246465	20.02798471
Myl6	NM_010860	0.164622924	0.004809141	24	0	7.69260961	112.5297938	61.64030662	55.61531533	44.44793465	43.88700307	38.09851725	39.99080726	27.42301917	72.28650377	45.37135814	47.06418583	50.8698001	90.2129359	48.69626509
Pctp	NM_008796	0.164622924	0.004809141	24	0	7.337476259	44.93786392	50.76291835	32.56020603	22.643938	24.9690855	13.20107183	14.53393581	16.18176978	28.30360536	21.05449528	25.72355335	21.55554247	26.32727073	32.63715089
Dcaf11	NM_001199009	0.164622924	0.004809141	24	0	7.267243661	44.90979189	42.87784686	36.42872409	29.10821565	26.94742938	21.31438033	18.57999616	20.30986649	34.93423755	25.68914251	31.59181488	27.12791734	36.15149735	27.02043375
Tubb5	NM_011655	0.164622924	0.004809141	24	0	7.227198231	59.64103909	42.255578	26.14519562	21.29886966	18.42671839	18.60284069	17.20795137	15.26975589	42.90937743	36.3516787	25.74888428	28.82364245	43.45853178	30.13886013
Ubqln1	NM_026842	0.164622924	0.004809141	24	0	7.159658494	43.09692508	31.27636352	28.32884486	26.01624678	17.64334251	17.87652515	15.96366795	15.67250932	33.73357776	23.46367545	19.90893114	27.48354062	29.7691503	26.18665819
Mcee	NM_028626	0.164622924	0.004809141	24	0	7.09422323	55.10574983	45.09622151	32.09609078	25.97931839	29.6184033	24.89291358	24.20350268	25.81235433	43.36392884	36.66875137	39.65115	35.01212802	36.8534212	39.36476972
Txndc15	NM_175150	0.164622924	0.004809141	24	0	6.900286746	61.99239976	57.21242035	36.63918275	35.37267423	33.41549912	23.25630766	29.34282689	27.28888396	54.06313295	27.7208019	31.43759127	39.10130599	43.49335556	48.13292728
Sdc2	NM_008304	0.164622924	0.004809141	24	0	6.724476932	132.6773383	113.2582802	91.71921454	68.27928892	76.50955898	71.25955656	68.0030788	53.80443277	102.5873875	72.26292286	68.51162226	91.84950177	111.4187852	100.3746996
Wbp2	NM_016852	0.164622924	0.004809141	24	0	6.612944155	75.57233946	69.80855279	48.77416802	40.26982879	40.23512057	38.86837626	39.42205271	35.82708666	70.17704717	41.56143886	47.41657818	51.30121172	60.04173817	42.41800138
Car8	NM_007592	0.164622924	0.004809141	24	0	6.42597425	35.83463472	36.88779796	27.96750755	19.83508177	22.33189741	15.20976822	14.63717405	12.11505581	28.80304558	17.86951102	14.80945053	24.15184812	28.12753144	29.82046112
Fam195a	NM_026633	0.164622924	0.004809141	24	0	6.280475127	46.02889141	32.49740427	24.09668165	16.86299081	16.37124526	11.53635262	12.47876264	18.61177688	54.88279129	22.18112709	27.49370999	27.00205261	29.11821457	29.3052952
Pafah2	NM_001285872	0.164622924	0.004809141	24	0	6.2736172	43.46503314	38.6021143	34.66121586	25.16459984	23.66640646	17.68482191	16.93503403	19.31512321	37.39587209	21.89994151	24.9226994	26.08345512	30.8070547	27.63852785
Slc17a3	NM_134069	0.164622924	0.004809141	24	0	6.268602547	23.48997846	18.12062769	11.75362055	10.92999704	8.610478632	8.091287763	6.316781947	6.419524251	20.6599976	16.17398057	13.81328858	18.21142137	17.50400835	16.47309457
Slc38a2	NM_175121	0.164622924	0.004809141	24	14	6.020458818	16.56065934	25.20328664	21.44708981	18.69670623	28.2310011	24.48032385	42.76672234	29.08720697	33.38678362	26.48264311	14.43938059	20.57299246	16.27938705	16.44124947
Clic4	NM_013885	0.164622924	0.004809141	24	0	5.805510817	42.06065623	34.98887547	24.32699848	24.96304934	16.83594844	16.50728557	18.46659579	16.55261966	36.93384764	23.41997677	20.1191615	26.67682792	29.12089113	34.21017972
Coq10b	NM_001039710	0.164622924	0.004809141	24	16	5.334891014	7.056770992	7.138286465	6.22784259	6.184691337	14.75280729	11.87599182	27.42806819	20.60223034	23.04001221	14.60144622	9.240030243	6.606866519	7.773947175	6.34443333
Cyp39a1	NM_001285947	0.164622924	0.004809141	24	20	5.160273779	9.453552854	12.37996353	7.21022786	6.535857134	4.482249155	3.82359344	8.271636952	4.047995506	33.27507393	11.94015123	8.750748642	18.969271	10.38910223	9.927468343
Lpl	NM_008509	0.164622924	0.004809141	24	4	4.939534797	21.66197935	18.80241767	14.89243325	18.02513785	9.247038758	11.7030409	6.739584888	5.479270146	4.004032963	5.501538034	4.717483795	7.076387619	15.48108927	14.70315994
Gnb1	NM_001160016	0.164622924	0.004809141	24	0	4.542084719	31.8003526	21.91560486	18.55573346	12.77185256	15.07266138	10.08013335	10.03520886	9.233987584	20.29852005	16.61031716	20.68679712	16.20873561	21.00306486	13.21519119
Blcap	NM_016916	0.164622924	0.004809141	24	2	4.336115938	15.5806609	27.7587783	19.9823684	11.18606355	7.868525163	5.740213869	5.048878679	4.975429213	15.13486144	5.143449759	7.944301864	9.071555731	10.75543393	18.51281909
Akr1c20	NM_054080	0.164622924	0.004809141	24	0	4.320771649	65.79193241	45.33358168	34.08652038	27.92246399	27.99720861	22.48078595	26.51975206	22.29402293	40.517526	36.04341129	34.10770248	33.03154262	41.39135193	35.21820486
Srp14	NM_009273	0.164622924	0.004809141	24	0	4.319234997	39.20036286	35.62750737	26.38287921	31.54469922	25.97358429	23.10052378	20.36937417	24.9381809	34.09471513	28.89683592	31.04650162	26.41059748	29.10142529	32.22598929
Mccc2	NM_030026	0.164622924	0.004809141	24	0	4.262553367	30.38970852	30.10313989	20.68120173	16.58239546	16.39800178	14.36642806	13.34220337	14.44140449	23.38779654	18.85627052	15.77140224	20.78562503	24.28312946	19.58426452
B3gat3	NM_024256	0.164622924	0.004809141	24	0	4.233852482	12.58501379	12.08340637	7.846951962	7.012159243	3.959218725	3.273786593	1.324445786	3.300371027	8.430343714	3.1321306	7.014699974	6.235002111	7.732759896	9.390949632
Tef	NM_017376	0.164622924	0.004809141	24	16	4.171063919	5.389872595	5.824745478	4.471459138	2.252077911	14.75130624	8.572179847	18.3077129	13.91299925	23.9241431	12.55958662	5.726976884	7.187927049	5.824747326	4.225695953
S1pr1	NM_007901	0.164622924	0.004809141	24	0	4.077789286	24.25257015	27.87540748	19.19476745	14.84642466	13.42790254	11.56086498	8.920246385	8.505432372	31.18890818	17.08648624	17.96532791	17.06259893	24.18594492	27.54367245
Prkaa2	NM_178143	0.164622924	0.004809141	24	20	4.036721977	16.60945924	15.72517825	12.52138504	9.812123139	10.19677234	9.26881827	13.40713436	11.979864	21.10655133	15.90555931	12.24103137	16.75033185	15.25634921	13.11638122
Psmd7	NM_010817	0.164622924	0.004809141	24	0	3.841512082	39.70093194	34.91289321	25.89966757	22.89484036	20.46694908	16.09142783	18.5768994	16.34423735	27.58222412	23.12148911	19.15017857	23.99299319	30.68446472	26.3535615
Dcakd	NM_026551	0.164622924	0.004809141	24	0	3.810240486	21.06950196	21.65330962	13.80746497	16.06725492	14.09706461	9.898104969	9.968604617	10.67876115	18.43701302	12.95882147	18.37446014	13.96077083	19.95526306	14.14020762
Nicn1	NM_025449	0.164622924	0.004809141	24	0	3.675845523	13.12874143	13.11345223	7.79979657	7.310328858	4.039699587	3.861684889	2.916267952	3.085053172	8.995650038	4.056805444	6.107963654	7.18697197	9.109828617	5.264834231
Pycrl	NM_025412	0.164622924	0.004809141	24	0	3.66481179	25.39793691	23.27376386	18.95754862	15.35838361	14.43520188	11.52540794	13.42403144	10.22104817	27.80616514	15.88087043	18.60685798	16.26423997	20.56217495	18.95293898
Ccrn4l	NM_009834	0.164622924	0.004809141	24	15	3.622690167	4.254418665	2.163613808	0.767989176	0.422410792	4.576598965	3.800441885	16.19621221	17.34755979	15.60054948	9.747376817	2.975763586	3.409763081	2.502607776	2.228047602
Cda	NM_028176	0.164622924	0.004809141	24	0	3.619354426	18.6418381	15.24615004	4.993384591	8.826263845	3.549144983	2.515101766	3.585982324	1.964633503	13.12379081	5.707115486	6.126266627	8.667685099	9.040147708	7.423140366
Acadsb	NM_025826	0.164622924	0.004809141	24	0	3.477127419	73.25585778	63.84093682	54.4893313	46.85717733	45.78930666	41.4465483	50.66480339	40.53859167	71.55426158	52.72036003	55.58220415	53.50012989	59.05267853	64.93123787
Timm50	NM_025616	0.164622924	0.004809141	24	0	3.334619349	20.07681333	17.65129537	14.17875309	13.38524999	10.47743536	9.098635947	10.94768878	9.499658201	22.17493013	12.37050665	15.66355268	14.22409659	15.6256073	15.60681967
Ormdl1	NM_145517	0.164622924	0.004809141	24	2	3.309083932	31.81081669	24.60344721	21.9919804	19.52077757	19.85452612	17.31222902	14.81864392	15.06615914	22.37585397	16.33801688	16.04987214	21.74505271	25.0427348	31.6298825
Nudt1	NM_008637	0.164622924	0.004809141	24	0	3.303559765	23.05720759	27.54600913	13.79520982	14.06862608	13.25606904	8.850578623	2.957928923	8.758876544	14.31990736	9.39668706	12.35320966	12.60422888	15.40596163	13.99108632
Nubp2	NM_011956	0.164622924	0.004809141	24	0	3.239987811	20.57048744	20.90772143	15.24344132	12.17857247	10.32028607	8.634877868	7.373310097	10.99934975	23.47829778	11.61484473	14.90232078	11.92497235	16.83405524	17.05035357
Hfe	NM_010424	0.164622924	0.004809141	24	0	3.171706987	20.00884513	19.41510246	12.32109891	9.945937288	9.348896483	6.72356527	7.835627871	6.62433224	13.96285824	8.940146657	13.43124619	9.551665923	13.08722335	10.94344579
Cdc34	NM_177613	0.164622924	0.004809141	24	0	3.169059385	19.98417487	14.44583049	10.44034176	7.197160891	5.522616464	5.958614997	7.778723721	5.348363205	14.22032939	9.849159114	11.8335298	7.874882422	12.44836091	11.65766465
Pdcl3	NM_026850	0.164622924	0.004809141	24	0	3.13292019	15.43190852	12.60505378	13.46493362	9.144606955	6.734692544	7.996905792	5.786448455	5.389049232	10.67007731	6.686484687	8.707188499	10.2055002	11.36821062	9.56459608
Tmem30a	NM_133718	0.164622924	0.004809141	24	0	3.132915905	60.90269627	62.52157043	44.23582637	41.83710693	38.00508462	40.98436636	40.60245017	35.54652024	62.64335781	39.80521421	42.97934067	51.28918048	45.78493047	55.30959001
Ap2a2	NM_007459	0.164622924	0.004809141	24	0	3.089505925	24.21420375	19.27774264	15.98536214	12.93671828	11.61614096	9.244062589	10.1793119	7.733854614	19.00409361	14.34463174	11.29529667	15.01448856	21.58956321	17.33923629
Tm6sf2	NM_181540	0.164622924	0.004809141	24	0	3.079373747	17.65647269	20.64016603	11.35387166	8.478798172	9.204360774	6.693024713	8.93278801	6.574492114	20.98754456	11.28549482	13.55925289	11.52642487	13.46476748	14.01161616
Tspan9	NM_175414	0.164622924	0.004809141	24	0	2.957537067	22.15058409	17.00891148	16.83559713	10.47464863	8.632606146	7.989394395	7.667100283	5.455239471	13.7923549	10.32994094	6.328067574	11.87083287	16.40245123	11.93491542
Fahd1	NM_023480	0.164622924	0.004809141	24	0	2.944037271	40.10740663	30.09917226	29.61469629	21.96804904	23.72761851	15.80975981	18.33394711	14.45095339	44.04444699	27.05409257	28.76376639	29.88218413	29.93965679	29.83971623
Cald1	NM_145575	0.164622924	0.004809141	24	2	2.930362284	41.80737373	36.40438987	31.5711995	26.47931195	29.35757873	23.77824664	22.33515387	19.04043262	24.4156727	19.73920153	23.36577006	25.27626401	34.38107429	29.11092651
Slc29a1	NM_001199115	0.164622924	0.004809141	24	0	2.817892985	30.20236353	23.70015322	15.97899842	9.23216599	14.23056277	8.017573314	10.19129223	6.74105609	23.25745738	11.99389595	15.76534767	14.40951265	18.55961238	16.61359863
Pafah1b1	NM_013625	0.164622924	0.004809141	24	0	2.79729592	18.06662461	17.71275572	14.94314839	11.8026612	10.64409944	10.31756088	11.95796876	7.822813402	17.07655342	16.78520921	13.18845292	15.91394258	17.32108097	16.79636385
Pfkl	NM_008826	0.164622924	0.004809141	24	0	2.786312722	12.84909076	10.23609699	9.1398882	6.092102305	4.010341805	3.778757682	5.19344059	4.178853313	9.441825097	6.587572192	6.901117972	6.72516295	9.761318313	7.95079664
Glt25d1	NM_146211	0.164622924	0.004809141	24	0	2.744512318	24.72000031	21.71571995	14.1789462	12.6183148	10.04714167	8.133657033	10.29761965	9.940171324	17.42594095	10.97880605	11.86078436	12.86852375	16.5066506	13.97904459
St3gal5	NM_001035228	0.164622924	0.004809141	24	16	2.739940601	8.146820521	5.771088521	2.692224774	2.28584777	6.660054008	5.333635776	11.69239295	9.208496935	20.88172187	11.2186839	4.969082931	6.458553265	4.758315543	6.108252379
Ddx39b	NM_001252457	0.164622924	0.004809141	24	0	2.685961108	20.99760345	12.91161254	14.5767522	10.99265965	8.919117284	8.430840504	8.925619635	6.994228805	12.73025728	9.517785536	11.4369122	10.65059989	13.62390234	13.08299583
Pglyrp2	NM_001271477	0.164622924	0.004809141	24	0	2.669244014	25.24106854	18.58238886	13.42444827	15.10766421	13.28889594	11.33278313	10.22712491	9.333009039	16.40876097	9.413108826	11.14511756	13.68614055	17.15143105	16.14218557
Fkbp3	NM_013902	0.164622924	0.004809141	24	22	2.43462182	14.81882529	12.73806165	9.701261443	8.299659655	8.064652837	8.065392412	10.93377298	7.101065737	11.06736743	10.1950522	11.83383873	11.78492285	8.926302565	11.72614999
Cry1	NM_007771	0.164622924	0.004809141	24	11	2.387244656	8.242797602	6.736499262	2.614269452	1.916028708	1.74937267	0.799852165	1.127527362	1.041320596	7.117880379	3.284678312	3.864345321	6.668940723	5.770046497	4.297159868
Mrps15	NM_025544	0.164622924	0.004809141	24	0	2.381660734	20.47796989	15.78962867	13.31345906	10.015429	8.531224755	8.55862485	9.785241611	9.945282154	15.52203231	10.64574485	13.20536415	13.21177157	13.43836836	13.73976288
Slc41a2	NM_177388	0.164622924	0.004809141	24	1	2.326583814	13.89586585	11.72911953	11.09601917	9.956182221	5.168726153	11.25325882	6.992172297	3.403993266	9.080916863	7.351632379	9.578670095	10.35392225	12.32503376	10.69172598
Gnai3	NM_010306	0.164622924	0.004809141	24	0	2.20826827	33.94974649	28.59929382	23.50509388	22.08773566	21.80885482	20.58006887	20.69296886	20.33047551	29.44884904	27.06849407	22.11969274	28.75221901	31.58029507	29.91361308
Pde9a	NM_001163748	0.164622924	0.004809141	24	0	2.091173036	8.814521463	8.191997411	10.00295344	6.146050649	5.234632143	4.309270491	3.115795916	1.435647403	8.196632824	5.345720256	6.973973388	7.377009506	7.746965418	7.004758521
Ropn1l	NM_145852	0.164622924	0.004809141	24	0	2.064123397	13.65995022	14.58674905	8.39263908	5.541719559	5.473527777	5.322786012	3.154671902	5.908975261	13.66303088	6.511890521	7.497140135	10.67364241	8.5846124	11.66912369
Hmbs	NM_001110251	0.164622924	0.004809141	24	0	2.03345222	22.49473965	15.83959585	12.59344546	12.70138495	9.825649245	9.180121444	8.951174444	7.019307374	11.58872821	11.39333929	12.07865349	10.93728994	16.37801144	10.12979333
Spc24	NM_026282	0.164622924	0.004809141	24	0	2.024893184	19.32888194	16.24803404	8.544458803	7.846940105	7.426491515	5.237084207	5.783413267	5.734135197	13.96021548	8.598005568	7.645780249	10.29012292	10.92779123	13.47983201
Spag7	NM_001167669	0.164622924	0.004809141	24	0	1.997196485	25.0848697	19.48581836	17.63792299	13.85628518	12.77200028	11.01050511	13.94452207	12.4251752	18.16183373	14.64816567	15.02590724	14.89281903	18.56466677	16.54385373
Chid1	NM_001142681	0.164622924	0.004809141	24	0	1.961505997	10.24211901	8.746275262	7.594105732	7.525170027	3.997598248	5.650256566	4.403280556	4.820117348	6.787756039	4.442070247	5.667218549	6.872390705	7.163427764	6.956069876
Serpine2	NM_009255	0.164622924	0.004809141	24	21	1.718611085	6.102907079	5.108986761	4.414322262	3.482613237	2.825996338	2.022555724	3.553985129	4.16428522	7.777107641	5.052759209	5.099938103	9.202944762	8.11298793	4.341332126
Itpk1	NM_172584	0.164622924	0.004809141	24	0	1.701603571	9.119487047	7.589287097	5.855561607	4.80546883	3.44913076	2.640836845	2.467293934	2.377338679	6.935306435	4.787459203	4.230566591	4.432938033	6.417593548	5.496489973
Habp4	NM_019986	0.164622924	0.004809141	24	0	1.69187237	11.42464675	10.36746204	5.47864536	5.864538174	5.884682806	4.064209105	3.758436386	3.810140508	9.014793682	5.805107131	8.131226614	6.456877956	7.315563669	5.955228372
Tgm1	NM_001161714	0.164622924	0.004809141	24	18	1.688687595	3.588346403	2.657395609	1.178358643	1.128214017	1.049941241	1.267570143	2.700244317	2.783577775	8.18953852	3.805521724	2.424402536	3.940283103	2.900529033	2.336366384
Tmem9b	NM_020050	0.164622924	0.004809141	24	0	1.669922484	10.88790615	8.810293412	5.98839416	4.65430182	6.903905925	3.149227591	4.370005544	3.852440771	5.293398774	4.032051068	8.008645308	5.470284863	6.73146227	7.564059837
Leo1	NM_001039522	0.164622924	0.004809141	24	0	1.664644186	7.921013841	4.960759545	5.044637183	3.582223651	1.803203683	2.312234487	1.396922955	1.297938056	5.146306708	3.70143311	3.949801234	4.610580799	6.12838226	4.434500957
Nt5m	NM_134029	0.164622924	0.004809141	24	0	1.664477771	8.732754102	6.21137464	4.460873297	3.843938203	1.447778825	2.225483987	1.694086565	2.275727535	4.623012221	3.296483709	4.250413912	4.082200079	5.103942282	3.899960488
Dr1	NM_026106	0.164622924	0.004809141	24	2	1.646510035	7.944380468	8.594354848	8.324308206	6.826041055	5.53721379	5.508072867	5.268810894	4.089197914	8.46176344	5.260346345	8.131226614	8.504583498	8.954284704	8.937409451
Adck1	NM_001277296	0.164622924	0.004809141	24	0	1.446867049	5.97708503	4.976540712	5.020454954	3.336642957	2.309037444	2.023706772	2.171964952	1.927143873	3.442099916	2.410073602	3.190538443	3.589744196	4.089976137	2.666439151
Cdk9	NM_130860	0.164622924	0.004809141	24	0	1.328088425	16.52650239	13.42290367	8.479770668	9.255565489	9.098863551	6.975576151	6.655340077	7.570464582	12.15671128	8.129968975	10.14217513	7.206034189	13.02704001	10.35869528
Mrps27	NM_173757	0.164622924	0.004809141	24	0	1.316494372	13.65676485	12.86046834	10.26998988	10.36665071	9.56507715	8.789321094	6.596537875	5.818413823	11.72860588	12.53018725	10.34527145	11.42688135	11.1788311	12.4046936
Baiap2l1	NM_025833	0.164622924	0.004809141	24	17	1.311777964	9.946580494	9.597586931	6.491698884	4.452662652	8.166720325	6.97260586	10.02185451	9.091103512	15.77676801	10.68716798	8.811465416	8.855356202	8.489149682	5.403078579
Pmvk	NM_027348	0.164622924	0.004809141	24	11	1.23749965	8.863263098	4.975679122	0.573913524	2.040965982	0.444809415	1.202542224	1.971952615	0.792955744	1.327619424	2.255899017	2.234898543	4.655140441	4.262448976	3.873152511
Arhgef19	NM_172520	0.164622924	0.004809141	24	0	1.208950335	7.812052264	6.84762188	5.349233886	4.284736563	3.639519926	2.661701047	1.764799239	1.268037085	7.371168177	4.194284467	4.08589068	4.216237405	5.158203907	5.395994681
Rdh5	NM_134006	0.164622924	0.004809141	24	0	1.191484099	16.04361323	17.4859987	9.037977794	7.851350268	8.536091993	6.281743479	7.352964822	4.887208373	11.45109328	8.103359527	9.94668916	8.386910015	12.57541997	8.709610535
Tspyl1	NM_009433	0.164622924	0.004809141	24	0	1.175985533	13.01080514	11.70102138	9.025996177	8.783568637	7.362901487	6.239575947	5.982196621	5.87571033	13.53751458	7.857671268	6.586508101	8.796297443	10.08361138	10.24680634
Zmat5	NM_026015	0.164622924	0.004809141	24	0	1.161351641	8.789830927	5.965493365	7.463528348	4.263864225	4.054797587	2.8800381	1.304968642	2.024728175	3.792618219	4.084504221	2.29587575	4.522437342	5.446311991	4.117295747
Alyref2	NM_019484	0.164622924	0.004809141	24	0	1.157757879	4.602277137	3.153891687	3.183414823	1.816452522	1.548288734	1.504753851	0.264585385	0.88515014	3.249135391	2.123442561	3.282330009	1.903778324	4.427852712	2.727398732
Slc27a4	NM_011989	0.164622924	0.004809141	24	0	1.142300852	8.714645748	6.936967599	6.857316672	5.866159612	5.241859314	4.165081539	3.381147369	3.041529316	9.448107902	5.975360762	6.360819575	6.20054237	7.597912496	7.31555165
Clptm1l	NM_146047	0.164622924	0.004809141	24	0	1.131996683	12.19813271	10.98610481	7.556173136	7.645539542	6.897124832	6.703702784	6.033845734	5.844130234	10.86677435	9.332641678	9.730317562	7.510541271	8.113678385	11.07292756
Ahcyl2	NM_001171000	0.164622924	0.004809141	24	22	1.114478761	4.098433071	3.033301711	2.3939187	1.732743178	0.807852393	0.976012912	0.942477353	1.457190732	2.299905415	1.386714396	3.534160587	2.312357343	2.108353637	1.979942101
G630090E17Rik	NM_001173500	0.164622924	0.004809141	24	0	1.092575452	5.592242533	4.091397097	4.561400019	3.497614238	2.209559443	2.220468811	1.262327414	1.674743151	3.632366745	2.477549039	1.420101549	3.641399131	3.856648257	5.999790956
Cecr5	NM_144815	0.164622924	0.004809141	24	0	1.067223112	7.336347122	6.440638239	4.818290694	5.446198007	4.26603015	3.236777903	2.160205848	2.962338249	7.087016263	3.94044719	3.240846884	5.147404236	5.712363488	5.963511997
Nr2c2ap	NM_001025586	0.164622924	0.004809141	24	0	1.018911318	8.462454571	8.348801852	5.307528841	4.794027237	2.139255279	1.853510234	3.549514707	4.730939533	8.691734712	4.739321564	5.285297299	6.171897738	6.824444128	6.612339023
Stat2	NM_019963	0.164622924	0.004809141	24	0	1.004793952	8.022389072	7.419855162	5.048375978	4.418616428	4.408443633	3.717185834	3.907546017	4.151804076	6.264059788	5.974658018	5.829436867	5.010509497	8.193850331	7.150743856
Cxcl16	NM_023158	0.164622924	0.004809141	24	0	0.97760521	3.297462705	2.69010294	2.194169386	1.582418747	0.79231677	1.552410781	0.811626839	0.381600654	2.362514956	1.756299918	2.743462638	1.355201923	2.802763912	2.294585225
Actr3	NM_001205385	0.164622924	0.004809141	24	0	0.943564345	12.12882514	10.34201074	9.64286521	8.012218727	8.381877408	7.121548757	6.687183809	6.862117019	11.36200842	9.228677798	8.520280519	9.4404946	13.61993831	9.758903899
Plk3	NM_013807	0.164622924	0.004809141	24	16	0.903969023	1.795365598	7.772055464	1.24404866	0.952886895	2.215552449	1.488464135	4.210940481	3.911406701	9.935756259	11.00126754	1.305011679	1.627420299	1.185613623	1.265987824
Ube2u	NM_001033773	0.164622924	0.004809141	24	2	0.895423209	1.91028996	2.221836054	3.066850392	2.11645407	0.769807771	1.182288368	1.00838486	0.281502755	0.72234566	1.578103903	2.448608014	2.02950288	2.602338992	2.544382117
Ccdc53	NM_026070	0.164622924	0.004809141	24	1	0.888196751	6.712116842	8.06274527	3.72177426	4.186124814	3.038575654	3.154680909	2.881693641	2.285014224	2.574486739	2.465674369	4.610489317	3.051128925	4.823313153	3.142398982
Fam219b	NM_001166364	0.164622924	0.004809141	24	0	0.883687524	3.57584855	5.453270843	2.59759337	2.452984495	0.941127534	1.192949792	1.734217211	1.641334792	1.797744963	1.644859568	2.68289203	2.003110022	2.449928658	2.177642912
Olig1	NM_016968	0.164622924	0.004809141	24	0	0.874211882	3.653575327	3.239410673	2.049060481	1.781165504	1.097053989	1.261678229	0.273039593	0.982866299	2.200376009	1.008907453	1.813889014	1.988764141	1.742641562	2.344713087
Lrrc8d	NM_001122768	0.164622924	0.004809141	24	0	0.854927929	6.1629681	5.262666647	4.569928407	3.000313205	3.436754697	2.467981427	2.324332972	1.4085314	3.245449915	2.568731021	2.035173134	3.477077677	5.182852567	3.565983111
Gtf2a1	NM_031391	0.164622924	0.004809141	24	0	0.834638001	9.233308791	7.775844862	6.620502433	4.08380098	5.521064476	4.080053975	3.098782681	3.600977598	7.663525077	5.674123147	6.173709096	6.407686191	9.250392003	6.371419715
Slc13a2	NM_022411	0.164622924	0.004809141	24	0	0.820275243	4.170991199	5.206477766	3.923654524	1.408756809	1.224981218	0.868926171	1.150866543	0.925566091	2.91333169	1.737889168	1.49858784	3.436664458	3.059125935	2.722803382
Exosc10	NM_016699	0.164622924	0.004809141	24	0	0.801731546	6.473811697	5.154675061	5.113228419	3.268802337	3.12996388	2.853737865	3.551515561	2.587025852	4.525101751	3.200884179	3.566005809	4.41049426	5.196917436	3.809787545
Lonrf3	NM_028894	0.164622924	0.004809141	24	22	0.798912093	1.672585927	1.791917279	0.484086421	0.615010666	0.075759372	0.123539483	0.400675631	0.166221799	1.459217716	1.311477229	1.025851963	1.310135041	1.085692156	0.979510591
Ikbkg	NM_001161423	0.164622924	0.004809141	24	0	0.798367217	6.347025972	4.025996324	3.521986303	2.606461411	2.56156781	2.079639162	2.186139216	2.101273503	3.989431923	3.782682711	3.690629555	2.873393259	4.159830321	3.909260343
Trim2	NM_001271725	0.164622924	0.004809141	24	0	0.781358857	4.504992196	2.689921452	3.459452761	1.996058613	1.463213567	1.373441546	1.411738804	0.819532833	2.382266502	1.98390205	1.657925426	2.403373207	3.402628188	2.306743547
Brd2	NM_001204973	0.164622924	0.004809141	24	20	0.778780316	5.630936264	4.674122812	3.2941465	2.910058639	2.776087329	2.583011614	3.424970332	3.319957567	5.95152822	5.800883187	3.362537322	3.597929059	5.13468757	3.565060834
Cyp4f17	NM_001101445	0.164622924	0.004809141	24	0	0.750725625	6.090336778	5.133650892	3.772526981	3.061224263	2.494890592	1.999537902	1.109223346	1.721815163	4.297838515	2.620803599	2.234535558	2.934405909	3.609055209	3.892387242
Fam45a	NM_001167829	0.164622924	0.004809141	24	0	0.74154285	8.813150886	8.422467751	6.449148252	6.462348716	4.360005997	5.41364876	3.955173531	2.846014018	6.849605862	7.847434776	5.250449185	6.259373454	7.87977054	8.407884741
Serpinb1a	NM_025429	0.164622924	0.004809141	24	0	0.728884759	5.407087852	3.923016857	4.402022726	1.080237272	1.028548419	0.749265849	0.175602641	0.426573818	1.317811154	0.651413162	0.471997323	1.741307861	2.312993331	3.236878746
Dnajc21	NM_030046	0.164622924	0.004809141	24	20	0.71919736	4.241205748	2.735303144	2.838301143	2.224573091	2.157608379	1.807210348	2.53178662	2.376799552	3.72813536	3.661438812	3.215739339	3.241671751	2.912250411	3.104042295
Baiap2	NM_001037754	0.164622924	0.004809141	24	0	0.714383387	15.83289788	11.37593028	5.410164058	3.495064671	4.43828896	4.042808669	3.148169165	2.899742727	6.970828297	5.442239372	3.559520364	5.448579635	8.582737621	6.24584194
Stx4a	NM_009294	0.164622924	0.004809141	24	2	0.70941502	5.587399717	5.623822803	2.916889347	3.085551759	3.238395388	2.513751375	2.233335596	0.665026643	3.199651915	2.485425387	2.373881595	3.698637655	5.685069349	3.914654793
Smpd1	NM_011421	0.164622924	0.004809141	24	0	0.661801648	12.32458864	9.266002994	8.094416709	7.450239458	7.195297748	5.489527167	6.814558739	6.787257561	13.67206622	7.604430506	8.131226614	7.812823117	8.828610533	8.12641813
Iba57	NM_173785	0.164622924	0.004809141	24	0	0.659391668	3.905617213	4.00909849	1.91892315	2.755896105	1.952020645	1.381292016	1.103026568	1.529600386	3.703390676	2.887802798	2.884541285	2.109516801	2.943908686	3.615958661
Tcaim	NM_001013405	0.164622924	0.004809141	24	22	0.649077577	7.611850498	5.588863369	5.701604545	5.313929602	3.670496942	4.222735627	5.221412843	4.631187502	7.279006051	5.75985533	6.086438782	6.121963445	5.244149844	5.97367539
Adam10	NM_007399	0.164622924	0.004809141	24	0	0.586075082	7.809084962	5.415935231	4.361326821	3.763535401	3.985914004	4.059354102	3.903755327	3.202932056	4.92236615	2.8429749	5.46062348	4.732590657	5.128689103	5.315595081
Zpr1	NM_011752	0.164622924	0.004809141	24	0	0.583982532	7.208591501	7.227496669	4.383123871	4.357446979	3.49033662	3.232042757	3.557247855	2.658733967	5.223011006	4.437486067	3.578448314	4.372727027	6.845443361	5.509404106
Appl1	NM_145221	0.164622924	0.004809141	24	2	0.579496936	3.366563856	1.87203769	2.577914251	2.534663906	2.595481809	1.703581236	1.870147424	1.158115704	1.605536928	1.484107144	2.13919116	2.425069354	2.953520782	4.300708307
Cyp17a1	NM_007809	0.164622924	0.004809141	24	19	0.575953986	1.368380272	0.966229243	0.456268528	0.820752592	0.365684663	0.782211531	0.70010152	1.254941795	3.958348376	2.099988363	1.555678465	2.589956	1.204501414	0.578941503
Haus2	NM_025475	0.164622924	0.004809141	24	0	0.56470103	5.701584469	5.692841886	5.601963597	3.183725781	3.088003821	3.556970132	2.995851089	2.607604467	3.221008973	2.901433198	3.474883168	4.332249371	3.830444012	3.891773436
Rab20	NM_011227	0.164622924	0.004809141	24	0	0.564400308	7.191924814	7.303357339	3.88104182	3.975133314	4.509064536	3.278051949	2.665944523	2.394967193	5.261475436	3.377458426	4.083062291	4.175640996	4.438711946	4.263792356
Wbp1	NM_001083922	0.164622924	0.004809141	24	0	0.543456314	2.818050462	4.339723735	2.683674836	2.237212711	2.243590061	1.567387072	0.658944562	1.153198015	2.247751699	2.393486522	2.576230214	2.155617203	2.275511295	2.632941885
Rbm26	NM_134077	0.164622924	0.004809141	24	0	0.529475981	2.312743626	2.710325537	2.110827417	1.215332236	1.204192527	1.563951514	1.160001627	1.246769176	2.106255386	1.883664205	2.349204841	1.813388302	2.254512171	1.914099577
Tm4sf1	NM_008536	0.164622924	0.004809141	24	2	0.524979387	8.40131294	8.636901159	7.356970671	4.718082251	4.706832296	3.926546994	3.712054366	2.246154343	3.866132922	3.513841915	3.46180935	4.041782256	6.241402408	5.588791736
Pfkfb3	NM_001177752	0.164622924	0.004809141	24	14	0.514465091	0.669973198	0.260434995	0.212422538	0.174328263	0.668838832	0.614657482	3.00594725	2.878524412	1.022094539	0.83497561	0.457601498	0.29453103	0.596952314	0.130324494
Atg10	NM_025770	0.164622924	0.004809141	24	0	0.50641853	3.439757803	4.317543194	1.794014041	1.940331403	2.185442465	1.160204922	1.114480329	1.482997801	1.721500827	1.316333114	1.348781666	2.676323906	2.194011939	2.675203627
Tomm40l	NM_001037170	0.164622924	0.004809141	24	2	0.483330515	1.732689306	1.813743718	1.752485938	1.6561185	0.787171856	1.049156737	1.267683824	1.168342261	1.415207823	0.701379513	1.795205876	1.347479463	1.822836529	1.93043157
Fem1c	NM_173423	0.164622924	0.004809141	24	0	0.480527389	3.874933569	3.983769022	2.363157699	2.893510119	2.504080553	2.213941768	1.747431268	1.73276796	3.002442528	2.80097102	1.476008721	3.330157817	3.480125563	3.061727916
Bcr	NM_001081412	0.164622924	0.004809141	24	0	0.459111862	2.933074628	2.639211331	2.3568866	1.527294032	1.879100875	1.357019527	1.275170146	1.227832655	2.92448425	2.004730418	1.920762192	2.217888232	2.412016376	2.222314824
Cwc27	NM_026072	0.164622924	0.004809141	24	0	0.448467698	1.843374533	1.447663183	1.375084915	1.173463383	1.368393568	0.772513418	0.482476679	0.644951212	0.561506586	1.250220197	0.780181658	1.610249498	1.407101882	1.396125458
Tmem25	NM_027865	0.164622924	0.004809141	24	11	0.439568998	2.193157423	2.213340701	1.056292894	1.397491775	1.172194673	0.576796672	0.960313911	0.371494335	1.766424924	1.225972956	2.316842652	1.137051164	1.835015057	1.938264429
Cnnm4	NM_033570	0.164622924	0.004809141	24	20	0.397411737	1.038265187	0.635380319	0.509152854	0.348204313	0.234303792	0.196858635	0.161132315	0.50055183	1.048251103	1.060711429	0.748789999	0.653010821	0.625986959	0.722362809
Ppfia1	NM_001033319	0.164622924	0.004809141	24	0	0.397252968	3.07902101	2.59700489	1.440399401	1.032975732	0.881061356	0.879792461	1.762601481	1.000177056	1.961068267	1.230946477	1.670799989	1.792747013	2.373137985	2.055918778
Tfip11	NM_018783	0.164622924	0.004809141	24	0	0.387202453	5.998992178	4.481781705	3.939956453	2.651016971	3.108756014	2.541513335	2.499061668	2.732072461	4.182856693	3.130261787	3.279659422	2.97152989	4.266641865	4.670220238
Crebzf	NM_145151	0.164622924	0.004809141	24	0	0.372239678	2.534179108	1.488407823	1.429401938	1.349826663	0.902975537	0.47866555	0.433774493	1.034301213	1.192187409	0.991335289	1.453627104	1.140279352	1.293118769	1.156265851
G6pdx	NM_008062	0.164622924	0.004809141	24	11	0.368587432	3.170922363	1.368421549	1.7150542	1.094713792	0.858471374	0.903157579	0.930455312	0.455697868	1.322463621	1.048664514	1.38941348	2.140182566	2.103822232	1.286037047
Prpsap2	NM_001164242	0.164622924	0.004809141	24	2	0.356990003	2.632185142	2.003020371	1.766733791	1.92800445	0.657043175	0.968598179	1.01002451	0.565334302	1.87032434	1.923566577	1.564544958	1.659430926	2.295597109	3.100239593
Alkbh2	NM_175016	0.164622924	0.004809141	24	0	0.340076174	2.009629605	1.762022542	1.613166972	1.376026228	0.895085891	0.573597546	0.686883076	1.025585021	1.215854977	1.032994094	1.02065606	1.167156229	1.401214427	1.480055474
Cactin	NM_027381	0.164622924	0.004809141	24	0	0.331215988	1.783502889	2.204251632	1.225832133	0.895464673	0.75742199	0.526390383	0.454034427	0.526925255	1.22333595	0.899437458	0.789950772	0.916556149	1.237593495	0.896909375
Fbxo45	NM_173439	0.164622924	0.004809141	24	11	0.308582986	1.044944935	1.232057863	0.588247028	0.49281259	0.132976241	0.42797769	0.279245038	0.547049888	0.857289354	0.809284053	0.796064144	1.022928924	0.89542847	1.421038234
Dis3	NM_028315	0.164622924	0.004809141	24	22	0.308045217	1.91630373	1.659661427	0.856120479	1.289082898	0.620289747	1.160132258	1.028173624	1.094213983	1.421855459	1.127478549	1.510812461	1.46300142	1.449696824	1.27270439
Arhgef7	NM_001113518	0.164622924	0.004809141	24	0	0.304241632	0.878092532	1.182485702	1.083806906	0.495042813	0.573165323	0.465299772	0.427955674	0.42165519	0.772843988	0.787932729	1.003427965	0.704493158	0.810331013	1.409168254
Bhlhe41	NM_001271768	0.164622924	0.004809141	24	10	0.290105525	0.081476077	0	0	0.256169394	1.995912474	1.420232529	1.388646021	0.955458125	0.831839713	0.235577852	0	0.155809163	0.225565951	0
Osbpl5	NM_001199227	0.164622924	0.004809141	24	18	0.27663359	0.451847307	0.413001034	0.184472204	0.222697375	0.239326805	0.291299048	1.218368893	0.489298779	2.057232882	1.041636851	0.167462333	0.630545779	0.247933284	0.327227806
Zfp652	NM_201609	0.164622924	0.004809141	24	0	0.243108888	1.948591513	1.569035178	1.787074476	0.883110281	1.016459014	0.934117621	0.642181937	0.80629875	1.374086104	1.065912286	1.32399907	1.018311971	1.863021406	2.277677755
Tecpr2	NM_001081057	0.164622924	0.004809141	24	0	0.239647497	1.395113211	1.23207898	1.364549838	0.617866898	0.451002518	0.543624901	0.358568334	0.201571674	1.014663233	0.715673262	0.525701229	0.717182024	1.204392194	0.904418103
2610008E11Rik	NM_001004362	0.164622924	0.004809141	24	11	0.232512512	0.717939425	0.809333865	0.754433408	0.481552512	0.2842392	0.336650193	0.397927658	0.179297168	0.529380804	0.415166348	0.583406394	0.86444197	0.750874995	0.562499218
Ipo11	NM_029665	0.164622924	0.004809141	24	0	0.231744114	3.196536316	3.428927216	2.624235353	2.285398831	2.296499684	2.299895041	1.888523851	1.90956881	2.505401678	2.943635862	1.909795789	2.658663641	3.040783247	2.717165454
Pard3	NM_033620	0.164622924	0.004809141	24	22	0.206685818	0.528463739	0.444869081	0.157763175	0.347414127	0.128387414	0.157937573	0.159768104	0.164320161	0.326994756	0.289391397	0.536795155	0.387905984	0.554184912	0.299242832
Hgs	NM_008244	0.164622924	0.004809141	24	0	0.201349993	2.175989481	1.497081167	1.049230291	0.675493902	0.705417511	0.808640375	0.509527111	0.565261355	1.558402507	0.955686149	0.818368614	1.009576364	1.792012332	1.320733648
Fam193a	NM_001243123	0.164622924	0.004809141	24	1	0.19707668	1.32186616	1.01909346	1.219120653	0.809110526	0.698366165	0.703123926	0.552419532	0.525643588	1.046877767	0.772533956	0.723132802	0.977074679	1.096575446	1.353533198
Phax	NM_019996	0.164622924	0.004809141	24	0	0.191613494	4.241623421	4.219046925	2.585485748	1.882745242	2.494254351	2.314503346	1.866952541	2.018353588	3.608779948	2.565045075	2.154247051	2.792154167	3.172375152	3.831540128
Rarg	NM_001042727	0.164622924	0.004809141	24	0	0.190226285	0.955111063	1.365098868	0.188186409	0.73572767	0.584931844	0.580517747	0.506222735	0.606690972	0.81261001	0.724915738	0.945914505	0.745815824	0.749195186	0.909210146
Nup160	NM_021512	0.164622924	0.004809141	24	0	0.188125853	2.321951974	1.612207792	1.319989408	1.10584052	0.87482622	0.956862872	1.019029722	0.836962917	1.431442672	1.078583616	1.07295073	1.222913005	1.728266363	1.266899095
Vrk2	NM_001252447	0.164622924	0.004809141	24	0	0.185991776	1.504615489	1.987681187	1.46683845	0.975700698	1.214653022	0.905879825	0.830695898	0.413540797	1.060107035	1.053614158	1.074611447	1.168911917	1.12816098	1.32620961
Heph	NM_001159627	0.164622924	0.004809141	24	4	0.179246848	0.359776386	0.341694315	0.418051961	0.522080754	0.35746703	0.211584476	0.088200992	0.20734625	0.149124823	0.066682581	0.154612779	0.217576207	0.400117994	0.084564489
Tmem194	NM_001113211	0.164622924	0.004809141	24	0	0.172286305	1.00139133	1.19966967	0.561437143	0.44539475	0.369868698	0.358521905	0	0.274484681	0.664964164	0.317787514	0.390745444	0.638330295	0.608563514	0.499452967
Pcnxl3	NM_144868	0.164622924	0.004809141	24	0	0.152253639	1.610478321	1.703614718	1.113018683	0.956441529	0.937652982	0.647014477	0.761360403	0.666044928	1.2985532	0.928255726	0.934208975	0.99639499	1.063652458	1.310040709
Gnb5	NM_010313	0.164622924	0.004809141	24	0	0.130061438	0.297232981	0.195820743	0.017746693	0.186906378	0.096281532	0.012395101	0	0	0.091958652	0.078128351	0.185268454	0.206693675	0.099743931	0.152430168
Banp	NM_001110100	0.164622924	0.004809141	24	2	0.128489605	1.233801956	0.488853212	0.398730746	0.492597294	0.366355644	0.395278624	0.26865593	0.287075721	0.983071734	0.22650054	0.313313319	0.486867899	1.463902325	1.491438294
Dgcr14	NM_022408	0.164622924	0.004809141	24	0	0.123381575	0.555904486	0.537147178	0.511141732	0.223721271	0.128751475	0.173402294	0.147896446	0.086920149	0.208104345	0.128586244	0.237160776	0.382706257	0.369364244	0.203835654
Lama4	NM_010681	0.164622924	0.004809141	24	1	0.117703413	1.25776451	0.913386831	0.710258618	0.602421264	0.620415444	0.455635984	0.381142824	0.430771663	0.605061091	0.543800856	0.528350628	0.588202471	0.764762972	0.882758272
Mks1	NM_001039684	0.164622924	0.004809141	24	11	0.116673613	0.58979385	0.444271463	0.149945321	0.203382974	0.271167237	0.174547764	0	0.074370181	0.323740352	0.302555868	0.666731594	0.278938211	0.386263262	0.348809676
Irs1	NM_010570	0.164622924	0.004809141	24	0	0.114017752	5.505757506	4.600877209	2.38030584	1.962786131	2.347986659	1.746037721	0.904679317	1.317571063	4.352348456	2.469357277	1.961798785	2.509232109	3.832666621	2.983594553
Pot1a	NM_133931	0.164622924	0.004809141	24	2	0.108146975	0.617053979	0.752006049	0.536698819	0.450938187	0.148559394	0.397805263	0.409026109	0.195570335	0.425667978	0.385758732	0.279510915	0.542167198	0.831069549	0.929020193
Il1b	NM_008361	0.164622924	0.004809141	24	0	0.102374229	1.587117639	0.543137667	0.156355623	0.449105897	0.335777367	0.309416733	0	0.135711757	0.540128884	0.516257039	0.362731299	0.480556391	0.878784819	1.203079183
Hid1	NM_175454	0.164622924	0.004809141	24	0	0.100194164	0.62306452	0.567140168	0.204604957	0.102207687	0.199084671	0.198824965	0	0.119129138	0.610772327	0.332888246	0.340520911	0.5094116	0.512485076	0.773636298
Neo1	NM_001042752	0.164622924	0.004809141	24	0	0.098591366	1.4935427	1.390349556	0.813440572	0.787987549	0.736611222	0.735245221	0.772292023	0.630096916	1.425672955	0.726753652	1.16556832	1.012422773	1.015226409	1.171319191
Armcx2	NM_001166397	0.164622924	0.004809141	24	1	0.095293591	0.42203361	0.186357184	0.214590115	0.222579836	0.121272975	0.131144592	0.062252331	0.079824627	0.150576428	0.059044704	0.321515338	0.147528489	0.276395013	0.374392018
Arid2	NM_175251	0.164622924	0.004809141	24	0	0.085746617	1.634870085	1.137764701	1.004707474	0.815089532	0.819189658	0.883862896	0.932038873	0.639062802	1.266758096	1.004492103	1.00528294	1.053302901	1.417108624	1.346324031
Zmym1	NM_026670	0.164622924	0.004809141	24	0	0.082787164	0.401744198	0.489607194	0.299509296	0.307246913	0.270822416	0.318767187	0.284358376	0.196299828	0.360280527	0.439521648	0.46322349	0.401437105	0.66132357	0.482353093
Htra3	NM_030127	0.164622924	0.004809141	24	0	0.073859799	1.162676048	0.393205777	0.213810921	0.190089969	0.279641213	0.19200254	0.115997213	0.045448444	0.375898519	0.369790506	0.496022539	0.29645607	0.450640472	0.639484405
Triobp	NM_001039156	0.164622924	0.004809141	24	0	0.071996332	0.741942035	0.738243986	0.487285067	0.399898995	0.479166746	0.272273711	0.193866245	0.354758502	0.617718774	0.390738735	0.492556925	0.381735029	0.557530934	0.586702884
Mast4	NM_175171	0.164622924	0.004809141	24	0	0.064708938	0.232384213	0.21009882	0.203497221	0.130746197	0.159794979	0.095377885	0.050842934	0.12549968	0.142214512	0.111984964	0.211200691	0.158526996	0.165541398	0.241483622
Fgd4	NM_139233	0.164622924	0.004809141	24	0	0.059823753	0.336308385	0.655622426	0.325503192	0.44521646	0.268047464	0.251704822	0.007358032	0.16432665	0.301191272	0.281482325	0.229238561	0.519019358	0.326690321	0.349477126
Snx29	NM_028964	0.164622924	0.004809141	24	1	0.049312747	2.165988725	1.208252821	0.891239792	0.853313406	0.912423469	0.712263701	0.385109328	0.554673811	0.821501036	0.867721353	0.874752985	0.815109225	1.035544417	1.426121184
Hecw2	NM_001001883	0.164622924	0.004809141	24	0	0.046574869	0.263790418	0.234193446	0.204345635	0.072305354	0.09339095	0.099286485	0.075916427	0.066098973	0.132358104	0.078227373	0.159738926	0.120724126	0.199740698	0.152623362
Atp2b4	NM_001167949	0.164622924	0.004809141	24	0	0.04231745	0.970306011	1.009799841	0.625243697	0.45473363	0.436249885	0.445096797	0.40715917	0.322036915	0.436133228	0.449941574	0.467231718	0.495979141	0.557530934	0.426013559
Hectd2	NM_001163471	0.164622924	0.004809141	24	4	0.0323885	0.165265024	0.066536941	0.397983903	0.173203565	0.171753829	0.138985064	0.120225498	0.060563717	0.05858656	0.119460769	0.125902864	0.166799573	0.203348917	0.631232994
Arhgap39	NM_001168288	0.164622924	0.004809141	24	22	0.029986144	0.182861999	0.116244655	0.101135347	0.066571704	0.077159794	0.022074233	0.088017723	0.004702623	0.10644898	0.111310004	0.21262901	0.110429218	0.159869105	0.264673888
Taf1	NM_001081008	0.164622924	0.004809141	24	0	0.029936518	1.279457138	1.052831062	0.630231536	0.585768628	0.487387287	0.545723308	0.779139007	0.455165449	0.787776699	0.70580462	0.74814125	0.740462159	0.952863945	1.00508141
Eid2	NM_198425	0.193211626	0.006355584	24	1	0.11862194	0.723618042	1.019669219	0.356437818	0.199074012	0.261867407	0.186714334	0	0.176786744	0.192392306	0	0.344543501	0	0.417360728	0.63781691
Fchsd1	NM_175684	0.193211626	0.006355584	24	2	0.030045762	0.155136136	0.124917948	0.122266461	0.068287016	0.124375307	0.042698239	0.025795892	0	0.039597021	0.022427833	0	0.049445253	0.100215105	0.19690743
Apoc3	NM_023114	0.193211626	0.007902027	24	0	626.3859664	5655.91374	4020.074589	3415.400373	2291.583759	2316.302062	1995.616218	1686.826194	1695.417014	4854.896644	1978.98126	2455.384037	2864.824789	3522.715095	2704.12465
Car3	NM_007606	0.193211626	0.007902027	24	1	492.3940997	2478.971385	2345.564714	2397.616454	1528.988608	1592.337297	955.2787297	887.0544424	762.5838972	1449.349258	1138.225649	1149.036142	1340.505535	1806.778348	1714.998414
B2m	NM_009735	0.193211626	0.007902027	24	0	406.7625907	3948.87639	3555.535156	3134.092835	2554.821715	2362.9283	2534.392385	2339.883346	2043.222445	4368.073631	2374.58812	3142.88991	2723.239103	3860.839252	2639.749461
H2-Q10	NM_010391	0.193211626	0.007902027	24	0	109.4867448	886.9074633	812.9466361	494.6216312	510.0638469	452.9077689	363.77008	370.5966394	360.0901184	708.8982822	343.5033139	483.7204165	494.6370434	628.6238482	542.4913459
Hsp90ab1	NM_008302	0.193211626	0.007902027	24	20	90.05516063	271.5369208	213.8498654	116.9130812	124.740059	80.98046456	86.49263593	123.1421763	95.19196971	319.6507821	316.1729717	177.1686462	233.0255878	246.6645712	183.4261003
Alas1	NM_020559	0.193211626	0.007902027	24	18	77.97697219	66.26797099	106.786867	46.71112052	49.0200486	50.70086844	54.50494535	401.8705816	328.1032537	647.1072672	360.2818313	142.8284151	103.2101417	155.5702361	177.1362608
Nudt7	NM_024437	0.193211626	0.007902027	24	20	63.84773667	593.2311164	563.0394928	512.7358011	531.4707348	525.9103278	423.7585551	584.635905	533.3214086	807.8937731	633.8865943	588.1013012	654.8241002	778.7116458	608.2859871
Hsd3b7	NM_133943	0.193211626	0.007902027	24	4	49.26826283	239.2106717	198.8347082	209.3294586	138.7617542	167.2239296	85.5683515	67.27484684	61.35290511	75.55125954	44.70201458	76.94916893	90.16241367	148.9735751	119.338828
Ugt2b34	NM_153598	0.193211626	0.007902027	24	20	45.026174	202.4328274	180.2068202	126.9036998	118.1980031	112.7711012	103.9309388	153.1812421	115.332581	266.8970227	207.1205342	130.1607629	176.4477271	171.8145456	179.7101896
Agpat2	NM_026212	0.193211626	0.007902027	24	0	38.90815575	192.8116715	158.5009256	105.0482938	70.76191139	52.17320428	39.57358827	39.93204046	38.73887212	135.3644586	83.97884337	107.1976458	82.3537366	94.67062447	102.5247091
Gabarap	NM_019749	0.193211626	0.007902027	24	0	33.16924504	221.5863788	181.9505723	151.0433179	128.7257775	128.6397381	124.870575	119.4927441	114.9574687	231.9902607	173.6903419	167.6978617	183.6990035	173.8432283	212.7288389
C8g	NM_001271777	0.193211626	0.007902027	24	0	32.88732303	480.1108798	352.1127644	304.0980361	223.361719	219.6981215	167.9233643	200.6901954	175.6718295	393.3982912	220.4335611	222.0115267	247.1998937	281.3617472	291.5969831
Cnbp	NM_001109745	0.193211626	0.007902027	24	0	32.24154758	223.2044284	229.5346116	170.8622547	137.0587155	124.8802432	85.43776184	108.3017134	89.72599231	186.5039767	132.1956824	97.43206627	153.8981472	211.1640263	167.9979902
36951	NM_001081361	0.193211626	0.007902027	24	0	29.5865123	268.5506301	245.6427446	144.4417357	121.3982266	128.3414164	85.28028607	100.6085035	91.79987656	183.3442425	107.5161472	149.3577941	127.6980619	154.4561747	138.7732939
Cox7b	NM_025379	0.193211626	0.007902027	24	0	26.15189046	359.8258555	372.0281355	280.0472529	270.4790167	229.9699425	229.8090402	244.5282866	183.5101644	357.7881244	245.9211916	237.8383785	273.3373136	311.9896648	375.465275
Fkbp4	NM_010219	0.193211626	0.007902027	24	0	26.14564957	95.61751356	70.87528004	42.53413469	39.87416454	30.17377533	25.64554451	28.85918208	25.89385397	81.90669773	66.37071633	53.47435494	69.29935723	82.02359399	64.03876742
Pygl	NM_133198	0.193211626	0.007902027	24	0	25.73897567	181.6355776	173.9901861	141.5678758	102.5459346	105.1674674	86.62578598	100.6183022	83.53537605	163.3069355	124.0418548	120.8204613	128.0129919	182.3239848	133.4889262
Zfp36l1	NM_007564	0.193211626	0.007902027	24	0	25.15085126	84.02907473	102.0388935	47.84597703	26.72741102	21.19564566	16.25261737	20.2416852	16.18566323	82.42678383	44.60192676	32.4527358	56.76432062	36.3098894	54.55410316
Hes6	NM_019479	0.193211626	0.007902027	24	21	24.70882031	105.3041926	73.3205898	54.92165752	42.21740236	38.11609604	33.72601759	42.22971739	40.11520087	89.79567344	66.75003773	64.46901101	64.69558161	60.50538093	57.08518292
2010107E04Rik	NM_027360	0.193211626	0.007902027	24	0	24.16926545	212.7312283	225.8240826	182.8628431	154.5991128	148.6823401	140.8884845	153.2258181	127.5028667	247.3767007	157.2299383	174.4007915	211.6174983	187.9936635	199.315585
Aacs	NM_030210	0.193211626	0.007902027	24	18	19.30621776	24.80922305	11.51029667	10.21240318	4.664189	7.392598433	4.67749045	37.51551817	22.64580308	45.52620374	31.48066795	36.98982107	42.59378902	35.67589564	25.9610465
Ppa1	NM_026438	0.193211626	0.007902027	24	0	18.42581386	155.6686444	119.2503908	91.29905981	71.99335021	58.52726091	69.35809401	67.04468308	51.10543842	128.1697574	102.6732237	92.81978062	95.41612987	125.0470507	100.4974338
Krt8	NM_031170	0.193211626	0.007902027	24	0	18.30681543	162.8232894	156.8908247	117.652607	73.96499166	81.14617302	73.34105187	78.22514683	51.63056845	102.0398536	102.0607388	89.50987011	95.75119641	135.9863462	101.1280839
Col18a1	NM_001109991	0.193211626	0.007902027	24	0	18.12477198	113.5626584	112.9423174	81.71381715	65.99557731	65.83856601	46.10701467	56.0815188	47.29549006	88.28173597	48.62530499	56.66831279	68.86986097	82.28090456	83.62652668
Lipa	NM_001111100	0.193211626	0.007902027	24	0	18.00890723	104.2602364	106.3578473	74.0016984	56.98975351	57.19050216	45.48283847	43.22897635	33.3536914	101.4226332	54.84187111	53.9692245	100.7353991	98.77004572	91.30067913
Urad	NM_001039678	0.193211626	0.007902027	24	22	17.27405773	96.0003324	63.10574037	47.29742948	39.89277047	33.01023127	26.29571865	39.60799768	33.89885807	96.77808589	45.59754899	57.37539678	58.3280648	64.46581937	54.07899084
Baat	NM_007519	0.193211626	0.007902027	24	0	16.90601982	142.1082461	133.3148139	101.3938293	88.52970298	83.70260734	69.34926028	65.16951259	57.57839007	121.316725	101.1055267	70.00598913	107.6113299	97.06657817	120.5452699
Tpi1	NM_009415	0.193211626	0.007902027	24	0	15.76464762	267.155425	191.7202235	149.4360585	112.3469861	113.0919569	90.43801246	127.14148	83.65264899	176.6374999	145.9432367	135.4841839	145.9716472	185.662152	148.5865953
Gls2	NM_001285777	0.193211626	0.007902027	24	0	15.35828121	105.5707037	85.98516763	69.38656189	50.94669623	47.46994226	35.04302049	51.77091821	35.33209346	84.76255328	62.58071438	53.37471029	69.18983185	84.76000151	70.52432691
Rnasek	NM_173742	0.193211626	0.007902027	24	0	15.13418296	171.2095056	146.8056124	86.1221661	98.61998888	83.29027922	71.04289901	59.98860953	77.21702208	136.2137529	89.74794988	110.5183046	87.61456632	88.04437491	108.5928848
Slc25a15	NM_181325	0.193211626	0.007902027	24	0	15.03539343	168.504438	151.1578557	123.6637918	83.50526513	83.05901448	67.92679894	81.9867143	49.55314801	153.7118652	97.81098479	88.49800129	103.2303863	123.5631792	116.1441284
Rps27l	NM_026467	0.193211626	0.007902027	24	0	14.96310702	313.8477896	294.152026	219.9787111	176.6599037	180.8180057	173.4022939	160.7317449	149.5026561	265.7249244	163.6719191	175.7893754	184.832948	186.3237409	233.1342295
D17Wsu104e	NM_080837	0.193211626	0.007902027	24	0	14.9029464	81.14330151	79.83430829	45.22680578	44.15125807	35.25332327	32.14885903	29.72184002	33.96169192	66.52045124	31.51137594	67.64592743	43.0352418	51.38464825	44.93074327
H2-Ke6	NM_013543	0.193211626	0.007902027	24	0	14.76808669	53.90255943	55.71398374	47.63513901	33.84324093	32.45133705	21.62586138	19.8204079	21.9481766	50.03269638	26.74991052	37.39108454	36.77657729	35.74799376	41.43790572
Pdia6	NM_027959	0.193211626	0.007902027	24	0	14.5183745	164.5617191	134.4581988	96.3591594	110.5535	81.50001759	91.68293872	78.47817489	67.78599658	127.9899114	101.389531	93.8288734	107.7272725	126.6075491	100.0567036
Hsd3b5	NM_008295	0.193211626	0.007902027	24	4	14.51328004	77.63228498	66.88850435	83.34879502	54.7367378	59.20071951	54.42113817	52.3148984	46.36362688	33.37784724	28.25450015	34.50866415	48.86601435	74.46700041	48.0630096
Slc37a4	NM_008063	0.193211626	0.007902027	24	16	14.46247248	89.79062551	63.30573734	49.73955427	32.27531344	66.07811047	37.05716156	87.67259958	70.19257899	164.4302149	111.1416766	59.15514746	63.13612476	52.18740803	53.10472513
Lamtor2	NM_031248	0.193211626	0.007902027	24	0	14.13768581	125.5187856	87.52490977	86.13818883	66.74052959	64.53895481	52.91666804	62.64893459	50.65010917	96.98419209	57.89467049	67.65180543	77.8883775	87.78064381	90.13424471
Ninj1	NM_013610	0.193211626	0.007902027	24	0	13.50855769	94.23458776	99.23087341	70.42226388	53.69310506	47.91431414	36.9781734	42.82185918	37.81026477	81.01133728	42.83952234	54.29733561	51.07226195	81.06573146	51.34677895
Ak2	NM_001033966	0.193211626	0.007902027	24	18	13.46448562	129.2415128	122.6223851	102.6854104	84.92047578	106.4754394	74.83399417	142.4261341	108.1446673	188.6095034	134.160108	110.7752044	117.4273035	115.3529171	103.824317
F10	NM_001242368	0.193211626	0.007902027	24	0	13.15651274	153.8220412	130.170482	94.18634364	76.0198526	83.25593904	67.24392406	77.31714212	68.90846044	118.6781893	74.61653687	82.30186775	93.22265562	122.4521137	100.4211028
Me1	NM_001198933	0.193211626	0.007902027	24	0	13.15467848	65.49038237	62.48033696	48.06637156	27.41801447	30.00469159	30.58266545	26.74192806	28.1829135	50.93209893	42.07006461	37.12081715	69.55270243	57.13547389	48.63423267
Arf5	NM_007480	0.193211626	0.007902027	24	0	12.15293724	159.5075271	145.483329	93.77746975	70.32305287	76.59062109	46.34941316	66.43015373	51.92030228	114.5204515	82.12374782	84.56475678	80.62345156	102.9295027	91.90374725
Hsd3b3	NM_001012306	0.193211626	0.007902027	24	0	11.85741835	88.27343682	93.97035159	78.65245066	65.49123624	59.85728956	50.16156925	57.97261639	40.72126976	71.01962339	56.72351669	42.36931604	73.49243853	80.56322002	71.47560819
Cnih1	NM_009919	0.193211626	0.007902027	24	11	11.74824828	82.86682867	81.94478615	48.92356577	42.87991029	37.30491458	39.10051726	38.1449584	37.73783132	84.81828598	44.25509897	62.22647034	52.58667463	50.68498238	56.13320322
Slc25a39	NM_026542	0.193211626	0.007902027	24	0	11.35886647	105.8714673	86.37446321	57.58307556	42.04588902	42.13624449	32.33584839	30.97174045	37.98822107	87.06550374	46.6778811	55.74080417	50.58213561	60.52497845	51.99184973
C1rl	NM_181344	0.193211626	0.007902027	24	0	10.99857461	50.55455366	53.95543106	48.44423784	36.98363253	36.06849495	27.21277494	30.28501916	23.31696111	42.0510507	24.04189276	33.13221799	39.21283478	48.49246756	38.67737621
Atf5	NM_030693	0.193211626	0.007902027	24	1	10.07804855	31.86923808	39.47936856	26.33063678	21.77132087	13.37139538	7.387348611	6.286905467	7.205465348	17.00666409	7.251718919	12.0675448	15.33830183	26.86918223	12.87173122
H13	NM_001159551	0.193211626	0.007902027	24	0	9.980533389	85.49528805	81.1882963	61.8974475	52.9265474	46.34449817	40.75911788	45.07838634	45.87795474	93.85150626	48.01423405	57.66154101	53.41051118	57.47332637	64.73712131
H2-Q7	NM_001198560	0.193211626	0.007902027	24	0	9.740644109	129.6297531	89.15950062	55.5368447	41.4606033	49.73193454	38.91581805	41.37760895	35.12695566	69.6887136	41.76149369	51.69886341	49.29366332	64.34086832	53.4848571
Pid1	NM_001003948	0.193211626	0.007902027	24	0	9.670418045	80.86181525	60.2792999	53.91518951	39.58938622	38.3598156	26.44326226	18.11561078	15.76579291	47.6225041	34.20275577	32.52490646	35.96223879	48.56771013	47.48120704
Pla2g12b	NM_023530	0.193211626	0.007902027	24	0	9.427323976	38.150442	43.7650993	33.03660671	26.98422716	26.59746449	16.79726837	19.70435729	17.08983851	27.70843863	17.56685918	26.01992516	24.21407568	35.10538798	27.94357654
H2-Q8	NM_023124	0.193211626	0.007902027	24	0	8.235099803	117.2760658	81.46182969	48.14498178	36.85224619	44.47667757	33.37133718	34.63771062	29.43553509	58.91453732	36.96657296	48.61276279	44.05687304	57.76886991	45.94238246
Ppm1k	NM_175523	0.193211626	0.007902027	24	4	7.940647911	31.24541858	38.0970192	28.41665371	26.90067864	24.76628871	20.09755619	16.14933775	13.54271997	18.86975466	14.18596627	14.25150471	19.56968676	24.78314928	21.38504084
Minos1	NM_001163006	0.193211626	0.007902027	24	0	7.817654285	86.93175831	96.34724119	68.8081321	59.25669983	58.86079583	56.62685438	54.93574572	47.82895562	92.84042635	68.62444811	52.31802387	69.91662854	75.03926221	77.6391026
Ube2l6	NM_019949	0.193211626	0.007902027	24	2	7.598668365	72.69050655	80.4386676	48.56562338	55.31618095	40.76547459	42.17655796	32.24722512	22.87192938	42.14020244	37.81948352	39.69951817	38.59858027	49.57045193	42.45192628
Lgals8	NM_001199043	0.193211626	0.007902027	24	0	7.024994814	42.32192327	40.17044972	36.9353049	32.22011091	26.2968933	29.02002948	27.00046196	21.90057676	32.18552812	36.42734355	30.82661229	42.17842803	41.98596091	31.15291556
Irf2bp2	NM_001164598	0.193211626	0.007902027	24	0	6.99200792	15.65427032	19.94794994	14.13057083	12.23402109	5.637959331	2.877511751	5.557792766	3.632347275	12.44244925	5.766077888	13.78028931	15.1232383	9.590510197	11.11770823
Ccbl1	NM_172404	0.193211626	0.007902027	24	0	6.896009989	58.20005302	54.93090009	42.53911621	33.32075063	33.63608929	31.27014952	28.63051957	22.14003793	45.59733962	25.51102558	34.51935827	38.38295043	49.71317499	34.0810847
Scamp3	NM_011886	0.193211626	0.007902027	24	0	6.664097264	32.23417735	29.52616465	23.5606419	21.750323	17.46275242	16.17525123	15.85331246	13.74782871	35.64715215	17.24308372	23.57822732	22.37996987	21.4774548	23.93732346
Magt1	NM_001190409	0.193211626	0.007902027	24	22	6.513561113	38.31390394	31.62162083	21.88702547	24.29321194	19.02852069	21.12758385	21.31637909	19.03267826	33.65861576	28.9319049	22.97955347	32.28044084	29.7364982	28.53017434
Tm7sf2	NM_028454	0.193211626	0.007902027	24	0	6.458668288	59.54614786	58.35114607	34.09381734	26.31668636	28.39830107	19.59597215	21.6749672	21.54704744	38.53958496	27.94443637	34.12002747	30.68160745	28.8186584	44.97738365
Fam162a	NM_027342	0.193211626	0.007902027	24	0	6.367589973	51.50759911	41.03111347	37.71801993	31.04673897	24.13754702	26.15446213	25.39048021	27.22002599	41.71363101	27.67507806	30.42652539	35.15959423	40.73332997	41.51570842
Commd1	NM_144514	0.193211626	0.007902027	24	0	6.318926946	36.50518308	33.05169444	28.00248807	20.77751805	19.06617589	16.74558323	15.1515189	17.83712417	32.55605301	21.99645535	24.0476702	26.81658031	28.81565025	21.29765656
Gm4951	NM_001033767	0.193211626	0.007902027	24	0	6.123703017	32.65103627	38.08188269	25.00098166	29.29315953	19.65960379	19.37925144	22.69809744	16.95585171	21.94182129	28.99841502	21.30942147	33.93454499	29.08819236	32.81143838
Dhrs3	NM_001172424	0.193211626	0.007902027	24	1	5.935209513	19.83853921	24.6932007	21.25841638	17.72747898	10.920192	9.561517794	6.928626988	5.026252089	11.05502922	6.65294045	8.89721173	12.89245556	18.34330642	15.40697587
Rexo2	NM_024233	0.193211626	0.007902027	24	0	5.750206835	62.41892595	42.28277533	37.85961183	29.67846735	27.03906344	23.44739879	24.82413767	21.43296836	42.60750866	29.94920113	25.76603876	32.95615816	37.98581368	38.67915509
Hdgf	NM_008231	0.193211626	0.007902027	24	11	5.543163658	32.38038078	36.33562683	19.16642849	17.84106339	16.76903341	15.06004733	16.23116694	16.39380024	31.07436108	22.46190085	23.98197216	23.94201734	25.10222261	18.13283872
Tmem147	NM_027215	0.193211626	0.007902027	24	0	5.502353698	92.53427239	81.64637105	61.68124614	49.67810725	47.30555572	41.22311677	44.15105069	38.76483427	73.98514855	45.05110905	44.32244507	50.45040425	64.50682691	57.7571686
Mocs2	NM_001113374	0.193211626	0.007902027	24	0	5.487908883	33.82722915	29.55730503	21.95707249	13.99145727	16.77699319	14.19599732	9.625006813	7.974578741	21.62123063	15.83855958	29.2121845	19.33105328	18.29232447	21.42389879
Mrpl4	NM_023167	0.193211626	0.007902027	24	0	5.205089399	28.8616533	28.85247699	23.00882898	15.54634547	15.21571593	11.14104534	9.311439517	10.19981339	24.30844072	13.9607922	18.33674573	16.9166001	18.96237298	15.43647089
Hsph1	NM_013559	0.193211626	0.007902027	24	20	4.942416089	17.77650372	9.606044638	7.279556974	10.19261595	3.62360257	5.529471751	7.886086726	9.050636484	38.18641963	37.46085961	11.42920664	16.50166737	17.11645961	13.95599896
Fbxo3	NM_020593	0.193211626	0.007902027	24	0	4.673798051	42.87349718	41.58425189	37.75234768	25.3586713	25.75124962	21.46010076	25.37047711	17.83224453	37.94291528	27.43999462	26.00033185	34.24785528	38.09346903	31.93664536
Elovl1	NM_001039175	0.193211626	0.007902027	24	22	4.575587311	15.74585696	10.42384623	6.732322218	10.26681279	5.436391302	7.97428371	5.579063959	6.428648637	14.07092563	10.15958641	13.20317985	11.88957614	11.21501995	14.27004823
AU022252	NM_001012400	0.193211626	0.007902027	24	0	4.280282682	24.35029257	28.02882561	19.55034564	15.04216385	13.2344771	8.980219302	12.3296585	8.936614305	19.62208166	11.94107432	15.28180278	16.88950451	19.0064817	16.75439254
Insc	NM_173767	0.193211626	0.007902027	24	0	4.254013043	17.59500393	19.66039445	9.078667755	8.263389054	4.387528579	5.126143002	3.260949837	2.342922811	10.85613369	11.92081495	11.14222594	9.630002066	10.7384091	9.11071102
Esrp2	NM_176838	0.193211626	0.007902027	24	0	4.111623554	21.6593413	21.70763826	19.31889659	13.16117603	13.63845687	10.03112852	9.368837634	8.902950817	18.76976121	10.52362733	13.18914442	13.18032522	16.25133987	13.61441099
Rpp25l	NM_027278	0.193211626	0.007902027	24	0	4.107553815	19.51327058	21.40679796	14.62196856	12.88799224	7.524578895	7.118818102	5.280719734	6.782971129	17.71614455	9.182477791	5.736754973	11.26987752	16.13419275	17.22262176
Tmem109	NM_134142	0.193211626	0.007902027	24	0	3.998709457	28.68192625	27.58681803	17.51043563	15.66048898	11.85540648	9.348864417	11.06484523	9.765103149	24.36525841	15.6843468	15.55975463	15.87522253	19.49675735	16.72497675
Jmjd8	NM_028101	0.193211626	0.007902027	24	0	3.989145465	23.5916838	19.0598054	15.80470713	14.09196346	9.542885376	10.09926276	9.44681728	8.890872796	21.0436007	10.81832606	11.19168829	15.08857471	17.8821361	11.16438485
Kpnb1	NM_008379	0.193211626	0.007902027	24	0	3.935855687	26.12294175	20.31838914	15.43628025	10.71103894	10.18615464	10.97702193	10.90483043	7.197702742	18.70088359	18.05491782	12.26181548	16.54316242	20.94750644	18.19700381
Rab8a	NM_023126	0.193211626	0.007902027	24	0	3.678920235	41.81690786	31.55415306	21.97803621	18.31920553	16.37454658	18.33067728	13.93227391	15.34329585	28.12013386	28.02807405	17.51945444	23.53345617	30.02497108	24.76023732
Psap	NM_001146122	0.193211626	0.007902027	24	0	3.603518621	21.57834237	19.73748763	16.88471081	14.12720938	14.43363316	12.34197882	12.46823204	11.18487847	25.76484368	14.17471507	17.61520702	18.79928186	20.78592274	18.26440047
Creld1	NM_133930	0.193211626	0.007902027	24	22	3.596002268	15.62885754	11.3772888	8.478693872	8.48542821	5.931056963	4.033424787	5.947549941	5.786398484	13.16732945	7.494741078	9.854272253	9.994910511	8.700579971	8.045908458
Hnrnpu	NM_016805	0.193211626	0.007902027	24	0	3.592317925	44.98823822	43.74526618	32.28955341	26.93883755	28.72544449	22.35053568	27.20924868	19.66785669	35.05233909	32.98237158	23.15366778	36.9524153	36.93642441	42.70200158
Spcs2	NM_025668	0.193211626	0.007902027	24	0	3.582196225	65.74037897	56.20555958	41.16015646	40.03224868	28.2289143	36.56883775	29.31098152	27.32215654	45.96711899	48.81725546	36.6984564	41.63482824	44.6723717	46.6227228
Fam213b	NM_025582	0.193211626	0.007902027	24	0	3.528173773	23.78939315	16.93216179	11.26473548	8.882068374	7.544747749	4.555045334	6.953340378	7.60226974	19.65273052	12.12932928	10.84163549	12.59186094	13.81900057	15.16481101
Tspan14	NM_145928	0.193211626	0.007902027	24	1	3.522118336	15.17989849	12.89153227	13.03330283	8.625697896	6.796317182	6.58248708	3.796008784	4.268745091	12.20878823	5.829243061	6.655559562	10.81027058	12.91406838	11.76323365
Lamtor1	NM_025605	0.193211626	0.007902027	24	1	3.488590267	18.56237587	16.28123123	11.0156259	11.38060379	8.149543919	6.44699212	5.621902176	4.761712505	13.48036727	6.13380344	8.181731127	10.0998532	13.27570037	10.7985176
Mrps2	NM_001166031	0.193211626	0.007902027	24	0	3.393768909	25.11380265	20.03243005	14.14874677	11.42458991	8.441669115	7.884104299	6.019167863	7.746119153	19.79773419	9.700697524	9.386783664	11.63126861	13.32608253	11.09566932
Arpc4	NM_026552	0.193211626	0.007902027	24	0	3.363833562	35.64141902	37.70261621	27.99804915	23.09123119	24.73160203	20.4876996	23.24087011	17.97384508	36.70203899	25.34985953	23.95807842	28.51060373	29.19736405	28.80578585
Nt5c	NM_015807	0.193211626	0.007902027	24	0	3.239239641	19.26542586	15.38389518	14.16008638	10.13457358	9.579109748	9.204601768	8.7184955	8.970159367	16.66348244	11.10985148	12.31880832	12.68883858	13.64185275	11.89145847
Nabp2	NM_027257	0.193211626	0.007902027	24	0	3.065054079	17.11766265	12.24290172	11.63915189	9.149355756	6.996306572	7.921463284	8.559855633	6.54361121	13.92121689	7.132897308	14.57484016	10.3980568	15.88963163	10.54383558
Chmp5	NM_029814	0.193211626	0.007902027	24	0	2.930058863	36.21146589	31.70885259	24.67884307	22.58665435	20.53511409	18.66764422	17.22081907	15.97901916	32.84057605	25.01266664	21.31198208	24.23223791	30.44865671	26.49648714
Gnptg	NM_172529	0.193211626	0.007902027	24	0	2.914825877	18.84353238	17.72060788	11.85068667	10.14397425	9.244555928	8.627918699	9.928813534	7.117825875	18.45762906	7.388473433	12.554402	14.58245196	14.50185783	13.75316085
Rrbp1	NM_024281	0.193211626	0.007902027	24	0	2.90507885	30.77341422	19.68952607	20.91012593	16.28855894	13.97594827	15.58112416	13.43796808	10.71540196	17.13216692	18.38150898	16.72899902	17.31124237	19.30247753	16.35826107
Gata4	NM_008092	0.193211626	0.007902027	24	0	2.884573401	12.63378031	14.63573807	11.57197064	5.402792601	4.958717199	2.897670987	2.967989906	3.299417897	11.90197267	6.228122838	6.951184656	6.109415084	8.018247233	9.369400241
Ggt6	NM_027819	0.193211626	0.007902027	24	0	2.694904943	11.89747451	10.96342248	7.108675355	4.794027237	4.466944848	3.152395828	6.043816542	2.172129274	11.2552209	4.874375929	8.802011908	7.310177204	8.204791256	7.344519469
Sft2d2	NM_145512	0.193211626	0.007902027	24	0	2.652638781	30.00625571	28.64784949	20.85348047	15.11173869	17.10208273	14.74978003	16.463944	14.03842405	31.24063852	18.72992082	18.9728621	19.98309682	22.17734161	25.18213481
Letm1	NM_019694	0.193211626	0.007902027	24	0	2.609519755	25.41071041	22.70866118	17.20190804	14.5691657	12.70927632	10.46882142	11.58522161	13.51148981	23.10834942	15.13763263	15.49119867	15.60786977	18.64505326	16.4088339
Dusp1	NM_013642	0.193211626	0.007902027	24	20	2.43698433	6.572699576	4.941168591	3.686428186	2.670024979	1.541455514	1.34741837	5.295256955	3.126283285	10.98617735	6.47486046	4.852148851	9.881074669	3.086422385	5.331940817
Rmdn3	NM_001033136	0.193211626	0.007902027	24	0	2.425173215	20.62003498	17.13385211	13.13991584	10.43873931	9.922503208	8.010795337	7.618240343	8.399815241	18.56757682	10.99822768	12.85425824	11.56623356	13.62194375	11.33739913
Nudt16l1	NM_025839	0.193211626	0.007902027	24	1	2.38001274	15.17540207	11.56775724	11.32886644	8.938247939	9.102255214	5.336942641	5.572401644	5.314075455	7.230303474	7.166702508	6.050249187	8.222440917	10.40988644	9.66640244
Aplp2	NM_001102455	0.193211626	0.007902027	24	0	2.334623115	40.06420653	36.07111382	26.63031894	21.33246368	25.6748614	19.94934514	25.20344498	18.57614367	39.38288445	23.77218923	26.60242848	31.0921231	34.84778683	33.43213728
Polr2b	NM_153798	0.193211626	0.007902027	24	20	2.32048111	8.764160941	8.228326106	6.806930049	5.482505084	4.911824064	4.733418666	6.889656422	4.944231298	10.53510116	10.40957123	6.988422192	6.965934831	8.146568563	5.936369516
Parp16	NM_177460	0.193211626	0.007902027	24	11	2.28810195	8.419363341	8.007162902	4.158072226	5.377647944	4.281463291	3.421163271	3.72037644	3.43361582	6.711982029	5.798361064	6.464577681	7.522066398	5.4448725	8.507922956
Crem	NM_001110850	0.193211626	0.007902027	24	1	2.240242878	8.841028593	9.368953353	7.431142089	6.308363738	2.774808945	3.067920414	3.48477034	3.805088064	6.62556166	4.238379201	4.013266354	6.219661064	7.609220478	9.593532802
Prkaca	NM_001277898	0.193211626	0.007902027	24	0	2.224579892	19.13737658	17.28893541	13.24327566	11.38826062	10.4086862	7.993575135	9.132497753	6.598835795	15.48786112	11.0666645	7.680808813	12.35768051	18.2636081	13.95535961
Clptm1	NM_019649	0.193211626	0.007902027	24	0	2.191156923	49.33216964	38.8816897	29.88727525	26.82633675	26.94115667	20.77878091	26.70154513	22.62803756	47.2235029	25.02784062	27.21021918	28.12660446	35.11185404	30.11629285
Gga2	NM_028758	0.193211626	0.007902027	24	22	2.184158021	10.85037054	6.684498215	5.533554272	4.274078015	3.53980328	2.102953193	4.098423906	2.802201816	8.719487336	6.371736269	5.447786985	7.187289802	6.501137386	7.15179976
Itfg3	NM_001206335	0.193211626	0.007902027	24	0	2.108426707	15.51965128	12.15597938	10.43281719	8.549780468	9.987474094	6.678055912	6.531426838	6.314631358	16.32928834	7.451051543	9.742821078	8.703789958	11.71317242	10.82151198
Fam173a	NM_145410	0.193211626	0.007902027	24	0	2.091776955	10.48693178	13.47324625	8.234388076	7.385732792	7.764012365	5.067106334	5.870649325	4.691410657	10.19124731	6.131710849	9.089930188	7.100770152	7.87116817	9.366717329
Trim14	NM_029077	0.193211626	0.007902027	24	0	2.075965516	25.25221395	25.04082481	17.492996	11.86739652	13.38655197	9.013210145	11.44516816	6.424189187	16.3662888	11.01165835	11.86419883	13.94751694	16.96836951	14.83011291
Slc39a8	NM_001135149	0.193211626	0.007902027	24	0	2.038518637	11.27403175	12.22184228	7.374096675	6.348454251	7.316067836	4.906662313	5.349241591	4.4024491	7.744331697	4.341873174	4.980816302	8.232142295	7.930937881	9.692884253
Enpp3	NM_134005	0.193211626	0.007902027	24	4	1.99838314	13.01808729	13.86503471	13.03336224	9.729571526	10.30193109	9.399996207	9.031159417	6.19977355	8.125030877	5.066945358	7.479984208	8.85099445	13.09538525	11.83186856
Colec12	NM_130449	0.193211626	0.007902027	24	0	1.878901721	10.1123671	8.756512487	9.333995185	6.422187431	6.099344191	5.549313304	5.608902958	4.47720767	9.423592971	6.758576166	7.868221979	8.426643918	7.951453089	9.930173191
Ccnh	NM_023243	0.193211626	0.007902027	24	2	1.800491809	7.864585566	7.450214729	9.744472894	6.1298243	5.327901004	4.60806096	4.903934793	4.198001	7.394059241	4.490566044	5.96625606	7.056434605	7.532133604	7.619443743
Ctsf	NM_019861	0.193211626	0.007902027	24	0	1.791907456	14.27735988	15.58889472	10.43905044	9.384671501	10.30011801	6.125379734	8.422414498	7.879255057	14.50588018	7.94896781	10.1728333	10.95655432	11.89640682	11.68033279
Pdk1	NM_172665	0.193211626	0.007902027	24	0	1.781543758	12.59162087	10.97067416	7.349134579	3.170243818	3.811883446	3.181313975	4.958279473	3.412717367	8.91352669	5.795269429	6.651118544	7.477762817	9.009991084	7.491556406
Casp3	NM_001284409	0.193211626	0.007902027	24	22	1.747721199	11.44400628	11.44879761	9.996129178	7.729287235	9.198883509	7.777142595	10.98811863	5.685895661	10.42502369	8.801426664	12.21151723	12.20730108	10.88091058	9.862905965
Sh3bp5	NM_011894	0.193211626	0.007902027	24	0	1.741833965	23.53733578	20.47257891	13.60663755	10.46312146	11.09589468	8.0817139	9.435664097	6.103388622	16.77392067	11.45484444	9.995372453	11.89898931	14.88209938	14.47732977
Med8	NM_020000	0.193211626	0.007902027	24	0	1.643343931	15.69144124	8.786765777	7.140726285	6.937028965	6.740605356	4.22011553	5.281227573	3.814108027	10.91065384	5.469713364	5.82535638	7.793752638	9.077907292	9.660546273
Vamp5	NM_001080742	0.193211626	0.007902027	24	0	1.633501932	12.34761963	12.72301551	5.635444977	5.461431029	3.309087686	6.14408128	1.913954009	5.061820436	5.875887382	3.933226287	10.12417431	5.669722332	8.88405502	5.755359647
Ndst1	NM_008306	0.193211626	0.007902027	24	0	1.633040933	7.793251456	7.025544042	6.167478857	4.299405379	4.926377739	3.858010222	3.239636439	2.897338297	6.548144132	3.079071965	5.116588175	5.538585897	7.191854064	5.418551141
Ftsj1	NM_133991	0.193211626	0.007902027	24	0	1.611078175	14.23115483	11.98965553	9.54131233	7.643810095	7.262903724	5.742298187	6.655340077	5.955639833	12.4442194	7.619925569	9.185274508	8.819568072	10.8529247	7.944363957
Clcn4-2	NM_011334	0.193211626	0.007902027	24	0	1.603052186	11.08772706	9.882932817	8.201728032	6.612805442	6.039426624	4.194754288	5.381292378	5.620138142	11.46359384	8.24191347	7.064479347	8.306484766	9.019014473	9.652125137
Spg21	NM_138584	0.193211626	0.007902027	24	1	1.595291896	9.945636617	8.036279858	7.533413578	7.801189777	5.247812372	6.18366622	4.68178685	5.807846313	6.279984714	4.959755125	5.649618491	6.560678698	7.451244058	7.746162122
Metap1	NM_175224	0.193211626	0.007902027	24	22	1.585894889	18.19449459	14.38329853	9.734015159	10.50214879	7.586535704	9.500395111	9.425524806	9.55220911	16.65618948	10.7932495	10.99611475	11.06917811	15.76974804	10.62642629
Twistnb	NM_172253	0.193211626	0.007902027	24	0	1.577684335	5.789492535	7.214049372	4.524600058	4.271042448	3.010803726	2.744763583	2.621800636	2.402156843	7.154661771	3.553656197	4.977296291	4.824418275	4.596532815	3.329790826
Acot7	NM_001146058	0.193211626	0.007902027	24	20	1.577378901	8.264234914	5.10750231	3.244602537	2.665479144	2.417698029	1.874493369	3.562191546	2.801312228	6.667987525	4.408671222	4.901968044	3.751736263	4.840430475	3.247034772
Map2k1	NM_008927	0.193211626	0.007902027	24	0	1.55543101	21.1566214	19.59425431	14.71553078	12.03996153	13.95929088	11.12515481	12.7461899	11.38587599	18.11562041	14.80214167	16.15900251	14.33444303	16.61669169	16.91010054
Raf1	NM_029780	0.193211626	0.007902027	24	0	1.553642886	10.40982622	9.376865552	8.243174598	7.5195205	6.602639749	5.644074666	5.285928538	4.57135598	9.108944384	6.310250862	8.382190398	6.908661656	9.393707935	6.515772193
Slc16a12	NM_172838	0.193211626	0.007902027	24	18	1.531227652	10.56355783	12.09575867	5.798348536	4.377755736	7.913386011	6.22586014	10.07886892	7.908660462	17.84418849	15.01760331	8.666616021	8.567580412	8.613432303	6.968740313
Cnot11	NM_028043	0.193211626	0.007902027	24	0	1.491725905	9.299566525	8.900688288	7.412494978	5.568666094	5.121033539	3.810204861	4.384177819	3.82104417	7.336661545	4.919378681	5.68380791	6.493796825	5.851314757	6.035895075
Dph1	NM_144491	0.193211626	0.007902027	24	0	1.484940766	12.69594464	9.85015099	7.490076886	6.589051134	6.208290307	4.471292028	4.244425406	4.917537192	8.852857307	5.390053515	6.200524404	5.871657648	9.53488216	7.113842851
Kctd12	NM_177715	0.193211626	0.007902027	24	0	1.468580036	8.355907425	6.123806359	5.616529857	3.468705946	3.663556441	2.365682672	1.601080793	1.865992188	5.498536816	2.689693911	4.177510921	2.57998374	4.367609818	4.649236656
Nsdhl	NM_010941	0.193211626	0.007902027	24	0	1.454512249	19.87251041	19.8239953	9.701607237	10.64221074	8.929979064	17.14975174	10.05042148	6.641467731	7.450365492	9.036558141	9.973106676	14.02081611	16.89688365	18.48294737
Mbd3	NM_013595	0.193211626	0.007902027	24	0	1.437474773	9.849457161	7.629374654	4.476525484	5.863852263	2.618815429	3.830955943	2.97349697	3.696393701	7.710813617	5.089308183	5.135511546	4.726757986	7.63784776	6.575556649
Desi2	NM_024282	0.193211626	0.007902027	24	0	1.433230626	7.0972383	6.778022122	2.240291302	3.52879943	0.808653198	2.548982174	2.012611432	1.828011379	6.319194724	5.090424504	3.059688365	5.506060244	4.823313153	6.323593014
Tssc1	NM_201357	0.193211626	0.007902027	24	0	1.419922813	4.673054081	8.46076384	5.865833762	4.416466543	2.216844848	2.891976082	2.72420656	1.756417517	4.422829975	4.037474811	3.033410965	4.900050181	5.664860945	4.699025204
Cdh5	NM_009868	0.193211626	0.007902027	24	1	1.403341383	20.9655406	15.37994879	11.07821468	9.921924229	8.004016349	8.842892493	9.875483362	6.040063409	9.590560156	6.475235858	9.240973103	8.895100087	15.37761343	12.17254048
Clpb	NM_009191	0.193211626	0.007902027	24	0	1.401195692	17.5472031	14.3069984	11.31738334	9.844396847	9.872945747	7.75270522	8.572313954	7.641783254	15.23769801	11.60125226	11.8545357	11.18534881	13.47242895	11.75071668
Trim26	NM_001025599	0.193211626	0.007902027	24	0	1.375357041	8.577861216	6.638942002	6.135308569	4.839768415	4.919632935	3.809048555	4.094967656	3.588446515	5.665159144	4.190259987	5.684398789	5.642674115	6.705034106	4.225741832
Drap1	NM_024176	0.193211626	0.007902027	24	0	1.320939779	16.29640779	19.28489381	9.335193387	7.562870286	7.467102436	6.878373921	6.796022062	6.767051593	12.18171774	9.484019556	7.020620052	8.960927002	11.339182	12.0052699
Adprh	NM_007414	0.193211626	0.007902027	24	1	1.306057912	6.132762856	7.66844369	3.582429818	3.059172077	2.482008887	2.312781977	3.272515286	1.699985233	1.906490833	1.790261518	4.514852346	3.007145546	4.95206574	3.492840449
Hnrnpa3	NM_053263	0.193211626	0.007902027	24	0	1.299653401	22.30344854	18.17573644	12.70429582	8.930050736	10.74621232	11.53386687	8.003807674	10.85406229	11.90439522	16.25157235	10.31777495	15.01761747	18.12678307	16.71794945
Usp2	NM_016808	0.193211626	0.007902027	24	16	1.292167742	0.965603397	0.805286884	0.090597011	0.043370844	2.795508603	1.558198319	7.146337163	4.920326361	5.824109846	3.963530752	0.788164131	1.165086721	1.018387146	0.936220427
Tmem101	NM_029649	0.193211626	0.007902027	24	0	1.288992975	5.897346264	5.384012181	3.873198494	3.186069464	1.590799429	1.905083568	3.055759257	1.785752476	7.773547509	3.062053748	4.524379011	3.388596693	3.525967362	4.919876429
Proser2	NM_001159657	0.193211626	0.007902027	24	0	1.269183597	9.313701651	5.236899875	4.197036387	3.54819086	2.008548245	1.819132346	2.40213973	2.081654522	7.075788723	3.243321823	3.677178915	4.102423292	6.650124819	4.777803868
Nelfa	NM_011914	0.193211626	0.007902027	24	0	1.268972777	4.732530263	4.848513395	3.478519258	3.938338602	2.143740091	1.709003741	1.774757354	1.554722663	3.700901967	2.649361857	2.577445417	3.568715792	5.092115868	2.669684968
Prelid1	NM_025596	0.193211626	0.007902027	24	0	1.245355354	27.79010074	16.31739261	14.60135749	11.59845299	10.62507742	9.837254562	9.262270521	8.988424615	15.52543851	11.16389326	10.26707877	10.50335658	16.97600335	15.32994413
Ccdc53	NM_001122960	0.193211626	0.007902027	24	2	1.232250592	10.06503956	9.306840224	9.516089446	6.676862805	5.862323044	5.91079322	3.14950463	4.566685544	5.599114542	5.196749757	4.718639278	6.838918958	5.971069645	7.21427106
Ggct	NM_026637	0.193211626	0.007902027	24	0	1.17811372	4.59863115	3.97717485	3.393111072	1.785010142	1.188475155	1.927174431	1.085622849	0.804473719	2.366834714	2.133984475	2.854579556	2.207572738	3.195917573	1.64136075
Als2	NM_146109	0.193211626	0.007902027	24	11	1.169241482	5.727733115	4.278655107	3.444541327	2.5168643	1.710994404	1.846576153	2.151510801	1.736529699	3.728264359	3.54166422	2.742536563	3.805067961	4.181882533	3.033204297
Ahctf1	NM_026375	0.193211626	0.007902027	24	0	1.157926315	5.005965744	3.988730895	4.000324567	2.791778144	1.85874759	2.126066467	2.185807931	1.643848737	4.165966764	3.762996458	2.45060597	4.192005134	4.667964826	4.600300672
Nsmce1	NM_026330	0.193211626	0.007902027	24	2	1.143308629	9.796625336	7.612142865	9.213068932	6.184295136	6.468700486	6.434827984	5.958113973	2.961493645	5.643141193	3.9678041	7.260023762	4.422383419	7.668705258	8.010069223
Calu	NM_007594	0.193211626	0.007902027	24	0	1.13415109	29.37716962	19.34411932	16.8461188	16.12923831	16.1934456	14.09755793	13.93043669	12.3012706	20.87169463	16.26309829	14.66202132	17.21435695	19.35546811	21.04957788
Uchl3	NM_016723	0.193211626	0.007902027	24	0	1.118790903	10.16290079	7.959119924	7.162333834	5.456853612	4.629885821	4.89606477	5.459307947	4.421590184	6.593535287	6.239228186	4.701970172	6.478274038	8.00824506	7.755299002
Scpep1	NM_029023	0.193211626	0.007902027	24	0	1.087014703	19.85907281	20.00279049	11.27484316	12.01264436	11.66388448	11.13529775	10.01245852	8.053574859	13.01865957	9.626899328	8.904772509	12.46335422	13.61962552	13.27082503
Gmpr2	NM_177992	0.193211626	0.007902027	24	0	1.082872698	8.894471771	8.569658426	6.486212323	4.995155966	3.811316876	4.03784652	4.347645529	3.686613212	6.106133753	4.921749339	2.710408871	5.141851632	6.962728279	6.401629032
Ywhah	NM_011738	0.193211626	0.007902027	24	0	1.072118696	10.93369213	9.502701295	7.465875053	6.520656559	6.783004542	7.363999858	5.50102635	6.211610641	10.77897449	8.405149607	8.197334147	9.043898549	10.77062132	8.474668098
Hdac5	NM_001077696	0.193211626	0.007902027	24	0	1.070478801	3.388674088	2.574452484	2.565073588	1.577084476	1.402720452	0.649881243	0.748103997	0.453699791	2.215255055	0.968721479	1.801267241	1.653626639	2.323295574	1.336498142
Tbcc	NM_178385	0.193211626	0.007902027	24	0	1.068633441	5.446233741	7.838253248	4.460873297	3.227884615	4.028965628	2.311631754	1.925689797	2.141141498	5.805395531	3.212770671	4.411369277	3.332001042	4.679335878	4.303861319
Ptpn6	NM_001077705	0.193211626	0.007902027	24	0	1.056631854	8.903410939	8.738313891	5.929684414	5.216415567	4.435381315	4.026746737	3.069408656	3.171056689	6.616748468	6.306541414	4.862391794	5.390509875	7.952364741	5.496550148
Pnrc2	NM_026383	0.193211626	0.007902027	24	0	1.043565095	4.26934645	3.37635369	3.154474689	2.01349144	2.580688908	1.678650778	0.602149816	0.968538802	3.567503053	1.873685269	1.742405703	3.304638159	3.236334329	3.816878623
Tardbp	NM_001008546	0.193211626	0.007902027	24	11	1.036909152	3.958334457	3.443433565	1.648033134	2.311292602	1.149121673	1.6212135	1.601395294	1.226092167	3.067064636	2.605787461	2.746308327	2.906202043	2.348275989	5.233477824
Srebf2	NM_033218	0.193211626	0.007902027	24	0	1.034577528	9.596584056	7.856609343	5.000012977	3.332061055	2.995378089	3.708877384	3.294295177	2.32146026	7.6906526	5.707863715	4.461380974	5.171990955	6.851216421	5.70129296
Fbxw8	NM_172721	0.193211626	0.007902027	24	0	1.013663156	16.18853357	14.27122803	10.4094148	8.159466425	8.243804251	6.738229609	7.760853646	6.462324114	12.02689993	9.392386517	9.178224021	8.259970059	11.99095517	9.577706168
Ddx17	NM_152806	0.193211626	0.007902027	24	0	1.006036912	4.743718278	2.355489847	1.272174977	1.715196412	0.845137888	0.707209356	0.2136282	0.251102652	2.522476906	1.828782137	0.752891353	2.267888933	3.648041917	2.2299969
Cdcp1	NM_133974	0.193211626	0.007902027	24	0	0.973588675	4.125839006	3.188062002	1.901857489	0.982977013	0.365245666	0.48196556	0.34621617	0.319298506	1.929558565	1.241096521	0.624728095	1.715210117	1.608116437	1.752809688
Repin1	NM_001079903	0.193211626	0.007902027	24	0	0.958379362	6.286808	4.819130755	3.102570779	3.104551416	2.610294849	1.63745261	0.634896557	1.466506339	4.124942269	2.156654475	1.853540842	2.241474253	3.474441253	3.944701255
Micu1	NM_144822	0.193211626	0.007902027	24	0	0.956577593	10.6509901	8.414179694	8.31787875	5.262374552	6.597656625	5.655621988	5.032199834	4.493607698	6.948709968	5.790424572	6.579986316	6.218865249	8.445561192	6.6899907
Tstd3	NM_029840	0.193211626	0.007902027	24	0	0.951362212	17.60765495	24.08609002	13.6180436	8.507108206	9.598640104	9.168427022	8.42161929	6.577142478	9.948520385	9.33683555	7.665105343	11.52723165	12.67287937	15.57979522
Stat5a	NM_001164062	0.193211626	0.007902027	24	0	0.942379169	3.562252684	4.140818396	2.533078796	1.440012698	2.063801273	0.755603471	0.58453426	0.824487234	2.882649895	1.200353394	1.387511693	1.971953614	2.854810218	2.606326364
Tcirg1	NM_001136091	0.193211626	0.007902027	24	0	0.931259114	12.43946268	9.44966834	7.329341669	7.186442269	6.617840071	5.530087546	7.272461938	5.19644919	12.96807192	8.510744206	8.589461207	8.410767948	8.845845525	9.358165948
Nolc1	NM_001039351	0.193211626	0.007902027	24	22	0.921727198	5.550150385	3.535963137	1.922727429	1.745025914	0.726667666	1.31494311	1.705034743	2.190387752	3.710203175	2.490899241	3.008553847	2.663149575	4.221305646	2.827715712
Adipor1	NM_028320	0.193211626	0.007902027	24	0	0.914898144	15.68273263	11.41330324	9.140966653	8.501408301	7.847105289	5.353030816	6.720414513	7.45427197	15.71604012	8.599847998	8.543208762	8.853838393	10.2699676	10.51666538
Rnf141	NM_025999	0.193211626	0.007902027	24	2	0.912422604	4.362158329	2.167272092	2.956367583	3.034827677	2.252935511	1.532681145	1.543267264	1.609912323	2.447899328	1.073415602	2.510074303	2.543979759	3.89706043	3.337723621
Pitrm1	NM_145131	0.193211626	0.007902027	24	0	0.898834354	7.654740377	7.499321219	5.521345658	4.256318777	4.584118454	3.87053769	2.980770073	3.503653879	6.915872012	4.900178487	3.979277889	5.234095017	6.379495695	5.383150094
Scnn1a	NM_011324	0.193211626	0.007902027	24	0	0.893208319	5.412921392	5.10750231	2.884091144	2.18607642	1.921934108	1.664662022	3.346685296	1.892375813	3.788039606	2.314552392	3.57773971	2.964454819	3.925814251	3.505077271
Ankrd54	NM_144849	0.193211626	0.007902027	24	0	0.851725795	4.711987721	3.679188697	2.03968263	2.693634033	1.669429983	1.178985497	0.593564332	1.325604947	2.976354022	1.54819558	2.746668522	1.365284307	2.964796608	2.340937381
Gspt1	NM_146066	0.193211626	0.007902027	24	0	0.847886547	7.417653817	6.864673369	4.915778166	4.949305478	3.849463552	3.641255718	3.578814947	3.542406069	6.211004458	3.85758732	4.883849947	4.022293579	3.918203511	5.893187563
Tnk2	NM_001110147	0.193211626	0.007902027	24	22	0.813979424	2.340093168	2.071853401	1.564719588	1.151898211	0.669696317	0.646008546	1.091616626	0.677770209	2.279238062	1.362401871	1.387471208	1.829160419	1.758877353	1.239440241
Whsc1l1	NM_001001735	0.193211626	0.007902027	24	0	0.793362724	7.153599586	4.185647628	4.96582275	4.231918395	3.672478952	3.797253288	3.542740824	3.630740876	6.89040562	4.193285758	5.511854376	7.104897847	6.797053977	7.53772998
Ttll12	NM_183017	0.193211626	0.007902027	24	0	0.773661706	5.044376479	4.586345858	3.422695541	2.730869976	2.11284472	2.191352933	1.527568927	1.518042037	3.268561625	2.704536963	1.959638339	2.693783568	3.406551818	2.956316313
Ppp2r2a	NM_001205188	0.193211626	0.007902027	24	20	0.765704395	3.955252842	4.051289887	4.354951432	3.200372406	3.108817844	3.161763898	4.158831946	3.822591835	5.344626818	4.751033974	5.8934776	4.541957399	4.374668249	4.983313918
Ghdc	NM_031871	0.193211626	0.007902027	24	0	0.761126488	5.83825102	5.44416839	3.715797252	3.280123899	2.788001867	1.518516329	2.37690717	1.911589741	5.359789276	2.63940185	3.362537322	2.967012589	3.46221121	3.367001899
Pus7	NM_178403	0.193211626	0.007902027	24	21	0.755276589	3.39607104	2.057436464	1.433852131	1.535541451	1.0660262	1.186924793	1.835260445	1.390722383	3.192079867	2.314552392	2.353127702	2.783318236	2.447504486	2.668394018
Med27	NM_026896	0.193211626	0.007902027	24	0	0.732809971	7.378693623	6.24541542	3.854342063	2.568118771	2.873740567	2.817992263	2.040114965	1.978760946	4.613456155	2.877685717	4.444721943	3.631539191	4.338941174	3.315417417
Alg11	NM_001243161	0.193211626	0.007902027	24	20	0.732353905	3.254075038	3.249085369	2.621604981	2.469118906	2.09674072	2.14949185	2.660332415	2.300203941	3.783715359	3.261699847	1.76837652	3.789033949	2.902862623	3.028852497
Elk3	NM_001282967	0.193211626	0.007902027	24	2	0.731481344	2.781088357	1.694661519	2.369558452	2.221457692	1.539995975	1.861883786	1.062354754	0.330541411	1.982453681	0.977979884	1.259767504	2.395657323	2.56647456	3.869123143
Ccdc22	NM_138603	0.193211626	0.007902027	24	0	0.719498883	6.349546355	4.194374136	3.555282477	3.982024538	3.176849058	2.576876195	2.724408218	2.511950715	5.416687251	3.666861312	4.733489177	3.754495554	4.634235066	4.093217994
Phospho1	NM_153104	0.193211626	0.007902027	24	1	0.719018455	6.076223412	8.626543443	2.152866621	3.016466576	0.587560751	0.660143565	0.28249883	0.664109003	0.952305888	0.115583141	0.944075	0.94283023	4.094824578	1.663101621
Pxdn	NM_181395	0.193211626	0.007902027	24	2	0.718621655	5.369245874	4.807012034	3.198435353	2.44804157	2.223858595	1.785818879	1.203225325	1.414293948	1.896218572	1.25535045	1.218305818	1.789710317	3.612674459	2.571677781
Sox18	NM_009236	0.193211626	0.007902027	24	1	0.718609725	5.605640564	2.53043339	3.514268884	2.599202035	1.324030677	1.623363651	1.106281109	1.203509754	3.348136456	1.719030954	2.092119314	2.021248492	3.788351221	3.274014017
Hsf1	NM_008296	0.193211626	0.007902027	24	0	0.700679958	3.564861847	2.665446036	1.783842545	1.347664913	1.975278786	1.148579807	0.917369606	1.088661905	2.346956644	1.288418826	2.279329926	1.71782442	2.349832169	1.705748126
Gusb	NM_010368	0.193211626	0.007902027	24	0	0.69492515	11.67811201	7.970998864	6.685409319	6.431986543	5.370146996	4.148054875	6.532093038	5.263497906	9.795618653	6.167377258	6.776022178	7.15014983	8.512097805	8.908373033
Kdr	NM_010612	0.193211626	0.007902027	24	0	0.694110349	13.76030993	11.93624896	10.07972581	9.286511944	9.507801239	7.66261438	9.098105542	6.32416786	10.61353257	7.273488061	9.539833157	9.489724099	12.17849294	10.30171523
Lonrf1	NM_001081150	0.193211626	0.007902027	24	18	0.684368598	0.943642883	0.934392224	0.410379025	0.633476001	0.499812729	0.362671464	2.857210913	2.155868926	3.037821651	2.636248443	0.777178171	1.300581467	1.165019838	0.908184221
Dtwd1	NM_026981	0.193211626	0.007902027	24	0	0.673014389	4.037622054	3.053257643	3.528030902	2.980497197	2.502052958	2.125922861	2.02871112	1.406733989	2.389714964	2.436370939	2.514260861	2.998984707	3.045634995	2.203405654
Col4a1	NM_009931	0.193211626	0.007902027	24	4	0.672908828	7.808376296	6.122641051	4.842699309	5.69825718	3.566137553	3.866395067	3.490497911	3.321610004	3.248236889	2.579429268	4.08266501	3.23265894	5.553373336	4.590600269
Inppl1	NM_001122739	0.193211626	0.007902027	24	20	0.669920727	2.063347628	2.58445993	1.594943447	1.11593665	1.085417246	1.316523383	1.178935871	1.18244594	3.142560728	2.135943337	2.548689965	1.618374203	2.037331285	2.01178718
Tirap	NM_001177845	0.193211626	0.007902027	24	0	0.66742645	2.614760376	3.796702945	1.942514534	2.398938931	0.343655466	1.455055394	0.980036691	1.026286096	2.224642284	1.983016775	1.436843257	1.721409672	2.452539023	2.750553405
Nedd4l	NM_031881	0.193211626	0.007902027	24	0	0.660127256	2.421793016	1.980219772	1.172423341	0.690788486	0.722815299	0.715798943	0.280224845	0.28058434	1.964876748	1.786672022	1.569184083	1.694948571	1.704979591	1.698905533
Grtp1	NM_025768	0.193211626	0.007902027	24	0	0.658281294	7.3652468	5.025938508	4.796277304	5.61265645	4.239589734	3.550362757	2.646567984	3.248068722	8.496764316	4.241090152	4.802654316	4.615352916	6.192071148	4.929466832
Elmod2	NM_001170691	0.193211626	0.007902027	24	0	0.657351996	7.467713501	5.661127937	5.072041213	4.764575875	3.244983358	2.857430293	4.255177614	2.901293708	5.051841122	4.634371114	3.607711467	4.272609866	5.277832657	6.344645617
Fnip1	NM_173753	0.193211626	0.007902027	24	12	0.653999169	2.730182923	2.589372147	3.321449744	2.811398634	4.590676564	3.025894107	4.589233071	3.518587315	3.65575108	3.377458426	2.052000536	2.692266433	2.646317789	2.441990168
Pnn	NM_008891	0.193211626	0.007902027	24	0	0.648856718	4.219360989	2.663539726	1.670413594	1.451414858	1.329258713	1.369009846	1.265064643	1.178091274	3.439741236	2.975549448	1.960006415	2.286631816	2.455644745	2.384345859
Jund	NM_001286944	0.193211626	0.007902027	24	0	0.626618011	12.78618263	15.72209624	6.98601903	6.230599222	7.171413221	5.263687381	3.45259963	5.642393284	16.08531007	7.741506293	7.270926187	8.057584911	9.311844879	9.966487852
Tysnd1	NM_027912	0.193211626	0.007902027	24	0	0.624220045	3.382404758	3.253144881	2.591704556	1.465216775	1.330757392	0.646487426	0.952994706	1.019169352	3.117568289	1.711464797	1.803758016	1.5212424	1.786127565	2.822339827
Klhdc4	NM_145605	0.193211626	0.007902027	24	0	0.616290326	3.819749178	3.737955704	3.024838742	1.723879657	1.538505509	1.67673451	1.29156143	1.687798782	3.343145763	2.272277462	2.255579985	1.980519445	2.428696399	3.157412135
Vps45	NM_013841	0.193211626	0.007902027	24	0	0.615748585	3.295635856	2.623539901	2.668697885	1.931067813	2.035003072	1.683559114	1.035275123	1.070490255	2.198537767	1.786672022	1.740367802	2.554359114	2.661150577	2.350299364
Supt7l	NM_028150	0.193211626	0.007902027	24	0	0.591680672	5.518026662	4.922979961	3.743173848	2.850817168	3.357730777	2.448032385	1.873833614	2.075956954	5.289854483	3.707778103	4.085349294	4.194493609	4.853135375	2.868008756
Sirt2	NM_022432	0.193211626	0.007902027	24	0	0.588667174	2.798671837	1.524448546	1.964225884	1.017960539	0.574378738	0.490865106	0.718571422	0.563081684	1.143868705	0.952000984	1.505008525	0.926977739	1.569877164	1.334988504
Gtf2e1	NM_028812	0.193211626	0.007902027	24	0	0.581009943	6.161443172	5.547265402	3.313791592	3.401580235	2.614645341	2.559306584	1.936098931	3.306916574	5.98514975	4.103070149	3.43729125	4.128588716	4.790542317	3.882855398
Gps1	NM_001177874	0.193211626	0.007902027	24	0	0.566234485	7.254382315	5.1530834	5.714471601	4.561708874	3.767978725	4.031461957	3.981360183	4.133615295	5.127827797	4.404144866	4.775217272	4.330876196	6.108035685	5.486273175
Pycard	NM_023258	0.193211626	0.007902027	24	0	0.564398031	3.041632834	1.024197728	1.416517131	1.251911776	0.344842532	0.761046337	0	0.108087232	0.752822123	1.119299948	2.317188931	0.84605183	0.969660883	1.442854212
Ankrd9	NM_175207	0.193211626	0.007902027	24	20	0.564229304	2.782932885	2.188133289	0.795607113	0.741162493	0.772873414	0.540669729	1.143248602	0.895864111	3.899780248	2.319285628	1.222178233	1.168728039	1.450264517	1.43137071
Kifc3	NM_001145831	0.193211626	0.007902027	24	0	0.551945715	4.294040613	2.220392448	2.522858934	0.940319481	1.429836433	0.862160506	0.484750563	0.710555459	3.221507782	2.082502152	2.560604782	2.221248543	3.367639723	2.563564881
Slc16a6	NM_001029842	0.193211626	0.007902027	24	11	0.548114009	2.743072678	1.784001171	1.35117532	0.829279835	0.352430853	0.758204429	0.906383492	0.601424424	1.855080216	1.245613039	1.473533653	1.501962687	1.411738132	2.41781995
Per1	NM_001159367	0.193211626	0.007902027	24	16	0.545830004	0.446445988	0.505941881	0.179185239	0.109174594	1.170984041	0.5385292	2.598211773	2.839885268	3.10200181	1.422317246	0.308621304	0.859022222	0.511177988	0.798679176
Gm14431	NM_001177404	0.193211626	0.007902027	24	19	0.5445974	1.527528848	1.370114541	1.473104122	0.741684649	0.706195382	1.090970954	1.631683618	1.322697918	2.336032961	2.683539005	2.253763898	1.861147983	1.909274112	1.527063095
Cdc73	NM_145991	0.193211626	0.007902027	24	0	0.534751611	4.844220784	5.211642676	3.907614596	2.831274843	3.151361616	2.895224742	2.82423722	2.602693724	4.634516892	3.748615926	3.384182828	3.869505411	4.099409815	3.770206624
Ptpn23	NM_001081043	0.193211626	0.007902027	24	0	0.531501686	2.611568307	2.661608712	2.249645069	1.967477845	1.739163406	1.417891098	1.20624761	1.266814936	2.5815136	1.623287335	2.210617165	1.741127496	2.142254402	2.059485169
Mina	NM_025910	0.193211626	0.007902027	24	22	0.526918222	4.154579072	3.862839061	3.979839034	3.117664165	3.199937406	2.411180285	3.158304753	2.25431612	3.554251331	3.152436949	4.214248632	4.404093992	3.473877335	3.398946888
Atp2c1	NM_001253836	0.193211626	0.007902027	24	11	0.509916386	3.685422384	2.222456485	1.833692312	1.785757231	1.72675314	1.595429178	1.498860844	1.426581816	2.755494952	2.075831741	2.661791672	2.562816193	2.35568626	2.756246169
Ccdc126	NM_175098	0.193211626	0.007902027	24	22	0.50051265	1.143574942	1.596094472	0.751065402	0.431462451	0.475390062	0.524578368	0	0.633275371	1.232410146	0.991951025	2.555528364	1.2149405	1.266391694	2.634183838
Pop1	NM_026340	0.193211626	0.007902027	24	0	0.496148412	2.429110911	1.761207693	1.567741115	0.767044358	0.599506679	0.540255423	0.699411765	0.436741635	2.057744708	0.912138874	0.929283042	1.32051464	1.436214335	1.364362635
Msl1	NM_028722	0.193211626	0.007902027	24	2	0.483489646	1.490112803	1.227764978	1.217636334	0.566566855	0.933801907	0.659697039	0.374542948	0.431778662	1.12037286	0.30059122	0.488401599	1.115536277	1.43908147	1.270663818
Prlr	NM_011169	0.193211626	0.007902027	24	0	0.46998627	5.582451361	2.841225863	1.787074476	1.711026169	1.321396718	1.691075003	1.890058202	0.5747023	2.419586401	1.218185469	1.965938014	4.084438127	5.005857518	2.983262712
Utp14b	NM_001001981	0.193211626	0.007902027	24	0	0.444073055	1.792578157	1.421374071	1.033517348	0.688373142	0.609474438	0.885057862	0.722417256	0.434600745	1.129293507	1.543034928	1.386478384	1.404346608	1.426945627	1.399108632
Stat3	NM_011486	0.193211626	0.007902027	24	0	0.435511211	9.65333529	9.141917622	7.048780006	6.088812987	5.649372204	7.28984713	5.069857399	4.268959114	7.395538941	6.432874145	6.182885611	6.803666798	9.4813721	8.141264653
Pcgf3	NM_172716	0.193211626	0.007902027	24	16	0.428727648	2.568693922	2.032689736	0.552651167	1.002568352	2.169830158	1.300199773	2.706320861	2.596784532	2.976732084	2.30494844	2.12559036	1.919706814	1.961768599	1.530231275
Myrf	NM_001033481	0.193211626	0.007902027	24	0	0.418375445	4.492028189	2.836446249	2.546778126	2.046083927	2.013567618	2.02975347	1.955105898	1.125584662	4.025982026	1.762279099	2.873715881	2.337230861	3.436770424	2.598989193
Ppwd1	NM_172807	0.193211626	0.007902027	24	0	0.405783293	2.296591163	1.995593231	2.137707305	1.496092711	1.074410976	1.273280002	1.421728995	1.097938723	1.743086209	1.672019272	1.888055715	1.748310663	2.16510723	1.526218854
9130409I23Rik	NM_001033819	0.193211626	0.007902027	24	1	0.402699848	1.834484803	2.605163813	1.664861641	1.719857271	1.396458307	1.086314371	1.095358054	1.075636843	1.589160451	1.30193572	1.245094075	1.403256277	1.415896269	2.398988853
Zc3h12d	NM_172785	0.193211626	0.007902027	24	4	0.401083015	0.841053241	0.790100164	0.973237969	0.642201773	0.686773635	0.624638657	0.266380091	0.225046539	0.187411042	0.144749993	0	0.434005012	0.72071072	0.494218356
Tuba8	NM_017379	0.193211626	0.007902027	24	20	0.400010694	1.402513589	1.129325025	0.483982754	0.448439073	0.497624341	0.414366283	0.859709854	0.499452081	1.415733141	1.580837565	1.014139622	0.636423175	0.899417016	0.687251272
Rexo1	NM_025852	0.193211626	0.007902027	24	0	0.398152382	1.337470446	1.332018723	0.780166864	0.448180287	0.823016595	0.367305766	0.406014151	0.472937331	0.943277432	0.394345282	1.139578338	0.661857116	0.950054774	1.160269409
Slc15a3	NM_023044	0.193211626	0.007902027	24	4	0.397979269	2.511380265	1.695080368	2.231539188	1.54437348	1.2666102	1.041896136	0.775304899	0.703782521	0.958366659	0.480529908	0.970682762	0.765118239	1.63593852	1.041694054
Ssbp3	NM_198438	0.193211626	0.007902027	24	0	0.395461287	5.174069451	4.737608351	2.62144711	2.249607241	2.054317165	2.197126019	1.253637466	1.849159955	2.968277534	1.966194091	1.216305366	2.525460806	3.65612622	3.43997098
Slc38a10	NM_001164798	0.193211626	0.007902027	24	0	0.390729202	4.008637966	3.369871001	2.394581337	2.163255266	2.182690826	1.793874971	1.703049986	1.37443982	3.135376254	1.842006801	2.053340054	2.117945863	2.867180052	2.854303884
Wdr13	NM_026137	0.193211626	0.007902027	24	0	0.389172185	5.985887806	6.910924517	3.194221792	2.72617054	2.675906947	2.331940128	2.287058446	2.946324223	4.99918516	2.736103171	4.409304329	3.016058478	3.980502644	3.879504916
Apbb3	NM_146085	0.193211626	0.007902027	24	18	0.375979211	1.581239426	1.00797989	0.346170062	0.317628965	0.547774557	0.513784575	0.821646923	1.180397084	1.532171158	1.079489456	0.736160434	0.853958178	0.648540785	0.789790569
Itga9	NM_133721	0.193211626	0.007902027	24	1	0.364751597	4.028268489	2.886906841	2.009607427	2.014787123	1.482152413	1.762772355	1.498950468	1.474957739	2.016033666	1.117061965	1.546188845	2.009577259	2.795188874	2.339236613
Dll4	NM_019454	0.193211626	0.007902027	24	11	0.363506725	2.582767896	1.227764978	0.940109075	1.340370881	0.748427503	0.521009808	0.75672963	0.851462683	1.5620236	0.967208482	1.623874703	1.180227914	2.053220093	1.711506367
Nup205	NM_027513	0.193211626	0.007902027	24	0	0.360050153	2.434462991	1.840424594	1.696629813	1.390458896	1.316319096	1.187442004	1.160044336	0.919414324	1.519515969	1.867318165	1.312010669	1.802565108	1.932662844	1.679161012
Prkrip1	NM_025774	0.193211626	0.007902027	24	0	0.347869793	5.566217818	5.128889183	2.449711526	2.381549015	2.734770786	2.605969958	2.218446692	1.261744097	3.564015758	2.073971677	2.710408871	3.438412253	3.653925855	2.751528433
Lad1	NM_133664	0.193211626	0.007902027	24	0	0.339523075	2.627912114	2.327637771	1.394022905	0.826243331	0.846338368	0.871647895	0.840320717	0.2864414	1.737069324	1.227414147	0.939403075	1.597830839	1.86547598	1.040559633
Zmynd8	NM_001252584	0.193211626	0.007902027	24	0	0.336589027	2.418326567	2.291339921	1.343473036	1.011890928	0.94349135	0.909150017	0.362812406	0.302073431	1.36909905	0.867464269	1.073543548	1.593703892	1.963230735	0.839810374
Tmem175	NM_001163532	0.193211626	0.007902027	24	0	0.331636313	1.946445526	2.118448189	1.039550777	1.277766779	0.666879846	0.932116539	0.604626754	0.689787154	1.310272573	0.896753766	1.091767902	1.322556472	1.322506579	0.859710729
App	NM_001198823	0.193211626	0.007902027	24	0	0.329641103	12.25357877	8.973845841	5.862862047	5.901011708	5.87137596	5.474690607	6.280797128	3.67096525	7.653915641	4.989814247	6.52610136	5.911237777	9.005452046	8.640513963
Krt19	NM_008471	0.193211626	0.007902027	24	22	0.325971686	9.375611931	0.895689587	0.817536864	0.516279856	0.318499545	0.315875146	0.418367118	0.349406058	0.833731821	0.612619326	0.443888301	0.945422682	0.684347317	0.95245215
6430571L13Rik	NM_175486	0.193211626	0.007902027	24	0	0.304781851	0.715896508	0.890878246	0.81212763	0.368321605	0.173923193	0.208978374	0	0.159000272	0.38760011	0.376349982	1.239516252	0.456343505	0.240236907	2.019234998
Kat8	NM_026370	0.193211626	0.007902027	24	0	0.299822613	8.552675476	6.51144352	5.311027253	4.66004569	5.127569664	4.382940078	5.027833333	3.495784155	7.395593864	5.053607842	6.089543075	5.451846539	5.828105394	6.030851333
Rtkn	NM_009106	0.193211626	0.007902027	24	18	0.297912472	0.94917412	0.998255373	0.7887777	0.609041573	1.000821183	0.648661939	0.958240132	0.861313998	2.356753378	1.68025582	1.269120669	1.210089558	0.750794834	0.39611787
Pradc1	NM_001163427	0.193211626	0.007902027	24	0	0.293896832	2.725114755	2.057159405	1.715199003	1.999211359	1.264335271	1.093801704	1.675635267	1.081878449	2.511742962	1.641526519	2.119309064	1.954244719	2.776780842	2.962455988
Aplp2	NM_009691	0.193211626	0.007902027	24	0	0.276484619	9.629065555	8.223375502	6.082008752	5.253426106	5.691000454	4.910154165	5.790305467	5.177689446	7.800442255	5.972322239	5.370119447	7.156086949	8.21990452	8.121841228
Nup93	NM_172410	0.193211626	0.007902027	24	0	0.275101596	2.606438614	1.458626769	1.848776374	1.516059896	1.097053989	1.147795404	0.688016434	0.79597206	1.54120567	1.318833272	1.231101465	1.536847812	1.876135843	1.608170841
Cdk2ap1	NM_013812	0.193211626	0.007902027	24	0	0.27456793	6.834699361	5.654180821	1.598759101	2.413834767	1.417830009	1.288438097	0	2.058635106	2.469372129	2.57172488	1.92581683	2.446932796	2.592029783	6.205846637
Gas7	NM_001277080	0.193211626	0.007902027	24	2	0.274200988	0.876848775	1.095597644	0.853902497	0.285197088	0.538685623	0.527055131	0	0.14773963	0.231524793	0.087424075	0.253380999	0.481846091	1.116114807	0.405095046
Fam198a	NM_177743	0.193211626	0.007902027	24	1	0.269648042	1.036059349	0.865731715	0.706129865	0.282724683	0.33956433	0.080704364	0.073135605	0	0.066526863	0.084782139	0.238277703	0.573202697	0.288636284	0.385961002
Eln	NM_007925	0.193211626	0.007902027	24	4	0.268707807	2.20913857	1.359107278	0.611332304	0.858465342	0.270861779	0.660399434	0.139297816	0.133412322	0.16894729	0.089711333	0.179643379	0.332272099	0.446673039	0.507583597
Stag1	NM_009282	0.193211626	0.007902027	24	1	0.266791306	1.976863519	1.865070647	1.671687699	1.504516656	1.40954287	1.44001905	1.294387816	0.928622259	1.256025067	1.594551197	1.344431745	2.087611593	1.855629589	2.135824734
Stk40	NM_028800	0.193211626	0.007902027	24	0	0.261942847	2.772621545	4.089727479	1.917662774	1.9440607	1.58463354	1.474447092	0.662984069	1.114975703	2.400702159	2.23474024	1.644937798	1.955076666	2.219015842	2.04160061
Pard6a	NM_001047435	0.193211626	0.007902027	24	22	0.252582929	0.8971815	1.096091633	0.345417518	0.350172424	0.027558844	0.184489397	0.192908408	0.166282024	0.605394458	0.357805201	0.707063184	0.512740107	0.456798292	0.087260748
Fosl2	NM_008037	0.193211626	0.007902027	24	0	0.250486316	2.324567469	2.66266822	1.655722911	0.96762881	1.035358724	0.901116215	0.408303072	0.927859258	2.395579295	0.615320677	1.222178233	1.147857895	1.812830646	1.754583451
Myo5b	NM_201600	0.193211626	0.007902027	24	0	0.242088031	1.943280631	1.853128218	1.754413865	1.22566769	1.412049689	0.947972937	1.195862353	0.93518048	1.758241329	1.561707518	1.489383093	1.508183564	2.037124397	1.87121027
Zfand4	NM_001081317	0.193211626	0.007902027	24	0	0.236094883	1.844605491	2.664476767	1.174489257	1.638064716	1.586724085	1.653552218	1.381407439	0.74306407	1.509492777	1.221399679	1.866534869	1.687452979	1.897174305	1.807091815
Aftph	NM_001252503	0.193211626	0.007902027	24	0	0.234830656	1.882771397	1.474214153	1.262130992	1.167596415	1.463183524	0.99469929	0.94459409	0.913613244	1.336728638	0.938585723	1.365096439	1.456746176	1.47386219	1.300153302
Ddit4l	NM_030143	0.193211626	0.007902027	24	2	0.234628277	0.331814491	0.534364032	0.18160476	0.48685458	0	0.152209267	0	0	0.470513827	0.159899993	0.379176371	0.070504319	0.612417399	0.974901495
Ccdc55	NM_001012309	0.193211626	0.007902027	24	0	0.234323017	3.190194303	1.997949651	1.603750969	1.547887023	0.999897916	1.318866156	1.317970175	1.222013902	1.99378064	2.049788096	1.650248944	1.61932291	2.162575402	2.041249469
Elf3	NM_001163131	0.193211626	0.007902027	24	22	0.225306534	0.791630736	0.373667602	0.179282449	0.051495945	0.109424822	0.137740953	0	0	0.139349108	0.394638089	1.24775856	0.330612965	0.277101905	0.153989556
Rasgrp3	NM_001166493	0.193211626	0.007902027	24	0	0.217073414	0.92677564	0.733816116	0.720269184	0.67019252	0.192632731	0.396786725	0.481573088	0.211325398	0.512526422	0.625252937	1.011990577	0.521844197	0.741222989	0.555482223
Rxrg	NM_009107	0.193211626	0.007902027	24	0	0.213194097	1.475368104	0.538307323	1.044678443	0.347903488	0.308028118	0.274941002	0	0.180223203	0.549169918	0.533230213	0.35124089	0.631874022	0.659484035	0.53642744
Foxs1	NM_010226	0.193211626	0.007902027	24	1	0.20249566	0.291976581	0.391839887	0.511363678	0.163200927	0	0.163698214	0	0	0.055203142	0.046900758	0.321294669	0.24815806	0.299383379	0.34314162
Cdk16	NM_011049	0.193211626	0.007902027	24	1	0.202220695	0.925311983	0.537147178	0.734913458	0.527729611	0.402548036	0.454070523	0.268360487	0.325950558	0.347857702	0.591081928	0.688531286	0.534965736	0.556032195	0.834562852
Zfp362	NM_001081098	0.193211626	0.007902027	24	2	0.201624074	0.944771643	1.274760767	1.123603424	0.899166831	0.659632143	0.937045889	0.392739367	0.399250445	1.02106003	0.406061823	0.875371286	0.878942601	0.942556285	1.620482197
Pvrl3	NM_021495	0.193211626	0.007902027	24	0	0.201247193	3.635554582	3.616203952	2.668630682	2.151636268	1.956979126	2.113601731	2.085097437	0.987944862	2.811941469	2.023652364	1.510719699	2.528138482	2.870590361	3.153069387
Ppfibp2	NM_008905	0.193211626	0.007902027	24	1	0.201020071	1.742590388	2.065763297	1.48623524	0.981634149	1.20194993	0.854868452	0.729421248	0.632684077	1.585556913	1.452062347	1.392080747	1.442500784	2.110652823	2.158887305
Aqr	NM_009702	0.193211626	0.007902027	24	0	0.188245613	3.999809723	3.679149881	3.20914373	2.759883607	2.770166262	2.181905975	2.669326135	1.686755624	3.366254799	2.8547709	2.70674863	2.935545634	4.150047955	3.547140579
Sbno2	NM_183426	0.193211626	0.007902027	24	0	0.188213267	2.373617374	1.815708771	1.351064029	1.124410836	0.940912873	0.765804052	1.341921795	0.684278711	2.551273159	1.589932209	1.603340459	1.603829534	1.869182041	1.74068698
Lrrc46	NM_027026	0.193211626	0.007902027	24	0	0.187990657	0.859156406	0.878061022	0.108513061	0.353244112	0.51512855	0.227371429	0.302203265	0.161461577	0.365485818	0.429947813	0.654525981	0.652983501	0.670878297	0.932042048
Pfkp	NM_019703	0.193211626	0.007902027	24	1	0.187432245	0.789611269	0.833126235	0.581181561	0.41091662	0.272864194	0.368453854	0.169779084	0.246125932	0.254821647	0.452676063	0.466715813	0.381838443	0.804058218	0.278394065
Ddhd1	NM_001042719	0.193211626	0.007902027	24	0	0.178445172	1.790521115	0.711515216	0.733066013	0.445980312	0.440175983	0.469339542	0.459155633	0.335182274	0.682552575	0.739581011	0.469449903	0.793019986	1.094412575	0.852645874
Tcf7l1	NM_001079822	0.193211626	0.007902027	24	20	0.177177764	0.534559238	1.061739998	0.362785069	0.403370572	0.222219061	0.286080579	0.474058726	0.470152391	0.924767827	0.463683284	0.855204135	0.613352266	0.64130019	0.590539663
Zgpat	NM_001048148	0.193211626	0.007902027	24	0	0.175615748	3.717924012	3.649657538	2.249766684	1.773133362	2.186236097	1.063528747	1.345828717	1.408412589	3.163215659	2.385513881	2.43459427	2.143621046	2.563623977	3.107703606
Nkd1	NM_001163660	0.193211626	0.007902027	24	0	0.17416897	0.988813211	1.030385867	0.477516604	0.329181162	0.284974969	0.640357245	0.012089628	0.440521736	0.816540208	0.252267291	0.686833856	0.630312455	0.697799843	0.799791123
Hspa12b	NM_028306	0.193211626	0.007902027	24	1	0.157941779	0.810240932	0.715150695	0.665177144	0.31353638	0.319240042	0.221573734	0.187839282	0.022840331	0.530272518	0.135156344	0.344241711	0.268173728	0.488890873	0.780091981
Sowahb	NM_175270	0.193211626	0.007902027	24	2	0.152622096	1.418434182	0.407101019	0.507298561	0.874279178	0.594237577	0.412300191	0.192654581	0.240174096	0.465994418	0.34515255	0.545648102	0.760936418	0.920170573	1.237868345
Arhgap26	NM_175164	0.193211626	0.007902027	24	0	0.149748165	1.757040615	1.414795516	1.463993167	0.766808779	1.068751613	0.908238059	0.359748112	0.416447888	1.115591752	1.004678761	0.89902997	1.120013945	1.60935117	1.257455255
Cnksr3	NM_172546	0.193211626	0.007902027	24	0	0.148293477	3.269319354	2.044062775	0.922028638	1.281862418	1.439018566	1.182112936	0.647546602	1.137009515	1.472581113	1.417923988	1.391831583	1.789793428	2.395876178	2.752840768
Zfp839	NM_028365	0.193211626	0.007902027	24	0	0.137525465	0.869166623	0.849170783	0.07611231	0.364366891	0.268406984	0.148848875	0.26496106	0.169876513	0.34509456	0.134031264	0.291346882	0.517108226	0.524034686	0.531167828
Dclre1c	NM_146114	0.193211626	0.007902027	24	10	0.130842433	0.166534791	0.182858614	0.367897757	0.314161785	0.391101044	0.180564091	1.246106227	0.325488217	0.257614663	0.284531263	0.069201929	0.173710642	0.307366936	0.202834824
Btbd7	NM_172806	0.193211626	0.007902027	24	0	0.12410968	0.802863824	0.623661148	0.514889674	0.540494752	0.462769087	0.337958453	0.294484074	0.392294477	0.40984669	0.518896701	0.633228267	0.331151924	0.549143301	0.626076563
Foxp1	NM_053202	0.193211626	0.007902027	24	2	0.114372707	0.393627687	0.743625029	0.367897757	0.304641731	0.121376186	0.236122273	0.182510508	0.118359352	0.218972463	0.087548081	0.126870202	0.173710642	0.335309385	0.405669649
Nat1	NM_008673	0.193211626	0.007902027	24	0	0.111952617	1.030531902	0.918706898	0.386755517	0.486015175	0.524568344	0.489606477	0.152996324	0.377653061	0.501016103	0.691705312	0.729006524	0.86805404	0.611361507	1.738820859
Mthfd2	NM_008638	0.193211626	0.007902027	24	11	0.108664904	1.128327276	0.392884793	0.360511393	0.479402724	0.027165146	0.391685182	0.114091544	0.104304179	0.467018582	0.440867122	0.511105673	0.816440016	0.506556678	0.817134578
2410018M08Rik	NM_183088	0.193211626	0.007902027	24	12	0.101340564	0.197654928	0.034104583	0.101996536	0.301846159	0.358429015	0.317337531	0.616235192	0.386311773	0.264259485	0.244926179	0.215111815	0.350982811	0.260574423	0
Rbm12b1	NM_028226	0.193211626	0.007902027	24	22	0.100261124	0.4085499	0.205606575	0.125776503	0.120424129	0.108043196	0.064421905	0.079609331	0.112289188	0.249833837	0.406061823	0.2042533	0.325534297	0.270984932	0.16204822
Disp1	NM_001278218	0.193211626	0.007902027	24	0	0.095190096	0.392970745	0.293824097	0.096784233	0.207394472	0.206283656	0.106226257	0	0.061718449	0.107466472	0.142028198	0.245914809	0.219184532	0.233129306	0.098964359
Mdc1	NM_001010833	0.193211626	0.007902027	24	0	0.094596938	1.712237891	1.026492031	0.89471179	0.778047043	0.787677913	0.78256773	0.758532124	0.375568325	1.345124102	0.96665537	0.809314124	1.159172739	1.430169126	1.418881224
Epsti1	NM_029495	0.193211626	0.007902027	24	0	0.086839041	1.189706415	1.888568422	0.982285112	0.363368943	0.802409977	0.4209992	0.084781402	0.315569967	0.607322465	1.031966035	0.543808149	0.498357759	1.097897965	1.078601208
Zfp948	NM_001002008	0.193211626	0.007902027	24	20	0.086095482	0.272034819	0.219046525	0.178664234	0.160998816	0.192436757	0.16882982	0.186256394	0.250204926	0.353978768	0.60148288	0.426676059	0.3162124	0.280576537	0.417497546
2310035C23Rik	NM_173187	0.193211626	0.007902027	24	0	0.078865529	0.342320131	0.643163068	0.345885383	0.160063738	0.215020176	0.217423929	0.160545484	0.201574687	0.29871437	0.203030912	0.341030064	0.30773164	0.307803537	0.488957996
Tead1	NM_001166584	0.193211626	0.007902027	24	0	0.078366222	1.49329205	1.793775897	0.980749011	0.723502276	0.294392928	0.471639267	0.875167044	0.526305489	1.249667458	0.884767734	0.951129719	0.936284422	1.039189922	1.622629625
Suv420h1	NM_001167886	0.193211626	0.007902027	24	0	0.076199495	0.992871267	1.459041637	0.603181207	0.881878034	0.729668467	0.694558026	0.479803587	0.703446787	0.760262807	0.645921598	0.718573515	0.85441397	1.236940724	0.92765278
Pnpt1	NM_027869	0.193211626	0.007902027	24	0	0.072873397	7.279153909	8.00164072	4.574816421	4.911581928	4.808543155	4.808523382	3.71724401	3.276989522	5.555247991	5.892304514	3.634647912	6.542989909	6.402942536	7.007188535
Afap1l2	NM_001177796	0.193211626	0.007902027	24	1	0.061913439	0.59507498	0.367018712	0.149678514	0.119424166	0.084588979	0.243932053	0	0.02474595	0.075405004	0.128128642	0.462987992	0.096849349	0.397260081	0.258909782
Adrbk1	NM_130863	0.193211626	0.007902027	24	0	0.061525776	4.586083126	3.480248795	2.134403275	1.950213244	2.314495665	1.785890704	1.200087082	2.047392688	3.003579921	2.766492297	3.053922824	1.892828476	3.455772629	3.361797877
Myo7a	NM_001256081	0.193211626	0.007902027	24	0	0.049199228	0.915548336	0.760493702	0.734224357	0.399971211	0.397052648	0.360297317	0.334519727	0.275476048	0.549364722	0.431910454	0.359756302	0.426956968	0.57364018	0.523269024
Ttc21b	NM_001047604	0.193211626	0.007902027	24	0	0.041360514	0.624980374	0.503243592	0.293191564	0.336857883	0.278365283	0.219671347	0.242932566	0.154671596	0.317659449	0.422427813	0.185503269	0.325955139	0.441926295	0.394912949
Ryk	NM_013649	0.193211626	0.007902027	24	11	0.038263494	0.179686298	0.101280276	0.153416277	0.079093379	0.056022398	0.0741828	0	0.070238504	0.168165127	0.077931057	0.177956138	0.206171721	0.082910044	0.266079176
Tln2	NM_001081242	0.193211626	0.007902027	24	0	0.034856621	0.785176816	0.510522259	0.521195661	0.303634298	0.317924117	0.310096943	0.307196395	0.18874871	0.350090422	0.188174991	0.348663926	0.355974699	0.631590577	0.470760066
Fat4	NM_183221	0.193211626	0.007902027	24	2	0.025972353	0.207853145	0.165641049	0.216729841	0.165736095	0.147933065	0.130732105	0.135396064	0.118313313	0.185957342	0.105326616	0.161612414	0.158447169	0.239272294	0.205494595
Vill	NM_001164567	0.193211626	0.007902027	24	0	0.02538879	0.323058812	0.250126742	0.024481759	0.039066578	0.077479172	0.028498631	0	0.03035628	0.05285749	0.053889462	0.066261451	0.079204503	0.068798928	0.166470956
Phka2	NM_001177879	0.193211626	0.007902027	24	0	0.022149354	0.233344846	0.243564712	0.034056407	0.119559546	0.123177992	0.099110623	0	0.038005571	0.088235629	0.112447889	0.171183718	0.099162755	0.159509525	0.152353027
Recql	NM_001204906	0.193211626	0.007902027	24	0	0.013086184	0.824913155	0.582897884	0.497551213	0.317585401	0.397408096	0.20850749	0.391902255	0.082258816	0.415373169	0.486761807	0.410408914	0.397059419	0.466074756	0.498583692
Pdzk1ip1	NM_001164558	0.234068171	0.010254657	24	0	0.207975847	3.557788708	3.392508493	0.676398081	0.706488224	0.625513239	0.257687619	0	0.320232128	1.513486144	0.541415764	0	0.835538028	0.777608935	1.650491127
I830077J02Rik	NM_001033780	0.234068171	0.010254657	24	10	0.180752821	0	0	0.318633807	0.15253723	0.396158385	0.482188197	0.773095059	0.27656411	0.068794825	0	0	0.103085861	0.149238078	0
Fam47e	NM_001170571	0.234068171	0.010254657	24	0	0.16386328	0.697255074	0.259126277	0.317032632	0.033726825	0	0.049206681	0	0	0.182530992	0	0.245162611	0.205135682	0.296976277	0.151281197
Lpar5	NM_001163268	0.234068171	0.010254657	24	0	0.052863748	0.500314037	0.492384913	0.036510124	0.104869346	0	0.038250506	0	0	0.094592884	0	0	0.106307294	0.076950884	0.156796657
Angpt1	NM_009640	0.234068171	0.010254657	24	6	0.051575726	0.085729848	0	0.098533346	0.13477185	0.124097807	0.088483098	0	0	0.072939091	0	0	0	0.079114162	0.090677585
Pnpla3	NM_054088	0.234068171	0.010254657	24	0	0.049435884	0.833856729	0.537147178	0	0.069912897	0	0.051000675	0	0	0.070944663	0.160732805	0	0.265768234	0.205202358	0.333192896
Adamts4	NM_172845	0.234068171	0.010254657	24	2	0.03339776	0.05052481	0.101708341	0.141028454	0.111198738	0	0.028970797	0	0	0.010746647	0.018260768	0	0.088568444	0.104908188	0.285017355
Zfp112	NM_021307	0.234068171	0.010254657	24	20	0.028914977	0.024285247	0.048887115	0	0.015271077	0	0	0.065619584	0.02966558	0.03099289	0.052663308	0.120257049	0.069662117	0.033616769	0
Nrf1	NM_001164227	0.234068171	0.010254657	24	22	0.006483222	0.119925462	0.096565785	0	0	0	0.009168661	0	0	0	0.028895785	0.228405242	0.038222847	0.036890312	0.028188163
Apoa2	NM_013474	0.234068171	0.012607287	24	0	3261.08204	22505.31568	19046.94403	16360.93382	11294.17357	12923.71187	9160.681187	9954.822792	7958.255445	21821.17614	11249.48101	12892.45839	13761.08313	19949.72494	14857.01821
Mup2	NM_001045550	0.234068171	0.012607287	24	12	2938.87655	44712.74305	50829.31805	59894.20333	67481.9485	63712.49666	69966.73847	64050.4024	71582.29012	45983.93338	63669.69975	65205.47856	59195.20866	54915.9379	58606.3682
Apoe	NM_009696	0.234068171	0.012607287	24	0	1054.676257	18281.00517	14360.75243	10289.01963	8181.65953	10029.8743	5812.022457	7664.55499	6687.205848	14187.04926	8797.48216	9158.7156	9180.946734	11969.61848	10313.53758
Trf	NM_133977	0.234068171	0.012607287	24	0	552.7660919	6263.2905	4807.031052	3326.484829	2590.547879	2471.441758	2391.316708	3853.814298	2216.576033	4590.03216	2912.74962	2914.32728	3694.478924	5056.350965	4122.716367
Asl	NM_133768	0.234068171	0.012607287	24	20	139.8155532	510.0672855	358.351257	240.196327	172.7523582	162.2678405	139.2740494	246.7543832	160.5812285	515.4594576	359.6202524	285.9948671	374.0697062	376.8152124	324.2933342
Cox6a1	NM_007748	0.234068171	0.012607287	24	0	123.0785359	777.8215564	685.9369463	470.5424744	398.4435888	376.6192875	285.7640661	277.2662214	313.2384866	633.0696327	296.4831397	508.709865	379.6081591	435.849808	407.9625021
Fgg	NM_133862	0.234068171	0.012607287	24	2	117.8983329	2237.979659	1819.085878	1777.535233	1522.956897	1370.99877	1754.969712	1489.015314	841.4667847	1454.300504	902.286135	1122.799308	1503.017382	2007.489019	1554.341085
Acsl1	NM_007981	0.234068171	0.012607287	24	22	105.2680493	483.4927968	336.7044456	241.2563903	250.7214519	193.3116899	148.5910129	166.964297	177.7871441	416.6958632	294.4349051	242.901492	354.0632095	344.3313178	309.0388086
Actb	NM_007393	0.234068171	0.012607287	24	0	100.201952	855.7762648	820.5890009	674.3192026	521.7180041	486.6980069	325.3075995	380.0110446	324.2747379	724.1002027	419.7877956	436.5059279	453.487071	710.4401119	595.9577516
Fads2	NM_019699	0.234068171	0.012607287	24	20	60.37408703	200.9669838	176.7069041	115.5851311	94.55246963	114.5433082	105.7836697	157.4897291	159.8743442	281.2834451	214.5652623	125.1732746	177.8913691	185.9244282	166.3570154
Acox1	NM_001271898	0.234068171	0.012607287	24	0	59.8570479	822.9633554	751.1284108	529.2666609	438.3278465	488.4722786	444.616012	426.0827252	381.9174034	767.4542492	626.2247349	450.132896	615.5002529	702.0565605	658.2669991
Reep6	NM_001204931	0.234068171	0.012607287	24	0	52.01247834	504.34722	506.770579	362.9861679	298.2821706	267.1473578	197.6153039	260.0937501	253.4771377	551.2742806	278.9878094	288.8454695	356.8014916	330.8711121	381.9350294
P4hb	NM_011032	0.234068171	0.012607287	24	0	48.78734333	824.2606594	551.9804604	414.6471248	352.2884793	338.5449698	323.9963648	397.2893709	318.4863547	639.6783381	423.7434621	387.3275451	466.2850935	505.1025801	486.8989032
Hgd	NM_013547	0.234068171	0.012607287	24	0	44.66439557	379.8998788	349.8771515	287.2974251	236.1440859	236.4878607	193.0589854	214.0576721	159.104891	315.8322478	260.9982899	200.5398024	277.222666	322.3180298	281.3967942
Adipor2	NM_197985	0.234068171	0.012607287	24	22	36.07526401	192.1205903	166.855169	134.3330413	96.18855479	80.05273064	73.50439208	82.323913	90.38794759	170.7729935	107.372845	106.0219263	140.0744561	139.2739236	132.7425875
Tomm6	NM_001164729	0.234068171	0.012607287	24	0	35.51249138	256.8819604	274.0902357	154.7871364	153.5513967	125.4001893	87.99683979	109.1835521	114.1003144	222.359748	121.3576119	155.811883	143.4286514	132.1725025	197.9197587
Nnmt	NM_010924	0.234068171	0.012607287	24	18	34.26174141	94.84741261	82.55789354	55.94678593	47.64246159	40.12004008	58.73423154	105.258573	51.57920654	220.8313873	133.4374523	78.57105717	104.4002053	80.47663378	91.74029861
Osgin1	NM_027950	0.234068171	0.012607287	24	4	34.0714183	108.453011	146.6614069	158.7796255	163.1573956	99.32469767	68.26835082	28.19933494	36.3209844	143.28091	60.26874917	90.88942217	84.56189215	126.6244508	110.626274
Retsat	NM_026159	0.234068171	0.012607287	24	0	33.59963444	235.6202532	215.1270038	143.9513244	117.3269287	105.545961	67.02543841	80.03893386	96.4342657	250.7466305	117.3365312	104.7579705	149.892935	180.7559843	154.0716393
Rpl17	NM_001002239	0.234068171	0.012607287	24	18	31.17682047	66.01244919	64.64449516	22.89660976	16.9614768	15.86355968	19.79713146	75.86123145	46.88019336	79.7541394	83.77673331	24.0843397	64.74576393	52.88867727	58.5328738
Cd81	NM_133655	0.234068171	0.012607287	24	0	28.28126788	222.0602868	227.4954862	187.4565891	173.620978	150.7147646	133.6252254	127.4854832	117.0770209	240.6827753	139.461589	140.2636591	154.3798123	211.4766808	175.2720869
Eif5a	NM_001166589	0.234068171	0.012607287	24	0	27.61567619	277.230289	218.9328186	184.0793022	150.5324553	145.0248384	124.4045548	133.1644235	128.4160538	223.190067	187.6691182	155.0213074	166.2922197	232.7474431	195.9265864
Lamp1	NM_010684	0.234068171	0.012607287	24	0	27.16669777	306.0574592	291.9328761	204.6523727	182.9169358	182.0416082	165.0673265	189.8356527	158.858347	296.1586704	156.1277705	196.6114573	220.2142497	269.4114897	250.034283
Atp5g3	NM_175015	0.234068171	0.012607287	24	0	26.5889495	837.8970896	740.7602444	479.5596981	421.0243921	459.9820294	345.4329953	336.1654754	364.6207778	752.685641	527.5866232	473.5141966	497.5844824	539.3591165	523.9010005
Tceb2	NM_026305	0.234068171	0.012607287	24	0	24.45466479	104.2914504	90.96906106	81.92129182	53.92061821	60.9143876	40.2473121	39.7440365	35.97610231	123.8236884	47.33717321	69.59778712	61.52129215	64.02313564	74.75214185
Cbs	NM_001271353	0.234068171	0.012607287	24	2	23.35664239	150.1686027	152.1687874	123.0905114	108.5395812	94.5044156	84.49515801	75.50830076	48.99626822	92.38629313	62.70871379	63.90519783	81.35792418	156.4249696	89.18662648
Ndufb9	NM_023172	0.234068171	0.012607287	24	0	22.973791	237.079909	226.6220943	151.6340906	125.5713749	133.6403794	89.16855392	96.14921474	109.5485229	197.6494531	129.3046029	132.1437889	146.6399246	175.9191789	151.0293431
Mdh2	NM_008617	0.234068171	0.012607287	24	0	21.79365158	171.9738222	148.7738764	111.4332183	90.52768711	87.82057831	76.59878848	87.25452759	82.30155165	190.8335872	113.3993716	94.51949516	118.6414559	138.1873961	114.2296119
Cml1	NM_023160	0.234068171	0.012607287	24	0	21.29940093	156.9720915	154.5502087	123.6409045	109.4691323	99.6270035	64.6407172	93.5190028	79.75672974	186.6676402	110.2072791	99.64257441	146.1615316	133.9900637	147.280722
Ndufa1	NM_019443	0.234068171	0.012607287	24	0	19.76868074	314.5593474	266.6705533	186.1640777	192.4322533	168.8313849	134.0122871	158.2069412	128.4431458	257.3791294	166.4273386	172.2658438	176.5065558	191.5065662	181.9199614
Gnas	NM_001077510	0.234068171	0.012607287	24	0	19.02310746	157.9658187	115.6845396	107.38127	86.03260353	80.47853338	61.75483801	72.08784146	66.42529274	138.9619252	92.54148949	93.01695287	87.65987538	124.5988717	95.80110696
Eef1g	NM_026007	0.234068171	0.012607287	24	20	17.59106225	41.98516332	41.16243638	18.09431705	15.55809938	14.09852449	13.09725336	31.80958117	23.27152728	50.47493606	45.72609225	18.94185056	31.2626154	28.67010334	37.25230234
Cpn2	NM_027904	0.234068171	0.012607287	24	0	17.25321267	137.9732575	138.4523856	109.37819	86.55191112	82.63270035	68.06156584	82.22447575	65.69065733	168.2210797	71.62277297	84.79070677	96.02250033	111.7681347	104.0052005
Hibadh	NM_145567	0.234068171	0.012607287	24	0	15.50245375	146.5915151	121.0136472	93.01253725	76.87330004	77.83625343	60.40428566	67.66593523	61.8352534	112.9015485	94.33240395	71.45770493	99.76003377	103.7895149	103.8621056
Igfals	NM_008340	0.234068171	0.012607287	24	11	15.11514695	98.16664764	77.81953146	66.3445257	53.52614889	47.67302993	34.93825324	49.3723957	47.94013785	129.723081	56.32205433	61.51684214	75.30293899	73.21130091	75.96134963
Ggact	NM_145466	0.234068171	0.012607287	24	0	13.90108775	98.85399498	87.8469962	65.53591709	62.38670344	46.16707514	29.5078266	34.4827016	32.06128446	71.42841989	45.87681027	50.09708746	58.72158055	72.45158147	50.46116308
Ndufb6	NM_001033305	0.234068171	0.012607287	24	0	13.27407328	162.4352907	166.3813384	139.3226321	100.3075293	91.51258692	78.91079392	88.18325601	86.98805527	174.2400923	93.5464925	93.63615647	120.3930101	137.8959844	128.1224684
Hsd17b12	NM_019657	0.234068171	0.012607287	24	0	12.97918946	97.83918948	93.32587892	88.65781425	69.76231559	63.29392043	70.3024685	71.82932206	52.3526743	103.5573788	80.26749	73.23316277	92.15479452	93.13030085	92.84774353
Cfhr2	NM_001025575	0.234068171	0.012607287	24	0	12.85066057	98.76078535	110.8982415	92.14275463	83.55180843	80.58720689	82.93815743	95.94113737	77.58408713	88.04660055	78.26719333	105.4855212	100.7024658	97.60709743	126.0418429
Hist1h2bm	NM_178200	0.234068171	0.012607287	24	0	12.12268218	142.5656761	158.2452639	129.4614215	126.3492512	104.0953318	109.2288736	76.34273696	88.4929897	197.2576941	131.1579689	135.1977758	131.213574	200.7465352	127.0500912
Lman2	NM_025828	0.234068171	0.012607287	24	0	12.1107877	102.7684163	76.94108181	58.17470081	50.84347099	38.9607386	35.81785931	41.04746058	41.03699321	77.77120419	47.7565	54.62458102	51.27456151	67.32471547	53.12516009
Slc29a1	NM_001199113	0.234068171	0.012607287	24	0	11.76181974	57.47375629	69.20323991	41.37390715	30.08564745	30.96236143	21.77684461	28.18391841	17.78839743	62.67806748	42.76890289	39.08291749	47.59608643	44.88043221	44.38845188
Gm8909	NM_001081032	0.234068171	0.012607287	24	0	11.66422833	120.0173615	88.76940972	53.06984591	47.72923096	50.27766633	36.57413602	34.53060503	30.83775718	68.32896411	31.99281657	49.14089127	47.07102084	72.32044837	51.64063813
Slc6a13	NM_144512	0.234068171	0.012607287	24	0	11.6549473	89.53571251	87.29980049	62.84496085	51.83123867	46.36237631	36.86687974	36.77757141	38.63759443	104.2344444	57.74846665	51.96150961	62.73613687	65.49568412	59.87236071
Acmsd	NM_001033041	0.234068171	0.012607287	24	11	11.52934953	28.58937355	24.17162301	12.58034548	14.30218126	7.017662819	8.436968756	8.398405335	6.208582065	25.91845021	23.8343788	19.40846352	27.70064339	24.59496831	25.42345796
H3f3b	NM_008211	0.234068171	0.012607287	24	0	11.27600322	93.86283739	78.04432527	90.30456952	63.80991254	56.76716622	46.40461389	51.12214657	40.22613362	83.5978523	53.55238867	57.33710531	63.28410661	67.20980755	67.73615584
Snx3	NM_017472	0.234068171	0.012607287	24	0	10.85440978	53.4327156	47.16284852	45.13192181	31.8595662	25.32479157	27.17013721	20.59594954	23.85475198	59.69862012	32.67043088	30.86854548	42.33392674	42.68209042	50.50013813
Ttc39c	NM_028341	0.234068171	0.012607287	24	0	10.51557288	107.5433649	90.0184581	73.30225665	52.81364903	55.31737117	46.88404092	56.70808734	46.0017395	74.65139931	60.36459054	54.46519896	70.48833412	75.65598654	73.65333727
Atp6v1f	NM_025381	0.234068171	0.012607287	24	0	10.42086753	88.16738572	61.8937992	57.08097056	44.72545411	49.09700724	36.82334428	44.62992757	39.44275665	80.12573702	41.75270981	52.13551182	58.88888069	69.03076292	57.86982502
Sdr42e1	NM_028725	0.234068171	0.012607287	24	0	9.319929641	40.79718118	40.35420423	34.44479976	26.01185642	23.82983179	15.8190113	16.53136926	14.17636743	26.87398239	20.12994804	16.5101048	28.16441763	33.97401067	25.08109775
Uqcc2	NM_026063	0.234068171	0.012607287	24	11	9.244384358	32.33402091	27.67887811	26.5965513	17.27259813	13.63250913	14.00418526	14.58302458	12.07934422	28.57817954	16.67839223	29.53548491	23.91288772	27.73853049	19.4796788
Pyurf	NM_025574	0.234068171	0.012607287	24	0	9.203745921	48.22074339	47.34568697	32.85911134	27.92520866	24.83064163	15.95592537	14.14259766	20.39519208	48.32345045	22.45666904	34.19471192	32.37816432	26.73493576	40.58793465
Ssr2	NM_025448	0.234068171	0.012607287	24	0	8.895799046	93.4356969	81.05932496	69.40993486	65.17257356	57.9300458	56.29136763	42.45355364	51.24014024	90.01520868	56.24067196	59.94002569	67.6277044	72.28505352	64.65163144
Cyp4a12a	NM_177406	0.234068171	0.012607287	24	0	8.482726444	58.68250312	48.84232765	43.60516192	47.43067105	25.0422009	35.52538335	32.28101958	37.40988456	26.13444971	40.27685658	35.90224664	44.27740637	41.7449458	46.7575039
Ssr1	NM_025965	0.234068171	0.012607287	24	0	8.416865074	79.22921777	64.03695867	54.63344274	47.45081225	40.15882481	47.47128534	41.52994262	37.1811574	69.02766874	42.730198	50.74908918	54.52449056	48.97304942	57.89415029
Cct2	NM_007636	0.234068171	0.012607287	24	20	8.400044293	44.72838664	33.7348508	24.60686798	19.90910227	18.69571384	19.21819816	23.27088381	21.08504098	42.94340124	39.31133844	26.39988902	30.44481928	32.47643746	30.42851611
Ptges3	NM_019766	0.234068171	0.012607287	24	0	7.891747753	55.43479531	62.41650208	36.67076825	22.77762191	32.02940542	21.14487973	12.34010973	16.19974275	30.47782722	33.85032873	36.99708109	23.64274212	32.13468923	30.9986991
Ddrgk1	NM_029832	0.234068171	0.012607287	24	0	7.856074195	58.82210665	51.64798009	35.8286014	24.39627194	30.28913823	21.32508211	18.24056169	24.71843473	49.5846889	21.60248899	29.55636341	33.78074563	34.58343737	36.55602061
Cct4	NM_009837	0.234068171	0.012607287	24	20	7.791547224	34.3369515	30.19982947	21.86218079	18.2173035	19.45659511	16.37774542	26.56373831	22.1670569	37.72202756	34.23877131	21.84418578	29.5498775	28.36132625	26.66997684
Acads	NM_007383	0.234068171	0.012607287	24	0	7.71177026	123.7022409	109.5780243	87.64131133	66.15524868	84.91251131	44.99150782	53.15656734	58.56983432	119.9474504	78.35022012	87.50936603	79.33207597	90.20137818	90.15046631
Hpn	NM_001110252	0.234068171	0.012607287	24	0	7.310710316	113.6615572	100.6485685	61.01545078	55.21707794	56.29446995	38.98884606	48.21559829	45.59719371	90.4134406	51.67043566	60.83500279	50.55935878	72.02037982	64.11113221
Nrn1	NM_153529	0.234068171	0.012607287	24	0	7.197474993	121.9920649	118.3842118	70.98802194	50.29002093	55.74115867	40.89248463	46.2124318	31.80542914	70.34513063	44.87841022	45.98151388	50.97958784	93.08672592	70.3332385
Idh2	NM_173011	0.234068171	0.012607287	24	0	7.170808469	55.86987666	47.42106414	37.09687048	27.06928388	27.17716637	18.29525088	26.15018579	21.62234855	56.05256205	34.2403547	27.27199015	36.29124038	42.51502302	39.862428
Bgn	NM_007542	0.234068171	0.012607287	24	1	7.042287573	62.1311394	47.11756059	37.40536382	32.68513204	33.79263232	26.921722	25.56323939	20.64883537	39.54751599	21.20104901	26.5531926	29.75912795	41.74783579	41.20055248
Cyc1	NM_025567	0.234068171	0.012607287	24	0	7.038352784	182.5638224	179.1327992	108.8590342	90.32832366	99.12979846	60.18393464	76.83334144	78.11580644	171.3918278	118.9798624	109.0835324	105.2998277	120.9847846	116.1356655
Abhd17c	NM_133722	0.234068171	0.012607287	24	1	6.860306314	25.81620432	29.94595517	21.97179245	18.81356064	13.69717616	10.64894088	8.58261564	8.344334295	19.29694833	9.547528616	13.137013	16.20123156	17.69870336	18.93319634
Nucb1	NM_008749	0.234068171	0.012607287	24	0	6.839546094	55.17309259	47.88283415	37.00634042	28.21838186	32.26383541	23.49035032	24.52480629	22.14457948	48.09892228	27.33376158	34.56218082	30.26510242	41.30385217	33.14853634
Tmem19	NM_133683	0.234068171	0.012607287	24	0	6.806078309	43.16995406	40.89992084	35.13317047	28.38463627	29.10349278	24.02860359	21.93357116	20.79874992	38.7560559	28.88598124	27.12828879	33.65385184	35.29480554	34.98805404
Snrpd2	NM_026943	0.234068171	0.012607287	24	0	6.661321938	60.15074977	48.79845549	44.91116506	30.25924988	36.86287345	31.20203989	29.85502837	23.77781701	42.55717818	28.63768213	38.58887207	33.61472664	46.99481794	34.6972399
Hist2h2ac	NM_175662	0.234068171	0.012607287	24	0	6.626742076	95.06742386	76.68296457	65.58916364	39.38534935	40.20546958	26.15029943	30.23278515	38.04272564	64.34075979	32.17646477	40.46703478	37.39379659	69.71153588	44.39897898
Fkbp8	NM_001111066	0.234068171	0.012607287	24	0	6.616087271	75.98483229	67.75251948	52.67024735	35.29022631	36.89876213	23.78782834	31.27844691	31.48536808	55.54456592	34.9575903	38.9007566	38.99868562	49.51741661	38.90113389
Hnrnpa2b1	NM_016806	0.234068171	0.012607287	24	0	5.810561628	79.50249254	82.18824387	54.22941824	49.81570708	55.68058379	49.99442091	50.30214025	46.82982333	52.56812284	68.05643787	67.7681702	58.5195153	59.73374442	62.94673068
Dnajb11	NM_001190804	0.234068171	0.012607287	24	0	5.78613502	47.58293949	34.66549832	25.67049234	30.76479937	19.86546181	26.36763374	17.80954132	22.75462669	41.21924554	31.20551083	28.09588637	34.55046435	33.86870648	32.83795016
Snap47	NM_144521	0.234068171	0.012607287	24	0	5.567215923	45.69131068	40.2457198	33.8615927	25.15645479	26.45148577	22.98660918	24.88098082	18.32268321	41.75462742	29.14206401	26.59875825	33.78770122	35.36834053	29.33957786
Pglyrp2	NM_001271476	0.234068171	0.012607287	24	1	5.552734307	48.03014756	46.34465312	32.35155173	30.43031402	27.90449967	24.49879957	23.83365182	20.33931484	33.71932903	21.68983059	25.06872507	29.0118622	33.63769971	31.8942151
Ndufs3	NM_026688	0.234068171	0.012607287	24	0	5.353438628	77.14855135	61.53296646	49.94918096	41.80100099	40.77870645	31.59171831	32.8465073	40.82933535	64.56773587	37.07977469	41.8309871	44.6506802	49.32346864	54.51515711
Bloc1s1	NM_015740	0.234068171	0.012607287	24	0	5.32800058	62.07629738	58.854142	54.95795902	31.8937044	43.16541762	31.96151082	37.69584619	26.86875643	57.2460999	40.24235092	41.76197989	45.23077687	62.8017712	58.40361881
Erp29	NM_026129	0.234068171	0.012607287	24	11	5.039385749	34.21995246	30.24425637	16.0533063	18.11117618	14.87862026	12.78209276	15.81701687	13.49584602	30.60476943	21.67316234	20.4522074	22.20280577	20.63928448	23.6128584
Nags	NM_145829	0.234068171	0.012607287	24	0	4.908826626	37.8934877	31.91490026	23.87637388	18.92503655	17.57229299	14.28870516	14.94399574	14.86384026	36.1341227	21.28626931	16.86419486	23.27706117	31.06304231	26.94879318
Pxdc1	NM_025831	0.234068171	0.012607287	24	0	4.889292633	29.15538539	21.83933461	14.93026981	12.81312734	11.70982447	6.888402815	7.375614977	4.131529156	15.44935207	8.015765859	12.46084078	13.07717774	18.50552172	11.37081212
Habp2	NM_146101	0.234068171	0.012607287	24	0	4.85358465	81.44377053	67.90703976	49.78822719	44.41105232	55.15260332	42.82399399	49.35507515	37.85818014	65.53365728	37.57603432	51.20942719	56.21908039	64.71852158	57.22562403
Naprt1	NM_172607	0.234068171	0.012607287	24	0	4.845534352	48.80386741	45.75136112	35.59696344	25.77368844	28.9563798	19.43865121	21.38450659	16.64407758	44.91509251	29.13984176	26.66075046	29.35187851	34.47399611	30.38474401
Prkar1a	NM_021880	0.234068171	0.012607287	24	0	4.739870611	53.25477429	47.97950856	40.14618705	30.63395987	33.5143755	27.05043659	26.23706245	23.47528431	39.58898401	33.85766928	23.24122253	33.92904702	45.21561245	34.78663471
Pcsk9	NM_153565	0.234068171	0.012607287	24	11	4.673394187	29.9592467	21.27536258	6.757424165	4.284230105	6.144450801	8.853834707	9.167874803	4.83947342	13.66062998	10.22760903	14.91505977	14.58768904	18.63497608	10.89894919
Dpy30	NM_001146222	0.234068171	0.012607287	24	0	4.630543563	42.04659383	24.3940779	20.03852608	16.40622655	17.19087295	13.45181432	13.48994857	10.27238123	23.84887257	16.05379773	24.22941264	17.38714848	18.30653762	16.49690889
Timm10b	NM_019502	0.234068171	0.012607287	24	0	4.479718005	63.39979478	67.7235162	34.62912214	37.85363907	31.51836111	31.13897194	29.15038954	32.64720793	57.84544042	34.87258937	43.98993598	31.90919728	38.90636704	41.92115423
Nedd8	NM_008683	0.234068171	0.012607287	24	22	4.389217183	48.62311235	51.77833538	33.23232594	27.26085118	27.64305175	26.17279069	29.195854	28.90899767	36.65999771	29.52721158	32.92644851	33.85034222	31.73796467	38.46744653
Sfxn2	NM_053196	0.234068171	0.012607287	24	0	4.164041308	23.93220603	21.64603038	15.6961784	11.21385502	9.581619571	9.807334711	11.20246684	8.907965571	21.57422795	14.47194249	10.88372258	16.269638	16.51815253	14.6083842
Lrpap1	NM_013587	0.234068171	0.012607287	24	0	4.065494984	22.20653119	21.86785845	20.54302961	15.1011858	17.35173726	14.66099395	13.53252482	12.51650144	24.01398015	14.10162476	18.67923447	17.16035959	20.5475961	20.23722187
Abat	NM_172961	0.234068171	0.012607287	24	0	3.965152878	36.41752522	40.0668823	28.88096826	25.83980681	23.28460523	17.55728827	20.23223383	16.08370435	33.21799388	24.50339465	21.64532525	22.84671311	35.61656284	28.01266356
Nr1h4	NM_001163504	0.234068171	0.012607287	24	18	3.898727856	21.61694405	20.76062511	12.36352949	13.14008478	17.89231794	14.55391405	21.34201881	16.7568844	31.97478954	23.40595175	19.57326913	24.70276489	20.73842563	22.16588691
Irf6	NM_016851	0.234068171	0.012607287	24	0	3.636700791	14.33019392	14.77787354	11.07781261	9.485398645	5.93474103	5.776727384	2.394212276	2.367503842	10.36430126	7.434322457	9.158512203	9.26580746	10.35590828	6.978290621
1810011O10Rik	NM_026931	0.234068171	0.012607287	24	20	3.493119114	9.364368393	8.675433667	9.456810911	5.06538727	4.170875072	3.23325032	12.68281788	4.182007164	32.46856124	10.48099196	12.65709803	11.1040977	6.318683924	7.171228239
Stt3b	NM_024222	0.234068171	0.012607287	24	0	3.467080294	24.40738159	17.94058521	13.934712	11.21324718	9.103459752	9.911110459	9.385943356	9.708019547	17.7756465	15.86157411	11.20390156	14.81430243	15.85767917	15.86637375
Taco1	NM_027346	0.234068171	0.012607287	24	0	3.462398833	23.74279403	22.4505596	17.97788296	12.1220403	13.08131157	8.26002764	8.617231709	5.889283559	18.31627109	14.32818147	14.68599093	14.07016807	15.77964254	14.54048999
Snrpf	NM_027246	0.234068171	0.012607287	24	20	3.452239938	17.623465	11.69231997	6.439366935	8.350526513	6.688627616	8.08419997	6.810115427	7.458961616	13.09341501	10.94478263	19.76077165	10.36372501	9.849713175	7.526239538
Dag1	NM_001276481	0.234068171	0.012607287	24	0	3.318865373	21.76506127	19.72948201	15.99805752	11.20610577	12.79241119	9.934680139	10.47862055	8.964552872	18.80248072	9.106152374	12.2104982	14.62826456	19.86487506	15.92056717
Phpt1	NM_029293	0.234068171	0.012607287	24	0	3.279510308	25.99481105	25.0206621	21.5386175	14.55992466	18.93892666	14.29335038	7.048935457	10.64070855	27.68214979	18.04355359	17.90181343	20.08179071	23.51221855	24.03541014
Echdc2	NM_026728	0.234068171	0.012607287	24	0	3.186349992	19.14715342	19.74378816	16.19865381	9.840712667	11.45111872	8.022268289	7.344857292	7.505672318	18.6526941	8.184340664	8.955337419	10.87207566	11.54679213	14.13712562
Srxn1	NM_029688	0.234068171	0.012607287	24	0	3.122759738	17.55940879	15.58073363	15.28619992	9.482895167	7.759592624	4.927652285	5.066645994	4.912390351	12.83045673	7.466298038	6.452521765	7.769348537	11.56546966	10.53673535
Snx10	NM_001127348	0.234068171	0.012607287	24	18	3.094286046	7.062476093	12.48533142	5.231301308	3.906774435	5.368833038	5.407593925	13.55349521	9.703921102	17.34861729	10.36366743	5.016279105	8.089932163	6.909500287	5.916148493
Adck5	NM_172960	0.234068171	0.012607287	24	3	3.08750049	16.87198769	15.3428431	12.97200932	11.45130011	9.859034446	6.00651245	6.075951937	5.7887027	8.051122167	3.393616336	8.145197794	7.142681123	11.44056032	11.39281277
Mvd	NM_138656	0.234068171	0.012607287	24	21	3.078437357	11.84450854	5.100888912	1.241162111	1.121395897	0.509769892	2.820426339	2.146526974	1.573666536	4.347970169	4.656040555	6.265708288	7.363569552	7.417988476	3.941422202
Nudt4	NM_027722	0.234068171	0.012607287	24	0	3.011177368	28.38280601	37.40224819	22.79210762	20.73483736	21.7776453	15.23524065	16.95438589	14.56762272	29.42419989	18.53365975	17.89778372	22.72956841	27.67824428	28.1287947
Tardbp	NM_001003899	0.234068171	0.012607287	24	21	3.001922998	9.660300866	6.613283222	4.301016336	6.324865765	3.496937066	4.813080622	4.391772435	2.793230548	9.419527322	7.845940311	8.186353574	13.6073336	8.781269712	7.347650803
Ppil1	NM_026845	0.234068171	0.012607287	24	0	2.954040343	13.50245112	8.38726196	7.432229521	6.590343467	4.639348797	3.627807029	1.523511584	3.487278263	13.89489689	5.763142501	8.816992714	9.590711029	10.7397475	6.075398181
Emg1	NM_013536	0.234068171	0.012607287	24	11	2.952940496	22.48405815	18.84417969	10.1701643	9.269762502	11.98216754	7.103307085	8.146427197	7.737318173	15.40778517	12.26839246	14.19632188	12.15737182	14.16905461	12.27640712
Casp6	NM_009811	0.234068171	0.012607287	24	8	2.903575617	9.126501469	10.05788629	12.64837677	8.535452842	18.17161288	10.46622541	17.42605952	8.276309831	7.929351319	6.149776886	5.037825185	6.359949398	9.706963709	8.344309053
Pnkp	NM_021549	0.234068171	0.012607287	24	0	2.835256695	14.59920194	12.67749661	11.15950816	8.447406615	7.349421073	5.627660656	4.334895835	3.776530608	10.12470041	6.11893161	4.719849931	8.406829664	9.415721981	9.487098881
Pim3	NM_145478	0.234068171	0.012607287	24	16	2.7421052	11.29543348	9.490698605	8.644163768	4.941083288	9.814034101	6.06751585	16.79486637	18.36521428	19.80531254	10.12912499	8.230996266	12.52208613	5.378064249	6.949073929
Nfic	NM_026756	0.234068171	0.012607287	24	20	2.736904403	9.875357443	9.799170948	5.3884848	3.308774874	3.121135687	2.448032385	4.032597025	3.643335214	11.45723156	6.273085921	8.416199509	4.911993086	7.134138047	5.41607892
Lmf1	NM_029624	0.234068171	0.012607287	24	0	2.709897765	23.0760407	23.74677141	17.41494737	15.4695074	13.5825732	12.57282138	11.93477942	13.29242277	25.48668478	16.85510278	15.39833333	15.5512384	18.05208756	17.46507154
Reep3	NM_178606	0.234068171	0.012607287	24	0	2.669945832	25.42278152	21.99342776	15.84136895	10.38454246	12.61468117	10.81374935	10.63806327	8.890493971	19.05562476	12.14988132	12.61300506	15.4287877	16.63593288	15.6154655
Crls1	NM_001024385	0.234068171	0.012607287	24	11	2.658753439	17.4014616	13.33117749	8.883889112	6.999596204	5.365788818	4.039657401	7.438751945	5.628294791	16.9330628	9.421170351	9.20465587	9.498188302	10.46735195	12.19598552
Mrpl54	NM_025317	0.234068171	0.012607287	24	0	2.657152821	25.77420264	19.2258901	13.91603649	15.85935233	11.90235859	9.574526662	12.71909437	10.35315551	17.48917322	12.11568166	15.66014015	13.70812866	16.05138443	14.49497985
Mme	NM_008604	0.234068171	0.012607287	24	20	2.599997161	10.80144652	8.124530116	6.019205035	4.447578869	4.823624495	3.83851478	6.377294758	5.083090308	13.20970706	8.805585988	6.396564936	11.20337133	8.733412348	11.99180833
Inhbc	NM_010565	0.234068171	0.012607287	24	0	2.500635494	52.88167762	43.43567407	32.56039215	27.64737299	29.41476008	25.05060412	20.86096179	27.03908041	60.05788198	30.37850014	30.76930071	29.08954128	34.52996039	36.02759552
Hnrnpab	NM_010448	0.234068171	0.012607287	24	22	2.487755016	18.05109639	19.60116018	12.07678029	12.12804785	9.057431707	9.671875318	13.03045531	10.97938723	14.49760411	12.66912888	14.83592224	12.55694293	16.07058465	12.834219
Rab21	NM_024454	0.234068171	0.012607287	24	0	2.476491493	19.47168144	13.62708516	16.51441704	9.039548656	10.42860181	8.071890567	5.356249671	7.634877945	14.84852622	10.00887521	11.57417842	10.45067738	14.28652091	11.83179099
Tfrc	NM_011638	0.234068171	0.012607287	24	18	2.458511062	13.02346509	7.208895285	5.475657243	5.796814586	3.227418769	7.437141637	9.682080583	6.609576723	18.66170071	13.65070218	7.758234567	9.273674273	5.550952379	6.618750629
Cacybp	NM_009786	0.234068171	0.012607287	24	20	2.454523548	14.30883581	9.382483458	12.1219988	8.528762867	8.262237758	8.188614878	9.396913936	8.767927684	17.24977657	21.1577715	10.86530718	14.29067131	10.79597383	13.57352371
Babam1	NM_026636	0.234068171	0.012607287	24	0	2.399237178	20.64158494	15.45951518	11.89374841	10.48063612	9.89325264	7.645506548	8.500714652	6.264515237	15.40756164	8.52607888	12.79508332	9.051124299	14.4344145	9.153534573
Pddc1	NM_172116	0.234068171	0.012607287	24	0	2.302003216	13.97240656	13.04779327	8.571249406	6.986205147	5.315725238	4.406458293	3.852030165	4.409222099	12.46562224	6.66310537	7.318103952	7.484033478	8.551341893	6.397303607
Prorsd1	NM_026465	0.234068171	0.012607287	24	22	2.253303736	12.37857846	11.95073011	7.881001852	6.433641286	5.654047482	6.112838264	6.904751243	7.529650769	8.274918325	7.852130402	10.05577729	9.863303938	8.684066645	4.5424641
Adap2	NM_172133	0.234068171	0.012607287	24	21	2.209803781	10.02904219	8.098092888	6.384384467	5.813229878	4.629126325	3.95797362	5.287006815	5.420532121	12.22706129	8.261919299	7.448288945	9.035840944	8.091759117	8.691720201
Dram2	NM_001286986	0.234068171	0.012607287	24	2	2.097435424	10.07373881	11.13725385	7.876341295	9.652693044	6.516582872	7.738349562	6.131886363	5.07848061	8.196632824	5.31682447	4.233110484	8.154207399	9.333248814	11.47258237
Ptp4a1	NM_011200	0.234068171	0.012607287	24	16	2.060626535	3.948528509	3.080057807	1.418196713	2.056166595	4.341712704	2.631988576	7.360626597	2.954280206	6.981282906	5.083987912	5.546154569	7.354252551	2.562064121	3.08880351
B230219D22Rik	NM_181278	0.234068171	0.012607287	24	0	2.039352033	13.73912022	12.38867108	12.37926237	9.567654359	8.597479844	5.338794031	9.015389749	5.825499342	17.58220073	9.438777484	11.02905738	10.92929454	13.09802284	11.36942569
Reep3	NM_001204915	0.234068171	0.012607287	24	0	2.037838527	13.23177598	10.01065303	8.795247779	7.742264212	5.48390034	6.363050469	4.652921901	5.449600347	10.71344124	7.166154721	4.233110484	8.995110036	9.849713175	13.44575378
Lpgat1	NM_001134829	0.234068171	0.012607287	24	20	1.98720889	7.646201161	8.993603606	5.021793446	4.676813857	4.416826981	4.034165838	6.367864099	5.521235865	8.68126771	5.998595441	8.170988113	5.905383162	5.587123366	5.998909754
Apex1	NM_009687	0.234068171	0.012607287	24	0	1.97317921	15.35348566	11.19706168	9.530869897	7.600877254	7.348300642	7.67616464	7.068237095	6.597157043	11.45857017	7.496131826	11.59405183	11.46106647	12.42866016	7.455013296
Slc25a44	NM_001145876	0.234068171	0.012607287	24	11	1.963908098	12.81483767	10.23658826	5.692788716	4.766545552	4.784180241	4.319139941	2.797786274	5.032510532	11.77048778	6.535784885	8.985782277	6.912005441	8.46949859	7.454332791
Dnajc25	NM_001033165	0.234068171	0.012607287	24	22	1.946099877	13.63320715	13.45726711	7.422293385	6.298035782	5.606140506	5.677789398	5.7542903	6.500750633	10.60712138	7.391007637	7.812354982	7.413519284	7.973577332	7.146765276
Tmem141	NM_001040130	0.234068171	0.012607287	24	0	1.9453297	10.87102105	9.071819006	5.841619794	5.158018194	4.533812628	4.89606477	2.834681884	3.138783155	10.59440301	3.714713715	8.658250561	6.425685309	6.748877546	4.599368607
Cadm1	NM_001025600	0.234068171	0.012607287	24	0	1.868634029	11.44123419	11.27365012	8.674175003	5.681554582	6.235931988	4.532088732	6.447859451	4.602390618	9.973764804	6.031527416	9.593677444	8.059979372	10.15677857	8.952073887
Pdcd6	NM_011051	0.234068171	0.012607287	24	0	1.859182893	60.07261039	55.34584536	32.77423964	33.41763279	30.78835113	25.73638235	29.47862673	30.58132988	49.63600631	33.20352646	31.92890032	30.8124177	42.85398769	40.54712296
Rnf128	NM_023270	0.234068171	0.012607287	24	0	1.849243647	34.26449779	37.59026233	22.55301997	22.22054026	21.21483688	15.94652871	20.57764806	16.26706525	33.43814247	19.64845878	19.01719122	23.1928735	26.46535082	30.40389757
Slc20a2	NM_011394	0.234068171	0.012607287	24	0	1.813282291	14.70841917	14.3719623	9.841704567	8.031457216	9.522294838	6.903749867	5.606988743	6.749561563	10.61747444	7.103605918	8.540266977	7.934154117	10.51036467	9.212759678
Fam195b	NM_001033231	0.234068171	0.012607287	24	2	1.79565165	19.25607291	12.2270203	13.73081766	11.00155117	8.870680537	9.186430806	8.462116248	5.053913813	11.51497705	6.203954864	7.712091221	7.224512167	14.62225461	14.35416819
Ccdc101	NM_029339	0.234068171	0.012607287	24	0	1.789989617	9.179823425	8.154370811	6.555374021	4.856202335	5.370447457	4.060558837	4.149176748	3.755662407	8.523044837	4.73969773	6.049854614	8.591661144	6.353569249	6.216211496
Mrps25	NM_025578	0.234068171	0.012607287	24	0	1.769536026	11.85929569	11.96173365	7.583857276	5.416409721	6.866745339	5.497335882	3.943905231	6.648628934	12.16099393	7.579820698	10.88918652	9.151130781	9.676911189	9.3747896
Mtmr4	NM_133215	0.234068171	0.012607287	24	0	1.660867678	13.02330052	8.746019933	7.710938128	5.042188647	5.001582837	4.447601695	4.377237675	4.325555646	9.508254127	6.846407075	5.411707125	6.386299003	9.882821454	6.071588199
Vat1	NM_012037	0.234068171	0.012607287	24	0	1.631946541	15.77344748	13.97111872	13.20839155	6.777762646	7.177687388	6.294940419	5.617150738	5.613414543	14.5384137	9.729481318	7.870867141	7.909681598	11.88758487	10.82592091
Immt	NM_029673	0.234068171	0.012607287	24	0	1.609266061	7.726558305	8.106168245	6.398772963	4.35325538	4.672261639	5.103031841	4.747534533	4.285151859	7.785356729	7.134243391	5.939984567	7.37887773	8.041113266	7.575950499
Tm9sf1	NM_028780	0.234068171	0.012607287	24	0	1.592237956	15.72824414	13.28863118	10.45707781	8.904549601	7.946701861	7.562238655	7.23374697	6.970823823	13.90609051	7.409623168	8.319076734	9.464506784	10.14227891	9.190457522
C78339	NM_001033192	0.234068171	0.012607287	24	0	1.585851132	17.52144063	12.98846109	9.662829734	8.04050884	7.958911313	5.435981687	8.117624488	7.241167292	14.95278792	9.474775873	8.844492106	10.36749226	11.84927901	13.39255657
Rsu1	NM_009105	0.234068171	0.012607287	24	0	1.544172688	15.22014303	15.76148831	12.72924804	11.31528884	10.36590604	10.71124639	7.272020204	10.05386849	16.12928194	12.25515105	12.18216262	12.89503635	13.69003456	11.54747944
Tinagl1	NM_001168333	0.234068171	0.012607287	24	0	1.472266081	13.58220196	11.50832065	7.040029348	5.271372439	4.957930689	3.929459708	3.798970945	5.718823531	8.223491236	3.013222713	5.444083055	5.737856334	9.088791127	7.978459939
Slc17a3	NM_001164743	0.234068171	0.012607287	24	0	1.467967452	5.89114364	5.134289909	2.98908857	3.472037908	2.407819794	2.54341027	1.373324143	1.659384661	4.540458431	5.444040979	3.555211636	4.903941653	4.839577685	3.160368983
Dnajb2	NM_001159883	0.234068171	0.012607287	24	0	1.45026428	8.466219426	6.684498215	4.997830268	4.785149409	4.269707038	3.475601534	3.108564192	2.70418241	7.707568325	5.143449759	5.546299635	6.320690451	6.019269162	4.413535532
Aagab	NM_025857	0.234068171	0.012607287	24	0	1.415852744	13.64569593	11.01491681	10.69238256	6.690398771	7.627302576	5.53131368	6.922115312	5.594796926	8.563649447	6.592079597	8.59439775	6.373054975	9.818543196	10.74156339
Cdpf1	NM_001164625	0.234068171	0.012607287	24	0	1.407419591	4.125839006	2.455529957	3.593332512	1.917610895	1.637898533	1.357732247	0	0.219126426	2.060376095	0.778000804	2.938174323	3.03020454	2.40035027	2.656319837
Shroom1	NM_027917	0.234068171	0.012607287	24	0	1.373835545	8.287097149	5.816592528	5.834521835	2.911366723	3.962546567	2.843643937	2.797992304	2.268584202	7.977524777	3.67478549	4.080433283	4.786540797	5.672860322	5.395481564
Hdac3	NM_010411	0.234068171	0.012607287	24	2	1.372925017	10.24942401	8.152588944	7.403024711	6.53914276	5.564729463	4.30121578	5.380251557	4.886212109	7.956410803	4.182057281	6.326398277	5.881674568	8.676032399	6.682175291
Vps37b	NM_177876	0.234068171	0.012607287	24	20	1.367578612	6.32911886	5.066146016	4.009195901	3.132097795	2.752258253	2.490980322	4.109964398	3.934280424	12.20347775	6.605272323	4.70755225	5.060973197	5.667905125	6.258662353
Oasl1	NM_145209	0.234068171	0.012607287	24	0	1.353729019	12.84563633	10.91533522	7.531231155	5.542683546	3.628221608	3.803792004	2.630878073	1.561500914	4.762594362	5.223973435	3.500723787	4.03426818	6.534349836	4.256522948
Sdf4	NM_011341	0.234068171	0.012607287	24	2	1.321229476	39.97338227	27.06864671	22.89397142	23.42566218	21.55716153	17.15657046	22.63921777	17.10472958	28.37472083	18.03769362	22.59174597	22.38990625	30.96793477	28.97914947
Als2	NM_001159948	0.234068171	0.012607287	24	0	1.311412062	6.122154888	3.092093749	3.77033922	2.760267893	1.684452975	1.915722496	1.461944277	1.708920674	3.520161594	2.850549079	2.762942538	3.848955051	3.573578553	3.08160989
Mef2d	NM_133665	0.234068171	0.012607287	24	22	1.303608021	7.010317396	4.322604509	3.705453502	3.190344753	2.372262045	2.143839012	2.914172578	2.479024365	6.680832327	3.104330624	4.923642151	3.784288042	6.177926607	3.147066631
Sumf1	NM_145937	0.234068171	0.012607287	24	0	1.292147992	13.77208532	15.1325334	8.442082799	8.046748943	9.776166596	5.527815063	5.903930713	6.813418124	13.05992076	7.134462569	8.961835784	8.157084387	9.584935939	11.00611373
Ddx39	NM_197982	0.234068171	0.012607287	24	0	1.262823284	7.623832947	6.360225133	4.629517888	3.395114371	3.384510043	2.843616073	2.618494456	2.393866396	5.848365661	4.047304729	3.42768335	4.652624602	5.490004065	3.137401962
Mospd2	NM_029730	0.234068171	0.012607287	24	0	1.262515807	7.726857716	8.893000383	6.103252186	3.459473709	3.918755916	5.42536907	3.905836647	3.19154678	6.53896137	6.702371791	4.191192096	7.210836047	6.35097336	7.933063297
Carkd	NM_026995	0.234068171	0.012607287	24	0	1.258137575	16.69723851	14.36316838	8.700012383	7.722980864	7.996972549	5.969174857	6.96531482	6.572592082	11.64347696	6.975363372	7.552015951	9.674254981	9.579858019	8.845908936
Mpv17l	NM_033564	0.234068171	0.012607287	24	0	1.22636044	19.69621172	20.15686317	9.828374746	10.55180222	9.140231603	5.552238399	5.877740205	8.817466652	9.78304961	9.544545945	8.34079431	12.06423391	9.392767718	10.24189298
Snta1	NM_009228	0.234068171	0.012607287	24	20	1.224719656	9.347216426	8.215445416	4.326778909	4.008152632	4.106074483	2.423503003	4.605833213	4.400005935	11.08272218	6.246353816	5.198118817	5.74016778	5.250548506	6.259297411
Fkbp8	NM_010223	0.234068171	0.012607287	24	0	1.201807727	10.91232208	7.03368842	5.824182123	4.975293939	6.054719197	3.130071259	3.079336453	4.63141689	7.206001192	4.299002784	6.331029677	5.060438738	6.884998513	6.234422304
Slc35f6	NM_175675	0.234068171	0.012607287	24	0	1.200830025	15.89528181	10.83535598	10.81641859	8.768430463	8.242650268	7.409904478	6.273671828	5.14511204	13.32844249	8.088489541	7.54105694	9.108134585	10.00857952	10.76333181
Mrpl3	NM_053159	0.234068171	0.012607287	24	0	1.19079577	11.40946034	10.69355072	7.412814083	5.843753891	5.942375774	4.783511557	5.08712776	5.290140097	7.306484832	6.11893161	4.906774681	7.566146698	6.538171676	8.218307541
Dnm1l	NM_001276340	0.234068171	0.012607287	24	22	1.187313569	4.57642933	4.285174135	3.877007997	2.718400919	2.582775616	2.571117812	2.658417964	2.57118541	4.337532915	4.073094991	3.134383443	4.466094127	4.979882918	3.952326908
Tubg1	NM_134024	0.234068171	0.012607287	24	0	1.181622106	12.16432414	9.547165807	6.776797064	5.565748695	5.555001389	4.798360595	3.266183157	4.359498378	12.04077225	6.774299683	5.156387609	7.226067398	9.500277674	6.758596481
Ado	NM_001005419	0.234068171	0.012607287	24	0	1.181094314	12.71631511	6.311479341	6.818265603	5.453205982	4.661050998	2.601034409	3.050364202	3.381737043	8.371470233	4.641159744	5.939606941	5.50140245	6.964055018	7.90843139
Ttyh2	NM_053273	0.234068171	0.012607287	24	0	1.17534892	37.0959661	35.1528499	24.83786461	19.45365789	22.25933542	18.77438371	16.12126863	16.62592923	33.35359314	22.88448417	19.71669611	20.43657809	31.86345183	23.72463102
Itch	NM_001243712	0.234068171	0.012607287	24	18	1.166852821	5.892587548	6.873494444	4.543482062	3.837441247	4.907962214	4.924398478	7.297251735	5.631701315	7.567430719	7.590160235	5.204361479	5.850838462	5.30106091	7.064560492
Bik	NM_007546	0.234068171	0.012607287	24	0	1.161049079	4.26934645	3.724220434	3.41150596	3.579540337	2.503720993	2.056347204	0.857799388	1.182114025	2.84535395	2.160248899	4.011405129	2.449320047	3.348902479	2.207696931
Lbr	NM_133815	0.234068171	0.012607287	24	21	1.150523861	4.876330211	3.857849381	3.16903208	2.819745733	2.37695031	2.698310456	2.268060516	2.382667341	6.020096642	3.672718918	4.325396905	4.119152902	3.30421688	2.705118045
Mpzl1	NM_001083897	0.234068171	0.012607287	24	0	1.149083005	2.213735196	3.023939669	2.025094862	1.566048898	0.316926708	0.779743649	0.345091708	0.154524709	1.143522864	0.400046092	1.987633172	1.36073336	1.31329509	0.696874031
Sec24c	NM_172596	0.234068171	0.012607287	24	0	1.148303503	10.52728903	9.198155325	6.690147048	5.113337446	5.06620066	5.012212292	4.230432105	4.677509473	8.592071886	7.278732278	5.994553927	6.393956936	7.108688979	6.50992252
P2ry4	NM_020621	0.234068171	0.012607287	24	0	1.130957153	5.91322223	5.570856051	4.252569756	3.960052416	3.450199342	2.698938752	4.658123525	2.15253776	4.50272609	3.163007885	3.874157833	5.333622448	5.07492147	4.982745844
Spop	NM_025287	0.234068171	0.012607287	24	22	1.110814583	3.995377694	2.803506127	1.986775502	2.56621458	1.538026671	1.597112037	0.759254483	1.617551434	3.253590534	3.094321379	3.522082116	2.219377939	3.292016435	3.239905256
Sike1	NM_025679	0.234068171	0.012607287	24	2	1.099680387	5.207777675	5.397420919	6.366518964	3.242337262	4.89169484	3.287695667	1.457530194	3.073698019	4.781738831	3.652594757	4.124535239	5.09453311	5.995477585	5.272003541
Antxr2	NM_133738	0.234068171	0.012607287	24	0	1.089272634	9.446038604	7.535502095	6.678878647	4.244732125	4.041303607	4.865904207	5.138414515	2.591541195	7.551891847	5.925000647	5.994066436	6.161020653	8.130564058	6.336259159
Ppp2r4	NM_138748	0.234068171	0.012607287	24	0	1.078566888	10.93772194	9.765102877	7.443995997	6.753196263	5.68113201	4.168476198	5.714389003	4.650093415	8.490516695	6.783621045	6.16764867	5.834723539	8.568945517	8.108765818
Trim7	NM_053166	0.234068171	0.012607287	24	20	1.016637444	2.25444037	1.957130312	2.128431766	1.063229803	0.737403726	0.727138332	0.893235962	0.860595534	3.776222854	2.749963238	1.234443644	3.143608422	1.755394427	0.919045752
Kank1	NM_181404	0.234068171	0.012607287	24	0	1.008626675	4.936431833	4.486758781	4.231738103	3.158417945	3.838075647	2.383231528	1.934616012	1.526215556	4.30008122	2.927228025	4.191169012	3.136690502	4.84518979	3.309331797
Zkscan3	NM_001145778	0.234068171	0.012607287	24	0	0.999016754	5.307731798	4.273865431	6.807124403	4.50274457	3.705119651	3.089921528	1.973735574	1.961597574	4.006769827	3.655290697	3.852407546	5.130432287	5.200933539	3.865193542
Cldn5	NM_013805	0.234068171	0.012607287	24	0	0.977893298	13.07242548	6.780867128	4.405331624	3.909991022	4.579445551	3.391310919	3.704195394	2.51191256	8.247805224	5.591732078	6.340864791	5.087145358	6.912872091	6.11075412
Noc2l	NM_021303	0.234068171	0.012607287	24	11	0.931251059	5.678230779	4.709706457	3.86014236	3.40056332	3.207298285	2.63734689	3.218226668	2.524161124	4.709968879	3.909021817	4.282446017	4.508563198	5.003654293	3.853434643
Tm9sf3	NM_133352	0.234068171	0.012607287	24	0	0.910006415	28.05622475	26.26622248	17.79355399	16.00731411	17.36348029	17.5908017	16.01665602	17.86675497	26.03608702	18.37447044	19.22681864	19.84306228	20.20281885	23.47622588
Pomt1	NM_145145	0.234068171	0.012607287	24	0	0.904775809	7.640184331	7.108199653	4.698353721	4.039578447	3.829885083	2.854943934	3.497176019	2.670522537	5.258654269	2.937144233	3.335328879	4.450656029	5.215330703	4.550045619
Impa1	NM_018864	0.234068171	0.012607287	24	0	0.900588506	18.03297959	11.10750554	14.29826072	9.522288036	9.833881065	10.07493473	9.242193079	7.041473435	12.62149095	10.36117316	11.8005527	10.63533474	14.36564665	10.65085162
Itfg1	NM_028007	0.234068171	0.012607287	24	0	0.897410668	15.43263758	13.37056189	8.469391058	9.495317554	7.956938578	7.512650205	7.644549093	7.694570559	10.673799	6.931009348	7.664680825	11.49931224	9.833566104	11.62248794
2810006K23Rik	NM_001134717	0.234068171	0.012607287	24	11	0.888623182	4.002512297	3.409716869	3.162094193	2.370959123	2.01524048	1.995678575	2.290787345	1.842329243	3.652107869	2.431957223	3.844656062	3.032068899	4.121890839	2.904146778
Diap1	NM_007858	0.234068171	0.012607287	24	0	0.88287998	7.934861032	7.847912873	6.138588194	4.920085324	4.719808902	4.221149069	4.012648599	2.863170483	6.859529232	6.356566197	4.347452636	5.269453488	6.812391264	6.272865782
Rtca	NM_025517	0.234068171	0.012607287	24	0	0.874033767	3.936897341	4.672886925	3.428360469	1.998821192	2.831558292	1.591889912	1.200143292	2.379617191	3.771309735	2.192290061	4.021180375	2.899923553	3.848385202	3.022833913
Arfgap2	NM_001166024	0.234068171	0.012607287	24	0	0.866539689	14.93072003	8.819675012	8.440812421	8.395831971	7.958777442	7.069037337	7.65239477	6.650856338	10.7304467	8.321986128	9.882333469	9.517488948	12.63493169	8.18866137
Hnrnph3	NM_001079824	0.234068171	0.012607287	24	11	0.856863788	4.472942451	2.856505224	2.025995304	1.648812836	1.827366423	1.259392383	1.128458433	1.462067245	2.677033295	3.121746964	3.266591039	2.477635886	3.956965697	2.196965877
Tsr2	NM_175146	0.234068171	0.012607287	24	20	0.81741049	5.8369971	2.372400036	1.788996062	1.607996636	1.856992429	0.994513156	2.126011413	1.521102606	3.405343824	2.57172488	3.98091303	2.763989637	3.078035367	1.84236072
Pvrl3	NM_021496	0.234068171	0.012607287	24	0	0.80975385	4.45769997	6.201416831	3.477481901	2.26353286	2.582020533	1.891225019	1.983552337	2.004276375	3.846035377	2.359935772	2.550973055	3.255087645	3.302550888	5.120794352
Sirt7	NM_153056	0.234068171	0.012607287	24	0	0.806839172	11.65574062	12.01499359	8.823461539	5.359293135	6.539569758	6.016557205	4.823190072	4.955745803	8.69689799	5.834360921	6.452391268	6.922138608	8.502115601	7.226687716
Rora	NM_013646	0.234068171	0.012607287	24	0	0.80453402	12.0611078	10.56629095	5.884063685	4.966355559	5.735585642	4.746280762	4.67443261	3.66959252	8.525296711	6.579288507	4.617541691	8.533853575	8.606728338	5.885720786
Btbd1	NM_146193	0.234068171	0.012607287	24	0	0.804377167	5.489784626	3.627944874	3.102761989	1.842949815	1.695038336	1.123686996	1.772938955	1.261054619	3.200651025	1.992032796	2.832599435	2.258594306	2.38169294	2.976566047
Wdfy1	NM_001111279	0.234068171	0.012607287	24	0	0.789248895	4.972226658	3.898902443	3.38528991	3.552257255	3.014668685	2.436090764	2.326663604	1.653602833	3.10080088	2.596814879	3.768129406	2.339797606	3.93988527	2.386368634
Ppie	NM_019489	0.234068171	0.012607287	24	0	0.780297574	8.794002655	5.539218739	4.750925334	2.943309746	3.743104474	3.578519101	3.213431089	2.391026023	5.460617781	4.152353128	5.132667962	3.548756436	5.562960929	4.900807141
Ivns1abp	NM_001039512	0.234068171	0.012607287	24	20	0.779052114	3.326532442	2.578306454	1.799218896	1.476560389	1.109243478	1.648341806	1.271909437	1.547178651	4.6312676	4.809125525	2.290295496	2.483338381	2.380347351	1.831384954
Rai14	NM_001166408	0.234068171	0.012607287	24	0	0.765598929	3.303401365	2.027881481	2.728078212	1.796168734	1.990908329	1.645357824	0.770451354	1.193265374	2.764160598	2.080496532	3.255812904	3.558199592	3.460981953	3.643960716
Mrpl19	NM_026490	0.234068171	0.012607287	24	0	0.761900883	6.104288161	9.447903788	4.369211517	4.091341053	3.158413425	2.800146632	4.68001083	2.964810559	6.468598313	3.699056334	4.344079972	4.776546896	5.295907426	6.469473028
Stim2	NM_001081103	0.234068171	0.012607287	24	18	0.713267975	4.807306995	3.940039354	2.086069052	2.132249648	3.097045176	3.196224589	4.204937832	3.411557587	6.098578215	4.943503321	3.902116793	3.648078712	3.657333176	4.136405108
Rabep1	NM_019400	0.234068171	0.012607287	24	0	0.704044008	2.538329531	3.020985521	2.545374008	1.899814042	1.549705422	1.448371829	1.425776644	1.288676918	2.707419529	2.148076466	2.150718872	2.888795879	2.868071934	1.999430225
Chst13	NM_027928	0.234068171	0.012607287	24	0	0.675149683	12.07106883	10.02674732	4.214311423	3.555570201	5.164207518	2.564605356	2.165626533	3.259505584	9.864686473	4.454594881	3.847812594	5.507730265	7.094138656	7.190246701
Med24	NM_011869	0.234068171	0.012607287	24	0	0.669849081	3.784881605	2.786416972	3.423295733	2.495614179	2.008486888	1.349270129	1.272179157	1.104335023	2.622149246	2.032366166	1.466421821	2.30235533	2.904018778	2.447743558
Hnrnpf	NM_001166427	0.234068171	0.012607287	24	0	0.669837251	11.3677779	8.90499418	6.216046508	3.865256659	4.020768958	3.291571255	2.758357815	3.732330249	7.199088308	3.680974888	3.899070111	5.13144026	9.232622711	4.932860613
Emilin1	NM_133918	0.234068171	0.012607287	24	1	0.654243073	7.052607705	4.157740988	3.08795949	3.735287299	2.926196448	2.580423517	2.142098969	1.840963626	3.500215743	2.442759325	3.022225821	2.575626074	3.970877484	2.952772444
Bmi1	NM_007552	0.234068171	0.012607287	24	22	0.652089501	2.305974163	2.228166072	1.536129649	1.118606355	1.496598343	0.861344728	0.862729269	1.20722429	2.186146652	1.238237905	3.187240062	1.406931097	1.793620609	1.904789019
Ntn4	NM_021320	0.234068171	0.012607287	24	4	0.627022945	1.886534458	1.929624257	2.087355863	1.699284177	1.317163547	1.356552978	0.501623297	0.871969647	1.127884579	0.540553637	1.035825046	0.812539825	1.835058028	1.282336991
Mib1	NM_144860	0.234068171	0.012607287	24	11	0.605435999	6.04753349	3.938367381	3.10082005	3.015567034	2.910937159	2.847115199	3.043197252	2.649077302	4.197441691	3.635181689	4.324260674	3.611489135	4.327607578	3.965116258
Dact2	NM_172826	0.234068171	0.012607287	24	0	0.603769932	5.978212995	3.031298209	2.537284793	2.553436964	2.13517333	1.487575822	1.477010744	1.584541684	4.210570434	1.956821045	2.438293846	2.507560154	2.563267497	2.525316833
Mcm4	NM_008565	0.234068171	0.012607287	24	0	0.597913145	2.340216007	2.183484584	1.789080772	1.658444225	0.970634001	1.721006526	0.591928932	0.937769588	1.337907705	2.380784749	3.377005949	1.854827955	2.331022608	1.824807498
Kars	NM_001130868	0.234068171	0.012607287	24	0	0.595403578	17.54947699	14.4754278	10.12172968	8.733734236	9.568748683	8.497497029	9.392846411	8.12369084	15.61510223	12.04259631	9.681893228	12.41887257	15.45331602	14.08757657
Bach1	NM_007520	0.234068171	0.012607287	24	16	0.584251904	3.509645424	4.396029949	3.234628985	3.314949822	3.711773555	3.597514439	7.438851019	4.580068469	5.92287135	4.990329469	3.939078657	3.295957664	3.651991082	2.342402021
Lims1	NM_001193303	0.234068171	0.012607287	24	0	0.582577298	4.797624167	4.166959926	2.79689675	1.999932575	1.620647938	1.866933789	1.18765328	1.422329709	2.384887257	1.79241431	1.067736828	2.937947026	3.954809078	1.862554229
Mrps2	NM_080452	0.234068171	0.012607287	24	22	0.580471816	2.934258729	3.544063855	1.758508227	1.176266477	1.617306396	0.959022996	1.738164419	0.896084009	1.997177592	1.643782913	3.045717185	1.776902669	1.861629638	1.655255431
Unc45a	NM_133952	0.234068171	0.012607287	24	0	0.56902607	4.036431893	3.18646631	2.702986786	1.741897608	1.500701679	1.8982624	1.598033634	1.342474334	3.087896518	2.925881908	2.006965891	2.486509582	2.806750894	2.997739477
Acot3	NM_134246	0.234068171	0.012607287	24	18	0.542988583	0.914154043	0.417781138	0.064906887	0.077680997	0.550219979	0.136001799	0.431364635	0.905418218	4.2671901	1.857356858	0.319978825	1.57492287	0.638407335	0.783983285
Bcs1l	NM_025784	0.234068171	0.012607287	24	0	0.538237663	5.975042281	4.050449534	4.041618288	3.853572133	2.331458438	2.764285373	3.056998313	2.570174738	4.95322738	3.765300542	3.696012097	4.329606144	4.382886724	5.905757341
Slc16a5	NM_001080934	0.234068171	0.012607287	24	20	0.533322734	0.957866191	1.707852566	0.134806611	0.243798821	0.101579073	0.177848507	0.730001689	0.211728568	3.628486011	1.714483253	0.260616238	1.01764247	0.568252683	1.302618382
Pi4k2b	NM_025951	0.234068171	0.012607287	24	21	0.532580547	1.797859113	2.382230555	1.419924641	1.402431849	1.084578606	1.002179569	1.229842516	0.989666514	2.691359155	1.612126044	1.837761239	2.07446557	1.218088196	1.428220296
Irak2	NM_172161	0.234068171	0.012607287	24	0	0.532112671	3.449110275	2.680554406	2.13003114	1.801999306	1.643229314	1.377510185	0.934458253	0.922303831	3.328696213	1.711726849	1.516434545	2.723654393	2.597030483	2.10541106
Rrp12	NM_199447	0.234068171	0.012607287	24	20	0.527816124	4.508363915	2.05733591	1.743013041	1.565185109	1.259141245	1.413998629	1.805592906	1.421597493	3.730538819	2.871593958	1.927634417	2.122533889	2.64687273	1.801648075
Tmem201	NM_001284273	0.234068171	0.012607287	24	0	0.523277513	2.729682716	2.963570637	1.571194289	0.945029507	1.215796423	1.238085344	0.586485907	0.704352931	1.878810385	1.640583113	2.102903435	1.622713633	1.528403769	1.773424259
Fam122a	NM_026520	0.234068171	0.012607287	24	11	0.520958981	5.637341263	4.055082921	2.591704556	2.481415507	2.544341177	1.310214516	1.671646451	2.460697173	5.243909738	2.553614141	4.323293024	2.802919068	4.404625258	2.756087718
Eri3	NM_080469	0.234068171	0.012607287	24	0	0.516222446	3.863948568	2.677766347	2.953744845	1.971668175	1.876168494	1.641707178	1.342917285	1.098753218	3.422185287	1.60255853	2.002646317	2.059270069	2.718170105	2.523635216
Cc2d1a	NM_145970	0.234068171	0.012607287	24	0	0.506447222	2.773037859	1.941248762	2.415940318	1.629867585	1.225024232	1.142242046	0.67753197	0.757670863	2.147449057	1.358132545	1.560712637	1.767654682	2.465039564	1.23708073
B3galnt2	NM_178640	0.234068171	0.012607287	24	0	0.499568191	3.896625728	2.353216208	2.072384165	1.584692337	1.254501552	0.981155837	1.038796467	1.365888054	3.315255363	1.653251708	1.91987295	2.065398849	2.364712885	2.792473797
Tbc1d9b	NM_029745	0.234068171	0.012607287	24	1	0.475005025	5.593666196	3.400495136	3.594987205	3.248088117	2.975957049	2.082595769	1.897964827	1.887687985	3.767924573	2.984521811	2.081750634	2.992302894	4.403122182	4.028893878
Gm14393	NM_001085546	0.234068171	0.012607287	24	22	0.469346922	1.598151078	1.378773505	0.899671925	0.646040034	0.177953499	0.366550304	1.115155022	0.474109903	1.214026319	0.660121894	1.087062382	1.309796817	1.000772996	0.684203594
Dus4l	NM_028002	0.234068171	0.012607287	24	22	0.452284219	1.614181914	1.830279273	1.038510186	0.704307705	0.630918909	0.528895886	1.163999808	0.724334574	0.95293572	0.809617092	1.555975463	1.343934182	1.216013972	0.7433323
Nsmce2	NM_026746	0.234068171	0.012607287	24	8	0.449272467	1.771692353	2.018107616	3.036696281	2.146637297	3.040956672	1.962390333	2.407059569	2.195877446	2.132361045	1.686718342	0	1.542531744	2.312888114	2.163412985
Tek	NM_013690	0.234068171	0.012607287	24	0	0.449095728	3.060395274	1.974482236	1.473149355	1.625614935	1.557823177	1.146629594	1.339364966	0.863783492	2.280337093	1.016781698	1.650863462	2.00535504	1.920825633	1.789408688
Diap2	NM_172493	0.234068171	0.012607287	24	12	0.43820233	1.801493738	1.5909695	1.921055366	1.601779336	2.225964355	2.168130316	2.347285702	2.25266738	2.249628225	1.960298456	1.593779445	1.629916547	2.01105759	1.76887118
Mars2	NM_175439	0.234068171	0.012607287	24	20	0.431266324	1.96710502	1.671939339	0.96895127	0.733011673	0.665221588	0.718535103	0.976722264	0.898867069	2.092020096	1.342914357	1.110065067	1.277138819	1.411904278	1.245810982
Nfia	NM_010905	0.234068171	0.012607287	24	0	0.421573266	3.061515627	2.448293621	2.258606631	1.938331641	1.513029274	1.298563348	0.767085693	1.280748756	3.247007601	1.546066431	1.629440304	1.483707298	2.360834985	2.705897516
Gpr97	NM_173036	0.234068171	0.012607287	24	4	0.408169211	2.205566432	1.569817583	2.263358223	1.585036312	1.184089638	1.011732941	0.794056565	1.058437238	0.871231876	0.284692791	2.085314574	1.016784152	1.326621885	1.291402725
Dnajc17	NM_139139	0.234068171	0.012607287	24	0	0.405296524	2.219214739	1.957130312	0.647783581	1.085380424	1.443428571	0.371648481	0.571085287	0.361450124	0.959040725	0.712953432	2.120022781	0.898173835	1.430321385	2.061643174
Pank4	NM_172990	0.234068171	0.012607287	24	11	0.400907347	2.609658729	2.234754624	1.396547656	1.189514132	1.309936393	1.114757309	1.618633809	1.045740472	2.020592109	1.457199867	2.061734044	1.672311373	2.153430177	1.587033693
Mapk15	NM_177922	0.234068171	0.012607287	24	1	0.399378395	2.255210329	2.348184385	3.255984803	1.136944164	1.168991956	0.731288363	0.638460068	0.702960767	1.042072427	0.786975919	0.829414737	1.040998199	2.009413252	1.370899734
Zc3h14	NM_001008506	0.234068171	0.012607287	24	0	0.399076184	4.912575799	3.500349822	3.319278002	2.677988063	3.038088806	2.610153735	2.673889391	2.624873371	3.96914247	3.116726179	3.096328015	3.458155144	3.767026065	3.725737785
Ifnar2	NM_010509	0.234068171	0.012607287	24	11	0.397468067	1.061094878	1.558040937	0.259627546	0.798070031	0.305806473	0.505831253	0.614072964	0.28465078	0.637257324	0.601573071	1.030272378	0.941638095	0.844809707	0.630854386
Lzts2	NM_001130525	0.234068171	0.012607287	24	0	0.391618521	1.924705367	1.613843086	1.086489047	0.550134273	0.425087984	0.532656823	0.119022475	0.512971371	1.691676018	1.241786678	0.799792782	0.953121727	1.526632146	1.166511046
Ctu1	NM_145582	0.234068171	0.012607287	24	0	0.387070238	2.693754308	3.253577192	1.502130804	1.534088716	1.539358296	0.885954577	1.140915442	0.78228134	3.199942133	1.175645659	1.72304564	1.425530186	1.641618862	2.526666131
Zfp384	NM_001252083	0.234068171	0.012607287	24	0	0.385458527	2.331186464	2.140832074	1.784119258	1.187257287	1.372967688	1.140058403	0.904998109	0.583651541	1.983377149	1.114104641	2.201595654	1.191255739	1.635692441	1.467209152
Zc3h4	NM_198631	0.234068171	0.012607287	24	0	0.383723213	2.228224641	2.061275545	1.88235143	1.074931685	1.2916973	0.776348119	1.004045993	0.826953449	1.743825469	1.081968714	0.803404064	1.816118229	1.836520225	1.937032168
Mroh1	NM_001162489	0.234068171	0.012607287	24	0	0.38155754	3.365915277	3.417316599	2.434898196	1.75459644	1.751208363	1.297859948	1.674988088	1.511171145	3.486275212	1.988737887	1.977062413	2.120704185	2.665004662	2.318411997
Pip4k2b	NM_054051	0.234068171	0.012607287	24	0	0.378617575	4.464340639	4.565751013	2.881491302	1.936049461	2.331239727	1.836024289	1.397194792	1.291265674	3.863755492	2.225531146	1.192319287	2.371470398	4.451312685	3.871671301
Fam169b	NM_001013811	0.234068171	0.012607287	24	0	0.372943447	6.714402429	7.548750846	2.953744845	2.6288909	2.426323165	2.310012755	3.528449338	2.321309615	4.796448669	4.395589112	2.798879191	4.582885351	5.874754742	4.756940717
Rpp30	NM_019428	0.234068171	0.012607287	24	0	0.371950891	2.708167524	2.982369406	2.380242095	2.153734625	2.057658477	2.119192214	1.854224101	1.16758409	2.981793597	1.669701974	2.851997394	2.234039844	3.454750143	2.330887618
Dapk2	NM_010019	0.234068171	0.012607287	24	0	0.369386181	4.500121934	4.459773326	2.519790592	2.15860794	2.107134329	1.495284646	0.791445847	0.465140256	3.583280708	2.627329742	2.219605103	2.629525276	2.555601256	2.237530673
Slc43a1	NM_001081349	0.234068171	0.012607287	24	18	0.358056955	1.090195551	0.622984536	0.485037294	0.353826063	0.438580617	0.451696256	1.067193466	0.738892864	2.094445405	0.991406296	0.857328671	0.717355313	0.95738563	0.607554757
Gabbr2	NM_001081141	0.234068171	0.012607287	24	0	0.356324744	1.453394536	1.764585623	1.163352367	0.585483326	0.88503469	0.411477784	0.769376193	0.266308541	0.995036635	0.574534282	0.648768081	1.078453567	1.236453356	0.824683694
Ednra	NM_010332	0.234068171	0.012607287	24	0	0.350538569	1.999693888	1.288146862	1.444672249	1.367476622	0.67912866	0.98609267	1.236511271	0.39083533	1.446141327	0.433639792	1.885225843	1.481829068	1.868446762	1.99172147
Cbfb	NM_001161458	0.234068171	0.012607287	24	20	0.348285216	0.938317901	0.566660759	0.231097047	0.479402724	0.444045662	0.376620367	0.585084842	1.002924795	1.546749576	0.847821389	1.831759842	0.9719524	0.595312335	1.157883006
Tardbp	NM_001003898	0.234068171	0.012607287	24	0	0.337070861	3.366766496	5.047020464	1.905387396	3.468430444	2.08980195	1.692263998	1.667557245	0.945037861	3.138706164	2.485425387	1.773589698	2.168954181	2.908640132	3.232747184
Gabpb2	NM_029885	0.234068171	0.012607287	24	0	0.331210818	2.474983449	2.449598725	2.590631387	1.410416709	1.527219281	1.300886775	1.286056053	1.108546827	1.864439453	1.528126378	2.022986331	1.429756066	2.474324083	1.545242417
Tldc1	NM_028883	0.234068171	0.012607287	24	0	0.318101244	4.36317824	2.323309113	1.910402253	2.18312625	2.089626646	1.721693106	1.521220589	1.043041787	2.195386494	1.966945622	1.608374495	2.736419833	2.597726552	2.7954604
Stk4	NM_021420	0.234068171	0.012607287	24	0	0.311061567	5.194225404	3.635394453	2.360638143	2.494469203	2.450162332	2.151453513	2.186559368	1.734833362	2.927523506	1.901069726	1.836622028	2.626466854	3.57987522	2.951769511
Cd83	NM_009856	0.234068171	0.012607287	24	4	0.308710595	0.381191647	0.57003374	0.965655517	0.890319344	0.43658271	0.099919689	0	0	0.324318459	0.078726272	0	0.138850343	0.201014555	0.729584445
Thra	NM_178060	0.234068171	0.012607287	24	0	0.305907645	1.509890818	1.006168372	0.615507256	1.080410041	0.684097894	0.501548098	0.573549633	0.483360828	1.06313173	0.526889975	0.971780742	0.929281319	1.897871563	0.991260817
Daxx	NM_001199733	0.234068171	0.012607287	24	2	0.30245298	2.278907902	1.672414997	1.506190617	1.22442047	1.323383145	1.07845751	0.557609574	0.648377327	1.435766585	0.854924757	0.999921111	1.195238762	1.304421475	1.97309523
Tubgcp4	NM_153387	0.234068171	0.012607287	24	0	0.286938066	3.456442403	3.466089137	2.301615715	2.052734901	1.610766927	1.313936423	1.89582401	1.376127095	3.321954594	2.243993823	2.194334019	2.152284399	2.58425758	3.678491888
Nhlrc2	NM_025811	0.234068171	0.012607287	24	18	0.286061044	4.387121525	4.599461629	2.38821532	2.13846677	2.760540911	1.897647173	2.821252207	3.165092319	5.498651728	4.703596125	3.073042886	2.768388559	2.730748066	2.429158692
Slc43a1	NM_001083809	0.234068171	0.012607287	24	18	0.281670472	0.777889396	0.69920175	0.166337648	0.659788155	0.386758016	0.464711232	1.812358145	0.335894813	1.90853168	0.863053434	1.074975722	0.818746344	0.767943739	0.523009866
C3ar1	NM_009779	0.234068171	0.012607287	24	0	0.279515061	1.924338547	1.909856633	1.307934998	0.689455489	0.837164889	1.026428673	0.446479837	0.699734532	1.180328817	0.905764738	1.261448154	0.898597502	1.094412575	1.262262396
Ubtf	NM_011551	0.234068171	0.012607287	24	0	0.279384989	1.57865232	1.349898667	0.798252757	0.799422867	0.566236854	0.877959259	0.551707947	0.573399935	1.081627532	0.727084521	0.968509976	1.264555871	1.456829305	0.69942802
Cyb561d1	NM_001081320	0.234068171	0.012607287	24	0	0.278248627	2.050777771	1.576257221	1.040777675	1.172338538	0.975691394	0.705546452	0.813753372	1.115918069	0.793093176	0.808577255	1.207256353	1.010151402	1.462402829	1.150298619
Ppp6r2	NM_026813	0.234068171	0.012607287	24	0	0.275178618	3.399750423	2.653728203	2.475884792	1.810615271	1.776918433	1.548917565	1.94684921	1.322165645	2.479296912	1.638325275	1.990961229	1.857555832	2.817252739	2.209762638
Pkn1	NM_001199593	0.234068171	0.012607287	24	0	0.274572851	2.906836831	3.244346362	3.014791793	1.594984456	1.694608107	1.101743282	1.380988898	1.628724557	2.148481908	1.492736208	1.881040857	1.738476374	2.62037585	1.915194499
Szt2	NM_198170	0.234068171	0.012607287	24	0	0.273409419	0.955034509	1.107171333	0.694660704	0.770733146	0.336694215	0.353898007	0.384073837	0.262964484	0.854892494	0.620631944	0.426587231	0.523511523	0.875593856	0.673435015
Ncor1	NM_001252313	0.234068171	0.012607287	24	0	0.271929139	1.813689354	1.702060496	1.591091553	1.096726524	1.412222311	1.007543891	1.046846483	0.901079294	1.576393881	1.062644266	0.881379902	1.3973301	1.673728767	1.668408439
Pcdh12	NM_017378	0.234068171	0.012607287	24	2	0.269713891	1.827135557	1.260019821	1.413870011	1.296824995	0.954808853	1.116136799	0.729455353	0.835317363	1.43139876	0.771517464	1.343719652	0.991720923	1.611012409	1.760374672
Dqx1	NM_033606	0.234068171	0.012607287	24	0	0.252564347	1.605464543	1.496231694	1.16181519	0.850639373	0.860734095	0.545522537	0.778619173	0.399493721	1.062391388	0.666212852	0.883336596	1.023392777	1.316953294	0.849060449
Dhrs13	NM_183286	0.234068171	0.012607287	24	0	0.250002689	2.384475411	1.737156831	1.528764329	1.606509127	1.441342209	0.898479971	0.743415647	0.707382063	2.439288838	1.1080304	1.751673818	1.664726983	1.493174604	2.26187518
Tmpo	NM_001080131	0.234068171	0.012607287	24	0	0.243482598	4.606400117	4.342410871	2.158324787	1.44830086	1.813988394	1.339975621	1.167603522	1.893944297	2.987143705	1.989702933	1.626245323	2.273857061	2.358747102	2.832242774
Rrp1b	NM_028244	0.234068171	0.012607287	24	20	0.241215275	0.825564231	0.391731644	0.213009341	0.203944805	0.413668148	0.34488854	0.251260537	0.381776345	0.852903794	0.490190654	0.988325887	0.601429109	0.653019658	0.384628264
Nol6	NM_139236	0.234068171	0.012607287	24	0	0.237622143	9.098303416	7.505139737	4.442065051	4.37538215	4.106016594	3.247042955	3.551055295	3.087476123	7.055052597	4.795195349	4.369122634	4.305445396	5.027457766	5.559748131
Pdzd8	NM_001033222	0.234068171	0.012607287	24	0	0.235162133	3.191773828	2.397727595	1.77846001	1.691075345	1.26825945	1.284843501	1.516357634	1.445890533	2.565141293	1.587429132	1.488716294	2.153209283	2.215541412	2.585299371
Gbp6	NM_194336	0.234068171	0.012607287	24	0	0.231358779	0.716216057	1.012755399	0.619536764	0.472341145	0.070024723	0.192316783	0	0.051213181	0.297247688	0.151525525	0.186312885	0.256111843	0.64482574	0.123179043
Top3b	NM_011624	0.234068171	0.012607287	24	0	0.222221708	4.643285727	3.549408731	2.878793606	2.320264691	2.057082287	2.090199345	1.436071061	1.367328561	3.444848972	2.344983475	2.141285895	2.099507388	3.679359214	2.339944543
Wwp2	NM_025830	0.234068171	0.012607287	24	2	0.221672358	3.508715761	3.091992031	3.061814513	2.723227886	2.409735831	2.431149403	2.524439339	1.924232262	2.588583198	1.773603365	2.018787297	2.565060586	3.622883007	2.595255013
Ipo9	NM_153774	0.234068171	0.012607287	24	0	0.220141416	7.163470726	5.421054596	4.05767898	3.717214966	3.908254836	2.881145807	2.517083747	2.933555026	5.05562583	4.16916168	2.924114186	4.219581812	4.744909904	4.544690798
Prim1	NM_008921	0.234068171	0.012607287	24	0	0.217188519	2.022052575	1.46330742	0.75646875	1.191034105	0.70681496	0.915810676	0.361761091	0.925480722	0.827517604	0.851074421	1.013965909	1.549996033	1.20464118	2.959959914
Dvl2	NM_007888	0.234068171	0.012607287	24	0	0.215531975	1.493691183	1.494670408	0.666706607	0.656573296	0.878438158	0.385831191	0.566668449	0.503097601	1.394216855	1.048257424	0.928020429	1.1832464	1.231214147	1.002135156
Fbxl20	NM_028149	0.234068171	0.012607287	24	9	0.214824876	3.500668247	3.390433564	4.19631954	3.355819066	5.102810757	3.559753514	3.521020897	3.863560747	3.43658551	3.255945261	1.753062619	1.934987805	3.298298448	2.105966109
Ptpra	NM_008980	0.234068171	0.012607287	24	1	0.194664276	1.982748351	2.311871087	1.023164287	1.101064881	0.825768021	0.809120475	0.679717081	0.99397227	1.21590081	0.725915105	0.971039125	0.878157234	1.413891276	1.752188457
Mthfd1l	NM_001170785	0.234068171	0.012607287	24	18	0.192841743	0.152944857	0.105560141	0.078924648	0.164871356	0.07785303	0.115260481	0.726615089	0.389672725	0.715691503	0.615950483	0.441100318	0.26462573	0.151223846	0.169475199
Mgat5	NM_145128	0.234068171	0.012607287	24	2	0.19272697	1.3413825	1.18462729	1.231476605	0.93418747	0.809447943	0.661630374	0.467672546	0.521520893	1.043078288	0.708961994	0.637312356	0.818278845	0.931729625	1.413712562
Camkk2	NM_145358	0.234068171	0.012607287	24	22	0.190497514	0.493223943	0.4765816	0.323934554	0.260525695	0.219681175	0.090500273	0	0.250638507	0.486777429	0.199653318	0.991979587	0.377282817	0.309510396	0.7651445
Ehmt2	NM_001286575	0.234068171	0.012607287	24	0	0.175039855	1.088577142	1.304118522	0.848633323	0.70678113	0.658293038	0.393796254	0.551852411	0.601089587	1.12193749	0.703705813	0.923696556	0.614925109	1.143416123	0.817526849
Tcof1	NM_001198984	0.234068171	0.012607287	24	0	0.174237785	1.046871456	0.671830099	0.692723055	0.524656078	0.536391442	0.335792053	0.245403395	0.234607482	0.689774658	0.443793231	0.635626859	0.501745339	0.828073232	0.54948209
Exoc1	NM_027270	0.234068171	0.012607287	24	0	0.165396456	2.333688265	2.241590887	1.400432714	1.445125192	1.503731051	1.135713138	1.196631623	1.105554835	1.50172765	1.215932074	1.182231616	1.449837986	1.967756239	1.52028368
Pdxp	NM_020271	0.234068171	0.012607287	24	18	0.165358797	0.402078861	0.088298166	0	0	0	0.016767345	0.243117446	0.160742741	1.088466062	0.528436619	0.250619998	0.163101601	0.168659472	0.43817148
Sema4c	NM_001126047	0.234068171	0.012607287	24	0	0.159601857	1.062217492	0.793483601	0.722847917	0.555279414	0.256505429	0.399199526	0.308560931	0.381448135	0.370205244	0.370032357	0.945718203	0.391577945	0.673181836	0.442189134
Cenpo	NM_134046	0.234068171	0.012607287	24	0	0.157942359	0.859599956	0.605642456	0.893885445	0.225222756	0.335006419	0.295735456	0.059555616	0.332513321	0.457093131	0.46601726	0.518433912	0.433790836	0.561896389	1.212280194
Spatc1l	NM_029661	0.234068171	0.012607287	24	0	0.156433076	1.217138242	0.703631391	0.5329197	0.392493458	0.222404707	0.858958732	0.350281057	0.091494894	0.504495381	0.360943843	0.427959295	1.094156941	1.008011582	0.616183354
Tubb6	NM_026473	0.234068171	0.012607287	24	0	0.153551305	4.297999782	4.460604753	2.854160543	1.981960254	1.914322397	1.829178561	1.21096419	1.050042067	3.291070541	2.174747214	1.27334645	1.978695042	2.97474559	3.249584409
Sfswap	NM_172276	0.234068171	0.012607287	24	0	0.148853863	1.626417695	1.309615977	0.919823307	0.781248883	0.709312156	0.813420285	0.577500409	0.551873961	0.999381327	0.653136477	0.378596795	0.813560157	1.01102876	1.11499845
Tbc1d5	NM_001285991	0.234068171	0.012607287	24	0	0.148139641	1.606743288	1.930392726	1.792267578	1.315064102	1.255211514	1.105563013	0.906462089	0.722776865	1.301923565	1.290471266	0.786892898	1.235552393	1.435681012	1.321812679
Fancg	NM_001163233	0.234068171	0.012607287	24	22	0.141029919	0.294557182	0.390652493	0.136557346	0.272387911	0.115760567	0.222548399	0.122446733	0.135459972	0.368543704	0.375739025	0.462001512	0.353437236	0.511673412	0.452063089
Phf13	NM_172705	0.234068171	0.012607287	24	2	0.139438317	1.65869879	1.829203903	1.87089715	1.609886174	1.461503231	1.124771636	1.304086907	0.951423252	1.625974979	1.511757193	1.236166208	1.563004535	1.663802901	2.822339827
Nhsl1	NM_001163592	0.234068171	0.012607287	24	0	0.13842068	0.761901688	0.640640475	0.456111312	0.593575072	0.330340536	0.42063475	0.238241275	0.405224699	0.78016721	0.526366937	0.616391152	0.511456948	0.827550128	0.770215291
Slc43a1	NM_024497	0.234068171	0.012607287	24	18	0.137181511	0.681278689	0.807625544	0.223721609	0.190401082	0.202293643	0.234386079	0.409075277	0.351379325	0.772843988	0.547175506	0.490180328	0.434276604	0.436600761	0.320265512
Baz2b	NM_001001182	0.234068171	0.012607287	24	20	0.136817206	0.412254368	0.392676599	0.346699997	0.246588683	0.266469229	0.251375911	0.273779102	0.309522527	0.607390577	0.494236341	0.467267851	0.390978497	0.436115421	0.397050791
Zfp513	NM_001177901	0.234068171	0.012607287	24	1	0.13554945	1.207931973	1.291544977	0.663278537	0.809381222	0.732047776	0.617685351	0.535061354	0.319298506	1.16249214	0.486671499	0.724116656	0.669006197	1.041620874	1.438223882
Pja1	NM_008853	0.234068171	0.012607287	24	2	0.134376288	2.242757945	3.133131894	2.289323403	2.752621209	2.226510417	1.908845505	1.59503509	2.099286634	2.597831913	1.640695366	1.708586858	2.221957005	4.239117063	3.029549586
Fmnl2	NM_172409	0.234068171	0.012607287	24	0	0.133470956	1.320619631	0.722148007	1.048578844	0.650712838	0.364334027	0.519896074	0.475235118	0.433396864	0.670797183	0.555663547	0.488023758	0.628224081	0.909484134	0.701893069
Ube2j2	NM_001039157	0.234068171	0.012607287	24	22	0.128639063	1.142168331	2.093090111	1.1640128	0.965881502	0.368383443	0.487799811	1.096944121	0.596573716	0.871231876	0.96795549	1.380208208	1.104654388	1.235757372	0.972023557
Nrp2	NM_001077403	0.234068171	0.012607287	24	0	0.12605989	3.244428156	2.224747066	1.505895543	1.261586115	1.327619937	1.35154527	1.053226034	1.030717985	1.726447137	1.524803581	0.698709054	1.790438631	2.073623826	1.746152245
Rasa1	NM_145452	0.234068171	0.012607287	24	0	0.122361758	2.899700624	2.690910718	1.95170881	1.61001724	1.951022798	1.641455241	1.825196026	1.497237247	2.475818374	2.31901203	1.997555671	2.156460864	2.220455571	2.4434901
Ing2	NM_023503	0.234068171	0.012607287	24	2	0.120151865	1.405389846	1.284565493	1.172481695	1.146471994	1.860957538	1.045423083	0.726324184	0.890854195	1.131075054	0.823684125	1.21534348	0.968493494	1.296937322	1.848080171
Med23	NM_001166416	0.234068171	0.012607287	24	0	0.110093014	1.760795138	1.923736405	1.288892274	1.11210283	1.133197241	0.800591986	0.554611673	0.69738259	1.663074891	1.581162244	1.116861795	1.216353221	1.624916345	1.531502232
Camsap3	NM_001163749	0.234068171	0.012607287	24	0	0.106486334	2.197708268	2.043988623	1.527306181	1.162350738	1.088882265	0.871366675	1.126043173	0.865733007	1.782845609	1.194528236	1.239476683	1.00453181	1.635068109	1.645801782
Dennd6a	NM_001134465	0.234068171	0.012607287	24	0	0.103473534	1.393712271	1.406348975	0.869001292	0.843114873	0.746480263	0.744525552	0.740704515	0.775816205	0.975635696	0.867160125	0.53760176	0.92214988	0.944270023	1.032525424
Smo	NM_176996	0.234068171	0.012607287	24	4	0.100413868	0.430703299	0.325133222	0.397789999	0.253908126	0.22180873	0.191397236	0.111901472	0.170990457	0.057256727	0.038916392	0.307612608	0.188752421	0.223574826	0.180326042
Abi3bp	NM_001014424	0.234068171	0.012607287	24	0	0.097938144	0.497771335	0.470184436	0.308060308	0.258834475	0.25581528	0.373242606	0.282528637	0.177738062	0.456081923	0.290616444	0.590698974	0.421034089	0.477026468	0.735748977
Tbc1d32	NM_001033385	0.234068171	0.012607287	24	0	0.096823228	1.029452751	1.173766056	0.876242969	0.776809969	0.722622239	0.547785024	0.818223394	0.643852955	0.861846276	0.73818029	0.859550961	0.719214777	1.102012662	0.917550808
Ctnnd1	NM_001085453	0.234068171	0.012607287	24	2	0.093736934	0.386631265	0.443397012	0.50785542	0.338897205	0.349628256	0.241847327	0.199684554	0.143117699	0.548244157	0.254067222	0.276693771	0.351012447	0.508163029	0.727013259
Nuak1	NM_001004363	0.234068171	0.012607287	24	0	0.093340856	0.27575566	0.457146534	0.09588069	0.377402144	0.130045914	0.126494075	0.040457994	0.055480946	0.303617281	0.187603031	0.173004822	0.258497979	0.359260055	0.308827458
Ap4b1	NM_001163553	0.234068171	0.012607287	24	0	0.092122531	0.676480952	0.883644935	0.779979657	0.510462619	0.502172601	0.524085806	0.431191047	0.271778494	0.946461758	0.543322158	0.572621593	0.632453533	0.804624457	1.007032051
Sgsm2	NM_197943	0.234068171	0.012607287	24	2	0.082271804	0.700937477	0.29930589	0.369678626	0.380660073	0.307466209	0.253328724	0.181007591	0.124542303	0.415643956	0.230303721	0.242723183	0.331721068	0.490035481	0.554170871
Cdc45	NM_001161623	0.234068171	0.012607287	24	4	0.077293856	0.348936969	0.198331266	0.229171238	0.361395899	0	0.160063656	0.127987309	0.060175488	0.017463302	0.089021246	0.250191588	0.157007695	0.227301073	0.521047353
Mtus1	NM_001005864	0.234068171	0.012607287	24	0	0.077281253	0.287359857	0.396662531	0.188729255	0.038720989	0.127989632	0.047077546	0	0.040116992	0.139706413	0.089021246	0.156369743	0.052335898	0.113650537	0.260523676
Ralgapb	NM_177658	0.234068171	0.012607287	24	0	0.075162453	1.030828117	1.204708359	0.855673885	0.639203632	0.6281143	0.637046657	0.782631093	0.45121526	0.992749463	0.9521074	0.888926853	0.734668246	1.017341267	0.938887025
Tsc2	NM_001039363	0.234068171	0.012607287	24	0	0.071609581	1.580785568	1.208735326	0.837008209	0.847623645	0.775033166	0.640816744	0.636752782	0.808327447	1.391851207	0.956646224	0.989563744	0.83581211	1.215664944	1.010987401
Mctp2	NM_001024703	0.234068171	0.012607287	24	0	0.070841135	1.519556681	1.850037661	1.349294412	0.947885112	1.440247796	1.249109919	0.904560269	0.885041152	1.479010377	1.353231087	1.555861129	1.263095317	1.794936342	1.560108879
Sema6d	NM_172537	0.234068171	0.012607287	24	2	0.067789927	1.045166416	0.501549887	0.637897948	0.624029658	0.550154671	0.513336168	0.210653692	0.469420389	0.637730067	0.442611404	0.514736403	0.565289823	1.100907605	0.878433497
Prkacb	NM_001164200	0.234068171	0.012607287	24	8	0.067429149	0.026817503	0.107969282	0.193742164	0.06745365	0.203056057	0.086111692	0.20066352	0.0655177	0.022816374	0.077539444	0	0	0.049496046	0.189101496
Tipin	NM_025372	0.234068171	0.012607287	24	0	0.063819725	1.95806357	1.823981784	0.579959375	0.724277496	0.906319183	0.634022776	0.478801444	0.562792331	1.175946069	1.054592217	0.643478365	1.664206267	1.027488065	1.461931421
Wdr76	NM_030234	0.234068171	0.012607287	24	0	0.058126416	0.774022734	1.246509482	0.321066126	0.499530319	0.417327154	0.448494483	0.262487967	0.348344108	0.589219796	0.530050166	1.039679739	0.428475199	0.695495014	0.56015905
Pnldc1	NM_001034866	0.234068171	0.012607287	24	10	0.056558177	0	0	0.105611205	0.050558479	0.349156543	0.064543227	0.091913046	0.108036343	0.10260923	0.058118076	0	0.025625864	0.055648097	0.070868546
Ehbp1l1	NM_001114595	0.234068171	0.012607287	24	0	0.054852578	0.742373234	0.981245239	0.423172457	0.334701114	0.380561598	0.192758456	0.163035452	0.246387824	0.345599198	0.384746242	0.266772527	0.285718291	0.478266913	0.474093829
Plxna4	NM_175750	0.234068171	0.012607287	24	3	0.050395125	0.3157467	0.181602849	0.281434614	0.156002154	0.138121782	0.150011493	0.124223639	0.071629917	0.11033338	0.06521014	0.197589236	0.104229444	0.192519486	0.242525416
Zfat	NM_001145888	0.234068171	0.012607287	24	0	0.041481296	0.146683285	0.215379952	0.243676299	0.151920669	0.034587798	0.110824425	0.093257258	0.046376151	0.117457292	0.124740091	0.348387236	0.137503371	0.254802604	0.1521067
Hk2	NM_013820	0.234068171	0.012607287	24	0	0.038433416	0.60525086	0.318656559	0.183466358	0.226892892	0.082947012	0.176194261	0.130639173	0.250239033	0.138639952	0.26923183	0.230547319	0.185487099	0.300754601	0.328298344
Wdr35	NM_001159527	0.234068171	0.012607287	24	0	0.037219201	0.465249293	0.367280122	0.251639006	0.2409306	0.109705399	0.238526232	0.106182064	0.209499846	0.217321087	0.422026647	0.138995327	0.32564559	0.361998006	0.270172701
Sema6d	NM_199238	0.234068171	0.012607287	24	2	0.025748388	0.17111609	0.120562092	0.091311893	0.127776678	0.05716113	0.156988049	0.066686774	0.015676981	0.063693806	0.061845087	0.073327695	0.088624918	0.118433425	0.286570243
Dyx1c1	NM_001163725	0.234068171	0.012607287	24	2	0.024086447	0.320200984	0.200534946	0.023366479	0.089488508	0.031692671	0.032640432	0	0	0.030269723	0.102868995	0	0.136073336	0.295491395	0.451574372
Frmd4a	NM_001177843	0.234068171	0.012607287	24	2	0.016321478	0.104640844	0.117961733	0.109959902	0.111860636	0.13515992	0.062400826	0	0.086920149	0.044514298	0.075638967	0.10363328	0.113394447	0.164161886	0.206602654
Gm1966	NM_001277179	0.234068171	0.012607287	24	2	0.013049162	0.166908606	0.148544405	0.138468025	0.127051586	0.039126754	0.12290533	0.124159979	0.038631177	0.044844034	0.126998759	0.046846573	0.086795749	0.133761537	0.201319165
Ly6d	NM_010742	0.284165045	0.016094029	24	0	0.423679211	15.88398581	2.030162562	0.386374852	0.84556071	0	0.616827058	0	0.246387824	1.001045953	0.728992879	1.60063516	0.535721795	0.46534078	1.718590131
Gpr137	NM_001177360	0.284165045	0.016094029	24	0	0.351524561	0.737304897	0.96121074	0.737888816	0.463632897	0	0.112738334	0	0.240174096	0.537685867	0.355304095	0.454706751	0.626653521	0.680407818	0.32184577
Glipr2	NM_027450	0.284165045	0.016094029	24	2	0.16649262	2.148534739	1.227764978	1.183496997	0.915223382	0.123477938	0.158963142	0	0.135459972	0.058966993	0.100197073	0	0.397616891	0.959387647	0.635331909
Pdlim3	NM_016798	0.284165045	0.016094029	24	0	0.092575358	0.405317701	0.29917058	0.199650297	0.254872334	0.165483882	0.123951007	0	0.049511477	0.258633708	0.146490658	0	0.279897685	0.218189849	0.547795916
Rgs1	NM_015811	0.284165045	0.016094029	24	12	0.087972868	0	0	0.067080801	0.032113101	0.34118904	0.140556883	0.233520704	0.124765764	0.043449363	0.073829422	0	0.097660289	0.094255628	0
Zfp534	NM_001127188	0.284165045	0.016094029	24	8	0.049143304	0.064589205	0.169026646	0.137865762	0.142152699	0.151031638	0.1555482	0.154385095	0.102568406	0.054952598	0.046687895	0	0.041171962	0.089407381	0
Fgd2	NM_013710	0.284165045	0.016094029	24	0	0.029379658	0.130361724	0.144332677	0.12842645	0.030740327	0	0.022424724	0	0	0.02772799	0.070673355	0	0.04154911	0.03007546	0.11490442
Pcdhga12	NM_033595	0.284165045	0.016094029	24	4	0.022307208	0.080164767	0.064549875	0.157949376	0.086415942	0.020403007	0.052532884	0.076169844	0	0.038973892	0.033112338	0	0.051100502	0.126820341	0.064602914
Cnnm3	NM_053186	0.284165045	0.016094029	24	1	0.021078552	0.119757264	0.397775189	0.117979418	0.056479423	0.026669849	0.034334255	0	0.007314459	0.076417253	0.043282887	0	0.028626929	0.12433018	0.295560599
Sema4d	NM_001281880	0.284165045	0.016094029	24	4	0.018321192	0.061982382	0	0.146549347	0.116927494	0.038649599	0.085297296	0.036072304	0.01817146	0.052734709	0	0.066107533	0.055314364	0.12583838	0.096154048
Mup16	NM_001199936	0.284165045	0.019580772	24	12	2553.040629	20771.08204	27432.8942	31854.89795	36365.18416	36349.88236	36770.99685	37364.13911	39026.71226	26687.85612	33345.84203	33160.45216	36205.33488	26832.36975	33538.51225
Mgst1	NM_019946	0.284165045	0.019580772	24	0	580.1973912	4393.295218	4227.036399	3932.940249	3330.834452	3186.125536	2547.564644	2728.489056	2332.409668	4861.688542	3318.221949	2877.45749	3549.012075	3518.381093	3965.939785
Mup3	NM_001039544	0.284165045	0.019580772	24	2	561.8773952	4533.10621	5302.343274	5236.1613	4271.629385	4270.423759	3980.074914	4512.007096	3537.668956	4997.958971	3925.011237	4665.60061	5136.472621	5175.274839	5753.973741
Eef1a1	NM_010106	0.284165045	0.019580772	24	18	194.6911936	345.4751451	327.0691492	127.1804081	60.9858374	92.06309273	78.04030513	433.4998495	221.8721463	530.2508533	494.5727535	139.5860569	272.7062809	272.3594931	285.8504874
Serpinc1	NM_080844	0.284165045	0.019580772	24	0	185.8283804	1373.490069	1115.122162	939.347538	726.2569804	791.8873853	651.8294231	779.843648	571.9345798	1190.830427	657.1005944	745.6422237	926.3960502	1069.403482	970.2374819
Mettl7b	NM_027853	0.284165045	0.019580772	24	11	110.3641432	667.3915859	635.3834717	424.1303263	406.8518017	338.208856	309.7563601	346.6595716	294.6806786	637.3389397	468.9814354	391.5985407	504.2520917	490.7498486	486.3678075
Ddt	NM_010027	0.284165045	0.019580772	24	0	93.88768682	806.1104992	754.9922233	536.3201034	403.6083406	419.511586	286.1293445	436.0563778	327.8952126	909.1690832	403.5428633	444.4611158	578.1963615	633.8040012	618.0445858
Cyp2f2	NM_007817	0.284165045	0.019580772	24	0	91.5665954	961.537686	933.3014267	823.9182362	765.0173925	693.4885657	575.2826247	694.4235151	664.8700987	1267.167045	737.1684379	763.5072746	800.4908906	812.8922144	800.8164123
Pgrmc1	NM_016783	0.284165045	0.019580772	24	0	90.88808689	1149.275223	1064.95075	669.0721698	625.5246739	636.3400716	460.1045483	443.5983252	481.8585609	1072.898685	540.5370047	618.5987016	616.3424307	687.560491	741.2767003
H2-K1	NM_001001892	0.284165045	0.019580772	24	0	72.14128608	719.685698	641.1062643	409.4073111	385.4553802	374.4115442	267.9567155	307.384126	287.4018257	637.0669236	299.8673026	349.9512462	362.8069149	480.3136555	411.7811654
G6pc	NM_008061	0.284165045	0.019580772	24	22	70.64790928	174.7502101	209.0089322	163.6831684	122.8022977	36.63299889	47.60291546	106.796148	74.83897863	189.529164	81.17141721	103.4738446	198.9071999	131.329509	196.6730775
Serpinf1	NM_011340	0.284165045	0.019580772	24	0	64.74075454	416.7987865	395.8143522	327.6014001	239.3012848	295.8704623	193.6469934	232.4847013	194.3509517	461.1015195	219.3921843	247.5636765	300.405547	330.5677119	333.6993833
Lgals9	NM_001159301	0.284165045	0.019580772	24	3	42.87473487	190.2643527	232.2077242	209.8629123	187.133811	156.2734101	129.0614838	130.2407338	94.79694998	156.0394814	119.2258044	123.9380752	152.6176562	207.9145977	167.7977442
Ndufv3	NM_001083891	0.284165045	0.019580772	24	0	39.77706856	213.364694	184.7786292	132.3126883	103.4495762	75.69672525	88.50578623	66.72405051	80.68529976	143.2863901	71.06862793	135.4943819	99.5690468	111.6616522	110.8672978
Gm2a	NM_010299	0.284165045	0.019580772	24	0	37.24874477	198.2591583	191.4804448	146.337116	133.0504015	121.1136236	93.65943592	88.00221697	83.03801583	260.5705574	85.466546	122.9795362	136.3906054	135.5994192	149.3159129
Ehhadh	NM_023737	0.284165045	0.019580772	24	0	37.15927001	178.5930649	152.9268489	118.5930178	80.00683952	82.23321127	58.18679761	65.57703704	64.36207015	164.2406496	97.82583554	84.66441527	133.3063851	131.8599485	116.0277792
Ebp	NM_007898	0.284165045	0.019580772	24	0	35.55713609	251.520193	236.9799932	175.2790718	152.8502632	139.9300313	102.263892	116.5938418	102.6262419	254.5815301	159.0667745	133.7763544	186.92335	199.5637539	186.0617305
Prdx5	NM_012021	0.284165045	0.019580772	24	0	35.50520756	318.7778683	265.2381608	211.8672047	157.0842925	161.6552587	111.44376	122.3526171	130.1567144	260.7952838	176.3468489	169.0907934	173.3639097	203.5138356	194.8579256
Eef1b2	NM_018796	0.284165045	0.019580772	24	18	32.73020544	65.17868914	55.57682802	16.07613767	11.84231262	16.24777589	13.77426222	63.7926671	37.4567895	68.65173148	82.84383079	23.38179386	41.1546245	41.10613632	48.16793304
Cfb	NM_001142706	0.284165045	0.019580772	24	0	31.00450414	472.7867073	411.7455361	299.1171511	276.5703225	281.6602774	249.3010259	304.4530278	217.6124558	411.2521816	246.084855	293.5224552	325.5072676	375.2837421	326.8583553
Chp1	NM_019769	0.284165045	0.019580772	24	20	28.49053824	133.6086498	98.54860226	55.82791101	44.84751019	48.27037552	40.7503237	61.72970129	60.79061491	116.9342679	91.63253571	71.67989	77.5618015	85.0106014	77.80973799
Hal	NM_010401	0.284165045	0.019580772	24	0	28.18734893	245.357456	184.3142463	193.6110188	119.9002995	121.4813356	95.0298599	107.7618078	50.65976167	143.8848471	77.62146783	104.5425741	134.892791	153.1877766	150.604979
Ndufb10	NM_026684	0.284165045	0.019580772	24	0	23.84679723	234.6927665	160.8999956	140.5971673	85.6496548	103.9645653	87.23897227	125.1405611	80.83573848	178.4193779	106.8727032	138.2770526	127.6460669	155.1889468	142.6136867
Crp	NM_007768	0.284165045	0.019580772	24	0	23.68190745	352.2685193	279.297434	204.9396	197.1431841	185.2330966	155.1508525	183.569069	125.2113718	314.5226005	171.4483253	154.9269711	222.6462162	251.8024453	236.2235716
Pemt	NM_008819	0.284165045	0.019580772	24	0	22.98910285	349.1638868	335.5685285	202.8656586	175.8853913	202.7455003	118.9817549	145.9269709	119.3470427	315.6417183	170.3541576	151.5104939	186.434146	228.671733	207.7847237
Hist1h2bh	NM_178197	0.284165045	0.019580772	24	0	22.70772653	219.2275518	178.912641	137.8065927	130.0246721	110.2829485	112.5706321	74.58206498	94.9085245	188.9695557	142.4245731	144.6842069	134.7773994	206.7658043	129.0809813
Qprt	NM_133686	0.284165045	0.019580772	24	0	21.57139207	150.9620914	117.2741397	99.66311335	78.16028086	78.36781322	57.91766252	62.33909401	57.92544773	96.70113475	63.68244485	62.9558181	79.2319993	91.61221518	80.47286891
H2-Q1	NM_010390	0.284165045	0.019580772	24	0	20.77776615	159.8394585	121.0683031	77.98562425	63.97942002	67.48471966	48.60142556	46.33418825	45.0803794	103.9863686	46.24911754	62.79604901	66.83493336	91.32397107	72.7877351
Cyp4f14	NM_001204333	0.284165045	0.019580772	24	0	18.61400902	199.0053188	150.0403781	120.4800638	85.56057772	89.96121859	56.80930115	85.68962032	53.62508729	144.2028802	99.26661721	82.49160435	112.0138043	133.7418115	123.0769973
1110001J03Rik	NM_025363	0.284165045	0.019580772	24	0	17.72555446	77.64165447	83.12946769	56.14158492	48.10997245	39.75607155	29.11642058	34.59206258	34.19884797	79.39775098	32.90897501	51.3058812	53.10472669	51.77636837	56.87972182
Sdhc	NM_025321	0.284165045	0.019580772	24	0	17.34791446	216.9409032	271.7646882	191.5913029	181.2539434	176.09123	114.2318544	142.8732177	142.291884	307.8377083	178.6816186	146.9394443	192.877915	187.3193973	216.4350542
Cers2	NM_029789	0.284165045	0.019580772	24	0	17.17449002	190.6600244	161.4834042	124.2235822	103.4122139	103.5599719	88.76050053	99.93518546	81.11022316	185.2268069	118.5294462	93.97986128	143.9512659	129.2126847	144.4641873
Ndufs7	NM_029272	0.284165045	0.019580772	24	0	17.03537198	187.8321842	151.6289748	112.3468664	81.7381644	89.41153263	47.88963353	72.25797797	70.56829589	158.6322664	83.55809676	90.4961962	95.85880542	110.3255819	97.84111399
Gm11127	NM_001199967	0.284165045	0.019580772	24	0	16.75447542	140.9797558	96.69798182	66.33206134	50.24755821	61.67359841	42.63765497	41.66408975	39.78339864	88.9395681	38.78216129	56.48376134	59.45022218	84.24928462	62.10153801
Dpm3	NM_026767	0.284165045	0.019580772	24	0	16.37846307	103.4852455	122.8432242	82.29064405	53.62015247	63.35089304	42.57447626	44.46538805	40.5879304	114.5972226	51.82584703	56.7418205	62.71205918	68.94799222	72.39915208
Ftl1	NM_010240	0.284165045	0.019580772	24	0	16.34259076	61.82386936	87.44638648	57.91822379	65.42930288	29.82228367	18.88864332	17.48087503	22.8557244	61.18453821	55.81907772	50.65354284	71.41991213	58.56004336	52.31353384
Ndufa5	NM_026614	0.284165045	0.019580772	24	11	15.37386616	111.2422383	82.68362078	66.11102125	47.73363327	53.93218289	57.1066865	58.90358459	52.01721325	80.16257644	69.03751099	67.15271635	84.16605048	88.05303933	76.10585326
Pcbp1	NM_011865	0.284165045	0.019580772	24	0	15.31467982	152.6950946	122.5661224	106.2518441	78.71092472	85.49008923	65.4917428	65.68097791	65.32195685	143.9172274	82.7864245	79.62206735	87.33920581	118.5562386	88.58130243
Edf1	NM_021519	0.284165045	0.019580772	24	0	14.85042461	129.5948576	104.6420773	66.83128807	40.63262004	41.05057427	43.303708	36.8442025	50.53114603	85.83920737	61.09584241	71.53281791	62.9798886	98.43057963	54.8195015
Hist1h2ab	NM_175660	0.284165045	0.019580772	24	0	14.66544187	146.2251159	116.0899009	112.4287133	81.05593744	62.45894045	46.47495328	50.58058458	62.78309217	110.6474793	64.92616196	82.68831987	55.99941134	113.5747696	80.0097157
Hist1h2ai	NM_178182	0.284165045	0.019580772	24	0	14.34048974	146.5535272	114.7676924	111.4581057	78.16477025	64.1410899	45.94768477	52.45773178	62.78309217	109.180562	63.26443204	83.06360726	54.79568567	111.604827	73.75714747
Hspd1	NM_010477	0.284165045	0.019580772	24	20	14.30154233	57.55794298	49.93125181	28.65146295	25.17157128	25.29606106	21.89130531	38.94864524	28.25132379	55.18281416	53.88504172	31.74442223	41.55817416	35.84057935	39.95605702
0610011F06Rik	NM_026686	0.284165045	0.019580772	24	0	14.18310879	160.6236961	168.3061158	128.6530853	117.3549668	116.7035995	70.4889325	108.5951405	85.38626393	190.2095968	100.3729093	113.3588651	123.7000008	138.9099255	137.1694049
Cpt2	NM_009949	0.284165045	0.019580772	24	0	14.1425055	86.10064953	77.96307612	57.85866948	47.09366756	44.25173449	36.0880154	33.61385034	35.00055115	94.645787	58.46179445	46.85959167	64.25225757	67.28641447	55.69188497
Car14	NM_011797	0.284165045	0.019580772	24	0	14.09321558	63.50177769	47.66424098	43.68214208	30.53098296	27.23970948	21.80710154	21.35501801	20.44300001	57.12624258	17.90286815	31.19785167	41.32672385	43.08153478	37.60886463
Ppdpf	NM_025598	0.284165045	0.019580772	24	0	13.11081843	42.87908826	40.20663398	34.3792024	25.15405248	25.21634242	15.83770517	14.27522219	11.06531287	35.21816453	13.01516417	24.81791775	25.67644687	29.46348984	25.85099667
Stip1	NM_016737	0.284165045	0.019580772	24	20	12.67353833	42.63449563	30.54715443	21.57203685	25.83300865	15.11968024	19.07932422	18.80981321	16.37556397	46.94315586	47.68347346	29.97921857	35.35901971	36.98630785	27.08337395
Iah1	NM_026347	0.284165045	0.019580772	24	0	12.64373787	101.6756002	106.9979921	71.87303775	58.41011981	53.99209218	43.74997636	47.54068895	53.36687697	96.82664366	71.26466534	55.57970963	71.6434311	68.39419309	81.73072976
Akr7a5	NM_025337	0.284165045	0.019580772	24	0	12.53386047	133.8678591	120.6722358	85.39906953	64.20861439	73.39400793	46.31917407	61.46366748	52.62103184	109.5153625	61.25890708	76.77030032	67.05412209	84.13855805	78.31800762
Gpd1	NM_010271	0.284165045	0.019580772	24	0	12.50565099	182.1200438	171.4192094	133.4098751	94.71294499	118.2345484	84.50972543	69.22316469	82.66629176	156.196974	93.82006065	101.3025023	93.55529216	126.8891416	118.7593156
Dhcr24	NM_053272	0.284165045	0.019580772	24	0	12.16434121	190.5071744	179.1989609	106.3989912	77.44397953	97.40889777	89.08750413	102.2205205	76.70197791	176.197945	116.2957914	110.4334033	120.7387149	142.3436263	113.9875232
Coa3	NM_026618	0.284165045	0.019580772	24	0	11.77739001	78.37017905	58.96682354	51.01681286	35.85754817	31.6486532	28.06170456	27.89491304	33.36767939	59.19412474	38.00437878	43.66769848	45.92475089	52.7142057	37.42213548
Tcp1	NM_013686	0.284165045	0.019580772	24	20	11.10094961	36.43533976	30.93040297	18.35697501	17.47923024	17.14311285	18.24576655	30.11661085	22.21153733	41.45209892	40.90707704	20.89842236	30.09031773	27.08671123	25.52965426
Dmgdh	NM_028772	0.284165045	0.019580772	24	0	10.98369022	102.7910254	92.06541919	70.90610539	53.48457315	55.37282171	46.07033559	58.18508286	42.41783285	93.87097374	69.76506595	54.54191016	73.35276666	87.46862666	83.14372792
Ces1e	NM_133660	0.284165045	0.019580772	24	0	10.65966003	72.03572547	64.5035387	53.74705984	32.25646725	37.54904778	24.85493379	32.100371	20.97219251	46.0347547	26.41280428	28.44482477	41.48784007	50.00219162	40.51045303
Ndufb3	NM_025597	0.284165045	0.019580772	24	0	10.52790963	114.0202862	107.6773497	98.47622906	92.86583916	85.66163232	64.54331539	80.03473066	74.96862843	122.0684786	98.51684539	93.50910606	100.5503449	117.4388879	107.4660165
Cs	NM_026444	0.284165045	0.019580772	24	0	10.47907437	74.4145246	59.9011715	44.88479071	27.5697894	34.0866969	24.1743198	27.30028149	25.22182942	51.6672856	33.2550631	29.51074487	43.87192039	52.49642388	39.22079139
Hsp90aa1	NM_010480	0.284165045	0.019580772	24	20	9.326293864	25.20545261	14.90235336	11.66730065	14.97070716	6.323401233	9.852244933	8.359276622	8.324412624	30.98413789	32.25006152	21.32089707	25.12622923	22.09130758	18.47163019
Ddost	NM_007838	0.284165045	0.019580772	24	0	9.31844283	86.83908766	65.59772884	53.42499082	47.13365827	41.03877474	39.86795599	32.08447393	36.96767149	66.98463164	38.52338901	44.43595496	51.22034868	52.7104832	46.69340448
Uqcrh	NM_025641	0.284165045	0.019580772	24	0	9.024352919	231.8159182	236.489607	160.2835454	131.4425311	136.1538503	99.02153468	142.8779375	97.97561054	255.5920982	139.5666423	143.9866645	148.9162126	186.2591828	202.1936937
Masp2	NM_001003893	0.284165045	0.019580772	24	0	8.767193789	97.43147209	81.81574885	66.405146	57.71028993	55.63104725	48.1887134	53.20385731	46.51814101	82.44411966	41.01995042	54.85313603	60.58739776	73.20421865	73.60332652
Cisd3	NM_001085500	0.284165045	0.019580772	24	0	8.475092933	69.18211036	42.15625152	34.69154645	30.27585668	27.17010354	22.05016032	25.81170823	20.55629799	48.98392381	35.25327974	26.17424041	39.63011755	43.06553425	44.55314062
Cib1	NM_011870	0.284165045	0.019580772	24	0	8.311201586	62.86668529	54.2209298	48.07867181	40.05899199	36.04004239	34.04174877	32.28943353	32.05578685	68.60608918	31.02227289	34.69607168	44.17040225	53.47723855	52.84129435
Copz1	NM_019817	0.284165045	0.019580772	24	0	8.243222408	95.15577257	66.32705493	60.23799123	52.0625941	46.41096198	43.73264634	46.47457816	38.36272335	64.18207342	52.48062297	45.02035074	56.04376379	62.99364584	57.10587401
Abhd6	NM_025341	0.284165045	0.019580772	24	20	7.985181587	31.60714076	30.23371259	22.32333278	19.07623338	18.81752329	12.37130652	23.35971547	22.24224525	53.7287581	32.97318685	20.69106772	30.11027538	28.90421783	31.51612807
Dnajc3	NM_008929	0.284165045	0.019580772	24	11	7.606732272	72.82878195	51.3444493	43.11671752	44.03846687	33.66403038	40.00395779	41.05006717	33.8781628	65.40422264	51.18957141	47.19015446	52.51242826	56.73356616	52.92260501
Lypla2	NM_011942	0.284165045	0.019580772	24	0	7.56850468	38.21157483	29.57797448	27.06870055	20.94844629	22.94631684	15.95989945	14.25183936	14.22329709	26.65308066	15.89793562	21.61287074	19.29178248	25.07199717	21.95967727
Lrrc3	NM_145152	0.284165045	0.019580772	24	0	7.198497577	51.66407572	40.4971351	29.73088984	19.79541519	23.1960754	15.33592272	17.14332736	13.16992451	45.29858139	22.15485947	32.33507237	29.41196036	30.66058576	25.18508172
Plin5	NM_001077348	0.284165045	0.019580772	24	20	7.169794902	38.52093908	28.04766776	11.18865752	11.40833523	7.556956492	5.519969352	11.40367846	11.43290944	43.22751785	17.69657768	14.89261375	19.16194709	20.59292085	19.1976002
Napa	NM_025898	0.284165045	0.019580772	24	0	7.069562066	48.66331335	38.68916352	39.77846048	29.18993805	25.54214401	22.98660918	28.62172241	24.09603314	46.57432954	31.80221139	32.35952558	35.10230802	43.50568226	36.45761458
Mttp	NM_001163457	0.284165045	0.019580772	24	0	7.053533793	85.01118894	78.04884408	63.89151154	54.33547306	57.99863352	52.30548403	53.91630839	51.16527313	93.79618089	63.07940365	56.90069581	72.66974801	69.74983906	64.87966229
Brk1	NM_133937	0.284165045	0.019580772	24	22	7.020859898	57.06693088	40.45076348	31.77841168	25.41473639	24.46674185	21.3468424	33.36543825	25.24161124	34.74964186	27.36315272	35.34373168	31.11543616	38.74220515	28.09796094
Dera	NM_172733	0.284165045	0.019580772	24	0	6.887458453	38.26301064	39.91780538	32.73511469	22.26659821	25.56342786	20.27709844	14.45478474	19.95883419	44.23377428	26.59066479	26.31142197	30.01743559	31.62439356	29.74994685
Acp5	NM_001102404	0.284165045	0.019580772	24	0	6.850074063	103.4696349	82.86850408	68.79177218	60.85629071	62.23684572	50.48786057	59.10430453	51.00378646	97.66845445	56.86107303	65.87039541	67.16280252	86.84013175	68.58774869
Rpl31-ps12	NM_001258458	0.284165045	0.019580772	24	18	6.608326797	19.35927787	17.89996665	5.801332761	6.619063813	7.376742341	8.711618695	21.63368016	9.099640417	19.72750905	20.85757558	10.93509786	14.49884856	15.62368297	17.18058819
Mtfp1	NM_026443	0.284165045	0.019580772	24	0	6.318874191	26.42622577	27.3362612	18.5805738	11.40169851	10.51012968	8.258422504	9.916189431	9.425076387	32.54906948	14.87262581	19.44636726	15.24677138	24.14959796	14.28171961
Hnrnpa0	NM_029872	0.284165045	0.019580772	24	0	6.306169459	39.96388234	36.37807249	23.21325636	16.06392078	17.03610943	8.50791583	11.79777224	12.19161957	28.79097248	11.99014026	16.04917515	17.35492711	26.54578436	20.92541354
Capzb	NM_001037761	0.284165045	0.019580772	24	0	6.180489812	43.88795674	33.13635732	32.5443598	24.8597138	23.80382729	22.50068755	19.97402906	22.44234314	38.81518255	29.30095206	26.38979323	30.01473223	37.40757495	25.26860206
Pgpep1	NM_023217	0.284165045	0.019580772	24	0	6.080964025	51.17087492	42.97177424	28.64350222	22.06170046	23.7695031	22.46567519	23.75542439	16.81842498	49.8798687	31.52516336	32.36928489	29.94915528	36.0999057	30.17697958
Gbe1	NM_028803	0.284165045	0.019580772	24	20	6.005381925	29.69385191	24.70570952	19.5819084	11.43464274	16.6792838	13.44674199	21.75468238	17.1091541	29.84284217	25.12377382	18.17363897	26.51685521	23.57196315	25.63424321
Bet1	NM_009748	0.284165045	0.019580772	24	22	5.998044354	31.92964612	26.14723212	26.85164895	31.7380854	21.71485113	21.16095791	18.19878303	22.00994957	33.01451978	31.51452692	33.83417176	38.45801487	28.79789021	43.88180341
Clpp	NM_017393	0.284165045	0.019580772	24	0	5.597025789	54.03391601	46.47902934	38.21965656	27.58680673	25.56969341	21.43828361	20.66744087	18.15736346	46.80678471	23.93973307	27.05426502	26.23914144	37.47960712	26.36950838
Hprt	NM_013556	0.284165045	0.019580772	24	0	5.587545894	50.42920692	40.33038995	36.97906108	33.25031735	29.48290659	31.39769977	25.74619326	26.57842718	50.36159856	35.53227219	30.4734502	42.1015895	36.05537208	42.91337498
Cbs	NM_144855	0.284165045	0.019580772	24	3	5.494096186	34.74076033	32.43181678	33.45030201	22.6353286	23.61697153	18.40606168	15.80198392	9.993493056	20.6222604	12.4047906	16.92918482	20.61717212	32.93772178	22.13599864
Gyk	NM_008194	0.284165045	0.019580772	24	20	5.446780771	24.5650373	18.69764223	17.09677121	14.35829455	16.06709541	12.96896546	17.87458384	14.51102028	27.12144063	23.410549	18.80734095	22.73515375	24.02277374	22.46381419
Vmp1	NM_029478	0.284165045	0.019580772	24	0	5.340337647	38.80268079	37.59501037	30.88864378	28.73110117	23.33626585	22.34583256	22.12982538	19.98735247	38.20247784	27.02211413	25.85569842	29.82888399	29.06393198	28.04729168
Sucnr1	NM_032400	0.284165045	0.019580772	24	2	5.265579283	20.90902323	27.57242549	26.1601371	16.32388959	16.69114003	12.51044941	9.335671569	7.008451123	12.91953787	12.46110226	12.13271353	25.90544424	23.21052284	18.89869613
Ipo7	NM_181517	0.284165045	0.019580772	24	18	5.260750734	15.8969403	12.87497282	8.684766537	6.866820517	8.600987826	8.693109221	16.64476189	11.94272797	22.17738367	21.83736328	8.757910746	16.02597815	13.62638547	16.12558452
Psmc4	NM_011874	0.284165045	0.019580772	24	0	5.22796293	51.98797471	45.66522038	38.11866543	31.10153843	32.09451567	25.15968212	26.95041221	23.15652579	45.57838177	31.48824865	25.7748212	34.34386829	40.81268713	38.42343343
Amfr	NM_011787	0.284165045	0.019580772	24	0	4.998677271	70.00325106	57.04015479	42.5642907	36.01597364	34.17005563	26.4954491	38.68221134	31.58506819	71.04147636	40.25413497	38.314747	43.4412528	50.69750647	51.56475226
Arrdc3	NM_001042591	0.284165045	0.019580772	24	10	4.990497059	7.811666512	4.919956761	15.84856848	9.937763708	28.02964109	17.33727283	11.18868766	10.78313731	12.50271162	5.851605886	9.073977526	5.702590287	12.01474675	7.817108699
Pdlim1	NM_016861	0.284165045	0.019580772	24	22	4.680023168	16.51597327	14.69187878	11.01868834	9.482497912	5.66978973	6.004042731	5.888720883	6.028590144	11.71910372	13.16534388	10.21998207	11.52670155	11.50639276	9.57466559
Irgm1	NM_008326	0.284165045	0.019580772	24	0	4.512459484	26.87913719	25.17368486	20.65276827	19.92158605	13.0296396	15.20293951	11.14105014	8.632509654	18.60588834	21.80621487	13.75747877	15.58688457	21.09620719	16.06456508
Slc25a1	NM_153150	0.284165045	0.019580772	24	0	4.503618851	103.8508228	75.13842711	66.67335569	45.23341969	51.60504338	42.17542611	46.5945138	40.24598535	76.23882292	52.19526508	48.78735968	52.96359266	78.7660343	57.37850143
Stoml2	NM_023231	0.284165045	0.019580772	24	1	4.352819875	31.59679207	28.02295306	20.81139108	18.48077129	16.61845146	14.2027488	14.65557418	13.81365539	21.4289058	13.72557981	15.59444878	18.4257945	22.23858754	18.97550478
Smim7	NM_172396	0.284165045	0.019580772	24	0	4.329162744	42.26652986	47.09706457	30.56335476	31.76842049	31.94621216	28.46245653	23.54511423	23.22506379	32.57022181	27.15741473	34.5848172	26.76108941	31.38775265	35.8249002
Adi1	NM_134052	0.284165045	0.019580772	24	0	4.31070353	127.1859773	143.511322	98.64831459	84.13919536	97.30889313	78.17292242	88.51478366	73.01292508	135.960096	97.75427978	79.76778734	102.5111137	109.1722399	105.1991694
Gtf2h5	NM_181392	0.284165045	0.019580772	24	0	4.304598551	58.47802004	46.96633353	30.01440705	37.52845547	28.65731641	28.13513276	17.31013334	25.63532279	49.88109263	26.94877902	33.89919828	25.7772728	38.56648257	34.02708298
Mapk14	NM_001168508	0.284165045	0.019580772	24	20	4.303492849	16.95879284	12.55730736	9.288175472	7.737027291	8.358941923	7.194495176	10.41437475	7.243345742	18.86812726	14.31593516	13.82308524	10.84806873	14.30944442	9.658674074
Cct8	NM_009840	0.284165045	0.019580772	24	0	4.238650884	50.71796604	40.60362172	33.31002469	28.27951177	28.03760365	27.57163482	31.83551968	26.47575047	41.69267669	39.25165492	34.12741097	37.82987725	36.64884154	39.40288546
Mrpl22	NM_175001	0.284165045	0.019580772	24	1	4.169646214	42.07171502	44.84918185	28.85646749	28.11720247	23.63103997	23.38702783	15.78758665	16.17727432	37.02898138	19.62500733	16.81506086	27.44585975	34.37836783	28.82622813
Tbca	NM_009321	0.284165045	0.019580772	24	0	4.113904155	65.12729886	53.07809892	46.60314458	34.05534904	32.92516355	29.73906009	35.16648831	27.62129176	62.89375753	35.14690669	38.02101333	38.7431026	45.8741271	45.85431126
Trappc5	NM_025701	0.284165045	0.019580772	24	0	4.061693163	36.27809018	33.92027286	25.2432549	15.95799067	19.92592387	11.74534687	13.40508214	12.09484625	30.62394304	19.94454721	20.37131774	18.74627341	24.20514621	25.14084271
Emc9	NM_033146	0.284165045	0.019580772	24	0	4.007858845	18.18617238	24.4897393	18.10334988	12.3806917	12.30014092	8.318556649	6.849184933	8.632942945	20.49818612	12.05964191	12.27578387	14.30091128	17.83467483	12.75076504
Acot1	NM_012006	0.284165045	0.019580772	24	22	3.985387634	9.832743017	13.06588076	4.416766469	2.098388056	2.393969047	1.261992829	1.747225318	2.713402262	16.83979094	5.708124435	5.065036148	9.223109168	7.710515325	6.987367972
Mvb12a	NM_028617	0.284165045	0.019580772	24	0	3.985180338	43.04793053	29.04955366	25.14267648	18.15361901	19.5067804	15.91672717	14.78418718	19.66768831	32.30259725	20.27012673	27.27411436	21.23949119	26.13263385	23.91177949
Ube2r2	NM_026275	0.284165045	0.019580772	24	2	3.967894799	29.59841026	26.39694703	25.15332758	19.82471263	16.41893407	16.00478316	11.53965128	16.69743365	24.19034156	15.17101568	18.82481456	19.21035331	26.56939436	17.26607894
2310036O22Rik	NM_026760	0.284165045	0.019580772	24	1	3.840748793	27.76309108	36.56326687	17.38303971	16.52692396	9.425363656	10.38644954	11.95140068	16.12795827	16.37714486	8.473313187	14.33539952	12.86011008	19.41475256	21.01256472
Aplp2	NM_001102456	0.284165045	0.019580772	24	0	3.804875537	44.73151885	44.16307095	34.85141767	25.74535023	33.27730434	22.90832003	29.47051108	22.35827197	52.53316827	30.99164919	30.60423482	39.88854155	40.51338884	41.55931988
Cpped1	NM_146067	0.284165045	0.019580772	24	0	3.747218662	35.44104906	28.84067156	22.55763951	17.63956176	16.94338939	13.43279309	17.80445679	13.75678511	32.6272686	19.23848035	18.06070527	22.24275684	24.87683969	22.48222836
C2cd2	NM_174847	0.284165045	0.019580772	24	0	3.656946438	17.88095532	15.23769236	15.14792443	9.980668774	12.13064296	6.964230061	8.006807602	6.758790889	15.35666544	8.335935817	10.82995269	10.68449398	13.00558392	12.84651231
Gng12	NM_001177556	0.284165045	0.019580772	24	2	3.563236425	51.29145388	35.69044583	30.08434194	28.43124487	26.14645341	20.53627168	25.88187808	21.00570265	39.09839205	19.93086782	27.32995612	24.75778752	36.93642441	40.76713083
Isca2	NM_028863	0.284165045	0.019580772	24	22	3.383130846	17.18827792	20.70458213	12.10808466	11.02626265	7.74824062	9.728544284	9.190707725	7.755083415	13.97517725	6.81340098	17.31845668	12.72374051	11.83244765	11.68033279
Pnkd	NM_019999	0.284165045	0.019580772	24	2	3.337251293	7.085929178	9.573156372	10.04758605	5.872683366	2.984393167	1.754423209	2.366343138	1.289315542	7.289958259	1.714483253	4.923909449	4.970456578	7.086321423	7.212646224
Ddo	NM_027442	0.284165045	0.019580772	24	22	3.275227368	11.58107175	13.00494751	6.18766296	5.078013601	3.443441211	3.374120883	4.358824879	4.221107525	10.30590858	8.552305025	6.032845552	8.300074452	7.30785171	4.855638412
Pcdh1	NM_029357	0.284165045	0.019580772	24	2	3.235698703	24.4520854	21.99095036	21.62412321	14.76819026	18.77744946	12.36279939	11.36579914	9.737066392	21.32003314	9.558491894	13.53637725	12.59792638	22.3089361	16.73464437
Grb7	NM_010346	0.284165045	0.019580772	24	0	3.230848975	36.82810069	33.55814444	23.92552765	19.55783897	21.04156386	12.8487382	12.59745991	8.841485053	32.84406379	22.52542577	21.1715863	24.34059486	27.65283961	18.72415855
Myeov2	NM_001163425	0.284165045	0.019580772	24	0	3.230287994	76.21157917	74.18285237	48.82364333	56.87230207	51.04188034	32.38274418	30.90257322	48.30930381	59.42424544	55.49511582	42.93858265	52.8776209	64.28233862	78.9594955
Ivns1abp	NM_001039511	0.284165045	0.019580772	24	18	3.223717877	11.30121119	8.127693046	8.12011584	9.505623237	7.808443099	7.576715617	14.11373778	12.20028515	20.09306944	19.13084028	9.198220151	12.43747234	11.58789785	11.64694082
Nek6	NM_001159631	0.284165045	0.019580772	24	1	3.183411864	26.73456563	23.53150832	25.44184058	18.2693792	15.90202539	19.05241818	11.3261272	12.76309918	22.45568579	15.23315632	16.75604206	17.36782675	22.46867478	19.59707739
Ola1	NM_025942	0.284165045	0.019580772	24	22	3.178516053	17.60027293	14.97501223	11.52392268	8.60987922	7.731090906	9.532489742	12.32470385	8.217904988	12.95635866	14.02759025	12.05310612	13.86504825	13.75477623	13.57003795
Ergic3	NM_025516	0.284165045	0.019580772	24	0	3.046868723	34.27738991	28.94704374	24.63546812	20.74824947	19.95893524	16.79746503	17.20309837	18.70939184	37.62771556	21.91673631	21.06051384	22.68481071	30.03776759	24.58309572
Mmp19	NM_001164197	0.284165045	0.019580772	24	0	2.936338728	15.85757253	14.39318328	11.20050353	10.65011589	8.452539783	7.640013158	8.727515558	7.026204564	16.18598588	10.6825495	9.346442899	13.14378707	13.0319282	11.42995939
Ncl	NM_010880	0.284165045	0.019580772	24	18	2.889565956	20.50131711	17.26164623	15.16011881	11.14492669	14.69876486	15.91394179	23.89772278	16.71522411	21.07748879	23.17826157	16.98701798	19.24658217	16.42547643	21.51418685
Polr3k	NM_025901	0.284165045	0.019580772	24	0	2.882371629	21.14907732	21.08800032	23.04194474	11.06177396	10.4761884	8.74944908	10.47599827	4.394296417	18.66632911	13.14437161	10.013455	14.55228732	21.06744207	18.18841222
Mif4gd	NM_001243586	0.284165045	0.019580772	24	0	2.87956636	14.56414984	8.552018124	9.358102251	7.571256809	4.379208945	3.931322944	4.065330884	1.618513118	10.91499367	5.092775378	6.048350831	6.468510798	10.04379619	7.56331461
Hsd17b7	NM_010476	0.284165045	0.019580772	24	11	2.876209595	14.603977	14.53835476	7.408713008	6.832206482	6.362256218	10.09996595	7.824341926	6.995250307	12.77853571	10.02510717	10.17620576	13.93325775	13.88986499	10.74855168
Tmem243	NM_001081029	0.284165045	0.019580772	24	0	2.871808768	19.98994842	24.69056181	15.14860726	18.31480914	15.95376818	11.24435214	11.39303979	9.23710735	18.77748911	14.25345823	10.68084852	16.72087603	20.11678708	18.36912701
Tm2d2	NM_027194	0.284165045	0.019580772	24	0	2.851446064	35.22711918	35.50719374	25.24237962	15.5974689	17.87734458	13.83770419	13.03988384	14.07861567	31.84715914	16.22722178	14.84998663	18.11116936	25.24856053	22.54338416
Smim12	NM_030252	0.284165045	0.019580772	24	0	2.786746231	15.31396009	14.47961958	10.74350075	9.337931314	8.06096192	6.279735249	4.34043918	6.802446436	13.1278472	6.373405137	7.247397634	9.613876997	13.16863827	7.280818683
Dsg2	NM_007883	0.284165045	0.019580772	24	0	2.714083043	23.13513941	20.13775303	15.7754973	11.90388581	13.19821785	10.69541422	14.68287445	9.491494335	17.55482057	11.93720425	13.05924274	16.34214084	19.77843474	16.17269476
Nudc	NM_010948	0.284165045	0.019580772	24	0	2.674274486	24.49730418	22.8578775	15.03337335	13.20090271	11.81315666	10.51474151	10.69130936	10.35187557	18.49005964	18.31192053	13.54388047	15.59515191	19.78842978	12.30948214
Cebpzos	NM_001177402	0.284165045	0.019580772	24	0	2.606144334	13.34170766	13.85839719	13.49414172	7.466697422	11.40936149	9.241322254	5.989806069	8.344334295	10.10252001	10.02972703	11.58699792	12.92696692	10.46532025	12.51237323
Tsc22d1	NM_001177751	0.284165045	0.019580772	24	0	2.579056466	12.86789	11.00398705	14.74053593	4.202614531	5.775767108	7.092430275	0	2.193312169	7.723022752	6.489399229	9.423103739	5.404782036	11.23051409	9.847416218
Zfr	NM_011767	0.284165045	0.019580772	24	0	2.557823809	14.03239569	10.90698851	8.282698903	7.292813501	5.293915401	5.256203613	6.919735958	4.894721235	12.801218	10.50240719	7.548261577	10.8516585	11.91320057	9.271149822
1810009A15Rik	NM_025463	0.284165045	0.019580772	24	20	2.541817365	10.49981546	11.73863101	5.528167024	6.711638132	5.217695802	7.244583644	6.817665444	6.953611913	14.17508974	8.279699613	9.122839616	10.39910047	9.369239361	9.484285597
Chpt1	NM_144807	0.284165045	0.019580772	24	0	2.492094473	17.40455933	17.12392813	11.73020738	8.60034032	8.205853582	4.982176462	8.149168502	6.931772679	15.8117472	11.66968626	10.50113186	11.65854461	11.21085444	15.67651401
Emc7	NM_133749	0.284165045	0.019580772	24	0	2.472248349	41.8519958	33.27192147	22.1642205	24.31228253	23.51306862	19.25920914	17.95008734	20.88247561	35.04254225	21.06466769	20.31119677	24.56095483	24.44036713	26.95080797
Acp2	NM_007387	0.284165045	0.019580772	24	0	2.444987834	26.09045053	25.21417108	15.54450884	15.78742303	13.53119704	12.0607553	13.75122276	9.666013722	19.36403549	12.32968808	11.16842237	17.09763075	18.5817284	17.507848
Hspa4l	NM_011020	0.284165045	0.019580772	24	20	2.437090806	5.285736208	4.707409159	3.02816186	3.315773493	1.30476986	2.144219297	2.149616604	1.493615924	6.664396027	8.101854036	4.424629279	6.454552631	5.159933274	5.703057406
Marveld1	NM_183195	0.284165045	0.019580772	24	20	2.429197143	15.547331	18.87777365	7.577222438	8.030688401	8.518550243	4.867763818	8.360851117	9.526046377	24.3557539	12.13021677	10.85730259	9.517268007	9.05262656	10.78906015
Prpf19	NM_001253844	0.284165045	0.019580772	24	0	2.424001707	35.61185165	35.73118412	24.67700963	22.26533891	23.20221185	16.1722044	20.37370614	16.44222196	32.46590325	21.24895354	17.03870398	23.51243323	26.1875429	25.91972232
Oit3	NM_010959	0.284165045	0.019580772	24	1	2.396095396	21.95272923	19.64423965	13.71175811	11.1614788	12.3723311	8.393253892	9.011931801	7.841916731	14.22011707	5.680403306	9.575785188	9.6322975	15.38792186	14.40461597
Dnase2b	NM_019957	0.284165045	0.019580772	24	0	2.368098221	15.76884317	13.49847824	10.75254084	8.038798215	8.970637327	6.846192264	10.35275123	5.878159223	14.44224913	8.325414441	10.68084852	12.31963395	12.74341422	11.56574663
Pin1	NM_023371	0.284165045	0.019580772	24	0	2.366203534	18.88862369	13.33427176	13.46758891	9.762382738	9.507801239	8.783243467	9.734275183	7.870224392	14.85968214	13.09241757	10.0531529	12.53524065	14.0880746	15.14370622
Abhd5	NM_026179	0.284165045	0.019580772	24	0	2.361196488	15.1129999	13.09965767	9.686104615	11.05221322	8.194045227	7.476611729	6.370923834	6.106697641	11.1506415	10.11105508	6.764439234	11.53328132	11.22474436	7.526239538
S100a16	NM_026416	0.284165045	0.019580772	24	0	2.280777678	28.06062385	21.83243369	19.89919517	11.31235782	14.10835023	11.09511452	10.3050427	9.000441226	16.25777051	13.06602157	12.0001167	14.32062124	24.06825074	12.01770507
Magix	NM_018832	0.284165045	0.019580772	24	0	2.276855333	11.69458325	13.44857379	8.913879093	6.214479752	5.326129398	3.808050377	4.272564	2.800760354	8.184036185	4.048085459	4.592637254	6.803666798	8.481697456	5.017493025
Dgcr2	NM_001109750	0.284165045	0.019580772	24	0	2.174215386	11.02523534	8.358246198	8.422203483	5.814294572	5.972849496	3.93657955	3.933070326	3.973492521	9.596500055	5.030406908	6.269682059	6.105854819	8.85752595	8.394651792
Hspa4	NM_008300	0.284165045	0.019580772	24	0	2.17207121	33.02151871	25.67078675	21.37949591	19.83201386	18.26468943	18.18289137	19.51284585	17.48519575	24.81613979	25.96770181	18.90848184	22.58461841	25.30276674	26.046867
Leprotl1	NM_026609	0.284165045	0.019580772	24	1	2.133757708	16.70259584	21.32187271	14.71553078	12.39859869	10.30616623	9.381009598	8.298006711	4.777290627	18.78571351	10.01205869	9.496776122	12.04924196	13.83471163	17.17821085
Oxnad1	NM_145460	0.284165045	0.019580772	24	0	2.115915529	11.66863178	8.898335244	8.024244295	8.438104533	4.753900619	4.612691247	5.121687219	4.712134118	10.6576677	6.698061584	5.359811755	8.816327073	8.361171312	8.470044496
Nedd4l	NM_001114386	0.284165045	0.019580772	24	0	2.101090752	7.578527382	6.428154753	5.358010286	3.905953339	2.493849505	2.081830819	1.177413306	1.271741523	5.57322664	4.268641706	3.032547631	5.465240543	4.945040426	3.547203061
Eif3b	NM_133916	0.284165045	0.019580772	24	0	2.0114563	26.07863554	21.71599749	13.78418578	14.20058927	12.76981773	11.57861395	11.99011039	12.48922389	21.47529405	19.27352469	13.90308112	16.50503477	18.85306245	15.36177659
Gsr	NM_010344	0.284165045	0.019580772	24	0	2.006800536	28.36980716	24.95800648	19.69794194	15.81261944	16.56258976	13.64043645	11.67790339	12.40176685	22.77493949	18.23867285	15.30296849	16.47848099	20.31010857	19.58327528
Adsl	NM_009634	0.284165045	0.019580772	24	0	1.975529408	11.68777696	8.718653368	9.008646723	6.448164734	6.374548558	5.078149824	5.252768407	4.245438678	8.593099015	7.587651091	5.712018696	8.110982939	9.157791175	6.764285535
Hnrnpa3	NM_146130	0.284165045	0.019580772	24	0	1.973152779	30.44303109	26.78082606	11.9483474	10.7492463	13.35858617	11.0322937	10.44250369	8.462674128	12.0040616	17.42530209	16.79881382	13.82275313	15.02146231	13.18581281
Nadk2	NM_001040395	0.284165045	0.019580772	24	0	1.971867229	35.71854385	35.79648728	29.53957693	19.91639595	20.353328	13.81145713	13.24877001	18.7141102	27.39057947	23.50436925	19.96877978	21.50275158	27.41885272	21.178488
Csnk1d	NM_139059	0.284165045	0.019580772	24	0	1.965820867	13.60532694	13.99947922	9.813921253	7.989275271	9.599442697	6.205614625	7.729816667	4.712538194	13.08527297	7.696583857	11.0898175	8.607048359	11.22629959	8.124711598
Fam96a	NM_026635	0.284165045	0.019580772	24	22	1.948390435	6.870979443	10.31322582	5.65176715	6.879429086	2.882052251	5.355070843	3.216747704	4.432927594	9.421451245	4.050466686	7.368924119	7.909262653	7.017920637	7.00881057
Snrpa	NM_001046637	0.284165045	0.019580772	24	0	1.934705978	15.58237075	14.28399743	12.31014513	9.447741482	9.574057693	6.960259325	5.673658091	5.851210024	17.40245392	10.21521381	11.30438822	11.78195958	14.34557529	11.14512824
Mpnd	NM_026530	0.284165045	0.019580772	24	0	1.920817079	16.76617061	14.06509407	10.89636021	7.16643086	8.531640947	6.263343638	7.516297828	5.707815938	12.30678671	6.717113033	9.433558597	7.977194542	9.283405231	11.219815
Tnfaip1	NM_001159392	0.284165045	0.019580772	24	0	1.906438818	10.63958965	7.669645782	9.206097017	5.500994545	4.919384502	4.97353415	4.85811744	4.538552079	10.20166293	6.689740035	6.947567043	6.631422069	9.070463715	8.502745301
Trp53inp2	NM_178111	0.284165045	0.019580772	24	0	1.861556789	70.51183051	62.92156626	36.09645244	35.16776904	35.04119506	21.86613542	30.89764217	34.99617579	92.16514264	45.66266257	44.92410722	36.57355727	37.12584197	47.84781245
Srsf1	NM_173374	0.284165045	0.019580772	24	0	1.830511034	13.77208532	8.906246758	8.423238864	4.925476371	4.562211078	4.757869394	3.48868633	3.133331174	8.75136746	9.146215096	6.426292001	8.532017638	11.99440879	6.251634455
Htatip2	NM_001146049	0.284165045	0.019580772	24	0	1.828079734	9.923584207	9.659770738	9.35624724	5.186265829	8.682744107	5.705331675	3.226831552	4.999704433	9.343588012	7.587651091	9.643231563	7.731439543	7.814648469	8.334843786
Pja1	NM_001083110	0.284165045	0.019580772	24	0	1.811531116	21.82684907	20.65321606	16.60313667	14.20126892	15.40494093	10.80861358	12.50467011	9.483018322	17.45484193	13.00100363	12.92836896	13.86629669	18.43839041	16.57595663
Ern1	NM_023913	0.284165045	0.019580772	24	0	1.802531073	10.5313459	8.840661845	8.344487804	7.652778791	6.291497954	4.936155372	5.708469789	6.063948157	14.48113457	6.01736241	7.365543043	8.690866084	10.00093702	8.535387316
Dpy19l1	NM_172920	0.284165045	0.019580772	24	0	1.789932277	13.72085538	12.38462662	5.835355322	6.396748944	6.404383542	5.322665588	6.221166863	5.431926732	11.90500897	10.01111133	8.752513366	9.266119929	9.810103068	10.90598518
Ap3s2	NM_009682	0.284165045	0.019580772	24	22	1.783533272	13.21727722	13.04738845	9.189200878	7.998325235	6.527376498	6.291316389	7.47145259	7.160779107	9.598482073	9.993749532	7.794180951	9.341822288	10.71730449	7.604231658
Rela	NM_009045	0.284165045	0.019580772	24	0	1.777861658	13.27852288	11.89746755	11.69600816	7.921933533	8.018418895	6.108933274	3.814596862	6.174655387	11.64474585	7.251420972	6.664939847	8.142093053	11.75147929	7.77300149
Vcl	NM_009502	0.284165045	0.019580772	24	0	1.777320459	15.53945987	13.01246597	10.0809041	9.135635019	9.052925195	6.774573674	7.650103227	5.552778743	12.58209588	12.10109943	8.970283769	12.06278635	13.16683046	11.14815406
Foxred1	NM_172291	0.284165045	0.019580772	24	20	1.758972837	9.569224802	7.356628288	5.843989619	4.315596933	4.319974599	4.48888697	4.913881923	4.739175665	7.717858348	5.978086637	5.871636257	6.058437575	5.514241047	5.114178996
Adprhl2	NM_133883	0.284165045	0.019580772	24	0	1.731964211	7.154039997	5.737312561	6.195274614	3.700470754	3.057914453	1.508517254	1.990606221	2.297510963	5.522179173	3.461402676	4.746878239	2.886961317	5.270927591	3.844484521
Slc46a1	NM_026740	0.284165045	0.019580772	24	0	1.716479092	17.71918298	16.72060758	12.84392744	10.11863527	9.77708537	7.306763328	8.197136361	8.442048449	17.88485587	10.35413416	10.29246767	10.6279501	12.25312903	10.87123489
Ftsj2	NM_026510	0.284165045	0.019580772	24	0	1.685592483	7.245740418	7.09208957	6.326046801	5.78401335	3.94225905	2.905794538	2.615242035	3.180005448	6.275430352	4.829824774	2.379871204	5.973951335	6.886791326	5.50700454
Ube2n	NM_080560	0.284165045	0.019580772	24	0	1.649156814	16.01004919	12.26957238	12.03681131	9.449280002	8.944839323	9.985395255	8.961357033	7.514018136	15.77211876	10.25306103	9.629084148	12.39878752	15.74658093	17.37967156
Dhrs7b	NM_001172112	0.284165045	0.019580772	24	0	1.632243705	8.056012012	8.703837075	7.79130691	5.89940167	6.040784545	5.270286281	4.677107357	4.20206325	9.167677215	5.798666289	6.214950278	7.605372758	6.681493332	6.807172066
Tbl2	NM_013763	0.284165045	0.019580772	24	21	1.617703392	8.983014024	8.244358497	3.55255068	4.828735127	3.592314043	4.552675612	4.738039994	4.601654942	9.327457592	5.166723288	6.825079352	5.88009212	7.264720577	5.772387338
Trp53	NM_001127233	0.284165045	0.019580772	24	0	1.609157179	13.27867597	12.79002414	11.20487072	7.310576968	8.709245754	5.500041264	5.880921677	4.914068261	10.29647266	7.046931166	5.59155216	7.892967782	10.96136059	9.501630493
Pdzd11	NM_028303	0.284165045	0.019580772	24	0	1.601639577	21.49920891	16.32927421	18.07564068	12.32065	11.10375359	10.84128628	10.96546508	6.817023107	16.21592297	12.01362908	9.815552127	13.07275978	14.70421467	15.85886188
Rap2c	NM_172413	0.284165045	0.019580772	24	0	1.593320886	6.357360151	5.400824085	6.780109531	3.337481257	3.299155075	3.61185106	3.03066488	3.191821862	5.954699582	4.300261274	5.865147066	5.837025614	6.243534034	7.402858562
Fam89a	NM_001081120	0.284165045	0.019580772	24	1	1.588064147	10.36841281	10.31322582	3.685227573	4.37215284	3.830285642	2.126290986	0.93808603	1.460258502	3.528584838	1.410774791	1.719173627	4.354346751	5.797259754	3.526580812
Ndrg1	NM_008681	0.284165045	0.019580772	24	3	1.580533415	14.11376587	14.76745744	13.13030073	10.52739179	5.260661599	3.591275936	3.704918587	1.072162243	3.24976974	2.976412551	2.724167292	4.455192979	11.02467896	10.06682294
U2af1l4	NM_170760	0.284165045	0.019580772	24	0	1.564700683	9.217907108	8.399028601	5.95845219	3.782923311	5.899158496	3.716558257	3.448676221	3.413591303	6.645580068	2.384690343	4.213453791	5.164601615	6.805256375	5.234157497
Srr	NM_001163311	0.284165045	0.019580772	24	0	1.558560472	9.72882045	9.253508907	8.933025667	6.870024873	5.763578627	6.831382408	7.342469583	3.707567414	7.661186498	5.735174068	5.300888146	7.967715985	8.39695312	9.035927705
Bloc1s6	NM_019788	0.284165045	0.019580772	24	0	1.450312367	7.136262235	6.745569212	6.561633396	4.370369016	3.289035894	3.928238013	2.811752203	2.78953036	7.127463817	4.395855318	3.309220134	5.340087312	5.955640524	4.638263901
Pofut1	NM_080463	0.284165045	0.019580772	24	0	1.443412206	7.82170342	6.735524919	7.705587026	3.774229077	3.677317528	2.828006878	3.669186641	2.919455383	7.163064192	3.769245625	5.710479759	5.245575165	5.23814263	5.28560334
N6amt2	NM_026526	0.284165045	0.019580772	24	0	1.401661561	6.670853828	7.289854558	5.288752206	4.104885822	1.612930567	2.797751297	4.298240466	2.607604467	4.621538046	3.306503417	4.646415208	4.404159311	5.100744323	4.065513322
Dpp3	NM_133803	0.284165045	0.019580772	24	0	1.365011661	22.89422571	21.29955964	18.370232	15.91513107	13.98471307	11.50376194	14.97000613	11.19361918	18.33410044	15.61852427	12.32905499	14.28954409	19.44584295	16.81676016
Rnf121	NM_029211	0.284165045	0.019580772	24	0	1.359357832	10.99976876	8.278965679	7.181440847	4.987547603	5.451720894	4.551693242	3.880585651	4.688903446	8.830983371	5.568138272	5.594880698	7.407050092	9.156919893	4.994477002
Cdhr5	NM_001114322	0.284165045	0.019580772	24	0	1.328097237	10.30089005	11.14887428	6.723134983	7.0508545	6.624569094	5.826965172	6.214854271	5.861618706	11.8674798	4.88349201	7.739831831	9.030619107	9.114836861	7.68020593
Rab12	NM_024448	0.284165045	0.019580772	24	0	1.300689068	6.676344243	6.684498215	5.856043546	4.446805511	4.734337242	4.049831353	2.665787795	3.798732434	5.418654095	3.365467127	5.889283473	5.291740843	6.363806455	3.004301379
Psap	NM_001146123	0.284165045	0.019580772	24	0	1.299233282	20.21085108	15.40676089	13.1581146	10.36917304	10.45858136	9.073441134	9.036608544	7.923289904	18.37844275	11.07021389	10.01110653	10.91083446	15.07277209	11.31007373
Mogs	NM_020619	0.284165045	0.019580772	24	0	1.295475683	16.50916343	12.38658816	7.951327086	8.860328038	7.028248758	5.64162859	5.357256161	5.82802725	13.41449589	9.324815391	8.794204323	7.921295517	11.04254415	9.150607784
Hnrnpll	NM_144802	0.284165045	0.019580772	24	20	1.285956772	5.45407203	5.366018509	3.534624769	4.417643373	3.555370683	4.183608645	3.573538496	3.547401001	6.699288921	5.743954046	4.499003558	6.216548343	5.616503113	4.380755332
Pigs	NM_201406	0.284165045	0.019580772	24	0	1.281271065	12.51957	11.38171318	7.654100746	6.868847674	5.747508677	5.4782995	6.195661933	5.121241206	9.162726925	5.671695951	7.384032817	6.362347871	8.607407009	6.644788061
Ldlrap1	NM_145554	0.284165045	0.019580772	24	0	1.254631557	14.31201367	12.38926478	8.876227479	7.14745879	8.751498868	5.897532564	7.101910515	4.741099031	11.43959657	6.66310537	8.474427737	6.538588871	11.99234559	9.285620209
Twsg1	NM_023053	0.284165045	0.019580772	24	0	1.238747342	24.03911289	18.11782914	12.81998722	13.45350887	13.89766442	10.18910777	10.37273724	9.843119565	22.57957706	12.92813048	12.78287427	14.67998377	16.14998016	15.69661669
B4galnt1	NM_001244618	0.284165045	0.019580772	24	0	1.222395422	10.78772362	11.14196718	6.434126944	5.513131323	5.008573867	3.829422088	6.179958642	2.737984691	10.63764547	4.243346051	6.737302051	4.398084609	6.68373394	7.06928928
Map2k2	NM_023138	0.284165045	0.019580772	24	0	1.194064225	38.35491418	27.09043523	24.22888289	17.44021679	19.73876442	14.00445459	19.19703247	17.70049716	33.67412313	19.74007277	20.88569429	20.42796714	25.27519914	23.12301025
Rpusd4	NM_028040	0.284165045	0.019580772	24	11	1.192458417	3.708782394	3.875438526	2.677538197	1.726867106	1.576226996	1.272717102	1.082743213	1.314177318	2.818215578	2.742263665	2.976417169	2.616794922	2.691035695	2.355693012
Utp3	NM_023054	0.284165045	0.019580772	24	0	1.183804122	10.12718108	10.04201803	7.66759306	6.253701202	6.40610915	4.509808061	5.903244076	4.826014238	8.558134869	8.422536067	4.733102059	8.080260995	8.715631061	9.419834987
Ptgr2	NM_001252625	0.284165045	0.019580772	24	22	1.16773247	8.210281635	7.4435438	5.512092523	4.397939517	5.76969135	4.435750988	6.295079503	4.843755307	6.726605084	6.638127467	6.972932224	6.803666798	6.594537311	7.740662317
Atpaf2	NM_145427	0.284165045	0.019580772	24	0	1.162343785	9.097432872	9.171157187	11.03242825	6.666593581	6.50869615	5.832560381	3.573336954	5.687727865	11.54921977	6.783140119	7.476362725	6.712342412	8.725920397	7.627262887
Gpaa1	NM_010331	0.284165045	0.019580772	24	0	1.144557361	12.25460555	10.98859541	8.082318401	5.998323935	6.85143487	4.20225849	6.044463451	5.416762903	10.42623788	6.112505511	7.214663227	6.924182635	8.485662719	6.980859861
Zkscan1	NM_029869	0.284165045	0.019580772	24	0	1.141773521	5.970960968	5.072078271	4.496131956	2.571877727	3.321885474	2.548361581	2.691230413	2.468674721	4.707934357	3.193576387	3.532418119	4.628724133	4.864305072	2.714381473
Mars	NM_001171582	0.284165045	0.019580772	24	0	1.126806599	7.307150655	5.893271896	5.530922653	4.15236513	4.02775536	3.54561174	3.437373446	3.455792294	6.965362605	4.442584078	4.012000824	5.330785085	6.613378846	5.053332261
Timmdc1	NM_024273	0.284165045	0.019580772	24	0	1.118827912	15.87897276	11.39882854	12.17516546	6.26419559	8.123331936	4.981960643	7.083461368	6.166755828	9.973077116	8.283661191	7.960042896	8.665722974	9.020263644	10.95926108
Mettl17	NM_001029990	0.284165045	0.019580772	24	0	1.094628051	6.089143798	4.828498711	4.090401018	2.970009065	2.083054068	2.007280351	2.511993868	1.843989276	5.889792065	3.347147349	2.575182398	3.173076706	3.397189577	4.310037393
Fis1	NM_001163243	0.284165045	0.019580772	24	0	1.094212933	16.41490101	14.04732482	9.668887934	6.804212451	8.45866455	7.766171705	5.263073532	7.732896006	12.96379166	7.342717932	13.62681426	8.164400158	11.00450713	10.74435575
Nolc1	NM_001039352	0.284165045	0.019580772	24	20	1.091502438	7.662929526	2.901512961	1.897278224	1.979072783	1.990949832	1.890076286	2.237407775	2.518455597	5.290733614	3.363024843	4.633177558	3.653821058	6.538413589	4.202686466
Smap2	NM_133716	0.284165045	0.019580772	24	0	1.085403227	12.09481909	9.799170948	8.221943373	6.821407915	6.80874084	6.051444541	6.04371225	4.228218459	9.356739104	5.407832691	5.034521151	7.042113064	9.182326067	8.370303785
Trim41	NM_145377	0.284165045	0.019580772	24	20	1.0599595	3.168126136	3.874280598	1.479877014	1.331674233	2.2637622	1.274531147	1.669117035	2.185420887	4.756670738	2.718680587	2.49099482	2.527076239	2.329535338	2.150354154
Mesdc2	NM_023403	0.284165045	0.019580772	24	0	1.046816304	24.49156334	13.16010586	10.07679414	11.35585202	9.21068245	8.327681596	11.96376609	7.124347919	16.86455989	11.29722001	12.77764182	11.45081421	14.20293462	13.54051131
Gid8	NM_029607	0.284165045	0.019580772	24	0	1.03741607	17.18037442	13.26847766	12.4211284	9.154909908	11.80134978	7.79505049	12.92147898	10.3617967	13.1434323	10.76063831	13.12408506	14.5622342	16.45938912	16.50491127
Safb	NM_001163300	0.284165045	0.019580772	24	0	1.029023289	6.58399746	5.83352154	3.433899874	2.972603869	2.942649263	2.184156963	2.746422799	2.643782544	5.873036946	4.808604044	4.738153395	3.710430879	7.07455386	3.807297269
Rras	NM_009101	0.284165045	0.019580772	24	0	1.027790642	12.48490074	12.61556675	8.649884722	6.342190162	8.177581341	5.659671202	5.047475043	4.999902144	12.9132304	7.715174639	8.877210707	7.895998624	9.985259686	8.113148126
Repin1	NM_001079901	0.284165045	0.019580772	24	1	1.014950129	6.586073746	5.605014031	4.712370215	4.197579701	3.474004299	1.842164838	2.537487521	2.084339357	6.028635442	3.277013977	4.079210676	3.947947122	4.381310543	5.650972496
Vps52	NM_172620	0.284165045	0.019580772	24	0	1.003116929	5.742654803	5.158990324	4.741165277	3.917443004	3.149541351	2.498821439	1.810350689	1.695123236	5.111940751	3.073264587	2.148083379	3.613565768	4.277745418	4.101436207
Tbrg4	NM_001130457	0.284165045	0.019580772	24	0	0.988820371	8.521751049	8.226025354	6.197680429	5.32669693	5.493396271	3.979024067	5.514424635	4.246670132	9.498927322	4.678090019	6.298473948	5.583326563	6.80099243	6.833347644
Tufm	NM_172745	0.284165045	0.019580772	24	20	0.977209448	3.022546159	3.080277622	2.760553071	2.049128456	2.008838536	1.624800256	2.836863248	1.753787075	3.43547961	3.584483792	3.543919564	2.363220547	3.116170319	2.580900727
Wdr33	NM_001170966	0.284165045	0.019580772	24	0	0.942414241	6.739272842	5.757115908	5.257457814	4.4314021	3.717794074	2.840345267	4.522218257	2.707896947	5.180779492	5.093993512	1.694005545	5.691528956	6.471766669	8.177548729
Unc93b1	NM_001161428	0.284165045	0.019580772	24	0	0.93970613	13.30376915	10.85495529	9.734187296	8.572447757	7.243502603	6.253504529	7.633138856	6.994806296	8.650541656	7.276396934	8.169763233	6.900401397	9.359561571	9.809079967
Irak2	NM_001113553	0.284165045	0.019580772	24	0	0.938569876	6.377987075	4.686468759	4.848340888	2.537326611	3.379079186	2.311556712	1.229034927	1.83531743	5.885193507	2.768860585	2.889843605	3.63889496	4.255625204	4.523610872
Nr1i2	NM_010936	0.284165045	0.019580772	24	22	0.937219141	5.621471254	6.32113802	2.716149899	2.444842661	2.569974117	1.454051718	3.03685278	2.407950297	5.077728455	3.222114698	4.225973925	3.141368197	3.427974423	2.951124088
Ndufaf7	NM_028611	0.284165045	0.019580772	24	0	0.926365993	7.956064199	6.879426243	5.643326278	4.002353015	4.732093736	3.660819071	3.521020897	2.58368149	5.810953681	4.813136472	3.412877226	5.211983281	5.96404651	5.057771066
Tab2	NM_138667	0.284165045	0.019580772	24	0	0.901583169	3.188148323	3.00120328	2.488378302	1.869186377	1.371977091	1.278770164	0.653049243	0.857913158	1.926255092	1.091034797	1.032536713	2.366065943	2.942122117	1.216361946
Tpcn1	NM_145853	0.284165045	0.019580772	24	22	0.896559963	4.912099955	4.639058125	2.771373111	2.92453265	2.298397484	2.253268487	2.671911316	2.259711093	6.435557973	3.833979074	4.389070914	2.856374188	4.050800033	3.776937834
Mlh1	NM_026810	0.284165045	0.019580772	24	0	0.888539214	3.581195213	3.754376065	2.813201111	1.766220561	1.075882772	1.726507051	1.144251452	1.248905297	2.282177791	2.740917306	1.861622935	2.587183822	3.019714697	1.643889162
Lsr	NM_017405	0.284165045	0.019580772	24	0	0.880655156	5.785898809	3.747370211	2.336647917	2.881258794	2.192876717	1.277592659	1.635824329	1.51012784	4.341717827	2.104138538	1.793250314	3.585097151	3.299819734	3.459029283
Gipc1	NM_018771	0.284165045	0.019580772	24	0	0.867958349	3.493684407	3.587433405	2.968174382	2.055817086	2.012912875	1.190934674	1.265780395	0.970999862	2.508841896	1.575471097	1.977865933	2.145300342	2.602927205	1.672497675
Trappc8	NM_029491	0.284165045	0.019580772	24	0	0.866213559	6.713053877	5.572738606	4.912077374	4.082504947	3.059383732	3.621420171	3.55707146	2.575881785	5.103872981	2.890844025	3.758961208	4.254360991	4.385638713	4.101892108
Cse1l	NM_023565	0.284165045	0.019580772	24	0	0.855440204	9.134466787	8.76252451	7.941233911	5.833802867	5.782035666	6.731458773	7.301911049	4.833870279	7.247899659	7.548317103	4.187037391	8.464294019	8.236835322	8.611382211
Grlf1	NM_172739	0.284165045	0.019580772	24	0	0.841498175	4.378999444	3.394168159	3.582132698	2.140202153	2.204110027	2.12630965	1.897297304	1.795228693	4.373863893	3.355766421	2.392175408	3.322404334	4.080501589	3.770651029
Psph	NM_133900	0.284165045	0.019580772	24	11	0.839295194	4.411657998	4.927430113	1.557765278	1.70028166	0.781752546	1.000973242	1.163452043	0.927148255	2.663735613	2.537435215	1.481690183	2.207411895	2.801696192	1.873197396
Msi2	NM_054043	0.284165045	0.019580772	24	11	0.82201164	3.701745477	4.570408358	2.491974224	1.551823846	0.796896636	1.330144764	1.128458433	0.798861484	2.493315324	1.382487941	2.185560911	2.26133434	2.163520813	2.109957327
Ecm1	NM_007899	0.284165045	0.019580772	24	0	0.820429632	19.07458454	18.61853975	15.62502668	9.257017889	9.728912896	7.383510915	8.572173265	6.73592281	14.96158217	8.750305405	8.480331155	9.225723494	15.71725251	11.21530865
Cyp2a4	NM_009997	0.284165045	0.019580772	24	19	0.818016928	1.814904361	1.391798356	0.198662374	0.163035744	0.279075138	0.178399121	0.502967671	0.422284124	6.709584322	1.436834143	1.399097697	1.088035784	0.478528575	1.813001022
Ngfr	NM_033217	0.284165045	0.019580772	24	4	0.809053408	2.274651797	2.012729473	2.331175674	1.383194744	1.32485755	0.768234987	0	0.635107411	0.510402821	0.180683247	0.399896391	0.669213128	2.491262349	0.299639513
Zfp637	NM_177684	0.284165045	0.019580772	24	0	0.803057553	4.90503958	4.834324602	2.654500759	3.281793646	3.810111526	1.692022384	2.463128313	1.322975796	5.074630012	2.552815138	2.869844687	4.027170421	4.381673876	3.790789767
Tmem43	NM_028766	0.284165045	0.019580772	24	0	0.788929745	5.923718199	4.619465731	3.68022047	2.734992539	2.543336831	3.280363396	2.30718456	1.890513239	3.813985082	2.623159377	3.659051976	2.60240255	3.792139572	3.142205007
1700052N19Rik	NM_024261	0.284165045	0.019580772	24	20	0.788128442	5.057084633	4.072040566	2.954076524	2.415578189	2.566456599	2.609747509	3.021938774	2.672943076	5.192050416	5.377775489	3.074677945	4.556442001	3.724492909	5.280368514
Zdhhc18	NM_001017968	0.284165045	0.019580772	24	0	0.784999456	4.5221367	3.075874367	2.896213603	2.01349144	1.526252304	1.803813336	1.56458872	1.372423404	4.038618289	2.273946209	2.674745597	1.683012313	2.773471868	4.000790491
Tmem53	NM_001285815	0.284165045	0.019580772	24	0	0.783364508	2.655325231	3.605436668	3.111731129	1.964381892	1.298626511	1.409111324	0.562727941	1.017601743	3.410880968	1.957019908	1.427922722	1.858562638	2.066037398	1.982521634
Tmem120b	NM_001039723	0.284165045	0.019580772	24	18	0.776252523	1.983545917	1.064787326	0.496279204	0.633546962	0.406675864	0.779904123	2.146461696	2.061469018	2.14298923	1.547586653	1.559084749	1.806283221	1.365594452	1.354279091
Ikbkb	NM_010546	0.284165045	0.019580772	24	0	0.774709996	4.960656614	3.58680392	3.258009088	2.382722481	2.653939099	2.030075636	1.725458538	2.162403705	4.03596305	2.801716536	3.580824728	2.572117936	3.416702673	2.814691209
Mitd1	NM_026913	0.284165045	0.019580772	24	0	0.769322932	5.143790904	4.348950646	4.982972065	2.857163221	2.577415998	1.612358679	2.548095397	1.885015278	4.996327752	2.35483242	2.906342043	3.442819344	4.034822264	5.319751641
Pin4	NM_027181	0.284165045	0.019580772	24	22	0.767242075	3.829375633	2.427413201	1.926396756	1.38331473	0.653207719	1.270734368	1.016082454	1.552619454	1.594359449	2.355778516	2.048324262	2.389073838	1.203018403	2.068279568
Ptprj	NM_008982	0.284165045	0.019580772	24	0	0.762840067	3.328508992	3.412277184	2.144523533	1.889201845	1.183193043	0.997346527	1.735318301	1.197566496	2.932799816	1.234427942	1.319065651	2.313246711	2.896545282	2.073897117
Arsg	NM_028710	0.284165045	0.019580772	24	4	0.755760841	2.155003446	1.653390171	1.29517056	1.495736498	1.684239077	0.951235441	0.447914951	0.387415521	0.415127628	0.264520273	0.573057876	0.920114938	1.332056448	1.333219575
Pik3r1	NM_001077495	0.284165045	0.019580772	24	18	0.750383518	3.125350302	2.87269872	2.527065358	1.594477567	2.409781115	2.684720599	3.946628922	3.248700593	5.230307088	4.326465336	1.740801278	3.608574655	3.251493714	3.180979694
Btnl9	NM_172793	0.284165045	0.019580772	24	22	0.747646405	2.967036479	2.677718768	1.294747074	1.389910136	0.869183322	0.68508369	0.794667472	1.041095813	2.456591315	1.583338079	1.577700686	1.612062842	2.407299302	1.010987401
Chmp6	NM_001085498	0.284165045	0.019580772	24	2	0.739588958	6.510753336	7.219258072	7.465590096	3.188028113	4.088354533	3.818930521	1.952233089	2.607604467	3.813985082	3.240373348	3.333802912	4.286310083	6.845550657	5.343630072
Dars2	NM_172644	0.284165045	0.019580772	24	0	0.737292115	3.432476089	4.093176658	4.057823489	3.175951275	1.994745436	2.639226339	1.406488408	1.757038232	3.434895046	2.693812891	2.552682168	3.479976586	3.725695489	2.973613784
Map7d1	NM_001145970	0.284165045	0.019580772	24	0	0.73301684	4.702348642	3.364456743	3.432517677	2.584067395	2.327814386	2.42905539	1.043300512	2.14268274	4.657782939	2.511917324	4.013086003	3.138125384	3.25778627	2.518470336
2310045N01Rik	NM_001145552	0.284165045	0.019580772	24	0	0.730951285	34.1547716	29.14918686	16.41495162	16.10793152	16.12364627	11.17934789	15.3812304	10.69117832	26.18331029	18.38783289	27.30736938	15.87522253	23.2289069	18.18841222
Rnf214	NM_178709	0.284165045	0.019580772	24	0	0.73084267	3.850720413	4.567359238	3.840777565	2.330988094	3.060145608	2.286784743	2.264941084	1.975221348	4.472487497	3.02601161	2.458843976	3.32035236	4.143367368	3.323713568
St6galnac6	NM_001025311	0.284165045	0.019580772	24	0	0.721066629	3.887424084	3.624456358	1.634907009	1.586777066	1.852958069	0.891615629	1.318310175	0.683142384	2.466063685	1.035263051	2.338052381	2.043273735	3.052467022	1.298456662
Sptlc2	NM_011479	0.284165045	0.019580772	24	0	0.717965809	6.537436752	5.156612909	4.130859711	2.996267023	3.115502727	2.946381835	3.058287226	2.309592528	4.945856506	4.739321564	3.542891596	3.754166144	4.344427061	5.67155908
Spsb3	NM_001163750	0.284165045	0.019580772	24	0	0.714573598	3.970492199	1.942324196	2.341321213	1.691332809	0.931764521	0.793162493	0.363825258	0.719698833	2.542656722	1.080124449	1.300996258	1.592058031	2.501827146	1.475142949
Rrm2	NM_009104	0.284165045	0.019580772	24	17	0.713162782	3.639891525	2.115533501	1.797421475	2.83953921	1.828423315	2.071412018	3.868060899	2.955285063	6.938751859	4.985189767	2.355970788	2.35511543	1.94468696	1.852612809
Cnpy4	NM_178612	0.284165045	0.019580772	24	0	0.700353908	3.615875055	4.209479925	2.489245332	1.588877599	1.028394828	1.498795338	0.959817753	0.425731342	3.22465211	2.015392559	2.157264204	1.943904799	2.61318921	1.443809217
Gtf3c1	NM_207239	0.284165045	0.019580772	24	0	0.694976432	7.559242644	5.780020657	4.577650085	3.38297229	3.19491084	2.78476792	2.874160826	2.723029129	6.431415655	5.170378816	3.603128024	3.448788739	5.583535646	4.001337251
Nfib	NM_001113210	0.284165045	0.019580772	24	0	0.684229567	3.44363506	3.646089935	3.961055561	1.878301581	2.432031155	2.103300552	1.834865	1.701217888	2.638483866	1.732819972	1.985700617	2.886404096	3.388582251	3.608838566
Fgfr4	NM_008011	0.284165045	0.019580772	24	0	0.684205205	9.6714857	9.70226292	5.930815991	4.729226869	5.676121641	3.713410827	3.570616328	3.550780551	6.716923487	4.96320371	3.551687219	4.913286286	7.556788706	7.055260843
Abhd11	NM_145215	0.284165045	0.019580772	24	0	0.678454823	6.292766347	4.19919618	3.676224574	3.497922154	2.942153478	2.711175931	1.705385731	2.7180242	8.311848985	3.065965166	3.469676503	3.833988131	3.753799484	3.260553285
Bzw2	NM_025840	0.284165045	0.019580772	24	0	0.657184079	2.521869323	2.748552624	1.823589186	1.874132844	1.486303058	1.191882116	0.995388969	1.282020335	2.839141072	1.804503854	2.445189865	2.192112214	1.9511365	1.652539469
AU040320	NM_001035525	0.284165045	0.019580772	24	21	0.633690844	3.138068013	2.471372085	2.041605738	1.756779013	1.25748339	1.619988251	2.363616937	1.663098886	3.096718193	2.204335611	2.652953199	2.182189904	2.442002621	2.178100659
Abcb6	NM_023732	0.284165045	0.019580772	24	0	0.627761713	14.64101885	12.6975979	9.898839812	8.313822532	9.185981363	6.024136701	6.48144758	6.93709502	16.96470573	9.804319316	7.126894586	9.979249995	12.02554055	11.26254373
Utp6	NM_144826	0.284165045	0.019580772	24	0	0.625549707	11.31698619	9.170191019	6.188007299	5.036539168	5.30334642	4.756645841	5.759786219	4.437732226	7.392505185	7.934869729	5.475298323	6.826459652	7.391409552	8.244825223
Gata6	NM_010258	0.284165045	0.019580772	24	0	0.619562192	4.385321905	2.8015554	2.285075043	1.50413622	1.218741925	0.781375362	0.730693817	0.610949773	3.576863688	1.467062071	1.062995669	1.409248471	1.806059462	1.71225144
Nid1	NM_010917	0.284165045	0.019580772	24	2	0.619483556	8.332941264	4.266113491	3.580983314	3.601103833	2.898161101	3.126402805	2.704901268	2.37511925	3.654248472	1.983016775	2.736533294	2.601241282	4.477861572	4.122807522
Abhd4	NM_001205181	0.284165045	0.019580772	24	0	0.605915455	6.37716844	7.053857281	5.356655132	4.495531202	4.499761278	4.049261115	5.2182331	2.804404804	4.683240143	4.561172428	5.241828477	5.648327153	5.389465699	4.544144627
Mfsd8	NM_028140	0.284165045	0.019580772	24	22	0.599371366	4.853399625	4.3220166	3.498218559	3.207102614	2.857836211	3.084803815	3.368277444	2.381511594	3.464396029	3.537979892	3.932442929	3.958973744	3.491998505	3.074302085
Ccser2	NM_027045	0.284165045	0.019580772	24	20	0.587968074	2.370435454	2.342039076	2.011256371	1.538923029	1.289773757	1.240179672	1.6245528	1.339801575	3.096014873	2.611859842	1.913229791	2.344120493	2.187511329	2.547898619
Acad10	NM_028037	0.284165045	0.019580772	24	0	0.584817676	4.363200184	3.248006884	2.63610607	2.021653394	2.370279729	1.625914868	1.47343045	1.79531982	3.109088468	2.468278509	1.909202881	3.029509257	2.985319989	2.548642388
Tmco6	NM_028036	0.284165045	0.019580772	24	0	0.577977922	1.685268336	1.635363068	1.972433566	1.249940705	0.817978852	0.47573099	0.72750681	0.369498609	1.544123515	0.937065746	1.316797832	1.115580993	1.276076201	1.142647703
Gimap6	NM_153175	0.284165045	0.019580772	24	0	0.562293016	4.514308951	3.043246963	2.849944345	1.518370594	1.885973688	2.054741936	1.876587694	1.196933198	3.096443783	2.327200219	2.61265642	2.654545406	2.971061023	2.344238545
Zcchc8	NM_027494	0.284165045	0.019580772	24	0	0.553393629	2.905443811	2.024340282	2.709061478	1.779672735	1.528757886	1.436363148	1.614553587	1.324030477	2.433532022	1.958718526	2.488682899	1.967209723	2.5006324	2.133672986
Uhmk1	NM_010633	0.284165045	0.019580772	24	0	0.547306907	4.432376386	5.517616836	2.760479043	2.274588579	1.28207821	1.986470193	1.154227635	2.36489188	3.922782702	2.135943337	3.62897226	2.273301555	2.914950916	2.442884432
Klhdc7a	NM_173427	0.284165045	0.019580772	24	10	0.545684707	2.361119803	1.701081878	2.448492643	1.371848415	4.5632526	3.002244115	1.945804473	2.745912078	2.185058909	1.676777929	1.167614688	0.871362242	1.439867515	0.886012675
Dhx58	NM_030150	0.284165045	0.019580772	24	2	0.545144489	3.715212988	3.752107721	3.742772328	2.682675419	2.671439729	2.24583502	1.119039482	1.669174541	2.303713422	1.911724689	1.750972103	2.438482348	3.588317337	2.375538733
Spata22	NM_001045531	0.284165045	0.019580772	24	2	0.539623594	1.311810362	2.112578845	1.214012605	0.937379627	1.049045109	0.888950307	0.247871139	0.378758191	0.431216723	0.344812274	0.204416312	0.684167611	1.017987116	1.282403944
[truncated: 25,616 more rows]
