# Supplementary material for: Circadian ribosome profiling reveals a role for the Period2 upstream open reading frame in sleep
Source: Proc Natl Acad Sci U S A. 2023 Sep 28;120(40):e2214636120. doi: 10.1073/pnas.2214636120 (PMC10556633; doi:10.1073/pnas.2214636120)
Supplement: Supplementary file 3 — Dataset S02 (TXT) [file pnas.2214636120.sd02.txt]

Probe	Gene	BH.Q	ADJ.P	PER	LAG	AMP	CT00_rep1	CT00_rep2	CT04_rep1	CT04_rep2	CT08_rep1	CT08_rep2	CT12_rep1	CT12_rep2	CT16_rep1	CT16_rep2	CT20_rep1	CT20_rep2	CT24_rep1	CT24_rep2
Ppard_uORF_4	NM_011145	0.019476132	3.61E-07	24	0	25.59929834	161.5877788	144.9443423	21.989168	28.7642304	0	8.725084	0	4.9028565	19.1165634	8.816793	50.20799	53.6055052	91.3505364	112.910956
Wapal_uORF_2	NM_001004436	1	7.70E-05	24	12	3.084783031	0	0	3.2983752	2.6966466	13.633547	4.362542	33.2934456	12.7474269	3.1860939	3.5267172	0	3.0926253	2.5375149	0
Nr1d1_uORF_2	NM_145434	1	0.000107089	24	10	78.64303537	19.0693652	19.0437822	269.367308	91.6859844	730.7581192	309.740482	110.978152	151.0079802	49.9154711	22.9236618	0	11.3396261	5.0750298	14.727516
Adora1_uORF_1	NM_001008533	1	0.000228678	24	10	4.665871885	5.018254	5.2899395	6.5967504	8.0899398	53.1708333	11.9969905	9.7105883	23.5337112	18.0545321	8.816793	0	4.1235004	7.6125447	5.8910064
Adora1_uORF_1	NM_001039510	1	0.000228678	24	10	4.665871885	5.018254	5.2899395	6.5967504	8.0899398	53.1708333	11.9969905	9.7105883	23.5337112	18.0545321	8.816793	0	4.1235004	7.6125447	5.8910064
Adora1_uORF_1	NM_001282945	1	0.000228678	24	10	4.665871885	5.018254	5.2899395	6.5967504	8.0899398	53.1708333	11.9969905	9.7105883	23.5337112	18.0545321	8.816793	0	4.1235004	7.6125447	5.8910064
Nr1d2_uORF_1	NM_011584	1	0.000344479	24	12	25.86639873	1.0036508	0	36.2821272	14.3821152	119.9752136	28.356523	127.6248748	126.4936977	37.1710955	12.3435102	0	5.1543755	2.5375149	0
Zdhhc21_uORF_2	NM_026647	1	0.000344479	24	12	7.421572299	0	0	6.5967504	2.6966466	17.7236111	10.906355	27.744538	13.7279982	6.3721878	3.5267172	0	4.1235004	0.8458383	0
Epn1_uORF_1	NM_010147	1	0.00046028	24	10	42.97385736	18.0657144	32.7976249	68.1664208	66.5172828	158.1491452	63.256859	88.7825216	123.5519838	39.2951581	21.1603032	10.758855	20.617502	21.1459575	41.2370448
Epn1_uORF_1	NM_001252454	1	0.00046028	24	10	42.97385736	18.0657144	32.7976249	68.1664208	66.5172828	158.1491452	63.256859	88.7825216	123.5519838	39.2951581	21.1603032	10.758855	20.617502	21.1459575	41.2370448
Gpcpd1_uORF_1	NM_027096	1	0.00046028	24	12	28.49616279	22.0803176	34.9136007	54.97292	61.1239896	261.7641024	147.2357925	725.5196687	232.3953981	67.9700032	40.5572478	40.883649	52.5746301	20.3001192	0.9818344
Gpcpd1_uORF_1	NM_001291051	1	0.00046028	24	12	28.49616279	22.0803176	34.9136007	54.97292	61.1239896	261.7641024	147.2357925	725.5196687	232.3953981	67.9700032	40.5572478	40.883649	52.5746301	20.3001192	0.9818344
Gpcpd1_uORF_1	NM_001291052	1	0.00046028	24	12	28.49616279	22.0803176	34.9136007	54.97292	61.1239896	261.7641024	147.2357925	725.5196687	232.3953981	67.9700032	40.5572478	40.883649	52.5746301	20.3001192	0.9818344
Gpcpd1_uORF_1	NM_001291050	1	0.00046028	24	12	28.49616279	22.0803176	34.9136007	54.97292	61.1239896	261.7641024	147.2357925	725.5196687	232.3953981	67.9700032	40.5572478	40.883649	52.5746301	20.3001192	0.9818344
Cped1_uORF_12	NM_001081351	1	0.00046028	24	12	11.09664814	0	3.1739637	15.3924176	13.483233	34.0838675	27.2658875	23.5828573	39.222852	16.9925008	17.633586	7.889827	17.5248767	13.5334128	14.727516
Gpcpd1_uORF_2	NM_001291051	1	0.000880848	24	11	48.63151354	56.2044448	56.0733587	100.0507144	74.6072226	417.1865382	115.607363	1059.841352	334.3748133	99.8309422	82.8778542	10.758855	57.7290056	44.8294299	58.910064
Nr1d2_uORF_2	NM_011584	1	0.000880848	24	12	39.77324394	12.0438096	22.2177459	45.0777944	31.460877	334.0219015	107.9729145	115.1398327	128.4548403	77.5282849	28.2137376	25.103995	8.2470008	4.2291915	0
Taf1b_uORF_1	NR_028341	1	0.000880848	24	10	8.871511371	8.0292064	5.2899395	13.1935008	20.6742906	40.900641	17.450168	24.9700842	16.6697121	7.4342191	5.2900758	0	4.1235004	6.7667064	2.9455032
Pnpla8_uORF_5	NM_026164	1	0.000880848	24	12	8.483153336	0	0	6.5967504	6.2921754	13.633547	11.9969905	29.1317649	17.6502834	6.3721878	5.2900758	0	11.3396261	3.3833532	4.909172
Ccar1_uORF_1	NM_026201	1	0.000880848	24	10	7.48477414	7.0255556	5.2899395	17.5913344	8.0899398	21.8136752	18.5408035	63.8124374	14.7085695	6.3721878	10.5801516	0	4.1235004	8.458383	10.8001784
1700034P13Rik_uORF_1	NR_040462	1	0.000880848	24	10	7.378123345	15.054762	13.7538427	24.1880848	16.1798796	46.3540598	33.8097005	47.1657146	18.6308547	15.9304695	17.633586	7.17257	9.2778759	13.5334128	6.8728408
Ago3_uORF_1	NM_153402	1	0.000880848	24	14	6.282675076	15.054762	9.5218911	12.0940424	4.494411	16.3602564	19.631439	41.616807	24.5142825	20.1785947	15.8702274	13.627883	10.308751	8.458383	8.8365096
Tecpr2_uORF_3	NM_175336	1	0.000880848	24	0	6.086127463	15.054762	40.2035402	5.497292	1.7977644	0	5.4531775	0	0	9.5582817	5.2900758	8.607084	11.3396261	9.3042213	20.6185224
Nxt2_uORF_1	NM_172782	1	0.001246223	24	10	12.5324856	6.0219048	0	21.989168	10.7865864	17.7236111	21.81271	31.9062187	18.6308547	6.3721878	7.0534344	0	4.1235004	6.7667064	2.9455032
Zdhhc6_uORF_6	NM_025883	1	0.001611598	24	12	58.53260484	49.1788892	66.6532377	90.1555888	91.6859844	301.3013887	151.5983345	267.7347917	167.6776923	120.0095369	148.1221224	45.904448	116.4888863	34.6793703	100.1471088
Zdhhc6_uORF_6	NM_001033573	1	0.001611598	24	12	58.53260484	49.1788892	66.6532377	90.1555888	91.6859844	301.3013887	151.5983345	267.7347917	167.6776923	120.0095369	148.1221224	45.904448	116.4888863	34.6793703	100.1471088
Ccrn4l_uORF_1	NM_009834	1	0.001611598	24	14	39.28107379	6.0219048	17.9857943	8.7956672	0.8988822	44.9907051	64.3474945	381.4873975	178.4639766	87.0865666	28.2137376	40.166392	32.9880032	5.9208681	9.818344
Trex1_uORF_1	NM_011637	1	0.001611598	24	8	33.56848758	69.2519052	45.4934797	98.951256	65.6184006	218.136752	95.975924	91.5569754	72.5622762	61.5978154	44.083965	29.407537	38.1423787	32.1418554	71.6739112
Gpbp1l1_uORF_7	NM_029868	1	0.001611598	24	8	22.96056258	51.1861908	48.6674434	80.2604632	56.6295786	77.7112179	74.163214	59.6507567	61.7759919	38.2331268	14.1068688	0	37.1115036	20.3001192	43.2007136
Arntl_uORF_1	NM_007489	1	0.001611598	24	2	10.6548486	40.146032	19.0437822	18.6907928	43.1463456	8.1801282	13.087626	0	0	12.7443756	7.0534344	17.214168	35.0497534	25.375149	27.4913632
Cdc42se2_uORF_2	NM_178626	1	0.001611598	24	12	9.244051498	18.0657144	8.4639032	27.48646	24.2698194	35.4472222	22.9033455	58.2635298	43.1451372	28.6748451	29.9770962	0	20.617502	11.8417362	23.5640256
Nol8_uORF_25	NR_073168	1	0.001611598	24	20	3.381211669	2.0073016	3.1739637	0	0	0	0	2.7744538	0	4.2481252	3.5267172	16.496911	12.3705012	1.6916766	14.727516
Nol8_uORF_27	NR_073167	1	0.001611598	24	20	3.381211669	2.0073016	3.1739637	0	0	0	0	2.7744538	0	4.2481252	3.5267172	16.496911	12.3705012	1.6916766	14.727516
Gpcpd1_uORF_3	NM_001291051	1	0.002222901	24	12	18.45779732	9.0328572	10.579879	24.1880848	9.8877042	61.3509615	35.9909715	238.6030268	58.834278	23.3646886	22.9236618	0	12.3705012	10.9958979	0
Gpcpd1_uORF_3	NM_001291052	1	0.002222901	24	12	18.45779732	9.0328572	10.579879	24.1880848	9.8877042	61.3509615	35.9909715	238.6030268	58.834278	23.3646886	22.9236618	0	12.3705012	10.9958979	0
Pcbp4_uORF_1	NM_021567	1	0.002222901	24	10	9.14395919	0	0	5.497292	10.7865864	40.900641	15.268897	48.5529415	17.6502834	7.4342191	0	0	1.0308751	4.2291915	2.9455032
Cyp26b1_uORF_1	NM_175475	1	0.002222901	24	0	1.457877548	28.1022224	81.4650683	0	2.6966466	0	0	0	0	8.4962504	0	4.303542	2.0617502	10.9958979	10.8001784
Mup2_uORF_1	NM_001286096	1	0.002834203	24	10	128752.2716	160972.5409	235752.5017	288799.1358	300227.5537	590736.1381	371102.9071	572593.1625	410997.6353	254999.0253	189019.6984	120625.4132	252881.909	152496.1871	196057.6022
Rnf125_uORF_2	NM_026301	1	0.002834203	24	4	193.6447797	331.204764	522.6460226	448.5790272	516.857265	289.0311964	164.6859605	163.6927742	53.9314215	57.3496902	54.6641166	178.596993	308.2316549	274.8974475	334.8055304
Rnf125_uORF_1	NM_026301	1	0.002834203	24	6	109.7142067	101.3687308	235.9313017	481.5627792	309.2154768	263.1274571	161.414054	158.1438666	83.3485605	49.9154711	19.3969446	81.050041	213.3911457	141.2549961	115.8564592
Abca6_uORF_1	NM_147218	1	0.002834203	24	12	80.92009407	31.1131748	15.8698185	92.3545056	62.0228718	189.5063033	151.5983345	341.2578174	155.9108367	73.2801597	47.6106822	20.083196	97.9331345	32.1418554	28.4731976
Abca6_uORF_1	NM_001166556	1	0.002834203	24	12	80.92009407	31.1131748	15.8698185	92.3545056	62.0228718	189.5063033	151.5983345	341.2578174	155.9108367	73.2801597	47.6106822	20.083196	97.9331345	32.1418554	28.4731976
Abca6_uORF_1	NM_001166557	1	0.002834203	24	12	80.92009407	31.1131748	15.8698185	92.3545056	62.0228718	189.5063033	151.5983345	341.2578174	155.9108367	73.2801597	47.6106822	20.083196	97.9331345	32.1418554	28.4731976
Lrp1_uORF_1	NM_008512	1	0.002834203	24	10	71.32247511	82.2993656	107.9147658	179.2117192	111.4613928	384.4660254	237.758539	280.2198338	122.5714125	230.4607921	24.6870204	9.324341	78.3465076	23.6834724	109.9654528
Mthfr_uORF_1	NR_027809	1	0.002834203	24	2	45.5037242	133.4855564	124.8425722	134.1339248	93.4837488	39.5372863	43.62542	29.1317649	16.6697121	81.7764101	38.7938892	33.711079	97.9331345	119.2632003	137.456816
Atg5_uORF_1	NM_053069	1	0.002834203	24	12	33.41593106	66.2409528	74.059153	82.45938	91.6859844	148.6056623	129.7856245	195.5989929	165.7165497	88.1485979	98.7480816	54.511532	95.8713843	96.4255662	79.5285864
Arntl_uORF_1	NM_001243048	1	0.002834203	24	0	29.24514253	71.2592068	94.1609231	23.0886264	74.6072226	8.1801282	17.450168	0	0	29.7368764	26.450379	17.214168	53.6055052	43.9835916	60.8737328
Arrdc3_uORF_1	NM_001042591	1	0.002834203	24	10	26.37445354	8.0292064	19.0437822	70.3653376	39.5508168	269.9442306	82.888298	44.3912608	44.1257085	21.240626	7.0534344	2.869028	15.4631265	10.1500596	4.909172
Il1r1_uORF_3	NM_008362	1	0.002834203	24	12	20.39736979	12.0438096	15.8698185	16.491876	26.966466	68.167735	44.7160555	159.5310935	83.3485605	38.2331268	17.633586	0	29.8953779	12.6875745	28.4731976
Mef2a_uORF_5	NM_001291196	1	0.002834203	24	12	17.71636234	50.18254	22.2177459	48.3761696	41.3485812	110.4317307	62.1662235	104.0420175	65.6982771	52.0395337	42.3206064	23.669481	37.1115036	32.1418554	36.3278728
Glrx2_uORF_1	NM_023505	1	0.002834203	24	10	15.0347431	54.1971432	29.6236612	68.1664208	36.8541702	132.2454059	70.8913075	69.361345	57.8537067	58.4117215	59.9541924	16.496911	35.0497534	16.916766	51.0553888
Enoph1_uORF_4	NR_027990	1	0.002834203	24	12	12.98433093	38.1387304	19.0437822	29.6853768	40.449699	83.1646367	46.8973265	81.8463871	48.0479937	45.6673459	45.8473236	15.779654	27.8336277	37.2168852	7.8546752
Kcnk5_uORF_1	NM_021542	1	0.002834203	24	10	10.96915283	14.0511112	8.4639032	34.0832104	16.1798796	77.7112179	41.444149	33.2934456	39.222852	40.3571894	24.6870204	7.889827	23.7101273	14.3792511	13.7456816
Mterfd1_uORF_1	NM_025547	1	0.002834203	24	10	10.81982595	7.0255556	1.0579879	20.8897096	1.7977644	25.9037393	16.3595325	63.8124374	15.6891408	12.7443756	7.0534344	0	0	8.458383	12.7638472
Rnf41_uORF_4	NR_104288	1	0.002834203	24	12	10.54694764	19.0693652	6.3479274	25.2875432	15.2809974	70.8944444	30.537794	133.1737824	33.3394242	33.9850016	28.2137376	0	20.617502	22.8376341	7.8546752
Map2k5_uORF_2	NM_011840	1	0.002834203	24	12	5.99843406	7.0255556	13.7538427	20.8897096	20.6742906	44.9907051	21.81271	74.9102526	22.5531399	56.2876589	12.3435102	18.648682	14.4322514	9.3042213	6.8728408
Ap5m1_uORF_1	NM_144535	1	0.002834203	24	12	5.880125408	7.0255556	19.0437822	28.5859184	24.2698194	32.7205128	29.4471585	41.616807	35.3005668	19.1165634	12.3435102	16.496911	19.5866269	3.3833532	8.8365096
E030018B13Rik_uORF_1	NM_001256311	1	0.003821672	24	16	5.087061736	2.0073016	0	0	0	0	3.2719065	24.9700842	3.9222852	11.6823443	7.0534344	4.303542	10.308751	1.6916766	0
1700094J05Rik_uORF_1	NR_040580	1	0.003821672	24	2	0.728938774	4.0146032	11.6378669	1.0994584	5.3932932	0	1.0906355	0	0	0	0	0	1.0308751	1.6916766	11.7820128
Gss_uORF_1	NM_001291111	1	0.004809141	24	10	79.89928311	245.894446	239.1052654	339.7326456	225.6194322	478.5374997	356.6378085	435.5892466	358.8890958	323.9195465	280.3740174	164.96911	208.2367702	150.5592174	176.730192
Srsf9_uORF_2	NR_036616	1	0.004809141	24	10	56.92626018	110.401588	76.1751288	161.6203848	105.1692174	227.6802349	194.133119	344.0322712	143.1634098	159.304695	81.1144956	54.511532	102.0566349	104.8839492	115.8564592
Rcn2_uORF_1	NM_011992	1	0.004809141	24	8	51.88071445	128.4673024	114.2626932	241.880848	135.7312122	334.0219015	182.1361285	314.9005063	135.3188394	101.9550048	59.9541924	99.698723	90.7170088	85.4296683	162.9845104
St3gal5_uORF_1	NM_011375	1	0.004809141	24	14	38.40381958	39.1423812	41.2615281	27.48646	26.966466	175.8727563	81.7976625	234.4413461	92.1737022	121.0715682	52.900758	49.490733	61.852506	16.0709277	41.2370448
Ythdf3_uORF_5	NR_027375	1	0.004809141	24	16	17.16982466	98.3577784	83.5810441	30.7848352	74.6072226	212.6833332	86.1602045	312.1260525	107.862843	123.1956308	165.7557084	91.091639	89.6861337	88.8130215	46.1462168
Ppp1r16a_uORF_1	NM_033371	1	0.004809141	24	12	13.98558763	17.0620636	20.1017701	28.5859184	28.7642304	109.068376	28.356523	115.1398327	41.1839946	41.4192207	22.9236618	9.324341	23.7101273	21.1459575	23.5640256
Hspa14_uORF_1	NM_015765	1	0.004809141	24	0	13.8661667	52.1898416	35.9715886	34.0832104	22.472055	21.8136752	10.906355	0	2.9417139	29.7368764	17.633586	27.973023	39.1732538	15.2250894	46.1462168
Cnot6l_uORF_1	NM_001285514	1	0.004809141	24	12	11.06675619	20.073016	15.8698185	34.0832104	31.460877	47.7174145	63.256859	52.7146222	53.9314215	25.4887512	19.3969446	27.973023	23.7101273	23.6834724	4.909172
Plekha7_uORF_1	NM_172743	1	0.004809141	24	18	9.238010544	18.0657144	14.8118306	5.497292	9.8877042	29.9938034	5.4531775	13.872269	16.6697121	30.7989077	56.4274752	22.952224	27.8336277	10.9958979	11.7820128
Cep350_uORF_2	NM_001039184	1	0.004809141	24	12	5.658030027	16.0584128	0	39.5805024	26.966466	32.7205128	21.81271	49.9401684	24.5142825	21.240626	29.9770962	20.800453	17.5248767	19.4542809	10.8001784
Rbm10_uORF_4	NM_001167775	1	0.004809141	24	10	2.80109172	7.0255556	9.5218911	9.8951256	13.483233	25.9037393	11.9969905	19.4211766	11.7668556	15.9304695	10.5801516	5.738056	4.1235004	10.1500596	0
Tmem176b_uORF_1	NM_023056	1	0.004809141	24	12	2.679044241	0	0	0	3.5955288	2.7267094	8.725084	26.3573111	10.7862843	1.0620313	3.5267172	0	0	0	0
9330162012Rik_uORF_7	NR_102323	1	0.004809141	24	14	2.220341809	5.018254	4.2319516	3.2983752	4.494411	19.0869658	7.6344485	30.5189918	14.7085695	5.3101565	7.0534344	15.062397	5.1543755	4.2291915	0
Dbp_uORF_2	NM_016974	1	0.006355584	24	12	16.53551155	0	0	0	0.8988822	403.5529912	107.9729145	380.1001706	157.8719793	39.2951581	14.1068688	0	9.2778759	2.5375149	9.818344
Erbb2ip_uORF_1	NM_001005868	1	0.006355584	24	12	8.483153336	0	0	23.0886264	7.1910576	24.5403846	11.9969905	70.7485719	27.4559964	1.0620313	5.2900758	0	19.5866269	4.2291915	0
Erbb2ip_uORF_1	NM_001289473	1	0.006355584	24	12	8.483153336	0	0	23.0886264	7.1910576	24.5403846	11.9969905	70.7485719	27.4559964	1.0620313	5.2900758	0	19.5866269	4.2291915	0
Erbb2ip_uORF_1	NM_001289475	1	0.006355584	24	12	8.483153336	0	0	23.0886264	7.1910576	24.5403846	11.9969905	70.7485719	27.4559964	1.0620313	5.2900758	0	19.5866269	4.2291915	0
Erbb2ip_uORF_1	NM_001289474	1	0.006355584	24	12	8.483153336	0	0	23.0886264	7.1910576	24.5403846	11.9969905	70.7485719	27.4559964	1.0620313	5.2900758	0	19.5866269	4.2291915	0
4933439C10Rik_uORF_1	NR_015585	1	0.006355584	24	10	8.134527419	12.0438096	11.6378669	23.0886264	13.483233	58.6242521	21.81271	34.6806725	17.6502834	21.240626	5.2900758	0	10.308751	16.0709277	0
Dyrk1b_uORF_1	NM_001037957	1	0.006355584	24	8	6.270697182	8.0292064	8.4639032	23.0886264	12.5843508	35.4472222	14.1782615	29.1317649	18.6308547	5.3101565	7.0534344	0	7.2161257	10.9958979	0
Dyrk1b_uORF_1	NM_010092	1	0.006355584	24	8	6.270697182	8.0292064	8.4639032	23.0886264	12.5843508	35.4472222	14.1782615	29.1317649	18.6308547	5.3101565	7.0534344	0	7.2161257	10.9958979	0
Tmem165_uORF_1	NM_011626	1	0.006355584	24	10	5.612227609	4.0146032	0	19.7902512	7.1910576	20.4503205	8.725084	30.5189918	3.9222852	3.1860939	1.7633586	0	0	2.5375149	0
Psen1_uORF_5	NM_008943	1	0.006355584	24	12	5.52434753	0	0	0	5.3932932	9.5434829	8.725084	23.5828573	6.8639991	3.1860939	8.816793	0	5.1543755	0	0.9818344
Zfp426_uORF_3	NM_146221	1	0.006355584	24	10	5.306549025	2.0073016	0	5.497292	0.8988822	24.5403846	8.725084	15.2594959	10.7862843	8.4962504	1.7633586	0	0	6.7667064	0
Itga1_uORF_3	NM_001033228	1	0.006355584	24	10	5.26724011	2.0073016	0	12.0940424	4.494411	16.3602564	13.087626	19.4211766	3.9222852	0	3.5267172	0	0	0	0
Pced1a_uORF_4	NM_178762	1	0.006355584	24	9	4.968782146	1.0036508	0	10.994584	8.0899398	9.5434829	14.1782615	16.6467228	4.9028565	2.1240626	0	0	0	2.5375149	0
Ctps2_uORF_9	NR_033143	1	0.006355584	24	12	3.990082863	3.0109524	3.1739637	5.497292	7.1910576	13.633547	5.4531775	38.8423532	12.7474269	6.3721878	8.816793	0	6.1852506	4.2291915	0
Gpcpd1_uORF_2	NM_001291052	1	0.007902027	24	10	145.6538612	124.4526992	203.1336768	308.9478104	199.5518484	1266.556516	476.6077135	3505.522376	990.377013	277.1901693	149.885481	65.270387	185.557518	102.3464343	166.911848
Ugdh_uORF_1	NM_009466	1	0.007902027	24	10	142.5438486	784.8549256	878.129957	934.53964	791.016336	1754.637499	1073.185332	1319.252782	883.4947413	834.7566018	671.8396266	412.422775	732.9521961	557.4074397	591.0643088
Serpina4-ps1_uORF_1	NR_002861	1	0.007902027	24	18	125.7515446	367.3361928	247.5691686	234.1846392	213.9339636	222.2268161	191.951848	474.4315998	399.0925191	823.0742575	285.6640932	348.586902	510.2831745	243.6014304	360.3332248
Gpcpd1_uORF_3	NM_001291050	1	0.007902027	24	10	120.1471516	137.5001596	219.0034953	273.7651416	195.9563196	1310.183867	480.9702555	3536.041368	970.765587	250.6393868	162.2289912	77.463756	193.8045188	109.1131407	167.8936824
Sat1_uORF_1	NM_009121	1	0.007902027	24	10	53.95547464	150.54762	196.7857494	205.5987208	161.798796	455.3604698	226.852184	393.9724396	166.697121	238.9570425	105.801516	86.07084	101.0257598	104.0381109	160.0390072
Abcg8_uORF_10	NR_104382	1	0.007902027	24	12	46.4680398	56.2044448	62.4212861	112.1447568	82.6971624	336.7486109	124.332447	369.0023554	151.9885515	147.6223507	35.267172	66.704901	76.2847574	58.3628427	110.9472872
1810055G02Rik_uORF_2	NM_028077	1	0.007902027	24	10	41.32033065	69.2519052	34.9136007	93.453964	61.1239896	249.4939101	102.519737	258.0242034	187.2891183	88.1485979	44.083965	24.386738	56.6981305	27.9126639	52.0372232
1810055G02Rik_uORF_1	NM_028077	1	0.007902027	24	10	40.72931326	58.2117464	34.9136007	93.453964	52.1351676	245.403846	98.157195	234.4413461	170.6194062	82.8384414	40.5572478	16.496911	53.6055052	24.5293107	52.0372232
Dnajc5_uORF_2	NM_001271584	1	0.007902027	24	10	38.63225821	91.3322228	57.1313466	93.453964	74.6072226	117.2485042	175.5923155	137.3354631	120.6102699	95.582817	51.1373994	35.86285	65.9760064	80.3546385	67.7465736
Klhl24_uORF_2	NM_029436	1	0.007902027	24	11	37.37235497	26.0949208	11.6378669	78.0615464	52.1351676	179.9628204	117.788634	216.4073964	79.4262753	22.3026573	26.450379	16.496911	36.0806285	11.8417362	34.364204
Angptl4_uORF_1	NM_020581	1	0.007902027	24	12	35.7191641	76.2774608	47.6094555	85.7577552	140.2256232	126.7919871	103.6103725	281.6070607	165.7165497	208.1581348	52.900758	54.511532	82.470008	29.6043405	51.0553888
Inca1_uORF_1	NM_001252483	1	0.007902027	24	8	30.93039825	61.2226988	66.6532377	168.2171352	65.6184006	167.6926281	109.06355	86.0080678	76.4845614	48.8534398	15.8702274	13.627883	42.2658791	37.2168852	22.5821912
Abcg8_uORF_9	NR_104382	1	0.007902027	24	10	22.45209921	39.1423812	39.1455523	136.3328416	27.8653482	70.8944444	73.0725785	159.5310935	43.1451372	52.0395337	42.3206064	10.041598	14.4322514	26.2209873	20.6185224
Gpcpd1_uORF_3	NM_027096	1	0.007902027	24	12	22.12444402	17.0620636	24.3337217	37.3815856	37.7530524	132.2454059	55.6224105	456.3976501	108.8434143	41.4192207	15.8702274	12.910626	29.8953779	15.2250894	20.6185224
Gpcpd1_uORF_4	NM_001291052	1	0.007902027	24	12	22.12444402	17.0620636	24.3337217	37.3815856	37.7530524	132.2454059	55.6224105	456.3976501	108.8434143	41.4192207	15.8702274	12.910626	29.8953779	15.2250894	20.6185224
Gpcpd1_uORF_5	NM_001291050	1	0.007902027	24	12	22.12444402	17.0620636	24.3337217	37.3815856	37.7530524	132.2454059	55.6224105	456.3976501	108.8434143	41.4192207	15.8702274	12.910626	29.8953779	15.2250894	20.6185224
Sgms2_uORF_1	NM_028943	1	0.007902027	24	8	19.87921446	14.0511112	19.0437822	48.3761696	56.6295786	95.434829	37.081607	33.2934456	42.1645659	18.0545321	12.3435102	0	26.8027526	25.375149	70.6920768
Srpx2_uORF_7	NM_001083895	1	0.007902027	24	8	18.05629721	43.1569844	59.2473224	63.7685872	49.438521	107.7050213	59.9849525	210.8584888	56.8731354	38.2331268	19.3969446	17.214168	30.926253	26.2209873	43.2007136
Srpx2_uORF_9	NM_026838	1	0.007902027	24	8	18.05629721	43.1569844	59.2473224	63.7685872	49.438521	107.7050213	59.9849525	210.8584888	56.8731354	38.2331268	19.3969446	17.214168	30.926253	26.2209873	43.2007136
Ssrp1_uORF_3	NM_182990	1	0.007902027	24	8	17.9296937	47.1715876	58.1893345	59.3707536	35.955288	69.5310897	63.256859	58.2635298	45.1062798	39.2951581	15.8702274	14.34514	25.7718775	29.6043405	43.2007136
Orc6_uORF_2	NR_028268	1	0.007902027	24	10	14.92611036	49.1788892	46.5514676	70.3653376	58.427343	100.8882478	67.619401	98.4931099	51.9702789	58.4117215	72.2977026	38.014621	36.0806285	32.9876937	56.9463952
Extl3_uORF_6	NM_018788	1	0.007902027	24	10	13.01010957	35.127778	8.4639032	48.3761696	44.0452278	88.6180555	74.163214	62.4252105	57.8537067	33.9850016	29.9770962	35.145593	30.926253	21.1459575	18.6548536
Adal_uORF_1	NM_001290811	1	0.007902027	24	8	10.73189255	12.0438096	7.4059153	52.7740032	13.483233	53.1708333	23.993981	26.3573111	23.5337112	19.1165634	8.816793	7.17257	15.4631265	22.8376341	21.6003568
Nrp1_uORF_2	NM_008737	1	0.007902027	24	12	10.56717161	8.0292064	10.579879	58.2712952	35.955288	92.7081196	69.800672	106.8164713	60.7954206	27.6128138	28.2137376	57.38056	67.0068815	27.0668256	21.6003568
Ncdn_uORF_1	NM_011986	1	0.007902027	24	12	9.679058782	7.0255556	0	18.6907928	14.3821152	42.2639957	19.631439	19.4211766	34.3199955	35.0470329	12.3435102	10.041598	21.6483771	5.0750298	9.818344
Rnf14_uORF_4	NM_001164622	1	0.007902027	24	10	9.544683179	30.109524	32.7976249	48.3761696	37.7530524	106.3416666	38.1722425	77.6847064	65.6982771	38.2331268	35.267172	27.973023	47.4202546	31.2960171	33.3823696
Trak2_uORF_4	NM_172406	1	0.007902027	24	10	9.161242294	5.018254	0	4.3978336	11.6854686	42.2639957	26.175252	23.5828573	22.5531399	13.8064069	3.5267172	7.889827	3.0926253	9.3042213	5.8910064
Dapk1_uORF_2	NM_001285917	1	0.007902027	24	0	8.632225164	34.1241272	34.9136007	17.5913344	12.5843508	0	0	0	2.9417139	4.2481252	7.0534344	9.324341	5.1543755	10.9958979	5.8910064
Dapk1_uORF_2	NM_134062	1	0.007902027	24	0	8.632225164	34.1241272	34.9136007	17.5913344	12.5843508	0	0	0	2.9417139	4.2481252	7.0534344	9.324341	5.1543755	10.9958979	5.8910064
Dapk1_uORF_2	NM_029653	1	0.007902027	24	0	8.632225164	34.1241272	34.9136007	17.5913344	12.5843508	0	0	0	2.9417139	4.2481252	7.0534344	9.324341	5.1543755	10.9958979	5.8910064
Phldb2_uORF_1	NM_153412	1	0.007902027	24	14	6.883320072	10.036508	16.9278064	1.0994584	10.7865864	25.9037393	25.0846165	69.361345	15.6891408	14.8684382	28.2137376	11.476112	14.4322514	5.9208681	9.818344
Phldb2_uORF_1	NM_001252442	1	0.007902027	24	14	6.883320072	10.036508	16.9278064	1.0994584	10.7865864	25.9037393	25.0846165	69.361345	15.6891408	14.8684382	28.2137376	11.476112	14.4322514	5.9208681	9.818344
Ap1ar_uORF_3	NM_145964	1	0.007902027	24	10	6.329100384	9.0328572	2.1159758	10.994584	15.2809974	17.7236111	14.1782615	16.6467228	9.805713	10.620313	5.2900758	0	6.1852506	5.0750298	11.7820128
Wdr89_uORF_1	NM_028203	1	0.007902027	24	1	3.671296074	12.0438096	8.4639032	5.497292	6.2921754	12.2701923	3.2719065	0	0	1.0620313	3.5267172	7.17257	10.308751	10.9958979	18.6548536
Sec24d_uORF_1	NM_027135	1	0.010254657	24	10	15.11473038	2.0073016	3.1739637	7.6962088	26.0675838	36.8105769	31.6284295	26.3573111	24.5142825	18.0545321	1.7633586	0	18.5557518	4.2291915	0
Rit1_uORF_1	NR_028056	1	0.010254657	24	10	12.37058127	17.0620636	0	27.48646	20.6742906	27.267094	22.9033455	27.744538	30.3977103	10.620313	5.2900758	0	4.1235004	11.8417362	0.9818344
Sh3d19_uORF_1	NM_001082414	1	0.010254657	24	8	12.31845816	16.0584128	0	64.8680456	17.977644	91.3447649	19.631439	69.361345	13.7279982	15.9304695	5.2900758	0	9.2778759	5.9208681	17.6730192
Tulp4_uORF_4	NM_001103181	1	0.010254657	24	10	8.683537782	3.0109524	2.1159758	14.2929592	9.8877042	36.8105769	11.9969905	54.1018491	11.7668556	8.4962504	0	0	3.0926253	5.0750298	0
Ttc23_uORF_4	NM_025905	1	0.010254657	24	12	8.043916918	4.0146032	6.3479274	7.6962088	4.494411	27.267094	20.7220745	13.872269	16.6697121	10.620313	15.8702274	0	9.2778759	7.6125447	0
Ttc23_uORF_4	NM_001168477	1	0.010254657	24	12	8.043916918	4.0146032	6.3479274	7.6962088	4.494411	27.267094	20.7220745	13.872269	16.6697121	10.620313	15.8702274	0	9.2778759	7.6125447	0
Ttc23_uORF_4	NM_001168475	1	0.010254657	24	12	8.043916918	4.0146032	6.3479274	7.6962088	4.494411	27.267094	20.7220745	13.872269	16.6697121	10.620313	15.8702274	0	9.2778759	7.6125447	0
Zdhhc7_uORF_1	NM_133967	1	0.010254657	24	11	6.618513921	7.0255556	0	24.1880848	11.6854686	23.1770299	11.9969905	119.3015134	17.6502834	11.6823443	7.0534344	0	8.2470008	3.3833532	0
Snrk_uORF_3	NM_133741	1	0.010254657	24	10	5.525482507	6.0219048	0	9.8951256	6.2921754	10.9068376	8.725084	24.9700842	14.7085695	2.1240626	7.0534344	0	3.0926253	6.7667064	2.9455032
Ctdspl2_uORF_2	NM_001290992	1	0.010254657	24	12	4.90458774	0	0	6.5967504	1.7977644	12.2701923	7.6344485	6.9361345	12.7474269	2.1240626	0	0	5.1543755	0.8458383	0
Ctdspl2_uORF_2	NM_001290991	1	0.010254657	24	12	4.90458774	0	0	6.5967504	1.7977644	12.2701923	7.6344485	6.9361345	12.7474269	2.1240626	0	0	5.1543755	0.8458383	0
Ctdspl2_uORF_2	NM_212450	1	0.010254657	24	12	4.90458774	0	0	6.5967504	1.7977644	12.2701923	7.6344485	6.9361345	12.7474269	2.1240626	0	0	5.1543755	0.8458383	0
Cklf_uORF_7	NR_104433	1	0.010254657	24	2	3.813634195	3.0109524	6.3479274	0	2.6966466	0	1.0906355	0	0	0	0	0	2.0617502	3.3833532	5.8910064
Ccdc28a_uORF_1	NM_144820	1	0.010254657	24	10	3.471295023	1.0036508	0	10.994584	3.5955288	2.7267094	16.3595325	30.5189918	1.9611426	3.1860939	3.5267172	0	0	2.5375149	0
Fbxo34_uORF_2	NM_001146085	1	0.010254657	24	11	2.683457436	4.0146032	0	5.497292	2.6966466	32.7205128	11.9969905	31.9062187	5.8834278	3.1860939	7.0534344	0	3.0926253	0.8458383	0
Tulp4_uORF_3	NM_054040	1	0.010254657	24	20	2.666259397	2.0073016	3.1739637	2.1989168	0	0	0	0	0	3.1860939	1.7633586	8.607084	5.1543755	0.8458383	0
Arrdc3_uORF_3	NM_001042591	1	0.010254657	24	12	1.997852358	0	0	0	15.2809974	8.1801282	6.543813	26.3573111	13.7279982	1.0620313	1.7633586	0	0	0.8458383	0
Btbd7_uORF_1	NM_172806	1	0.010254657	24	10	1.497196362	2.0073016	1.0579879	2.1989168	1.7977644	10.9068376	8.725084	48.5529415	5.8834278	3.1860939	1.7633586	0	1.0308751	6.7667064	0
Agxt_uORF_1	NM_001276710	1	0.012607287	24	8	1839.184151	6217.616706	7745.529416	8907.811957	6440.490963	17958.10811	7546.107025	14137.22934	5899.116941	5194.395088	3599.014903	3033.99711	4945.107855	4377.213203	5819.332489
Abcg8_uORF_1	NR_104382	1	0.012607287	24	10	1417.829509	1368.979691	2455.589916	3707.373725	1644.954426	8161.041234	2822.564674	8018.171482	2829.928772	2494.711524	1156.763242	587.433483	1576.208028	1507.283851	1600.390072
Ldha_uORF_3	NR_102727	1	0.012607287	24	12	368.6329402	134.4892072	517.3560831	673.9679992	603.1499562	1589.67158	1331.665946	2459.553294	736.4090463	808.2058193	1184.976979	495.624587	797.8973274	545.5657035	901.3239792
Insig2_uORF_1	NM_133748	1	0.012607287	24	4	148.4211938	362.3179388	615.7489578	771.8197968	683.150472	417.1865382	281.383959	274.6709262	138.2605533	311.1751709	114.618309	207.287273	503.0670488	336.6436434	493.8627032
Insig2_uORF_1	NM_001271531	1	0.012607287	24	4	148.4211938	362.3179388	615.7489578	771.8197968	683.150472	417.1865382	281.383959	274.6709262	138.2605533	311.1751709	114.618309	207.287273	503.0670488	336.6436434	493.8627032
Insig2_uORF_1	NM_178082	1	0.012607287	24	4	148.4211938	362.3179388	615.7489578	771.8197968	683.150472	417.1865382	281.383959	274.6709262	138.2605533	311.1751709	114.618309	207.287273	503.0670488	336.6436434	493.8627032
Sfpq_uORF_1	NR_045010	1	0.012607287	24	15	140.1132886	697.537306	737.4175663	684.9625832	462.0254508	947.5315165	875.7803065	1944.892114	971.7461583	978.1308273	938.1067752	365.80107	918.5097141	536.2614822	642.1196976
Abcg8_uORF_2	NR_104382	1	0.012607287	24	9	136.5029535	270.985716	413.6732689	610.199412	307.4177124	1240.652777	405.716406	1008.513956	403.0148043	322.8575152	179.8625772	50.20799	261.8422754	282.5099922	284.731976
Gpcpd1_uORF_2	NM_027096	1	0.012607287	24	10	132.0991333	131.4782548	213.7135558	238.5824728	164.4954426	1131.584401	455.885639	2721.739178	884.4753126	236.8329799	132.251895	65.987644	168.0326413	83.7379917	124.6929688
Eva1a_uORF_1	NM_145570	1	0.012607287	24	10	74.34800655	69.2519052	44.4354918	151.7252592	34.1575236	294.4846152	112.3354565	244.1519344	133.3576968	108.3271926	28.2137376	8.607084	27.8336277	14.3792511	47.1280512
Actr3_uORF_1	NM_001205385	1	0.012607287	24	8	73.93968555	145.529366	81.4650683	211.0960128	143.821152	242.6771366	196.31439	181.7267239	139.2411246	156.1186011	70.534344	73.877471	91.7478839	103.1922726	128.6203064
Actr3_uORF_1	NM_001205386	1	0.012607287	24	8	73.93968555	145.529366	81.4650683	211.0960128	143.821152	242.6771366	196.31439	181.7267239	139.2411246	156.1186011	70.534344	73.877471	91.7478839	103.1922726	128.6203064
Actr3_uORF_1	NM_023735	1	0.012607287	24	8	73.93968555	145.529366	81.4650683	211.0960128	143.821152	242.6771366	196.31439	181.7267239	139.2411246	156.1186011	70.534344	73.877471	91.7478839	103.1922726	128.6203064
Abcg8_uORF_15	NR_104382	1	0.012607287	24	10	63.18464995	47.1715876	82.5230562	181.410636	90.7871022	209.9566238	109.06355	198.3734467	115.7074134	135.9400064	47.6106822	6.455313	62.8833811	54.1336512	68.728408
Wdr45_uORF_1	NM_001290794	1	0.012607287	24	10	51.16072079	105.383334	126.958548	224.2895136	127.6412724	466.2673074	174.50168	309.3515987	170.6194062	161.4287576	70.534344	21.51771	111.3345108	85.4296683	58.910064
Rnf44_uORF_1	NM_001146027	1	0.012607287	24	9	47.32641772	29.1058732	49.7254313	114.3436736	98.877042	117.2485042	76.344485	91.5569754	101.9794152	65.8459406	29.9770962	20.800453	35.0497534	30.4501788	43.2007136
Rnf44_uORF_1	NM_134064	1	0.012607287	24	9	47.32641772	29.1058732	49.7254313	114.3436736	98.877042	117.2485042	76.344485	91.5569754	101.9794152	65.8459406	29.9770962	20.800453	35.0497534	30.4501788	43.2007136
Chka_uORF_4	NR_073190	1	0.012607287	24	1	39.13474172	163.5950804	150.2342818	97.8517976	95.2815132	55.8975427	46.8973265	90.1697485	15.6891408	67.9700032	15.8702274	40.883649	141.2298887	135.334128	223.8582432
St6gal1_uORF_6	NM_145933	1	0.012607287	24	8	30.54794399	53.1934924	53.9573829	61.5696704	44.0452278	91.3447649	61.075588	88.7825216	59.8148493	16.9925008	12.3435102	0	14.4322514	22.8376341	90.3287648
St6gal1_uORF_3	NM_001252506	1	0.012607287	24	8	30.54794399	53.1934924	53.9573829	61.5696704	44.0452278	91.3447649	61.075588	88.7825216	59.8148493	16.9925008	12.3435102	0	14.4322514	22.8376341	90.3287648
St6gal1_uORF_5	NM_001252505	1	0.012607287	24	8	30.54794399	53.1934924	53.9573829	61.5696704	44.0452278	91.3447649	61.075588	88.7825216	59.8148493	16.9925008	12.3435102	0	14.4322514	22.8376341	90.3287648
Ube2j2_uORF_1	NM_001039157	1	0.012607287	24	10	27.95319211	57.2080956	55.0153708	91.2550472	64.7195184	137.6988247	81.7976625	202.5351274	79.4262753	65.8459406	29.9770962	28.69028	42.2658791	24.5293107	72.6557456
Ube2j2_uORF_1	NM_001284312	1	0.012607287	24	10	27.95319211	57.2080956	55.0153708	91.2550472	64.7195184	137.6988247	81.7976625	202.5351274	79.4262753	65.8459406	29.9770962	28.69028	42.2658791	24.5293107	72.6557456
Ube2j2_uORF_1	NM_021402	1	0.012607287	24	10	27.95319211	57.2080956	55.0153708	91.2550472	64.7195184	137.6988247	81.7976625	202.5351274	79.4262753	65.8459406	29.9770962	28.69028	42.2658791	24.5293107	72.6557456
Erlin1_uORF_1	NM_145502	1	0.012607287	24	10	24.38575786	81.2957148	94.1609231	106.6474648	83.5960446	145.8789529	135.238802	153.9821859	100.9988439	104.0790674	79.351137	22.234967	79.3773827	65.1295491	40.2552104
Arih2_uORF_4	NM_011790	1	0.012607287	24	10	20.58286589	22.0803176	5.2899395	49.475628	23.3709372	73.6211538	58.894317	119.3015134	36.2811381	12.7443756	10.5801516	7.17257	16.4940016	8.458383	0
Zdhhc5_uORF_1	NM_144887	1	0.012607287	24	10	20.15918957	48.1752384	74.059153	61.5696704	53.932932	100.8882478	97.0665595	256.6369765	70.6011336	58.4117215	29.9770962	10.041598	43.2967542	56.6711661	50.0735544
Sfpq_uORF_8	NR_045010	1	0.012607287	24	14	19.63949904	32.1168256	31.739637	51.6745448	33.2586414	38.1739316	74.163214	117.9142865	50.9897076	47.7914085	70.534344	12.193369	45.3585044	24.5293107	20.6185224
Immp1l_uORF_1	NM_028260	1	0.012607287	24	10	19.18675108	53.1934924	62.4212861	108.8463816	81.7982802	151.3323717	73.0725785	119.3015134	80.4068466	66.9079719	54.6641166	32.993822	63.9142562	54.1336512	59.8918984
Immp1l_uORF_2	NM_028260	1	0.012607287	24	10	19.18675108	53.1934924	62.4212861	108.8463816	81.7982802	151.3323717	73.0725785	119.3015134	80.4068466	67.9700032	54.6641166	32.993822	63.9142562	54.1336512	59.8918984
Gpcpd1_uORF_4	NM_001291051	1	0.012607287	24	10	19.12539557	16.0584128	23.2757338	43.978336	37.7530524	204.503205	51.2598685	868.4040394	142.1828385	23.3646886	19.3969446	22.234967	30.926253	30.4501788	36.3278728
Gpcpd1_uORF_4	NM_001291050	1	0.012607287	24	10	19.12539557	16.0584128	23.2757338	43.978336	37.7530524	204.503205	51.2598685	868.4040394	142.1828385	23.3646886	19.3969446	22.234967	30.926253	30.4501788	36.3278728
Mpdu1_uORF_1	NM_011900	1	0.012607287	24	10	18.94433487	48.1752384	33.8556128	75.8626296	46.7418744	184.0528845	103.6103725	84.6208409	50.9897076	64.7839093	38.7938892	27.973023	48.4511297	30.4501788	30.4368664
Stradb_uORF_1	NM_172656	1	0.012607287	24	12	18.31575774	40.146032	14.8118306	73.6637128	36.8541702	94.0714743	103.6103725	172.0161356	62.7565632	44.6053146	40.5572478	35.145593	57.7290056	21.9917958	48.1098856
Spry4_uORF_1	NM_011898	1	0.012607287	24	8	17.37005071	2.0073016	11.6378669	17.5913344	25.1687016	58.6242521	17.450168	34.6806725	33.3394242	5.3101565	1.7633586	0	14.4322514	7.6125447	15.7093504
Mir22hg_uORF_3	NR_030711	1	0.012607287	24	10	17.31229763	10.036508	42.319516	46.1772528	22.472055	69.5310897	40.3535135	30.5189918	29.417139	27.6128138	15.8702274	0	10.308751	15.2250894	9.818344
Psmd2_uORF_13	NR_027485	1	0.012607287	24	10	15.6689336	75.27381	84.639032	59.3707536	93.4837488	194.9597221	103.6103725	199.7606736	98.05713	86.0245353	132.251895	2.869028	57.7290056	102.3464343	79.5285864
Ythdf3_uORF_20	NR_027375	1	0.012607287	24	12	15.40892902	33.1204764	15.8698185	48.3761696	17.0787618	49.0807692	67.619401	109.5909251	54.9119928	21.240626	38.7938892	24.386738	44.3276293	19.4542809	17.6730192
Aqp8_uORF_1	NM_001109045	1	0.012607287	24	2	15.33006377	17.0620636	93.1029352	46.1772528	40.449699	24.5403846	3.2719065	0	0	7.4342191	0	7.889827	20.617502	10.1500596	88.365096
Aqp8_uORF_1	NM_007474	1	0.012607287	24	2	15.33006377	17.0620636	93.1029352	46.1772528	40.449699	24.5403846	3.2719065	0	0	7.4342191	0	7.889827	20.617502	10.1500596	88.365096
Zkscan17_uORF_1	NM_001130529	1	0.012607287	24	10	15.09086511	21.0766668	12.6958548	28.5859184	26.0675838	119.9752136	40.3535135	63.8124374	25.4948538	32.9229703	7.0534344	6.455313	17.5248767	25.375149	0
Inca1_uORF_1	NM_001252485	1	0.012607287	24	8	14.59151224	16.0584128	29.6236612	42.8788776	18.8765262	36.8105769	43.62542	29.1317649	14.7085695	8.4962504	5.2900758	0	12.3705012	11.8417362	5.8910064
1600029O15Rik_uORF_10	NR_033522	1	0.012607287	24	18	13.64503369	49.1788892	61.3632982	30.7848352	8.0899398	39.5372863	45.806691	45.7784877	58.834278	147.6223507	118.1450262	31.559308	113.396261	42.291915	39.273376
Scap_uORF_3	NM_001103162	1	0.012607287	24	8	11.47425207	23.0839684	6.3479274	25.2875432	17.0787618	83.1646367	17.450168	26.3573111	10.7862843	10.620313	5.2900758	0	4.1235004	12.6875745	36.3278728
Scap_uORF_3	NM_001001144	1	0.012607287	24	8	11.47425207	23.0839684	6.3479274	25.2875432	17.0787618	83.1646367	17.450168	26.3573111	10.7862843	10.620313	5.2900758	0	4.1235004	12.6875745	36.3278728
Stag2_uORF_1	NM_001290713	1	0.012607287	24	12	10.16405689	2.0073016	6.3479274	27.48646	5.3932932	34.0838675	20.7220745	24.9700842	41.1839946	10.620313	14.1068688	8.607084	12.3705012	13.5334128	8.8365096
Stag2_uORF_1	NM_001077712	1	0.012607287	24	12	10.16405689	2.0073016	6.3479274	27.48646	5.3932932	34.0838675	20.7220745	24.9700842	41.1839946	10.620313	14.1068688	8.607084	12.3705012	13.5334128	8.8365096
Stag2_uORF_2	NM_021465	1	0.012607287	24	12	10.16405689	2.0073016	6.3479274	27.48646	5.3932932	34.0838675	20.7220745	24.9700842	41.1839946	10.620313	14.1068688	8.607084	12.3705012	13.5334128	8.8365096
Osgepl1_uORF_7	NR_104360	1	0.012607287	24	12	8.887808203	5.018254	5.2899395	15.3924176	17.0787618	24.5403846	28.356523	58.2635298	48.0479937	13.8064069	1.7633586	11.476112	11.3396261	10.9958979	23.5640256
Osgepl1_uORF_5	NR_104361	1	0.012607287	24	12	8.887808203	5.018254	5.2899395	15.3924176	17.0787618	24.5403846	28.356523	58.2635298	48.0479937	13.8064069	1.7633586	11.476112	11.3396261	10.9958979	23.5640256
Usp18_uORF_1	NM_011909	1	0.012607287	24	10	8.091924377	18.0657144	9.5218911	24.1880848	17.977644	132.2454059	28.356523	22.1956304	30.3977103	12.7443756	19.3969446	8.607084	17.5248767	1.6916766	6.8728408
Gm20605_uORF_6	NR_033148	1	0.012607287	24	10	7.964522403	12.0438096	8.4639032	25.2875432	16.1798796	35.4472222	16.3595325	27.744538	20.5919973	8.4962504	8.816793	0	9.2778759	6.7667064	0.9818344
Zkscan17_uORF_1	NM_172941	1	0.012607287	24	10	7.461438061	22.0803176	21.159758	28.5859184	27.8653482	134.9721153	42.5347845	63.8124374	25.4948538	36.1090642	7.0534344	6.455313	21.6483771	24.5293107	0
Zkscan17_uORF_3	NM_001291014	1	0.012607287	24	10	7.461438061	22.0803176	21.159758	28.5859184	27.8653482	134.9721153	42.5347845	63.8124374	25.4948538	36.1090642	7.0534344	6.455313	21.6483771	24.5293107	0
Cry1_uORF_2	NM_007771	1	0.012607287	24	0	7.135809024	25.09127	55.0153708	7.6962088	24.2698194	16.3602564	14.1782615	0	4.9028565	32.9229703	17.633586	20.083196	35.0497534	23.6834724	31.4187008
Hk3_uORF_1	NM_001206392	1	0.012607287	24	10	6.727230634	10.036508	8.4639032	1.0994584	17.977644	25.9037393	19.631439	23.5828573	16.6697121	9.5582817	19.3969446	0.717257	6.1852506	10.9958979	17.6730192
2610002J02Rik_uORF_8	NR_033802	1	0.012607287	24	12	6.197686215	10.036508	19.0437822	15.3924176	11.6854686	20.4503205	11.9969905	43.0040339	31.3782816	19.1165634	19.3969446	7.889827	9.2778759	10.9958979	0
Ick_uORF_2	NM_019987	1	0.012607287	24	22	5.075175554	16.0584128	14.8118306	17.5913344	8.0899398	10.9068376	7.6344485	0	0	11.6823443	8.816793	17.214168	19.5866269	9.3042213	11.7820128
Ick_uORF_3	NM_001163780	1	0.012607287	24	22	5.075175554	16.0584128	14.8118306	17.5913344	8.0899398	10.9068376	7.6344485	0	0	11.6823443	8.816793	17.214168	19.5866269	9.3042213	11.7820128
Aste1_uORF_1	NM_001164828	1	0.012607287	24	14	4.331666845	2.0073016	3.1739637	6.5967504	4.494411	31.3571581	3.2719065	34.6806725	18.6308547	10.620313	3.5267172	9.324341	7.2161257	4.2291915	0
Lrrfip2_uORF_2	NM_027742	1	0.012607287	24	12	4.21630301	0	0	12.0940424	3.5955288	8.1801282	15.268897	38.8423532	8.8251417	9.5582817	7.0534344	10.041598	2.0617502	5.0750298	0
Lrrfip2_uORF_2	NM_001164838	1	0.012607287	24	12	4.21630301	0	0	12.0940424	3.5955288	8.1801282	15.268897	38.8423532	8.8251417	9.5582817	7.0534344	10.041598	2.0617502	5.0750298	0
Ppard_uORF_1	NM_011145	1	0.012607287	24	0	3.728945005	28.1022224	31.739637	8.7956672	16.1798796	4.0900641	10.906355	1.3872269	15.6891408	11.6823443	12.3435102	7.889827	19.5866269	19.4542809	26.5095288
Wdr24_uORF_6	NM_173741	1	0.012607287	24	10	3.446599248	5.018254	9.5218911	13.1935008	10.7865864	14.9969017	13.087626	43.0040339	15.6891408	10.620313	10.5801516	9.324341	4.1235004	8.458383	32.4005352
G630025P09Rik_uORF_3	NR_027913	1	0.012607287	24	14	2.992827189	11.0401588	16.9278064	29.6853768	15.2809974	16.3602564	18.5408035	101.2675637	35.3005668	20.1785947	21.1603032	8.607084	20.617502	6.7667064	10.8001784
Pdgfc_uORF_2	NM_019971	1	0.012607287	24	1	2.932542871	10.036508	21.159758	9.8951256	6.2921754	5.4534188	2.181271	0	0	5.3101565	8.816793	2.869028	6.1852506	5.9208681	13.7456816
Yars2_uORF_6	NR_038046	1	0.012607287	24	12	2.407155178	6.0219048	0	24.1880848	3.5955288	24.5403846	7.6344485	37.4551263	10.7862843	8.4962504	7.0534344	6.455313	8.2470008	5.0750298	5.8910064
Mical2_uORF_2	NM_001193305	1	0.012607287	24	0	1.898952514	28.1022224	64.5372619	12.0940424	10.7865864	6.8167735	17.450168	0	5.8834278	22.3026573	15.8702274	10.041598	18.5557518	19.4542809	34.364204
Mical2_uORF_2	NM_177282	1	0.012607287	24	0	1.898952514	28.1022224	64.5372619	12.0940424	10.7865864	6.8167735	17.450168	0	5.8834278	22.3026573	15.8702274	10.041598	18.5557518	19.4542809	34.364204
Sfmbt1_uORF_2	NM_019460	1	0.016094029	24	10	12.93083201	4.0146032	1.0579879	38.481044	11.6854686	21.8136752	27.2658875	66.5868912	18.6308547	7.4342191	3.5267172	0	11.3396261	5.9208681	0
Sfmbt1_uORF_1	NM_001166531	1	0.016094029	24	10	12.93083201	4.0146032	1.0579879	38.481044	11.6854686	21.8136752	27.2658875	66.5868912	18.6308547	7.4342191	3.5267172	0	11.3396261	5.9208681	0
Sfmbt1_uORF_1	NM_001166532	1	0.016094029	24	10	12.93083201	4.0146032	1.0579879	38.481044	11.6854686	21.8136752	27.2658875	66.5868912	18.6308547	7.4342191	3.5267172	0	11.3396261	5.9208681	0
Chka_uORF_2	NR_073190	1	0.016094029	24	0	12.38997508	28.1022224	35.9715886	20.8897096	26.0675838	0	18.5408035	0	7.8445704	14.8684382	10.5801516	21.51771	30.926253	37.2168852	6.8728408
Ttc37_uORF_1	NM_001081352	1	0.016094029	24	12	11.83457375	20.073016	0	3.2983752	14.3821152	28.6304487	17.450168	51.3273953	45.1062798	16.9925008	10.5801516	0	11.3396261	6.7667064	0
Pgap2_uORF_1	NR_111937	1	0.016094029	24	12	7.830017682	5.018254	0	0	7.1910576	19.0869658	19.631439	24.9700842	7.8445704	10.620313	8.816793	0	8.2470008	5.9208681	3.9273376
Slc23a2_uORF_1	NM_018824	1	0.016094029	24	6	7.018930213	4.0146032	8.4639032	28.5859184	9.8877042	10.9068376	8.725084	0	0.9805713	0	0	0	13.4013763	2.5375149	8.8365096
Mib2_uORF_4	NM_145124	1	0.016094029	24	10	6.348647573	1.0036508	0	15.3924176	6.2921754	20.4503205	5.4531775	40.2295801	6.8639991	7.4342191	1.7633586	0	4.1235004	3.3833532	4.909172
Mib2_uORF_4	NM_001256107	1	0.016094029	24	10	6.348647573	1.0036508	0	15.3924176	6.2921754	20.4503205	5.4531775	40.2295801	6.8639991	7.4342191	1.7633586	0	4.1235004	3.3833532	4.909172
Zdhhc21_uORF_3	NM_026647	1	0.016094029	24	10	6.316467355	5.018254	0	10.994584	2.6966466	21.8136752	6.543813	24.9700842	20.5919973	3.1860939	10.5801516	0	2.0617502	2.5375149	10.8001784
Plbd1_uORF_1	NM_025806	1	0.016094029	24	12	6.229826481	3.0109524	9.5218911	7.6962088	3.5955288	28.6304487	10.906355	47.1657146	19.611426	8.4962504	10.5801516	0	15.4631265	3.3833532	0
Gas7_uORF_1	NM_001277080	1	0.016094029	24	4	6.149108757	22.0803176	11.6378669	24.1880848	10.7865864	8.1801282	7.6344485	0	2.9417139	2.1240626	0	6.455313	8.2470008	23.6834724	0
Zfp410_uORF_4	NR_045615	1	0.016094029	24	14	5.092862133	1.0036508	5.2899395	0	2.6966466	28.6304487	4.362542	33.2934456	12.7474269	6.3721878	8.816793	9.324341	12.3705012	1.6916766	0
Zbtb41_uORF_1	NM_172643	1	0.016094029	24	12	4.742601244	2.0073016	5.2899395	9.8951256	3.5955288	24.5403846	11.9969905	55.489076	6.8639991	11.6823443	8.816793	0	8.2470008	2.5375149	0
Tmc6_uORF_2	NM_145439	1	0.016094029	24	12	4.394051129	0	0	0	0	4.0900641	6.543813	20.8084035	9.805713	2.1240626	5.2900758	0	5.1543755	2.5375149	0
Tmc6_uORF_2	NM_181321	1	0.016094029	24	12	4.394051129	0	0	0	0	4.0900641	6.543813	20.8084035	9.805713	2.1240626	5.2900758	0	5.1543755	2.5375149	0
Fbxo34_uORF_3	NM_001146085	1	0.016094029	24	12	4.269655843	0	0	5.497292	1.7977644	32.7205128	6.543813	31.9062187	5.8834278	0	7.0534344	0	2.0617502	0.8458383	0
Nfat5_uORF_2	NM_133957	1	0.016094029	24	12	4.100939175	5.018254	0	6.5967504	2.6966466	5.4534188	6.543813	36.0678994	11.7668556	8.4962504	3.5267172	0	0	1.6916766	0
Flcn_uORF_2	NM_146018	1	0.016094029	24	12	3.422838904	7.0255556	0	17.5913344	11.6854686	9.5434829	13.087626	54.1018491	22.5531399	10.620313	5.2900758	0	8.2470008	4.2291915	2.9455032
Zbtb5_uORF_1	NM_001163283	1	0.016094029	24	12	3.127040015	1.0036508	0	2.1989168	3.5955288	21.8136752	5.4531775	26.3573111	3.9222852	5.3101565	3.5267172	0	1.0308751	0	12.7638472
Nr1d1_uORF_1	NM_145434	1	0.016094029	24	10	0.750969534	0	0	8.7956672	10.7865864	76.3478632	20.7220745	0	38.2422807	1.0620313	0	0	0	0.8458383	0
Alas1_uORF_1	NM_020559	1	0.019580772	24	16	889.0768743	456.661114	1231.497916	629.9896632	429.6656916	1112.497435	967.3936885	10950.76915	5065.631336	6585.656091	2401.694413	909.481876	1242.204496	817.9256361	1854.685182
Osbpl9_uORF_1	NM_133885	1	0.019580772	24	11	399.0966385	859.1250848	1100.307416	1354.532749	862.926912	2440.404913	1807.183024	3118.486071	1516.943801	1289.305998	1042.144933	648.400328	1195.815116	675.8248017	1153.65542
C8a_uORF_1	NM_001290645	1	0.019580772	24	10	333.4747503	1597.812074	1741.448083	1745.939939	1500.234392	3807.849677	2086.385712	4627.788938	1816.998619	1467.727257	1146.18309	834.169891	1399.928386	1048.839492	1264.602707
2810007J24Rik_uORF_2	NM_175250	1	0.019580772	24	12	126.4446927	47.1715876	124.8425722	253.9748904	163.5965604	538.5251065	370.81607	323.2238677	420.6650877	177.3592271	149.885481	127.671746	345.3431585	60.9003576	208.1488928
Lgals3bp_uORF_1	NM_011150	1	0.019580772	24	8	72.99943866	212.7739696	167.1620882	303.4505184	232.8104898	507.1679484	266.115062	255.2497496	206.9005443	152.9325072	81.1144956	89.657125	162.8782658	61.7461959	113.8927904
Nox4_uORF_1	NM_001285833	1	0.019580772	24	10	55.98192388	112.4088896	28.5656733	82.45938	60.2251074	274.0342947	111.244821	137.3354631	129.4354116	105.1410987	44.083965	14.34514	46.3893795	29.6043405	27.4913632
Nox4_uORF_1	NM_001285835	1	0.019580772	24	10	55.98192388	112.4088896	28.5656733	82.45938	60.2251074	274.0342947	111.244821	137.3354631	129.4354116	105.1410987	44.083965	14.34514	46.3893795	29.6043405	27.4913632
Pik3ap1_uORF_1	NM_031376	1	0.019580772	24	10	52.08525286	121.4417468	148.118306	167.1176768	110.5625106	528.9816236	135.238802	378.7129437	257.8902519	124.2576621	93.4580058	48.773476	70.0995068	54.9794895	97.2016056
Chka_uORF_1	NR_073190	1	0.019580772	24	0	49.41409845	160.584128	121.6686085	130.8355496	94.382631	13.633547	51.2598685	47.1657146	24.5142825	90.2726605	35.267172	45.904448	105.1492602	118.417362	61.8555672
Elovl6_uORF_2	NM_130450	1	0.019580772	24	17	47.36271874	59.2153972	66.6532377	27.48646	24.2698194	68.167735	40.3535135	140.1099169	68.639991	163.5528202	107.5648746	23.669481	145.3533891	58.3628427	41.2370448
Sema4g_uORF_1	NM_011976	1	0.019580772	24	11	45.12228934	61.2226988	104.7408021	101.1501728	103.371453	203.1398503	187.589306	237.2157999	151.0079802	140.1881316	75.8244198	35.145593	134.013763	65.1295491	65.7829048
Fstl1_uORF_1	NM_008047	1	0.019580772	24	8	42.26225932	152.5549216	86.7550078	114.3436736	83.5960446	239.9504272	139.601344	185.8884046	102.9599865	72.2181284	52.900758	44.469934	57.7290056	62.5920342	104.0744464
Acsm5_uORF_1	NM_178758	1	0.019580772	24	12	40.20570762	63.2300004	27.5076854	202.3003456	65.6184006	275.3976494	118.8792695	529.9206758	135.3188394	75.4042223	29.9770962	48.773476	110.3036357	28.7585022	50.0735544
Abcg8_uORF_8	NR_104382	1	0.019580772	24	10	36.26731751	33.1204764	64.5372619	67.0669624	62.0228718	222.2268161	89.432111	123.4631941	58.834278	69.0320345	37.0305306	16.496911	38.1423787	38.9085618	37.3097072
Sult1b1_uORF_1	NM_019878	1	0.019580772	24	10	33.83639421	25.09127	30.6816491	94.5534224	59.3262252	65.4410256	70.8913075	145.6588245	62.7565632	57.3496902	3.5267172	6.455313	38.1423787	23.6834724	38.2915416
Apcs_uORF_1	NM_011318	1	0.019580772	24	8	31.199089	52.1898416	58.1893345	75.8626296	93.4837488	158.1491452	217.0364645	116.5270596	56.8731354	53.101565	31.7404548	7.17257	65.9760064	37.2168852	56.9463952
Tmem161b_uORF_5	NR_029418	1	0.019580772	24	10	28.7564814	44.1606352	33.8556128	65.967504	49.438521	160.8758546	94.8852885	135.9482362	74.5234188	49.9154711	29.9770962	30.842051	62.8833811	38.9085618	35.3460384
Gtf2a2_uORF_2	NR_104093	1	0.019580772	24	10	27.5799277	28.1022224	87.8129957	59.3707536	67.416165	89.9814102	114.5167275	219.1818502	73.5428475	50.9775024	37.0305306	24.386738	60.8216309	30.4501788	37.3097072
Lpin2_uORF_1	NM_001164885	1	0.019580772	24	14	26.34397512	18.0657144	22.2177459	32.983752	44.94411	102.2516025	31.6284295	235.828573	84.3291318	59.4737528	22.9236618	5.738056	55.6672554	9.3042213	8.8365096
Gorasp2_uORF_1	NR_027343	1	0.019580772	24	12	24.84476866	96.3504768	111.0887295	133.0344664	114.1580394	203.1398503	166.8672315	208.084035	191.2114035	124.2576621	28.2137376	103.285008	99.9948847	33.833532	57.9282296
Apoo-ps_uORF_2	NR_004438	1	0.019580772	24	12	24.05668776	23.0839684	56.0733587	57.1718368	77.3038692	66.8043803	125.4230825	195.5989929	91.1931309	71.1560971	84.6412128	26.538509	99.9948847	34.6793703	60.8737328
Lrif1_uORF_3	NM_001286685	1	0.019580772	24	10	23.9922726	39.1423812	32.7976249	179.2117192	70.1128116	129.5186965	73.0725785	127.6248748	69.6205623	71.1560971	79.351137	29.407537	70.0995068	39.7544001	56.9463952
Usp47_uORF_1	NM_177249	1	0.019580772	24	10	22.95410726	36.1314288	126.958548	85.7577552	79.1016336	249.4939101	101.4291015	99.8803368	79.4262753	76.4662536	65.2442682	48.773476	60.8216309	29.6043405	73.63758
Usp47_uORF_1	NM_133758	1	0.019580772	24	10	22.95410726	36.1314288	126.958548	85.7577552	79.1016336	249.4939101	101.4291015	99.8803368	79.4262753	76.4662536	65.2442682	48.773476	60.8216309	29.6043405	73.63758
1810055G02Rik_uORF_3	NM_028077	1	0.019580772	24	11	21.86403954	35.127778	15.8698185	71.464796	27.8653482	126.7919871	50.169233	129.0121017	75.5039901	46.7293772	26.450379	10.041598	32.9880032	16.0709277	8.8365096
C1qc_uORF_1	NM_007574	1	0.019580772	24	9	21.75917211	49.1788892	28.5656733	106.6474648	42.2474634	54.534188	53.4411395	165.0800011	47.0674224	27.6128138	29.9770962	0	22.6792522	21.9917958	35.3460384
Zscan29_uORF_1	NM_001290820	1	0.019580772	24	10	21.30785265	25.09127	17.9857943	38.481044	23.3709372	84.5279914	67.619401	76.2974795	68.639991	30.7989077	21.1603032	4.303542	42.2658791	20.3001192	17.6730192
Wdr48_uORF_1	NM_026236	1	0.019580772	24	8	20.87450296	18.0657144	29.6236612	46.1772528	26.0675838	98.1615384	40.3535135	72.1357988	13.7279982	15.9304695	1.7633586	4.303542	10.308751	6.7667064	40.2552104
Sfmbt1_uORF_1	NM_019460	1	0.019580772	24	10	19.88923445	5.018254	1.0579879	61.5696704	12.5843508	42.2639957	31.6284295	66.5868912	22.5531399	20.1785947	3.5267172	0	16.4940016	7.6125447	21.6003568
Pnpla2_uORF_7	NR_028142	1	0.019580772	24	12	19.36072269	15.054762	1.0579879	5.497292	12.5843508	59.9876068	34.900336	137.3354631	42.1645659	33.9850016	26.450379	13.627883	9.2778759	10.1500596	29.455032
Pnpla2_uORF_5	NR_028142	1	0.019580772	24	12	18.10613219	64.2336512	73.0011651	93.453964	68.3150472	208.5932691	121.0605405	241.3774806	228.4731129	84.962504	59.9541924	17.931425	73.1921321	33.833532	59.8918984
Gpbp1_uORF_1	NM_001122963	1	0.019580772	24	10	17.31229763	12.0438096	23.2757338	54.97292	29.6631126	88.6180555	40.3535135	88.7825216	28.4365677	23.3646886	15.8702274	0	30.926253	13.5334128	15.7093504
Gpbp1_uORF_1	NM_028487	1	0.019580772	24	10	17.31229763	12.0438096	23.2757338	54.97292	29.6631126	88.6180555	40.3535135	88.7825216	28.4365677	23.3646886	15.8702274	0	30.926253	13.5334128	15.7093504
Slc20a2_uORF_1	NM_011394	1	0.019580772	24	8	16.47214962	31.1131748	37.0295765	75.8626296	33.2586414	68.167735	68.7100365	120.6887403	45.1062798	23.3646886	26.450379	17.931425	36.0806285	43.1377533	30.4368664
D5Ertd579e_uORF_4	NM_001081232	1	0.019580772	24	12	15.69440867	4.0146032	1.0579879	0	6.2921754	44.9907051	18.5408035	30.5189918	42.1645659	14.8684382	17.633586	23.669481	10.308751	9.3042213	10.8001784
Zfp385b_uORF_3	NM_001113400	1	0.019580772	24	12	15.25368231	26.0949208	10.579879	26.3870016	21.5731728	102.2516025	41.444149	137.3354631	43.1451372	79.6523475	17.633586	12.910626	38.1423787	12.6875745	32.4005352
Prr3_uORF_1	NM_001282013	1	0.019580772	24	14	15.21617341	37.1350796	4.2319516	10.994584	17.0787618	35.4472222	19.631439	47.1657146	35.3005668	40.3571894	22.9236618	10.041598	17.5248767	16.916766	0
Insig2_uORF_4	NM_178082	1	0.019580772	24	4	14.86594052	54.1971432	28.5656733	113.2442152	36.8541702	10.9068376	21.81271	29.1317649	10.7862843	10.620313	7.0534344	0.717257	20.617502	35.5252086	15.7093504
Tshz1_uORF_4	NM_001081300	1	0.019580772	24	12	14.29747666	7.0255556	7.4059153	21.989168	23.3709372	61.3509615	22.9033455	65.1996643	48.0479937	55.2256276	19.3969446	18.648682	34.0188783	17.7626043	45.1643824
Yars2_uORF_8	NR_038046	1	0.019580772	24	10	14.20503935	4.0146032	13.7538427	38.481044	12.5843508	36.8105769	20.7220745	38.8423532	30.3977103	23.3646886	10.5801516	0	10.308751	13.5334128	10.8001784
Epn1_uORF_2	NM_010147	1	0.019580772	24	9	13.78643963	12.0438096	29.6236612	25.2875432	26.966466	72.2577991	35.9909715	73.5230257	58.834278	18.0545321	17.633586	7.889827	16.4940016	39.7544001	24.54586
Eri3_uORF_1	NM_001285902	1	0.019580772	24	10	13.63245758	15.054762	7.4059153	24.1880848	23.3709372	44.9907051	61.075588	40.2295801	16.6697121	22.3026573	33.5038134	0	11.3396261	21.1459575	64.8010704
Nr2f6_uORF_1	NM_010150	1	0.019580772	24	8	13.6285202	42.1533336	14.8118306	32.983752	40.449699	61.3509615	25.0846165	56.8763029	25.4948538	12.7443756	21.1603032	0	16.4940016	16.916766	22.5821912
Lrrc14_uORF_3	NM_145471	1	0.019580772	24	10	12.97078291	15.054762	9.5218911	25.2875432	27.8653482	31.3571581	38.1722425	33.2934456	9.805713	23.3646886	7.0534344	2.151771	14.4322514	6.7667064	4.909172
Map3k11_uORF_3	NM_022012	1	0.019580772	24	6	12.46844272	23.0839684	21.159758	29.6853768	26.0675838	36.8105769	13.087626	0	11.7668556	6.3721878	3.5267172	10.758855	11.3396261	6.7667064	19.636688
Angptl2_uORF_2	NM_011923	1	0.019580772	24	11	12.45213528	20.073016	8.4639032	12.0940424	15.2809974	152.6957264	28.356523	58.2635298	32.3588529	33.9850016	22.9236618	7.17257	13.4013763	22.8376341	10.8001784
Slc13a2os_uORF_14	NR_003282	1	0.019580772	24	0	12.28258437	30.109524	65.5952498	70.3653376	10.7865864	21.8136752	4.362542	1.3872269	3.9222852	14.8684382	5.2900758	7.889827	28.8645028	16.0709277	25.5276944
Trim26_uORF_1	NM_001286726	1	0.019580772	24	9	11.73255726	24.0876192	35.9715886	40.6799608	40.449699	64.0776709	39.262878	98.4931099	27.4559964	38.2331268	1.7633586	0	9.2778759	15.2250894	36.3278728
Trim26_uORF_1	NM_001286727	1	0.019580772	24	9	11.73255726	24.0876192	35.9715886	40.6799608	40.449699	64.0776709	39.262878	98.4931099	27.4559964	38.2331268	1.7633586	0	9.2778759	15.2250894	36.3278728
Trim26_uORF_1	NM_001025599	1	0.019580772	24	9	11.73255726	24.0876192	35.9715886	40.6799608	40.449699	64.0776709	39.262878	98.4931099	27.4559964	38.2331268	1.7633586	0	9.2778759	15.2250894	36.3278728
Sfpq_uORF_3	NR_045010	1	0.019580772	24	13	11.44396535	31.1131748	14.8118306	31.8842936	29.6631126	34.0838675	49.0785975	194.211766	62.7565632	42.481252	45.8473236	14.34514	63.9142562	18.6084426	21.6003568
Pex12_uORF_1	NM_134025	1	0.019580772	24	10	10.45905887	9.0328572	31.739637	34.0832104	19.7754084	62.7143162	17.450168	37.4551263	32.3588529	16.9925008	14.1068688	0	13.4013763	22.8376341	13.7456816
Brd3_uORF_2	NM_023336	1	0.019580772	24	11	9.652384628	14.0511112	10.579879	27.48646	18.8765262	27.267094	21.81271	66.5868912	29.417139	10.620313	21.1603032	0	13.4013763	3.3833532	8.8365096
Ythdf3_uORF_12	NR_027375	1	0.019580772	24	12	9.536766128	11.0401588	2.1159758	43.978336	9.8877042	19.0869658	31.6284295	40.2295801	26.4754251	15.9304695	17.633586	12.193369	27.8336277	7.6125447	7.8546752
Cnot6l_uORF_4	NM_001285514	1	0.019580772	24	6	9.384672905	21.0766668	9.5218911	29.6853768	16.1798796	28.6304487	46.8973265	0	14.7085695	9.5582817	5.2900758	6.455313	10.308751	14.3792511	16.6911848
Ythdf3_uORF_16	NR_027375	1	0.019580772	24	10	8.472713258	12.0438096	1.0579879	25.2875432	1.7977644	54.534188	20.7220745	29.1317649	20.5919973	15.9304695	12.3435102	0	13.4013763	12.6875745	5.8910064
Lpin1_uORF_1	NM_001130412	1	0.019580772	24	15	8.22693079	2.0073016	6.3479274	0	4.494411	27.267094	4.362542	302.4154642	145.1245524	49.9154711	24.6870204	8.607084	7.2161257	0.8458383	9.818344
Pik3r1_uORF_2	NM_001077495	1	0.019580772	24	14	7.819159492	19.0693652	13.7538427	15.3924176	8.988822	23.1770299	25.0846165	29.1317649	27.4559964	19.1165634	26.450379	6.455313	21.6483771	17.7626043	11.7820128
Pnkp_uORF_2	NM_001290766	1	0.019580772	24	12	7.808584144	14.0511112	1.0579879	24.1880848	19.7754084	31.3571581	21.81271	58.2635298	22.5531399	36.1090642	7.0534344	0	16.4940016	16.0709277	14.727516
Pnkp_uORF_2	NM_021549	1	0.019580772	24	12	7.808584144	14.0511112	1.0579879	24.1880848	19.7754084	31.3571581	21.81271	58.2635298	22.5531399	36.1090642	7.0534344	0	16.4940016	16.0709277	14.727516
2210015D19Rik_uORF_2	NR_015577	1	0.019580772	24	12	7.648584265	12.0438096	16.9278064	23.0886264	10.7865864	38.1739316	33.8097005	27.744538	30.3977103	16.9925008	24.6870204	19.365939	21.6483771	16.0709277	19.636688
Rfx5_uORF_1	NM_017395	1	0.019580772	24	2	7.315586185	21.0766668	12.6958548	12.0940424	16.1798796	5.4534188	7.6344485	0	0	3.1860939	5.2900758	0	11.3396261	5.0750298	13.7456816
Trak2_uORF_1	NM_172406	1	0.019580772	24	13	7.071273014	16.0584128	21.159758	38.481044	20.6742906	58.6242521	25.0846165	129.0121017	49.028565	35.0470329	21.1603032	2.151771	21.6483771	11.8417362	7.8546752
Tbx3_uORF_1	NM_198052	1	0.019580772	24	12	6.886833615	3.0109524	1.0579879	17.5913344	0.8988822	16.3602564	20.7220745	83.233614	24.5142825	6.3721878	7.0534344	12.910626	14.4322514	10.9958979	0
Manea_uORF_1	NM_172865	1	0.019580772	24	12	6.822137304	8.0292064	11.6378669	15.3924176	8.0899398	25.9037393	15.268897	31.9062187	34.3199955	11.6823443	14.1068688	4.303542	21.6483771	11.8417362	0
Tmem161b_uORF_10	NR_029419	1	0.019580772	24	10	5.681028675	3.0109524	6.3479274	13.1935008	14.3821152	58.6242521	13.087626	12.4850421	15.6891408	8.4962504	5.2900758	9.324341	2.0617502	3.3833532	0
Gm10389_uORF_18	NR_033541	1	0.019580772	24	22	5.492386021	14.0511112	9.5218911	1.0994584	8.988822	6.8167735	1.0906355	0	10.7862843	4.2481252	1.7633586	17.931425	15.4631265	5.9208681	11.7820128
Smad6_uORF_2	NM_008542	1	0.019580772	24	2	4.660110025	12.0438096	24.3337217	19.7902512	10.7865864	5.4534188	8.725084	0	9.805713	4.2481252	3.5267172	9.324341	7.2161257	9.3042213	19.636688
Zfp871_uORF_1	NM_172458	1	0.019580772	24	12	3.145702473	4.0146032	0	5.497292	0	13.633547	4.362542	24.9700842	16.6697121	3.1860939	3.5267172	0	3.0926253	2.5375149	0
Tmem39a_uORF_4	NM_026407	1	0.019580772	24	10	2.616505384	1.0036508	0	0	2.6966466	23.1770299	9.8157195	29.1317649	9.805713	4.2481252	0	0	0	2.5375149	0
Tmem39a_uORF_4	NM_001205287	1	0.019580772	24	10	2.616505384	1.0036508	0	0	2.6966466	23.1770299	9.8157195	29.1317649	9.805713	4.2481252	0	0	0	2.5375149	0
Per3_uORF_6	NM_001289878	1	0.019580772	24	12	2.493765647	0	0	0	0	21.8136752	9.8157195	65.1996643	11.7668556	8.4962504	3.5267172	0	0	0.8458383	5.8910064
Per3_uORF_3	NM_001289877	1	0.019580772	24	12	2.080105847	0	0	0	0	20.4503205	16.3595325	20.8084035	2.9417139	7.4342191	12.3435102	0	0	0	0
Per3_uORF_9	NM_001289878	1	0.019580772	24	12	2.080105847	0	0	0	0	20.4503205	16.3595325	20.8084035	2.9417139	7.4342191	12.3435102	0	0	0	0
Per3_uORF_3	NM_011067	1	0.019580772	24	12	2.080105847	0	0	0	0	20.4503205	16.3595325	20.8084035	2.9417139	7.4342191	12.3435102	0	0	0	0
Slc2a2_uORF_1	NM_031197	1	0.024622573	24	12	19.03990247	10.036508	0	0	2.6966466	34.0838675	23.993981	44.3912608	30.3977103	21.240626	5.2900758	0	19.5866269	5.0750298	0.9818344
Gm15417_uORF_1	NR_040404	1	0.024622573	24	10	12.84542907	6.0219048	0	24.1880848	16.1798796	79.0745726	14.1782615	97.105883	17.6502834	15.9304695	3.5267172	0	8.2470008	0.8458383	5.8910064
Gm15417_uORF_5	NR_040403	1	0.024622573	24	10	12.84542907	6.0219048	0	24.1880848	16.1798796	79.0745726	14.1782615	97.105883	17.6502834	15.9304695	3.5267172	0	8.2470008	0.8458383	5.8910064
Dbp_uORF_1	NM_016974	1	0.024622573	24	13	6.634882064	3.0109524	0	0	0	61.3509615	34.900336	59.6507567	45.1062798	6.3721878	15.8702274	0	1.0308751	0	0
Smn1_uORF_1	NM_001252629	1	0.024622573	24	14	5.26250497	5.018254	2.1159758	8.7956672	0.8988822	5.4534188	3.2719065	23.5828573	13.7279982	9.5582817	10.5801516	0	6.1852506	4.2291915	0
Lrrfip2_uORF_3	NM_027742	1	0.024622573	24	11	4.859877131	3.0109524	0	9.8951256	2.6966466	6.8167735	13.087626	15.2594959	8.8251417	9.5582817	5.2900758	0	1.0308751	6.7667064	0
Lrrfip2_uORF_3	NM_001164838	1	0.024622573	24	11	4.859877131	3.0109524	0	9.8951256	2.6966466	6.8167735	13.087626	15.2594959	8.8251417	9.5582817	5.2900758	0	1.0308751	6.7667064	0
Rest_uORF_1	NM_011263	1	0.024622573	24	4	4.43151407	13.0474604	6.3479274	29.6853768	13.483233	19.0869658	7.6344485	0	12.7474269	4.2481252	0	12.910626	7.2161257	12.6875745	28.4731976
Btbd7_uORF_5	NM_172806	1	0.024622573	24	12	4.360255243	1.0036508	0	14.2929592	0.8988822	17.7236111	7.6344485	19.4211766	2.9417139	7.4342191	1.7633586	0	4.1235004	1.6916766	0
Cep350_uORF_1	NM_001039184	1	0.024622573	24	12	3.948320147	2.0073016	4.2319516	4.3978336	8.0899398	27.267094	9.8157195	34.6806725	10.7862843	5.3101565	5.2900758	0	10.308751	6.7667064	0
Pigc_uORF_4	NM_001039045	1	0.024622573	24	0	3.548441433	5.018254	6.3479274	1.0994584	1.7977644	0	3.2719065	0	0	0	3.5267172	6.455313	4.1235004	1.6916766	10.8001784
Pigc_uORF_4	NM_026078	1	0.024622573	24	0	3.548441433	5.018254	6.3479274	1.0994584	1.7977644	0	3.2719065	0	0	0	3.5267172	6.455313	4.1235004	1.6916766	10.8001784
Wbscr16_uORF_1	NM_033572	1	0.024622573	24	22	3.224508958	6.0219048	7.4059153	0	6.2921754	0	1.0906355	0	1.9611426	2.1240626	3.5267172	9.324341	4.1235004	3.3833532	13.7456816
Per3_uORF_3	NM_001289878	1	0.024622573	24	12	2.915755095	0	0	0	0	8.1801282	10.906355	13.872269	13.7279982	7.4342191	0	0	4.1235004	0.8458383	0
Nol8_uORF_26	NR_073168	1	0.024622573	24	14	2.493765647	1.0036508	0	0	0	6.8167735	3.2719065	18.0339497	2.9417139	3.1860939	3.5267172	0	1.0308751	0	0
Nol8_uORF_28	NR_073167	1	0.024622573	24	14	2.493765647	1.0036508	0	0	0	6.8167735	3.2719065	18.0339497	2.9417139	3.1860939	3.5267172	0	1.0308751	0	0
Tnfrsf23_uORF_1	NM_024290	1	0.024622573	24	8	1.351167073	2.0073016	0	2.1989168	3.5955288	12.2701923	3.2719065	0	2.9417139	2.1240626	1.7633586	0	1.0308751	2.5375149	1.9636688
Cys1_uORF_2	NM_001161807	1	0.024622573	24	14	1.246882824	0	0	0	0	0	3.2719065	27.744538	5.8834278	8.4962504	1.7633586	0	3.0926253	0	0
Cys1_uORF_2	NM_138686	1	0.024622573	24	14	1.246882824	0	0	0	0	0	3.2719065	27.744538	5.8834278	8.4962504	1.7633586	0	3.0926253	0	0
Cys1_uORF_2	NM_001004455	1	0.024622573	24	14	1.246882824	0	0	0	0	0	3.2719065	27.744538	5.8834278	8.4962504	1.7633586	0	3.0926253	0	0
Stag1_uORF_1	NM_009282	1	0.024622573	24	0	0.672526997	26.0949208	34.9136007	8.7956672	8.0899398	13.633547	13.087626	0	7.8445704	6.3721878	14.1068688	0	15.4631265	20.3001192	22.5821912
Ugt2b5_uORF_1	NM_009467	1	0.029664374	24	10	4579.041444	9360.047361	9952.492175	13111.04142	9720.512111	24823.96238	16799.05861	31341.61735	14146.70215	12822.96592	8807.976207	5655.571445	12965.31613	7065.28732	11181.13015
Hamp_uORF_1	NM_032541	1	0.029664374	24	14	3553.323647	3776.73796	8307.320991	7752.281178	4666.996382	24648.08962	8480.781648	30191.60625	8647.658295	19453.22732	10804.09814	5778.939649	14333.28739	5566.461852	6829.640086
Ptp4a1_uORF_3	NM_011200	1	0.029664374	24	14	198.995367	776.8257192	777.6211065	856.4780936	615.734307	1623.755448	979.390679	3053.286407	987.4352991	1808.639304	781.1678598	519.294068	1213.339993	598.0076781	770.740004
Comt_uORF_1	NM_001111063	1	0.029664374	24	6	174.5721544	733.6687348	626.3288368	428.788776	685.8471186	635.3232902	364.272257	287.1559683	352.0250967	277.1901693	156.9389154	192.224876	325.7565316	207.2303835	355.4240528
Insig2_uORF_3	NM_178082	1	0.029664374	24	4	171.6079378	267.9747636	412.615281	704.7528344	273.2601888	302.6647434	242.121081	55.489076	60.7954206	169.925008	42.3206064	55.946046	473.1716709	285.0475071	542.9544232
H6pd_uORF_2	NM_001291004	1	0.029664374	24	8	118.3405989	428.5588916	454.934797	478.264404	425.1712806	1077.050213	755.8104015	1123.653789	542.2559289	374.8970489	216.8931078	308.42051	421.6279159	440.6817543	369.1697344
Slc17a2_uORF_1	NM_144836	1	0.029664374	24	12	87.15733753	194.7082552	271.9028903	294.6548512	209.4395526	553.5220082	381.722425	693.61345	375.5588079	370.6489237	319.1679066	186.48682	435.0292922	186.084426	337.7510336
Gpcpd1_uORF_5	NM_001291051	1	0.029664374	24	12	76.05302195	28.1022224	106.8567779	123.1393408	65.6184006	526.2549142	206.1301095	1126.428243	363.7919523	88.1485979	24.6870204	28.69028	58.7598807	20.3001192	39.273376
Insig2_uORF_3	NM_133748	1	0.029664374	24	5	71.52631257	113.4125404	114.2626932	246.2786816	124.0457436	164.9659187	112.3354565	63.8124374	40.2034233	59.4737528	15.8702274	20.083196	144.322514	69.3587406	218.9490712
Pnrc1_uORF_1	NM_001033225	1	0.029664374	24	3	63.54396687	144.5257152	330.0922248	201.2008872	240.0015474	136.33547	107.9729145	67.9741181	57.8537067	114.6993804	40.5572478	162.100082	149.4768895	115.0340088	172.8028544
F13b_uORF_1	NM_031164	1	0.029664374	24	10	55.10858542	244.8907952	357.5999102	324.340228	346.069647	610.7829056	730.725785	614.5415167	380.4616644	304.8029831	320.9312652	190.790362	530.9006765	218.2262814	284.731976
Slc39a7_uORF_3	NM_008202	1	0.029664374	24	10	54.63865151	95.346826	176.6839793	188.0073864	179.77644	533.0716877	206.1301095	436.9764735	204.9394017	211.3442287	51.1373994	95.395181	128.8593875	35.5252086	140.4023192
Abce1_uORF_1	NM_015751	1	0.029664374	24	10	52.87442823	100.36508	103.6828142	106.6474648	120.4502148	347.6554485	141.782615	406.4574817	165.7165497	161.4287576	58.1908338	37.297364	67.0068815	66.8212257	147.27516
C4bp_uORF_1	NM_007576	1	0.029664374	24	12	52.45261061	33.1204764	42.319516	54.97292	97.9781598	143.1522435	164.6859605	273.2836993	118.6491273	64.7839093	47.6106822	44.469934	155.6621401	50.750298	87.3832616
Plxnb2_uORF_1	NM_001284506	1	0.029664374	24	8	50.55679856	115.419842	186.2058704	303.4505184	150.1133274	263.1274571	169.0485025	400.9085741	141.2022672	113.6373491	42.3206064	82.484555	106.1801353	78.6629619	132.547644
Pcnxl3_uORF_4	NM_144868	1	0.029664374	24	10	49.13861552	133.4855564	89.9289715	159.421468	151.0122096	418.5498929	128.694989	313.5132794	133.3576968	152.9325072	84.6412128	47.338962	72.161257	74.4337704	123.7111344
Cttn_uORF_1	NM_001252572	1	0.029664374	24	10	45.16564789	72.2628576	83.5810441	213.2949296	95.2815132	207.2299144	159.232783	215.0201695	107.862843	120.0095369	67.0076268	22.234967	77.3156325	48.2127831	48.1098856
Cttn_uORF_1	NM_007803	1	0.029664374	24	10	45.16564789	72.2628576	83.5810441	213.2949296	95.2815132	207.2299144	159.232783	215.0201695	107.862843	120.0095369	67.0076268	22.234967	77.3156325	48.2127831	48.1098856
Cdipt_uORF_3	NM_026638	1	0.029664374	24	10	44.15263469	55.200794	46.5514676	117.6420488	70.1128116	122.701923	178.864222	170.6289087	67.6594197	123.1956308	58.1908338	35.86285	99.9948847	55.8253278	86.4014272
Cflar_uORF_8	NR_110361	1	0.029664374	24	10	42.40879079	126.4600008	130.1325117	164.91876	88.9893378	404.9163459	244.302352	421.7169776	178.4639766	191.165634	151.6488396	121.216433	120.6123867	113.3423322	162.9845104
Osgepl1_uORF_5	NR_104360	1	0.029664374	24	10	42.11238103	94.3431752	88.8709836	148.426884	111.4613928	299.938034	195.2237545	441.1381542	144.1439811	95.582817	79.351137	40.166392	129.8902626	77.8171236	118.8019624
Clk4_uORF_1	NM_007714	1	0.029664374	24	11	40.57739819	122.4453976	126.958548	158.3220096	87.1915734	233.1336537	224.670913	262.1858841	168.6582636	157.1806324	156.9389154	60.966845	137.1063883	104.8839492	113.8927904
Epb4.1_uORF_2	NM_001128607	1	0.029664374	24	10	40.31847425	16.0584128	35.9715886	102.2496312	28.7642304	98.1615384	90.5227465	309.3515987	80.4068466	79.6523475	33.5038134	12.910626	46.3893795	56.6711661	57.9282296
Abce1_uORF_2	NM_015751	1	0.029664374	24	10	37.52963499	81.2957148	89.9289715	83.5588384	98.877042	276.7610041	113.426092	366.2279016	128.4548403	135.9400064	49.3740408	37.297364	57.7290056	60.9003576	101.1289432
Srsf9_uORF_4	NR_036616	1	0.029664374	24	9	32.35933265	72.2628576	46.5514676	92.3545056	69.2139294	122.701923	94.8852885	184.5011777	66.6788484	86.0245353	40.5572478	38.014621	60.8216309	60.0545193	61.8555672
Scyl3_uORF_3	NM_001286003	1	0.029664374	24	11	30.81414389	57.2080956	59.2473224	113.2442152	53.0340498	196.3230768	127.6043535	223.3435309	101.9794152	72.2181284	59.9541924	27.255766	80.4082578	50.750298	59.8918984
Syvn1_uORF_1	NM_028769	1	0.029664374	24	12	29.92192539	30.109524	37.0295765	67.0669624	179.77644	44.9907051	111.244821	116.5270596	144.1439811	101.9550048	107.5648746	33.711079	83.5008831	8.458383	75.6012488
Dpm2_uORF_1	NM_010073	1	0.029664374	24	8	28.83737972	65.237302	26.4496975	73.6637128	43.1463456	113.1584401	82.888298	74.9102526	47.0674224	37.1710955	21.1603032	27.255766	47.4202546	42.291915	39.273376
Lurap1l_uORF_9	NM_026821	1	0.029664374	24	10	28.37560738	8.0292064	21.159758	48.3761696	29.6631126	66.8043803	30.537794	40.2295801	89.2319883	32.9229703	5.2900758	0	8.2470008	9.3042213	5.8910064
Oard1_uORF_1	NM_001289491	1	0.029664374	24	10	27.44610046	45.164286	46.5514676	73.6637128	57.5284608	169.0559828	83.9789335	134.5610093	93.1542735	61.5978154	28.2137376	27.255766	46.3893795	32.9876937	115.8564592
Psme2_uORF_1	NM_001029855	1	0.029664374	24	12	26.09594235	61.2226988	133.3064754	135.2333832	78.2027514	151.3323717	136.3294375	210.8584888	205.919973	139.1261003	72.2977026	26.538509	114.4271361	55.8253278	83.455924
Rtel1_uORF_4	NR_030710	1	0.029664374	24	11	24.47296389	80.292064	15.8698185	61.5696704	55.7306964	91.3447649	58.894317	92.9442023	99.0377013	49.9154711	68.7709854	9.324341	35.0497534	29.6043405	41.2370448
Sec16b_uORF_8	NR_027641	1	0.029664374	24	14	23.95281894	54.1971432	96.2768989	40.6799608	49.438521	139.0621794	71.981943	156.7566397	70.6011336	91.3346918	81.1144956	54.511532	69.0686317	41.4460767	26.5095288
Zdhhc7_uORF_2	NM_133967	1	0.029664374	24	10	23.8540801	55.200794	3.1739637	67.0669624	53.0340498	83.1646367	30.537794	183.1139508	57.8537067	32.9229703	26.450379	9.324341	25.7718775	16.0709277	17.6730192
Zbtb44_uORF_1	NM_172765	1	0.029664374	24	8	22.8494691	42.1533336	22.2177459	63.7685872	26.966466	68.167735	54.531775	58.2635298	43.1451372	25.4887512	7.0534344	12.193369	27.8336277	16.0709277	41.2370448
Zbtb44_uORF_1	NM_001115130	1	0.029664374	24	8	22.8494691	42.1533336	22.2177459	63.7685872	26.966466	68.167735	54.531775	58.2635298	43.1451372	25.4887512	7.0534344	12.193369	27.8336277	16.0709277	41.2370448
3110057O12Rik_uORF_1	NM_026622	1	0.029664374	24	10	22.13883365	21.0766668	30.6816491	56.0723784	23.3709372	85.8913461	68.7100365	56.8763029	36.2811381	24.4267199	51.1373994	12.193369	45.3585044	16.916766	48.1098856
Ikbkg_uORF_1	NM_001136067	1	0.029664374	24	10	21.30535741	92.3358736	55.0153708	74.7631712	105.1692174	155.4224358	111.244821	147.0460514	126.4936977	97.7068796	81.1144956	48.056219	89.6861337	67.667064	134.5113128
Ikbkg_uORF_1	NM_001161421	1	0.029664374	24	10	21.30535741	92.3358736	55.0153708	74.7631712	105.1692174	155.4224358	111.244821	147.0460514	126.4936977	97.7068796	81.1144956	48.056219	89.6861337	67.667064	134.5113128
Slc33a1_uORF_1	NM_015728	1	0.029664374	24	10	20.43644254	85.310318	46.5514676	58.2712952	88.0904556	118.6118589	102.519737	92.9442023	73.5428475	78.5903162	51.1373994	30.124794	68.0377566	59.208681	45.1643824
Slc33a1_uORF_1	NM_001272035	1	0.029664374	24	10	20.43644254	85.310318	46.5514676	58.2712952	88.0904556	118.6118589	102.519737	92.9442023	73.5428475	78.5903162	51.1373994	30.124794	68.0377566	59.208681	45.1643824
Smarca2_uORF_2	NM_026003	1	0.029664374	24	10	18.3495805	14.0511112	27.5076854	54.97292	17.977644	89.9814102	42.5347845	19.4211766	59.8148493	28.6748451	24.6870204	12.193369	9.2778759	10.1500596	26.5095288
Tubgcp2_uORF_3	NM_001286011	1	0.029664374	24	8	18.29096071	73.2665084	99.4508626	145.1285088	74.6072226	282.2144229	85.069569	138.72269	83.3485605	46.7293772	72.2977026	35.145593	59.7907558	49.0586214	43.2007136
Ranbp3_uORF_5	NR_045519	1	0.029664374	24	10	17.68374421	46.1679368	50.7834192	52.7740032	32.3597592	80.4379273	57.8036815	90.1697485	64.7177058	46.7293772	26.450379	20.800453	28.8645028	38.0627235	21.6003568
Zak_uORF_2	NM_001164791	1	0.029664374	24	8	17.60074211	24.0876192	34.9136007	35.1826688	22.472055	65.4410256	30.537794	77.6847064	37.2617094	10.620313	3.5267172	0	12.3705012	13.5334128	15.7093504
Zak_uORF_2	NM_023057	1	0.029664374	24	8	17.60074211	24.0876192	34.9136007	35.1826688	22.472055	65.4410256	30.537794	77.6847064	37.2617094	10.620313	3.5267172	0	12.3705012	13.5334128	15.7093504
Zak_uORF_2	NM_178084	1	0.029664374	24	8	17.60074211	24.0876192	34.9136007	35.1826688	22.472055	65.4410256	30.537794	77.6847064	37.2617094	10.620313	3.5267172	0	12.3705012	13.5334128	15.7093504
Il1r1_uORF_2	NM_008362	1	0.029664374	24	11	17.46627529	8.0292064	23.2757338	38.481044	25.1687016	74.9845085	40.3535135	209.4712619	81.3874179	32.9229703	3.5267172	0	29.8953779	10.1500596	35.3460384
Klf13_uORF_2	NM_021366	1	0.029664374	24	12	15.70936448	12.0438096	38.0875644	26.3870016	17.0787618	121.3385683	30.537794	117.9142865	50.9897076	39.2951581	19.3969446	24.386738	9.2778759	16.916766	0
Ptgr2_uORF_2	NM_001252626	1	0.029664374	24	12	15.5649382	40.146032	50.7834192	89.0561304	50.3374032	107.7050213	85.069569	135.9482362	76.4845614	59.4737528	52.900758	60.249588	62.8833811	35.5252086	57.9282296
Car5a_uORF_2	NM_007608	1	0.029664374	24	12	15.19617042	26.0949208	25.3917096	84.6582968	13.483233	50.4441239	52.350504	177.5650432	51.9702789	37.1710955	31.7404548	43.752677	34.0188783	14.3792511	26.5095288
Fam102a_uORF_1	NM_153560	1	0.029664374	24	14	14.84611777	25.09127	28.5656733	35.1826688	17.977644	106.3416666	27.2658875	95.7186561	46.0868511	56.2876589	31.7404548	56.663303	18.5557518	12.6875745	15.7093504
Arhgap1_uORF_6	NR_027372	1	0.029664374	24	10	14.43086443	7.0255556	28.5656733	24.1880848	9.8877042	44.9907051	33.8097005	73.5230257	31.3782816	25.4887512	8.816793	0	13.4013763	16.0709277	20.6185224
Arhgap1_uORF_6	NR_027373	1	0.029664374	24	10	14.43086443	7.0255556	28.5656733	24.1880848	9.8877042	44.9907051	33.8097005	73.5230257	31.3782816	25.4887512	8.816793	0	13.4013763	16.0709277	20.6185224
Arhgap1_uORF_6	NR_027371	1	0.029664374	24	10	14.43086443	7.0255556	28.5656733	24.1880848	9.8877042	44.9907051	33.8097005	73.5230257	31.3782816	25.4887512	8.816793	0	13.4013763	16.0709277	20.6185224
Ythdf3_uORF_17	NR_027375	1	0.029664374	24	12	14.19206889	58.2117464	31.739637	63.7685872	76.404987	192.2330127	79.6163915	248.3136151	82.3679892	66.9079719	81.1144956	16.496911	67.0068815	49.9044597	103.092612
Selm_uORF_2	NM_053267	1	0.029664374	24	6	13.66474365	27.0985716	35.9715886	57.1718368	35.955288	49.0807692	46.8973265	16.6467228	12.7474269	20.1785947	19.3969446	10.041598	26.8027526	25.375149	55.9645608
Gm16062_uORF_4	NR_045686	1	0.029664374	24	10	13.34098852	22.0803176	0	32.983752	19.7754084	49.0807692	29.4471585	41.616807	19.611426	10.620313	10.5801516	7.17257	19.5866269	9.3042213	6.8728408
Smcr8_uORF_5	NM_175491	1	0.029664374	24	8	12.89828233	11.0401588	13.7538427	4.3978336	26.0675838	36.8105769	13.087626	31.9062187	13.7279982	1.0620313	1.7633586	0	4.1235004	2.5375149	11.7820128
Smcr8_uORF_5	NM_001085440	1	0.029664374	24	8	12.89828233	11.0401588	13.7538427	4.3978336	26.0675838	36.8105769	13.087626	31.9062187	13.7279982	1.0620313	1.7633586	0	4.1235004	2.5375149	11.7820128
Sbf2_uORF_1	NM_177324	1	0.029664374	24	10	12.57053763	10.036508	21.159758	31.8842936	17.0787618	89.9814102	33.8097005	44.3912608	42.1645659	23.3646886	14.1068688	17.931425	16.4940016	16.0709277	19.636688
Scyl3_uORF_4	NM_001286003	1	0.029664374	24	12	10.97865967	20.073016	14.8118306	31.8842936	17.977644	39.5372863	33.8097005	97.105883	27.4559964	19.1165634	33.5038134	5.020799	23.7101273	12.6875745	13.7456816
Nipa2_uORF_1	NM_001256132	1	0.029664374	24	10	10.68614147	9.0328572	22.2177459	12.0940424	26.966466	77.7112179	41.444149	70.7485719	27.4559964	18.0545321	12.3435102	5.738056	14.4322514	16.0709277	29.455032
Nipa2_uORF_1	NM_001256130	1	0.029664374	24	10	10.68614147	9.0328572	22.2177459	12.0940424	26.966466	77.7112179	41.444149	70.7485719	27.4559964	18.0545321	12.3435102	5.738056	14.4322514	16.0709277	29.455032
Adhfe1_uORF_12	NR_027664	1	0.029664374	24	13	10.67216968	73.2665084	82.5230562	78.0615464	50.3374032	140.4255341	88.3414755	188.6628584	93.1542735	86.0245353	89.9312886	31.559308	86.5935084	38.0627235	81.4922552
Prr3_uORF_1	NM_001165892	1	0.029664374	24	14	10.463731	19.0693652	0	0	5.3932932	20.4503205	20.7220745	27.744538	20.5919973	25.4887512	12.3435102	0	11.3396261	10.1500596	0
Prr3_uORF_3	NM_001282024	1	0.029664374	24	14	10.463731	19.0693652	0	0	5.3932932	20.4503205	20.7220745	27.744538	20.5919973	25.4887512	12.3435102	0	11.3396261	10.1500596	0
Dtnb_uORF_8	NR_027870	1	0.029664374	24	16	9.645663967	25.09127	15.8698185	5.497292	23.3709372	70.8944444	21.81271	76.2974795	29.417139	59.4737528	47.6106822	29.407537	31.9571281	22.8376341	22.5821912
Dtnb_uORF_8	NR_027869	1	0.029664374	24	16	9.645663967	25.09127	15.8698185	5.497292	23.3709372	70.8944444	21.81271	76.2974795	29.417139	59.4737528	47.6106822	29.407537	31.9571281	22.8376341	22.5821912
Tyw1_uORF_1	NM_001015876	1	0.029664374	24	12	9.591207552	12.0438096	9.5218911	41.7794192	19.7754084	74.9845085	31.6284295	51.3273953	33.3394242	23.3646886	7.0534344	12.910626	29.8953779	19.4542809	19.636688
Spopl_uORF_1	NM_001165997	1	0.029664374	24	10	9.299404241	20.073016	6.3479274	17.5913344	10.7865864	50.4441239	31.6284295	61.0379836	25.4948538	16.9925008	12.3435102	4.303542	13.4013763	12.6875745	8.8365096
Snx19_uORF_2	NM_028874	1	0.029664374	24	5	8.898479788	5.018254	2.1159758	20.8897096	6.2921754	9.5434829	0	0	0	0	0	0	0	1.6916766	7.8546752
Hltf_uORF_12	NR_105046	1	0.029664374	24	10	8.687625354	17.0620636	21.159758	24.1880848	17.977644	36.8105769	47.987962	56.8763029	45.1062798	12.7443756	14.1068688	6.455313	17.5248767	12.6875745	9.818344
Hltf_uORF_14	NR_105047	1	0.029664374	24	10	8.687625354	17.0620636	21.159758	24.1880848	17.977644	36.8105769	47.987962	56.8763029	45.1062798	12.7443756	14.1068688	6.455313	17.5248767	12.6875745	9.818344
Hps4_uORF_1	NM_138646	1	0.029664374	24	4	8.545876324	19.0693652	19.0437822	56.0723784	27.8653482	54.534188	17.450168	0	1.9611426	16.9925008	5.2900758	15.779654	19.5866269	18.6084426	45.1643824
4933434E20Rik_uORF_2	NM_027500	1	0.029664374	24	10	8.346665464	18.0657144	21.159758	18.6907928	23.3709372	27.267094	46.8973265	73.5230257	36.2811381	37.1710955	14.1068688	3.586285	15.4631265	7.6125447	17.6730192
4933434E20Rik_uORF_2	NM_025762	1	0.029664374	24	10	8.346665464	18.0657144	21.159758	18.6907928	23.3709372	27.267094	46.8973265	73.5230257	36.2811381	37.1710955	14.1068688	3.586285	15.4631265	7.6125447	17.6730192
4933434E20Rik_uORF_2	NM_001287086	1	0.029664374	24	10	8.346665464	18.0657144	21.159758	18.6907928	23.3709372	27.267094	46.8973265	73.5230257	36.2811381	37.1710955	14.1068688	3.586285	15.4631265	7.6125447	17.6730192
Golga7_uORF_1	NM_020585	1	0.029664374	24	2	7.952190531	30.109524	24.3337217	34.0832104	17.0787618	5.4534188	13.087626	0	21.5725686	16.9925008	1.7633586	7.17257	14.4322514	22.8376341	34.364204
Slc39a14_uORF_1	NM_001135151	1	0.029664374	24	10	7.451420549	4.0146032	12.6958548	17.5913344	14.3821152	24.5403846	15.268897	56.8763029	7.8445704	29.7368764	7.0534344	0	6.1852506	6.7667064	8.8365096
Slc39a14_uORF_1	NM_144808	1	0.029664374	24	10	7.451420549	4.0146032	12.6958548	17.5913344	14.3821152	24.5403846	15.268897	56.8763029	7.8445704	29.7368764	7.0534344	0	6.1852506	6.7667064	8.8365096
Psen1_uORF_4	NM_008943	1	0.029664374	24	15	7.43039084	23.0839684	8.4639032	3.2983752	17.977644	13.633547	38.1722425	24.9700842	29.417139	37.1710955	28.2137376	10.041598	27.8336277	7.6125447	0.9818344
Mapk6_uORF_7	NM_027418	1	0.029664374	24	10	7.329508694	5.018254	0	15.3924176	9.8877042	42.2639957	6.543813	27.744538	5.8834278	0	7.0534344	0	2.0617502	3.3833532	0
Mapk6_uORF_7	NM_015806	1	0.029664374	24	10	7.329508694	5.018254	0	15.3924176	9.8877042	42.2639957	6.543813	27.744538	5.8834278	0	7.0534344	0	2.0617502	3.3833532	0
Rspry1_uORF_2	NM_026274	1	0.029664374	24	4	7.146607888	13.0474604	16.9278064	30.7848352	9.8877042	13.633547	7.6344485	0	2.9417139	3.1860939	3.5267172	9.324341	5.1543755	6.7667064	9.818344
Mtmr9_uORF_1	NM_177594	1	0.029664374	24	7	7.018261502	24.0876192	13.7538427	29.6853768	22.472055	115.8851495	17.450168	13.872269	18.6308547	16.9925008	8.816793	8.607084	11.3396261	15.2250894	18.6548536
Ralgapa2_uORF_1	NM_001033348	1	0.029664374	24	11	5.936313597	5.018254	16.9278064	16.491876	12.5843508	50.4441239	19.631439	95.7186561	23.5337112	18.0545321	8.816793	0	16.4940016	3.3833532	6.8728408
1110012L19Rik_uORF_1	NM_026787	1	0.029664374	24	10	5.796741962	2.0073016	19.0437822	15.3924176	6.2921754	44.9907051	21.81271	20.8084035	17.6502834	14.8684382	3.5267172	0	14.4322514	0.8458383	19.636688
Furin_uORF_3	NM_001081454	1	0.029664374	24	12	5.784224121	0	0	0	0	4.0900641	2.181271	19.4211766	8.8251417	3.1860939	0	0	0	0	0
Zfp445_uORF_3	NM_173364	1	0.029664374	24	8	4.420625333	12.0438096	23.2757338	17.5913344	15.2809974	49.0807692	16.3595325	30.5189918	12.7474269	9.5582817	7.0534344	0	11.3396261	10.9958979	27.4913632
Zfp62_uORF_1	NM_001024846	1	0.029664374	24	12	4.369240095	1.0036508	0	0	6.2921754	4.0900641	7.6344485	29.1317649	9.805713	1.0620313	5.2900758	0	3.0926253	4.2291915	0
Zfp62_uORF_1	NM_009562	1	0.029664374	24	12	4.369240095	1.0036508	0	0	6.2921754	4.0900641	7.6344485	29.1317649	9.805713	1.0620313	5.2900758	0	3.0926253	4.2291915	0
Cdkn1a_uORF_1	NM_001111099	1	0.029664374	24	0	4.033696432	104.3796832	37.0295765	10.994584	8.0899398	9.5434829	15.268897	0	0	16.9925008	5.2900758	17.214168	5.1543755	15.2250894	44.182548
Mta2_uORF_1	NM_011842	1	0.029664374	24	6	3.945781563	4.0146032	5.2899395	10.994584	16.1798796	14.9969017	3.2719065	0	1.9611426	4.2481252	3.5267172	0	0	7.6125447	9.818344
Ptgs1_uORF_1	NM_008969	1	0.029664374	24	8	3.856149414	3.0109524	0	9.8951256	4.494411	5.4534188	6.543813	0	4.9028565	3.1860939	0	0	0	3.3833532	0
Rbm10_uORF_1	NM_001167776	1	0.029664374	24	11	3.8196533	5.018254	9.5218911	9.8951256	13.483233	25.9037393	9.8157195	19.4211766	11.7668556	15.9304695	10.5801516	5.738056	4.1235004	9.3042213	0
Rbm10_uORF_1	NM_145627	1	0.029664374	24	11	3.8196533	5.018254	9.5218911	9.8951256	13.483233	25.9037393	9.8157195	19.4211766	11.7668556	15.9304695	10.5801516	5.738056	4.1235004	9.3042213	0
Atg4c_uORF_4	NM_175029	1	0.029664374	24	10	3.608015392	4.0146032	1.0579879	2.1989168	7.1910576	31.3571581	10.906355	22.1956304	8.8251417	7.4342191	5.2900758	0	7.2161257	5.0750298	9.818344
Atg4c_uORF_2	NM_001145967	1	0.029664374	24	10	3.608015392	4.0146032	1.0579879	2.1989168	7.1910576	31.3571581	10.906355	22.1956304	8.8251417	7.4342191	5.2900758	0	7.2161257	5.0750298	9.818344
Cyp39a1_uORF_1	NM_001285948	1	0.029664374	24	14	3.286138334	1.0036508	1.0579879	7.6962088	10.7865864	25.9037393	6.543813	44.3912608	9.805713	27.6128138	12.3435102	17.931425	14.4322514	2.5375149	4.909172
Cyp39a1_uORF_1	NM_001285947	1	0.029664374	24	14	3.286138334	1.0036508	1.0579879	7.6962088	10.7865864	25.9037393	6.543813	44.3912608	9.805713	27.6128138	12.3435102	17.931425	14.4322514	2.5375149	4.909172
Cyp39a1_uORF_1	NM_018887	1	0.029664374	24	14	3.286138334	1.0036508	1.0579879	7.6962088	10.7865864	25.9037393	6.543813	44.3912608	9.805713	27.6128138	12.3435102	17.931425	14.4322514	2.5375149	4.909172
Pdgfc_uORF_1	NM_019971	1	0.029664374	24	0	3.140760998	14.0511112	21.159758	9.8951256	12.5843508	5.4534188	6.543813	0	0	6.3721878	10.5801516	2.869028	7.2161257	5.9208681	13.7456816
Dennd4a_uORF_4	NM_001162917	1	0.029664374	24	12	1.006552573	0	0	6.5967504	5.3932932	6.8167735	10.906355	73.5230257	21.5725686	2.1240626	3.5267172	10.758855	7.2161257	4.2291915	0
Timm9_uORF_3	NM_013896	1	0.029664374	24	12	3.05E-16	0	0	6.5967504	9.8877042	2.7267094	2.181271	45.7784877	9.805713	1.0620313	1.7633586	0	4.1235004	0	0
Txnrd1_uORF_1	NM_001042513	1	0.036791929	24	4	21.6356361	34.1241272	65.5952498	79.1610048	57.5284608	9.5434829	21.81271	0	51.9702789	8.4962504	3.5267172	0	18.5557518	19.4542809	47.1280512
Txnrd1_uORF_2	NM_001042514	1	0.036791929	24	4	21.6356361	34.1241272	65.5952498	79.1610048	57.5284608	9.5434829	21.81271	0	51.9702789	8.4962504	3.5267172	0	18.5557518	19.4542809	47.1280512
Ttc37_uORF_2	NM_001081352	1	0.036791929	24	12	13.82181724	19.0693652	0	3.2983752	14.3821152	29.9938034	30.537794	44.3912608	40.2034233	14.8684382	5.2900758	6.455313	14.4322514	9.3042213	0
Prr3_uORF_1	NM_145487	1	0.036791929	24	14	13.49360352	33.1204764	0	10.994584	14.3821152	35.4472222	20.7220745	47.1657146	32.3588529	36.1090642	19.3969446	10.041598	15.4631265	15.2250894	0
Idh1_uORF_1	NM_001111320	1	0.036791929	24	10	11.86129722	0	0	20.8897096	12.5843508	29.9938034	6.543813	101.2675637	20.5919973	9.5582817	0	0	7.2161257	5.9208681	8.8365096
Sdccag3_uORF_1	NM_026563	1	0.036791929	24	8	10.06115425	11.0401588	6.3479274	32.983752	24.2698194	21.8136752	14.1782615	15.2594959	3.9222852	6.3721878	0	0	1.0308751	1.6916766	0.9818344
Sdccag3_uORF_1	NM_001085407	1	0.036791929	24	8	10.06115425	11.0401588	6.3479274	32.983752	24.2698194	21.8136752	14.1782615	15.2594959	3.9222852	6.3721878	0	0	1.0308751	1.6916766	0.9818344
Sdccag3_uORF_1	NM_001085408	1	0.036791929	24	8	10.06115425	11.0401588	6.3479274	32.983752	24.2698194	21.8136752	14.1782615	15.2594959	3.9222852	6.3721878	0	0	1.0308751	1.6916766	0.9818344
Hltf_uORF_1	NR_105047	1	0.036791929	24	12	8.210769652	4.0146032	0	18.6907928	15.2809974	23.1770299	28.356523	38.8423532	6.8639991	21.240626	10.5801516	0	17.5248767	12.6875745	9.818344
Cry1_uORF_1	NM_007771	1	0.036791929	24	22	7.160928851	10.036508	25.3917096	1.0994584	1.7977644	0	4.362542	0	6.8639991	23.3646886	1.7633586	11.476112	12.3705012	5.9208681	10.8001784
Entpd7_uORF_1	NM_053103	1	0.036791929	24	12	6.978507251	10.036508	0	4.3978336	6.2921754	20.4503205	23.993981	24.9700842	21.5725686	4.2481252	1.7633586	10.758855	2.0617502	1.6916766	0
Tmem185b_uORF_1	NM_146103	1	0.036791929	24	9	6.41124816	11.0401588	0	16.491876	13.483233	13.633547	16.3595325	20.8084035	3.9222852	12.7443756	3.5267172	0	3.0926253	12.6875745	15.7093504
Dennd1a_uORF_1	NM_146122	1	0.036791929	24	10	6.058013746	3.0109524	0	12.0940424	8.988822	27.267094	11.9969905	18.0339497	6.8639991	8.4962504	3.5267172	0	10.308751	7.6125447	0
Hpn_uORF_1	NM_001276269	1	0.036791929	24	20	5.739013764	7.0255556	13.7538427	0	0	0	1.0906355	0	0	14.8684382	8.816793	7.889827	13.4013763	1.6916766	0
Fabp2_uORF_4	NM_007980	1	0.036791929	24	12	5.624830727	0	0	8.7956672	3.5955288	9.5434829	10.906355	43.0040339	3.9222852	4.2481252	12.3435102	0	8.2470008	5.0750298	0
Senp3_uORF_1	NM_030702	1	0.036791929	24	10	5.571192011	0	0	3.2983752	7.1910576	8.1801282	8.725084	34.6806725	4.9028565	6.3721878	0	0	4.1235004	5.0750298	0
Gpbp1_uORF_6	NM_001122963	1	0.036791929	24	12	5.26724011	0	0	0	0	13.633547	8.725084	54.1018491	3.9222852	4.2481252	3.5267172	0	8.2470008	1.6916766	0
Gpbp1_uORF_6	NM_028487	1	0.036791929	24	12	5.26724011	0	0	0	0	13.633547	8.725084	54.1018491	3.9222852	4.2481252	3.5267172	0	8.2470008	1.6916766	0
Gtf2a2_uORF_1	NM_001282084	1	0.036791929	24	12	5.006789631	1.0036508	6.3479274	1.0994584	7.1910576	8.1801282	14.1782615	30.5189918	15.6891408	6.3721878	3.5267172	0	12.3705012	6.7667064	0
Gtf2a2_uORF_1	NM_001039519	1	0.036791929	24	12	5.006789631	1.0036508	6.3479274	1.0994584	7.1910576	8.1801282	14.1782615	30.5189918	15.6891408	6.3721878	3.5267172	0	12.3705012	6.7667064	0
Gtf2a2_uORF_1	NR_104093	1	0.036791929	24	12	5.006789631	1.0036508	6.3479274	1.0994584	7.1910576	8.1801282	14.1782615	30.5189918	15.6891408	6.3721878	3.5267172	0	12.3705012	6.7667064	0
Gtf2a2_uORF_3	NM_001282083	1	0.036791929	24	12	5.006789631	1.0036508	6.3479274	1.0994584	7.1910576	8.1801282	14.1782615	30.5189918	15.6891408	6.3721878	3.5267172	0	12.3705012	6.7667064	0
Fbxo34_uORF_1	NM_001146086	1	0.036791929	24	10	4.786858916	9.0328572	0	12.0940424	3.5955288	21.8136752	11.9969905	22.1956304	8.8251417	8.4962504	1.7633586	0	6.1852506	1.6916766	0
Dcaf6_uORF_2	NM_028759	1	0.036791929	24	6	4.61818022	11.0401588	8.4639032	25.2875432	11.6854686	50.4441239	8.725084	0	7.8445704	1.0620313	7.0534344	0	5.1543755	7.6125447	4.909172
F420014N23Rik_uORF_11	NR_045715	1	0.036791929	24	22	4.406294895	8.0292064	12.6958548	4.3978336	1.7977644	0	11.9969905	0	4.9028565	1.0620313	5.2900758	10.041598	15.4631265	6.7667064	8.8365096
F420014N23Rik_uORF_9	NR_045716	1	0.036791929	24	22	4.406294895	8.0292064	12.6958548	4.3978336	1.7977644	0	11.9969905	0	4.9028565	1.0620313	5.2900758	10.041598	15.4631265	6.7667064	8.8365096
4930414L22Rik_uORF_8	NR_046011	1	0.036791929	24	10	3.978993732	2.0073016	0	6.5967504	10.7865864	59.9876068	7.6344485	33.2934456	2.9417139	5.3101565	12.3435102	0	5.1543755	5.9208681	6.8728408
Gm15417_uORF_3	NR_040403	1	0.036791929	24	10	3.814721583	13.0474604	6.3479274	13.1935008	8.988822	42.2639957	10.906355	20.8084035	13.7279982	10.620313	8.816793	0	7.2161257	10.9958979	0
St7l_uORF_2	NM_001253703	1	0.036791929	24	8	3.732963847	2.0073016	0	10.994584	5.3932932	21.8136752	3.2719065	9.7105883	5.8834278	1.0620313	0	0	1.0308751	3.3833532	28.4731976
St7l_uORF_2	NR_045578	1	0.036791929	24	8	3.732963847	2.0073016	0	10.994584	5.3932932	21.8136752	3.2719065	9.7105883	5.8834278	1.0620313	0	0	1.0308751	3.3833532	28.4731976
St7l_uORF_2	NM_001253702	1	0.036791929	24	8	3.732963847	2.0073016	0	10.994584	5.3932932	21.8136752	3.2719065	9.7105883	5.8834278	1.0620313	0	0	1.0308751	3.3833532	28.4731976
St7l_uORF_2	NM_153091	1	0.036791929	24	8	3.732963847	2.0073016	0	10.994584	5.3932932	21.8136752	3.2719065	9.7105883	5.8834278	1.0620313	0	0	1.0308751	3.3833532	28.4731976
Arvcf_uORF_3	NM_001272029	1	0.036791929	24	2	3.688755389	12.0438096	3.1739637	10.994584	9.8877042	0	6.543813	0	0	2.1240626	0	0	3.0926253	2.5375149	17.6730192
Arvcf_uORF_3	NM_033474	1	0.036791929	24	2	3.688755389	12.0438096	3.1739637	10.994584	9.8877042	0	6.543813	0	0	2.1240626	0	0	3.0926253	2.5375149	17.6730192
Hltf_uORF_3	NR_105046	1	0.036791929	24	13	3.491310458	2.0073016	2.1159758	2.1989168	3.5955288	14.9969017	10.906355	31.9062187	4.9028565	4.2481252	7.0534344	0	17.5248767	1.6916766	0
Hltf_uORF_5	NR_105047	1	0.036791929	24	13	3.491310458	2.0073016	2.1159758	2.1989168	3.5955288	14.9969017	10.906355	31.9062187	4.9028565	4.2481252	7.0534344	0	17.5248767	1.6916766	0
Tesk1_uORF_5	NM_011571	1	0.036791929	24	12	3.36230922	0	0	5.497292	9.8877042	6.8167735	3.2719065	13.872269	14.7085695	5.3101565	5.2900758	0	2.0617502	5.9208681	0
Fam172a_uORF_11	NR_028109	1	0.036791929	24	8	3.293554329	3.0109524	0	9.8951256	2.6966466	6.8167735	7.6344485	26.3573111	1.9611426	0	1.7633586	0	0	1.6916766	9.818344
Nek2_uORF_1	NM_010892	1	0.036791929	24	6	2.657786631	6.0219048	1.0579879	16.491876	2.6966466	16.3602564	19.631439	0	0	1.0620313	0	0	4.1235004	5.9208681	15.7093504
Zfp523_uORF_2	NM_172617	1	0.036791929	24	10	2.518094222	1.0036508	0	8.7956672	1.7977644	14.9969017	6.543813	0	10.7862843	2.1240626	1.7633586	0	0	4.2291915	0
Ncaph2_uORF_11	NR_073376	1	0.036791929	24	15	2.115676005	0	0	0	0	2.7267094	5.4531775	6.9361345	1.9611426	8.4962504	5.2900758	0	1.0308751	0.8458383	0
F830016B08Rik_uORF_1	NM_001101475	1	0.036791929	24	10	2.078375698	3.0109524	1.0579879	6.5967504	4.494411	10.9068376	3.2719065	0	4.9028565	3.1860939	3.5267172	0	0	2.5375149	0
Dhx30_uORF_4	NM_001252682	1	0.036791929	24	12	1.906234371	0	3.1739637	5.497292	5.3932932	16.3602564	17.450168	26.3573111	7.8445704	3.1860939	1.7633586	5.020799	10.308751	2.5375149	0
Dhx30_uORF_3	NM_133347	1	0.036791929	24	12	1.906234371	0	3.1739637	5.497292	5.3932932	16.3602564	17.450168	26.3573111	7.8445704	3.1860939	1.7633586	5.020799	10.308751	2.5375149	0
Zbtb5_uORF_2	NM_001163283	1	0.036791929	24	10	1.83273451	1.0036508	0	2.1989168	3.5955288	21.8136752	5.4531775	0	3.9222852	3.1860939	1.7633586	0	1.0308751	0	0
C630043F03Rik_uORF_5	NR_027923	1	0.036791929	24	10	1.501939068	0	0	2.1989168	4.494411	14.9969017	8.725084	24.9700842	0	2.1240626	0	0	0	0	0
AI413582_uORF_1	NM_001002895	1	0.036791929	24	4	0.728938774	7.0255556	7.4059153	6.5967504	8.0899398	0	1.0906355	0	0	0	0	0	1.0308751	7.6125447	0
Csrp2bp_uORF_2	NM_181417	1	0.036791929	24	6	0.709688287	1.0036508	0	7.6962088	1.7977644	1.3633547	2.181271	0	0	0	0	0	1.0308751	1.6916766	0
Pnpla2_uORF_3	NR_028142	1	0.043919484	24	10	424.8713402	696.5336552	975.4648438	913.6499304	657.9817704	2293.162605	1013.20038	2524.752958	1327.69354	1158.676148	536.0610144	403.098434	591.7223074	466.9027416	592.0461432
Rpl6_uORF_1	NM_011290	1	0.043919484	24	16	339.9497893	612.226988	944.7831947	479.3638624	359.55288	1045.693055	689.281636	2660.701194	910.9507377	1453.92085	1149.709807	367.952841	1170.043239	423.7649883	927.833508
Chka_uORF_5	NR_073190	1	0.043919484	24	2	260.7305565	579.1065116	511.0081557	590.4091608	519.5539116	284.9411323	251.9368005	126.2376479	73.5428475	331.3537656	153.4121982	202.983731	565.9504299	438.9900777	535.099748
Akr1a1_uORF_2	NM_021473	1	0.043919484	24	10	208.7847243	625.2744484	760.6933001	999.4076856	639.1052442	1501.053525	786.3481955	1127.81547	782.4958974	841.1287896	336.8014926	388.753294	622.6485604	294.3517284	648.9925384
Stat1_uORF_1	NM_009283	1	0.043919484	24	9	177.5355993	603.1941308	398.8614383	864.1743024	504.2729142	895.7240379	636.931132	1269.312614	442.2376563	399.3237688	319.1679066	123.368204	376.2694115	315.4976859	339.7147024
Stat1_uORF_1	NM_001205314	1	0.043919484	24	9	177.5355993	603.1941308	398.8614383	864.1743024	504.2729142	895.7240379	636.931132	1269.312614	442.2376563	399.3237688	319.1679066	123.368204	376.2694115	315.4976859	339.7147024
1810058I24Rik_uORF_1	NR_015608	1	0.043919484	24	11	106.2498504	179.6534932	257.0910597	333.1358952	139.326741	654.410256	430.8010225	554.89076	324.5691003	314.3612648	186.9160116	134.844316	276.2745268	122.6465535	268.0407912
Nudt7_uORF_3	NM_001290181	1	0.043919484	24	8	104.9672785	244.8907952	84.639032	233.0851808	140.2256232	346.2920938	239.93981	295.4793297	179.4445479	131.6918812	54.6641166	60.249588	138.1372634	120.1090386	150.2206632
1810058I24Rik_uORF_1	NR_027875	1	0.043919484	24	11	86.3670459	71.2592068	150.2342818	180.3111776	64.7195184	316.2982904	199.5862965	264.9603379	230.4342555	191.165634	102.2747988	18.648682	107.2110104	69.3587406	93.274268
Eif4a2_uORF_11	NR_110335	1	0.043919484	24	17	80.76466047	107.3906356	183.0319067	102.2496312	56.6295786	163.602564	63.256859	423.1042045	221.6091138	182.6693836	289.1908104	172.14168	158.7547654	109.1131407	182.6211984
Slc38a3_uORF_1	NM_001199218	1	0.043919484	24	12	74.11092567	73.2665084	68.7692135	54.97292	26.0675838	272.67094	130.87626	1427.45648	215.725686	182.6693836	82.8778542	22.952224	83.5008831	45.6752682	81.4922552
Prrc2a_uORF_1	NM_020027	1	0.043919484	24	9	67.81730677	97.3541276	50.7834192	158.3220096	49.438521	314.9349357	125.4230825	237.2157999	88.251417	94.5207857	28.2137376	7.889827	36.0806285	36.3710469	52.0372232
Prrc2a_uORF_1	NM_001199044	1	0.043919484	24	9	67.81730677	97.3541276	50.7834192	158.3220096	49.438521	314.9349357	125.4230825	237.2157999	88.251417	94.5207857	28.2137376	7.889827	36.0806285	36.3710469	52.0372232
Chka_uORF_11	NR_073190	1	0.043919484	24	4	58.6333281	113.4125404	173.5100156	177.0128024	140.2256232	85.8913461	64.3474945	36.0678994	44.1257085	89.2106292	28.2137376	48.056219	124.7358871	95.5797279	63.819236
Sfpq_uORF_2	NR_045010	1	0.043919484	24	15	57.40510013	110.401588	88.8709836	151.7252592	47.6407566	147.2423076	189.770577	292.7048759	191.2114035	212.40626	225.7099008	52.359761	194.8353939	90.5046981	135.4931472
Dcaf11_uORF_8	NR_037572	1	0.043919484	24	8	51.80644469	128.4673024	154.4662334	294.6548512	110.5625106	398.0995724	163.595325	387.0363051	211.8034008	137.0020377	86.4045714	90.374382	127.8285124	133.6424514	151.2024976
Dtnb_uORF_1	NR_027870	1	0.043919484	24	16	51.59429724	181.6607948	178.7999551	136.3328416	136.6300944	396.7362177	242.121081	452.2359694	247.1039676	309.0511083	232.7633352	98.981466	254.6261497	148.8675408	163.9663448
Dtnb_uORF_1	NR_027869	1	0.043919484	24	16	51.59429724	181.6607948	178.7999551	136.3328416	136.6300944	396.7362177	242.121081	452.2359694	247.1039676	309.0511083	232.7633352	98.981466	254.6261497	148.8675408	163.9663448
Acbd5_uORF_1	NM_001102436	1	0.043919484	24	10	44.59809372	102.3723816	176.6839793	142.929592	139.326741	286.304487	172.320409	226.1179847	188.2696896	168.8629767	125.1984606	91.808896	111.3345108	54.9794895	145.3114912
Acbd5_uORF_1	NM_028793	1	0.043919484	24	10	44.59809372	102.3723816	176.6839793	142.929592	139.326741	286.304487	172.320409	226.1179847	188.2696896	168.8629767	125.1984606	91.808896	111.3345108	54.9794895	145.3114912
Mrpl37_uORF_1	NM_025500	1	0.043919484	24	10	43.46160788	167.6096836	26.4496975	118.7415072	74.6072226	167.6926281	95.975924	124.850421	83.3485605	56.2876589	67.0076268	34.428336	40.2041289	53.2878129	83.455924
Ogdh_uORF_1	NM_001252288	1	0.043919484	24	14	39.4157048	108.3942864	61.3632982	64.8680456	63.8206362	164.9659187	85.069569	345.4194981	120.6102699	107.2651613	91.6946472	40.166392	108.2418855	49.0586214	55.9645608
Elovl6_uORF_1	NM_130450	1	0.043919484	24	16	38.2528607	71.2592068	85.6970199	54.97292	35.955288	88.6180555	50.169233	153.9821859	73.5428475	204.9720409	142.8320466	51.642504	180.4031425	78.6629619	46.1462168
2310009A05Rik_uORF_3	NR_040377	1	0.043919484	24	9	37.23086449	63.2300004	35.9715886	91.2550472	65.6184006	166.3292734	102.519737	105.4292444	75.5039901	53.101565	24.6870204	20.800453	94.8405092	49.0586214	40.2552104
Gm16039_uORF_1	NR_033518	1	0.043919484	24	10	36.6186904	172.6279376	160.8141608	194.6041368	143.821152	448.5436963	201.7675675	271.8964724	215.725686	225.1506356	114.618309	70.291186	154.631265	112.4964939	89.3469304
Ppm1a_uORF_1	NM_008910	1	0.043919484	24	10	36.56362297	28.1022224	93.1029352	106.6474648	72.8094582	181.3261751	56.713046	101.2675637	84.3291318	65.8459406	40.5572478	21.51771	46.3893795	38.0627235	38.2915416
Tspan12_uORF_1	NM_173007	1	0.043919484	24	10	35.40593708	114.4161912	138.5964149	160.5209264	123.1468614	256.3106836	152.68897	203.9223543	200.0365452	190.1036027	107.5648746	74.594728	126.7976373	78.6629619	130.5839752
Tmem106b_uORF_1	NM_027992	1	0.043919484	24	10	34.09104804	73.2665084	129.0745238	128.6366328	80.899398	272.67094	146.145157	241.3774806	146.1051237	127.443756	26.450379	31.559308	97.9331345	43.9835916	80.5104208
Trmt112_uORF_1	NM_001166370	1	0.043919484	24	8	33.72227255	52.1898416	111.0887295	146.2279672	71.910576	149.969017	103.6103725	99.8803368	80.4068466	69.0320345	21.1603032	25.821252	71.1303819	60.0545193	58.910064
Nudt7_uORF_13	NM_001290181	1	0.043919484	24	8	27.70950219	29.1058732	19.0437822	45.0777944	48.5396388	59.9876068	70.8913075	167.8544549	57.8537067	19.1165634	17.633586	20.800453	40.2041289	38.9085618	20.6185224
Ythdf3_uORF_4	NR_027375	1	0.043919484	24	15	26.9606865	126.4600008	136.4804391	53.8734616	98.877042	287.6678417	109.06355	344.0322712	131.3965542	155.0565698	171.0457842	101.133237	104.1183851	97.2714045	66.7647392
Cflar_uORF_2	NM_207653	1	0.043919484	24	14	25.66258122	42.1533336	65.5952498	60.470212	35.955288	200.4131409	61.075588	212.2457157	78.445704	97.7068796	38.7938892	36.580107	56.6981305	27.0668256	31.4187008
Cflar_uORF_2	NM_009805	1	0.043919484	24	14	25.66258122	42.1533336	65.5952498	60.470212	35.955288	200.4131409	61.075588	212.2457157	78.445704	97.7068796	38.7938892	36.580107	56.6981305	27.0668256	31.4187008
Slc38a10_uORF_1	NM_001164798	1	0.043919484	24	8	24.73437042	60.219048	101.5668384	115.443132	58.427343	121.3385683	76.344485	77.6847064	103.9405578	54.1635963	14.1068688	45.187191	47.4202546	35.5252086	66.7647392
Slc38a10_uORF_1	NM_001164799	1	0.043919484	24	8	24.73437042	60.219048	101.5668384	115.443132	58.427343	121.3385683	76.344485	77.6847064	103.9405578	54.1635963	14.1068688	45.187191	47.4202546	35.5252086	66.7647392
Slc38a10_uORF_1	NM_001164802	1	0.043919484	24	8	24.73437042	60.219048	101.5668384	115.443132	58.427343	121.3385683	76.344485	77.6847064	103.9405578	54.1635963	14.1068688	45.187191	47.4202546	35.5252086	66.7647392
Slc38a10_uORF_1	NM_001164800	1	0.043919484	24	8	24.73437042	60.219048	101.5668384	115.443132	58.427343	121.3385683	76.344485	77.6847064	103.9405578	54.1635963	14.1068688	45.187191	47.4202546	35.5252086	66.7647392
Slc38a10_uORF_1	NM_001164801	1	0.043919484	24	8	24.73437042	60.219048	101.5668384	115.443132	58.427343	121.3385683	76.344485	77.6847064	103.9405578	54.1635963	14.1068688	45.187191	47.4202546	35.5252086	66.7647392
Slc38a10_uORF_1	NM_024249	1	0.043919484	24	8	24.73437042	60.219048	101.5668384	115.443132	58.427343	121.3385683	76.344485	77.6847064	103.9405578	54.1635963	14.1068688	45.187191	47.4202546	35.5252086	66.7647392
Cttn_uORF_2	NM_001252572	1	0.043919484	24	10	23.84086046	36.1314288	51.8414071	122.0398824	57.5284608	79.0745726	110.1541855	63.8124374	57.8537067	79.6523475	31.7404548	10.041598	45.3585044	21.9917958	22.5821912
Cttn_uORF_2	NM_007803	1	0.043919484	24	10	23.84086046	36.1314288	51.8414071	122.0398824	57.5284608	79.0745726	110.1541855	63.8124374	57.8537067	79.6523475	31.7404548	10.041598	45.3585044	21.9917958	22.5821912
Cped1_uORF_13	NM_001081351	1	0.043919484	24	12	23.22771636	19.0693652	6.3479274	10.994584	11.6854686	38.1739316	35.9909715	67.9741181	54.9119928	27.6128138	44.083965	8.607084	49.4820048	24.5293107	17.6730192
Psen1_uORF_6	NM_008943	1	0.043919484	24	10	23.00072172	70.255556	84.639032	111.0452984	71.910576	132.2454059	160.3234185	155.3694128	107.862843	139.1261003	79.351137	27.973023	88.6552586	61.7461959	106.0381152
Slc43a3_uORF_1	NM_021398	1	0.043919484	24	12	18.35139543	50.18254	53.9573829	72.5642544	57.5284608	85.8913461	82.888298	180.339497	74.5234188	100.8929735	45.8473236	6.455313	54.6363803	38.0627235	21.6003568
Mapk9_uORF_1	NM_207692	1	0.043919484	24	8	18.34528843	17.0620636	17.9857943	30.7848352	49.438521	122.701923	55.6224105	87.3952947	44.1257085	38.2331268	12.3435102	40.883649	37.1115036	43.1377533	42.2188792
Mapk9_uORF_1	NM_001163672	1	0.043919484	24	8	18.34528843	17.0620636	17.9857943	30.7848352	49.438521	122.701923	55.6224105	87.3952947	44.1257085	38.2331268	12.3435102	40.883649	37.1115036	43.1377533	42.2188792
Mapk9_uORF_1	NM_001163671	1	0.043919484	24	8	18.34528843	17.0620636	17.9857943	30.7848352	49.438521	122.701923	55.6224105	87.3952947	44.1257085	38.2331268	12.3435102	40.883649	37.1115036	43.1377533	42.2188792
Mapk9_uORF_1	NM_016961	1	0.043919484	24	8	18.34528843	17.0620636	17.9857943	30.7848352	49.438521	122.701923	55.6224105	87.3952947	44.1257085	38.2331268	12.3435102	40.883649	37.1115036	43.1377533	42.2188792
Pcnxl3_uORF_1	NM_144868	1	0.043919484	24	10	18.17355065	28.1022224	26.4496975	84.6582968	53.0340498	58.6242521	54.531775	83.233614	47.0674224	32.9229703	47.6106822	20.800453	36.0806285	20.3001192	48.1098856
Gm14440_uORF_1	NM_001199308	1	0.043919484	24	14	17.73863027	47.1715876	53.9573829	20.8897096	58.427343	72.2577991	51.2598685	92.9442023	127.474269	95.582817	51.1373994	30.842051	93.8096341	20.3001192	37.3097072
Get4_uORF_1	NM_001163316	1	0.043919484	24	10	17.5684513	104.3796832	43.3775039	79.1610048	84.4949268	194.9597221	95.975924	196.9862198	87.2708457	115.7614117	59.9541924	41.600906	71.1303819	56.6711661	63.819236
Pcsk7_uORF_5	NR_104055	1	0.043919484	24	14	16.19702703	157.5731756	120.6106206	114.3436736	128.5401546	215.4100426	116.6979985	438.3637004	180.4251192	232.5848547	125.1984606	110.457578	116.4888863	97.2714045	70.6920768
Fbxl4_uORF_27	NR_104378	1	0.043919484	24	10	15.20676754	19.0693652	25.3917096	43.978336	29.6631126	53.1708333	46.8973265	66.5868912	33.3394242	37.1710955	19.3969446	16.496911	38.1423787	22.8376341	20.6185224
Tiprl_uORF_1	NM_145513	1	0.043919484	24	10	14.73188007	32.1168256	44.4354918	50.5750864	26.966466	70.8944444	44.7160555	83.233614	52.9508502	43.5432833	17.633586	12.193369	30.926253	16.0709277	13.7456816
Arl14ep_uORF_1	NM_173750	1	0.043919484	24	4	13.93111014	32.1168256	17.9857943	36.2821272	18.8765262	35.4472222	17.450168	5.5489076	7.8445704	7.4342191	14.1068688	7.889827	18.5557518	14.3792511	25.5276944
Lrif1_uORF_3	NM_028081	1	0.043919484	24	8	12.27374398	6.0219048	0	27.48646	21.5731728	20.4503205	15.268897	20.8084035	21.5725686	6.3721878	3.5267172	8.607084	3.0926253	7.6125447	16.6911848
Fbxl4_uORF_5	NR_104380	1	0.043919484	24	11	12.11585503	20.073016	8.4639032	32.983752	38.6519346	121.3385683	51.2598685	90.1697485	40.2034233	37.1710955	35.267172	14.34514	50.5128799	27.0668256	45.1643824
Fbxl4_uORF_5	NR_104379	1	0.043919484	24	11	12.11585503	20.073016	8.4639032	32.983752	38.6519346	121.3385683	51.2598685	90.1697485	40.2034233	37.1710955	35.267172	14.34514	50.5128799	27.0668256	45.1643824
Fbxl4_uORF_5	NR_104378	1	0.043919484	24	11	12.11585503	20.073016	8.4639032	32.983752	38.6519346	121.3385683	51.2598685	90.1697485	40.2034233	37.1710955	35.267172	14.34514	50.5128799	27.0668256	45.1643824
Mbnl2_uORF_3	NM_175341	1	0.043919484	24	10	11.41753575	17.0620636	10.579879	27.48646	19.7754084	73.6211538	11.9969905	58.2635298	38.2422807	39.2951581	19.3969446	6.455313	11.3396261	10.9958979	38.2915416
Mbnl2_uORF_3	NM_207515	1	0.043919484	24	10	11.41753575	17.0620636	10.579879	27.48646	19.7754084	73.6211538	11.9969905	58.2635298	38.2422807	39.2951581	19.3969446	6.455313	11.3396261	10.9958979	38.2915416
Plekhg5_uORF_9	NR_104381	1	0.043919484	24	14	10.91438147	11.0401588	21.159758	16.491876	8.0899398	99.5248931	26.175252	66.5868912	26.4754251	30.7989077	10.5801516	12.910626	10.308751	6.7667064	3.9273376
Pigc_uORF_2	NM_001039045	1	0.043919484	24	13	10.88360118	8.0292064	10.579879	28.5859184	12.5843508	104.9783119	21.81271	34.6806725	20.5919973	29.7368764	15.8702274	14.34514	29.8953779	12.6875745	0
Pigc_uORF_2	NM_026078	1	0.043919484	24	13	10.88360118	8.0292064	10.579879	28.5859184	12.5843508	104.9783119	21.81271	34.6806725	20.5919973	29.7368764	15.8702274	14.34514	29.8953779	12.6875745	0
Dcp2_uORF_1	NM_027490	1	0.043919484	24	8	10.79953375	10.036508	17.9857943	49.475628	33.2586414	61.3509615	26.175252	23.5828573	30.3977103	25.4887512	5.2900758	0	24.7410024	17.7626043	0.9818344
Trip12_uORF_1	NM_133975	1	0.043919484	24	8	10.33214119	36.1314288	50.7834192	68.1664208	35.0564058	65.4410256	52.350504	34.6806725	34.3199955	28.6748451	26.450379	24.386738	20.617502	21.1459575	21.6003568
Slc39a7_uORF_1	NM_001077709	1	0.043919484	24	7	10.30435437	28.1022224	21.159758	40.6799608	27.8653482	43.6273504	29.4471585	19.4211766	13.7279982	11.6823443	14.1068688	0	17.5248767	17.7626043	10.8001784
Arsa_uORF_5	NM_009713	1	0.043919484	24	10	10.28007699	8.0292064	11.6378669	28.5859184	11.6854686	57.2608974	23.993981	48.5529415	20.5919973	18.0545321	3.5267172	7.17257	8.2470008	6.7667064	0.9818344
Gne_uORF_1	NM_001190414	1	0.043919484	24	10	9.78372402	7.0255556	10.579879	20.8897096	14.3821152	50.4441239	37.081607	134.5610093	32.3588529	12.7443756	7.0534344	10.041598	14.4322514	5.9208681	30.4368664
Wdfy3_uORF_1	NM_172882	1	0.043919484	24	8	9.54463849	9.0328572	13.7538427	10.994584	15.2809974	29.9938034	10.906355	34.6806725	27.4559964	5.3101565	1.7633586	0	3.0926253	5.0750298	16.6911848
Alg13_uORF_3	NR_037145	1	0.043919484	24	12	9.254349094	0	0	0	0.8988822	5.4534188	6.543813	22.1956304	6.8639991	0	0	0	0	0	0
Lrp5_uORF_1	NM_008513	1	0.043919484	24	2	9.158993553	15.054762	39.1455523	25.2875432	26.966466	24.5403846	13.087626	8.3233614	0	9.5582817	7.0534344	15.779654	19.5866269	7.6125447	56.9463952
Lyst_uORF_2	NM_010748	1	0.043919484	24	14	9.037366449	3.0109524	9.5218911	13.1935008	10.7865864	16.3602564	23.993981	80.4591602	12.7474269	22.3026573	28.2137376	0	14.4322514	13.5334128	2.9455032
Acsm3_uORF_2	NM_212442	1	0.043919484	24	12	8.885606909	50.18254	49.7254313	70.3653376	60.2251074	193.5963674	57.8036815	199.7606736	60.7954206	69.0320345	58.1908338	29.407537	55.6672554	29.6043405	34.364204
Acsm3_uORF_2	NM_212441	1	0.043919484	24	12	8.885606909	50.18254	49.7254313	70.3653376	60.2251074	193.5963674	57.8036815	199.7606736	60.7954206	69.0320345	58.1908338	29.407537	55.6672554	29.6043405	34.364204
Acsm3_uORF_4	NM_016870	1	0.043919484	24	12	8.885606909	50.18254	49.7254313	70.3653376	60.2251074	193.5963674	57.8036815	199.7606736	60.7954206	69.0320345	58.1908338	29.407537	55.6672554	29.6043405	34.364204
Golga3_uORF_1	NM_008146	1	0.043919484	24	10	8.850716987	8.0292064	2.1159758	3.2983752	24.2698194	14.9969017	7.6344485	43.0040339	27.4559964	7.4342191	10.5801516	0	1.0308751	4.2291915	7.8546752
Pde4b_uORF_3	NM_001177982	1	0.043919484	24	11	8.677705211	5.018254	4.2319516	17.5913344	8.0899398	39.5372863	25.0846165	33.2934456	17.6502834	13.8064069	1.7633586	5.738056	9.2778759	14.3792511	0
Cys1_uORF_3	NM_001161807	1	0.043919484	24	14	8.320423388	0	0	0	0	0	4.362542	27.744538	5.8834278	8.4962504	1.7633586	0	0	0	0
Cys1_uORF_3	NM_138686	1	0.043919484	24	14	8.320423388	0	0	0	0	0	4.362542	27.744538	5.8834278	8.4962504	1.7633586	0	0	0	0
Cys1_uORF_3	NM_001004455	1	0.043919484	24	14	8.320423388	0	0	0	0	0	4.362542	27.744538	5.8834278	8.4962504	1.7633586	0	0	0	0
Shroom1_uORF_1	NM_027917	1	0.043919484	24	12	8.148185187	16.0584128	0	20.8897096	8.988822	61.3509615	20.7220745	26.3573111	10.7862843	22.3026573	12.3435102	7.889827	10.308751	8.458383	2.9455032
Shroom1_uORF_1	NM_001290789	1	0.043919484	24	12	8.148185187	16.0584128	0	20.8897096	8.988822	61.3509615	20.7220745	26.3573111	10.7862843	22.3026573	12.3435102	7.889827	10.308751	8.458383	2.9455032
Srsf3_uORF_6	NR_036613	1	0.043919484	24	10	7.929151649	12.0438096	15.8698185	18.6907928	14.3821152	24.5403846	26.175252	61.0379836	22.5531399	32.9229703	1.7633586	0	11.3396261	9.3042213	0.9818344
Mapk6_uORF_8	NM_015806	1	0.043919484	24	12	7.242425241	6.0219048	10.579879	16.491876	7.1910576	36.8105769	15.268897	56.8763029	45.1062798	12.7443756	8.816793	0	18.5557518	8.458383	10.8001784
Ppox_uORF_1	NM_008911	1	0.043919484	24	13	7.141068625	23.0839684	3.1739637	12.0940424	4.494411	8.1801282	15.268897	27.744538	23.5337112	13.8064069	5.2900758	5.020799	5.1543755	5.0750298	0
Ubn2_uORF_1	NM_177185	1	0.043919484	24	8	7.122797835	14.0511112	0	31.8842936	16.1798796	36.8105769	19.631439	27.744538	13.7279982	9.5582817	7.0534344	13.627883	13.4013763	9.3042213	13.7456816
Scap_uORF_2	NM_001103162	1	0.043919484	24	8	7.049791959	27.0985716	20.1017701	25.2875432	21.5731728	83.1646367	25.0846165	26.3573111	13.7279982	10.620313	8.816793	0	8.2470008	15.2250894	36.3278728
Scap_uORF_2	NM_001001144	1	0.043919484	24	8	7.049791959	27.0985716	20.1017701	25.2875432	21.5731728	83.1646367	25.0846165	26.3573111	13.7279982	10.620313	8.816793	0	8.2470008	15.2250894	36.3278728
Usp32_uORF_1	NM_001029934	1	0.043919484	24	8	7.015991265	1.0036508	8.4639032	4.3978336	11.6854686	35.4472222	17.450168	23.5828573	9.805713	5.3101565	1.7633586	0	8.2470008	5.9208681	11.7820128
Msto1_uORF_1	NM_144898	1	0.043919484	24	4	6.586106404	20.073016	24.3337217	36.2821272	16.1798796	20.4503205	18.5408035	0	10.7862843	13.8064069	8.816793	10.758855	14.4322514	12.6875745	45.1643824
Entpd8_uORF_1	NM_028093	1	0.043919484	24	11	6.577779727	0	0	0	7.1910576	17.7236111	10.906355	9.7105883	7.8445704	0	8.816793	0	4.1235004	1.6916766	0
Usp9x_uORF_3	NM_009481	1	0.043919484	24	10	6.365999902	0	12.6958548	14.2929592	10.7865864	32.7205128	19.631439	13.872269	21.5725686	10.620313	5.2900758	2.151771	11.3396261	3.3833532	19.636688
Pmvk_uORF_1	NM_026784	1	0.043919484	24	0	6.170369053	58.2117464	67.7112256	3.2983752	9.8877042	24.5403846	10.906355	0	0	14.8684382	7.0534344	15.779654	22.6792522	32.1418554	8.8365096
Tigd2_uORF_6	NM_001081145	1	0.043919484	24	10	6.169566063	0	0	0	0.8988822	6.8167735	4.362542	47.1657146	3.9222852	0	0	0	0	0	0
St6gal1_uORF_3	NM_145933	1	0.043919484	24	14	6.113034078	1.0036508	0	0	4.494411	0	15.268897	29.1317649	13.7279982	5.3101565	5.2900758	0	5.1543755	0.8458383	0
St6gal1_uORF_2	NM_001252505	1	0.043919484	24	14	6.113034078	1.0036508	0	0	4.494411	0	15.268897	29.1317649	13.7279982	5.3101565	5.2900758	0	5.1543755	0.8458383	0
Klf13_uORF_1	NM_021366	1	0.043919484	24	14	5.956863535	2.0073016	16.9278064	3.2983752	4.494411	23.1770299	9.8157195	34.6806725	26.4754251	9.5582817	8.816793	6.455313	12.3705012	8.458383	0.9818344
Dolk_uORF_1	NM_177648	1	0.043919484	24	22	5.935232926	9.0328572	16.9278064	3.2983752	11.6854686	8.1801282	3.2719065	0	3.9222852	7.4342191	7.0534344	12.910626	12.3705012	7.6125447	6.8728408
Vps13d_uORF_2	NM_001276502	1	0.043919484	24	13	5.868148928	4.0146032	13.7538427	26.3870016	11.6854686	23.1770299	37.081607	66.5868912	30.3977103	28.6748451	5.2900758	24.386738	26.8027526	1.6916766	16.6911848
Vps13d_uORF_2	NM_001276465	1	0.043919484	24	13	5.868148928	4.0146032	13.7538427	26.3870016	11.6854686	23.1770299	37.081607	66.5868912	30.3977103	28.6748451	5.2900758	24.386738	26.8027526	1.6916766	16.6911848
Bahcc1_uORF_1	NM_198423	1	0.043919484	24	12	5.442340538	10.036508	0	17.5913344	17.977644	36.8105769	14.1782615	43.0040339	21.5725686	15.9304695	12.3435102	10.041598	12.3705012	5.9208681	24.54586
Ythdf3_uORF_6	NR_027375	1	0.043919484	24	16	4.987820431	8.0292064	15.8698185	5.497292	5.3932932	20.4503205	32.719065	37.4551263	21.5725686	19.1165634	22.9236618	15.779654	23.7101273	14.3792511	18.6548536
Rbms2_uORF_3	NM_001039080	1	0.043919484	24	2	4.664606942	2.0073016	13.7538427	3.2983752	6.2921754	0	0	0	0	0	0	0	2.0617502	1.6916766	9.818344
Nagk_uORF_4	NM_001164187	1	0.043919484	24	14	4.347777071	22.0803176	15.8698185	24.1880848	10.7865864	9.5434829	19.631439	47.1657146	42.1645659	25.4887512	26.450379	7.889827	23.7101273	12.6875745	0
Osgepl1_uORF_4	NR_104360	1	0.043919484	24	8	4.293649673	6.0219048	2.1159758	12.0940424	11.6854686	20.4503205	9.8157195	43.0040339	11.7668556	9.5582817	1.7633586	0	9.2778759	10.1500596	14.727516
Osgepl1_uORF_3	NR_104361	1	0.043919484	24	8	4.293649673	6.0219048	2.1159758	12.0940424	11.6854686	20.4503205	9.8157195	43.0040339	11.7668556	9.5582817	1.7633586	0	9.2778759	10.1500596	14.727516
Haghl_uORF_2	NM_001271436	1	0.043919484	24	0	4.024135641	13.0474604	9.5218911	0	3.5955288	14.9969017	1.0906355	0	0	3.1860939	1.7633586	8.607084	9.2778759	5.0750298	5.8910064
Haghl_uORF_2	NM_001271437	1	0.043919484	24	0	4.024135641	13.0474604	9.5218911	0	3.5955288	14.9969017	1.0906355	0	0	3.1860939	1.7633586	8.607084	9.2778759	5.0750298	5.8910064
Haghl_uORF_2	NM_001271433	1	0.043919484	24	0	4.024135641	13.0474604	9.5218911	0	3.5955288	14.9969017	1.0906355	0	0	3.1860939	1.7633586	8.607084	9.2778759	5.0750298	5.8910064
Haghl_uORF_2	NM_001271435	1	0.043919484	24	0	4.024135641	13.0474604	9.5218911	0	3.5955288	14.9969017	1.0906355	0	0	3.1860939	1.7633586	8.607084	9.2778759	5.0750298	5.8910064
Haghl_uORF_2	NM_001271434	1	0.043919484	24	0	4.024135641	13.0474604	9.5218911	0	3.5955288	14.9969017	1.0906355	0	0	3.1860939	1.7633586	8.607084	9.2778759	5.0750298	5.8910064
Tfdp2_uORF_1	NM_001184706	1	0.043919484	24	10	4.018792671	12.0438096	1.0579879	4.3978336	7.1910576	16.3602564	30.537794	51.3273953	6.8639991	4.2481252	14.1068688	0	4.1235004	2.5375149	14.727516
Tfdp2_uORF_1	NM_001184708	1	0.043919484	24	10	4.018792671	12.0438096	1.0579879	4.3978336	7.1910576	16.3602564	30.537794	51.3273953	6.8639991	4.2481252	14.1068688	0	4.1235004	2.5375149	14.727516
AI317395_uORF_1	NM_144821	1	0.043919484	24	8	3.954035267	29.1058732	28.5656733	35.1826688	34.1575236	43.6273504	39.262878	30.5189918	26.4754251	31.860939	8.816793	20.083196	28.8645028	30.4501788	47.1280512
Ammecr1l_uORF_3	NM_001242430	1	0.043919484	24	14	3.742850897	1.0036508	5.2899395	5.497292	3.5955288	13.633547	5.4531775	20.8084035	4.9028565	11.6823443	10.5801516	13.627883	2.0617502	1.6916766	0
Emcn_uORF_1	NM_001163522	1	0.043919484	24	22	3.524625157	15.054762	6.3479274	2.1989168	2.6966466	1.3633547	1.0906355	0	6.8639991	9.5582817	3.5267172	18.648682	4.1235004	3.3833532	22.5821912
Emcn_uORF_1	NM_016885	1	0.043919484	24	22	3.524625157	15.054762	6.3479274	2.1989168	2.6966466	1.3633547	1.0906355	0	6.8639991	9.5582817	3.5267172	18.648682	4.1235004	3.3833532	22.5821912
Fance_uORF_8	NR_028297	1	0.043919484	24	0	3.164746202	31.1131748	22.2177459	30.7848352	5.3932932	6.8167735	9.8157195	0	6.8639991	23.3646886	8.816793	10.041598	11.3396261	10.9958979	11.7820128
Zfp62_uORF_2	NM_001024846	1	0.043919484	24	12	3.084783031	1.0036508	0	0	5.3932932	4.0900641	4.362542	29.1317649	9.805713	1.0620313	5.2900758	0	1.0308751	4.2291915	0
Zfp62_uORF_2	NM_009562	1	0.043919484	24	12	3.084783031	1.0036508	0	0	5.3932932	4.0900641	4.362542	29.1317649	9.805713	1.0620313	5.2900758	0	1.0308751	4.2291915	0
Prkacb_uORF_1	NM_001164200	1	0.043919484	24	6	2.616505384	1.0036508	5.2899395	12.0940424	2.6966466	23.1770299	6.543813	0	0	0	3.5267172	0	0	1.6916766	9.818344
Limd1_uORF_3	NM_013860	1	0.043919484	24	14	1.971040141	16.0584128	7.4059153	19.7902512	9.8877042	17.7236111	13.087626	24.9700842	28.4365677	16.9925008	15.8702274	0	15.4631265	5.0750298	5.8910064
4831440E17Rik_uORF_7	NR_030700	1	0.043919484	24	20	1.419376573	2.0073016	12.6958548	0	0	0	0	0	0	3.1860939	5.2900758	5.738056	2.0617502	0	0
Rad54l2_uORF_1	NM_030730	1	0.053781906	24	8	16.19511091	16.0584128	0	40.6799608	3.5955288	61.3509615	22.9033455	45.7784877	14.7085695	9.5582817	0	0	4.1235004	0.8458383	17.6730192
Xkr9_uORF_3	NM_001011873	1	0.053781906	24	10	11.32290994	14.0511112	0	36.2821272	13.483233	80.4379273	28.356523	63.8124374	24.5142825	16.9925008	12.3435102	0	27.8336277	19.4542809	5.8910064
Mios_uORF_2	NM_145374	1	0.053781906	24	10	11.06626617	0	0	28.5859184	2.6966466	29.9938034	14.1782615	13.872269	21.5725686	6.3721878	0	0	9.2778759	5.9208681	0
Prr3_uORF_1	NM_001282024	1	0.053781906	24	14	10.70432918	33.1204764	0	10.994584	15.2809974	28.6304487	18.5408035	47.1657146	32.3588529	35.0470329	17.633586	10.041598	16.4940016	16.916766	0
Arih2_uORF_1	NM_011790	1	0.053781906	24	10	9.63720004	5.018254	0	15.3924176	10.7865864	34.0838675	20.7220745	62.4252105	3.9222852	7.4342191	1.7633586	0	9.2778759	9.3042213	0
Maf1_uORF_2	NM_001164608	1	0.053781906	24	10	9.426205316	7.0255556	13.7538427	15.3924176	8.988822	25.9037393	2.181271	18.0339497	22.5531399	8.4962504	1.7633586	0	2.0617502	0.8458383	0
Maf1_uORF_2	NM_026859	1	0.053781906	24	10	9.426205316	7.0255556	13.7538427	15.3924176	8.988822	25.9037393	2.181271	18.0339497	22.5531399	8.4962504	1.7633586	0	2.0617502	0.8458383	0
Maf1_uORF_2	NM_001164607	1	0.053781906	24	10	9.426205316	7.0255556	13.7538427	15.3924176	8.988822	25.9037393	2.181271	18.0339497	22.5531399	8.4962504	1.7633586	0	2.0617502	0.8458383	0
Bcl2l13_uORF_1	NM_153516	1	0.053781906	24	6	9.034839956	4.0146032	15.8698185	45.0777944	24.2698194	20.4503205	11.9969905	0	7.8445704	4.2481252	0	9.324341	3.0926253	7.6125447	1.9636688
Inca1_uORF_2	NM_213729	1	0.053781906	24	8	8.367275081	2.0073016	7.4059153	48.3761696	13.483233	28.6304487	26.175252	0	38.2422807	8.4962504	5.2900758	0	2.0617502	5.9208681	12.7638472
Inca1_uORF_6	NM_001252485	1	0.053781906	24	8	8.367275081	2.0073016	7.4059153	48.3761696	13.483233	28.6304487	26.175252	0	38.2422807	8.4962504	5.2900758	0	2.0617502	5.9208681	12.7638472
Inca1_uORF_2	NM_001252482	1	0.053781906	24	8	8.367275081	2.0073016	7.4059153	48.3761696	13.483233	28.6304487	26.175252	0	38.2422807	8.4962504	5.2900758	0	2.0617502	5.9208681	12.7638472
Inca1_uORF_2	NM_001252483	1	0.053781906	24	8	8.367275081	2.0073016	7.4059153	48.3761696	13.483233	28.6304487	26.175252	0	38.2422807	8.4962504	5.2900758	0	2.0617502	5.9208681	12.7638472
Zfp189_uORF_1	NM_001289901	1	0.053781906	24	14	8.260664875	4.0146032	0	0	8.0899398	35.4472222	4.362542	38.8423532	23.5337112	11.6823443	5.2900758	0	12.3705012	3.3833532	1.9636688
Nipal3_uORF_2	NM_028995	1	0.053781906	24	10	7.918297701	13.0474604	1.0579879	27.48646	15.2809974	10.9068376	23.993981	19.4211766	18.6308547	13.8064069	8.816793	0	7.2161257	16.0709277	0
Etohd2_uORF_28	NR_015349	1	0.053781906	24	8	7.347269165	7.0255556	0	23.0886264	13.483233	28.6304487	8.725084	0	16.6697121	6.3721878	7.0534344	0	3.0926253	7.6125447	21.6003568
Tob2_uORF_1	NM_020507	1	0.053781906	24	10	7.092398819	10.036508	0	28.5859184	10.7865864	121.3385683	31.6284295	15.2594959	24.5142825	35.0470329	26.450379	0	18.5557518	7.6125447	23.5640256
Brat1_uORF_2	NR_074085	1	0.053781906	24	10	6.434483618	2.0073016	0	20.8897096	8.0899398	42.2639957	6.543813	18.0339497	10.7862843	16.9925008	3.5267172	0	6.1852506	6.7667064	15.7093504
Nfatc3_uORF_1	NM_010901	1	0.053781906	24	8	6.009965486	7.0255556	39.1455523	19.7902512	11.6854686	28.6304487	6.543813	9.7105883	8.8251417	3.1860939	0	0	3.0926253	2.5375149	5.8910064
Rassf8_uORF_1	NM_027760	1	0.053781906	24	10	5.840271667	6.0219048	0	2.1989168	9.8877042	73.6211538	23.993981	23.5828573	11.7668556	12.7443756	3.5267172	0	4.1235004	9.3042213	26.5095288
Recql5_uORF_3	NM_130454	1	0.053781906	24	12	5.837583035	4.0146032	0	9.8951256	1.7977644	12.2701923	17.450168	47.1657146	8.8251417	7.4342191	10.5801516	0	12.3705012	2.5375149	0
LOC102631757_uORF_2	NR_110503	1	0.053781906	24	10	5.685449011	1.0036508	0	5.497292	14.3821152	14.9969017	6.543813	20.8084035	1.9611426	5.3101565	1.7633586	0	7.2161257	0.8458383	0
LOC102631757_uORF_2	NR_110502	1	0.053781906	24	10	5.685449011	1.0036508	0	5.497292	14.3821152	14.9969017	6.543813	20.8084035	1.9611426	5.3101565	1.7633586	0	7.2161257	0.8458383	0
Gnb1l_uORF_1	NR_104347	1	0.053781906	24	10	5.678338063	6.0219048	17.9857943	16.491876	11.6854686	27.267094	10.906355	27.744538	7.8445704	7.4342191	10.5801516	0	3.0926253	4.2291915	0
G630090E17Rik_uORF_1	NM_001173500	1	0.053781906	24	2	5.460796166	16.0584128	26.4496975	9.8951256	11.6854686	14.9969017	3.2719065	0	4.9028565	3.1860939	1.7633586	0	9.2778759	6.7667064	16.6911848
Hs3st6_uORF_1	NM_001012402	1	0.053781906	24	4	4.891193016	4.0146032	22.2177459	45.0777944	6.2921754	20.4503205	7.6344485	0	2.9417139	6.3721878	0	0.717257	3.0926253	9.3042213	12.7638472
Mboat7_uORF_2	NM_029934	1	0.053781906	24	10	4.812382572	5.018254	1.0579879	17.5913344	0	21.8136752	10.906355	19.4211766	7.8445704	6.3721878	3.5267172	0	4.1235004	5.0750298	13.7456816
Sbno2_uORF_2	NM_183426	1	0.053781906	24	4	4.720420011	1.0036508	0	7.6962088	4.494411	0	2.181271	0	0	0	0	0	0	0.8458383	7.8546752
BC003331_uORF_1	NM_001077237	1	0.053781906	24	9	4.689753497	8.0292064	0	9.8951256	10.7865864	47.7174145	13.087626	19.4211766	4.9028565	9.5582817	1.7633586	6.455313	0	12.6875745	5.8910064
BC003331_uORF_1	NM_145511	1	0.053781906	24	9	4.689753497	8.0292064	0	9.8951256	10.7865864	47.7174145	13.087626	19.4211766	4.9028565	9.5582817	1.7633586	6.455313	0	12.6875745	5.8910064
Scyl3_uORF_6	NM_001286003	1	0.053781906	24	10	4.664606942	0	0	6.5967504	8.0899398	10.9068376	5.4531775	26.3573111	0	3.1860939	3.5267172	0	1.0308751	0.8458383	0
Mbnl1_uORF_6	NM_001253708	1	0.053781906	24	10	4.660777605	16.0584128	7.4059153	15.3924176	8.0899398	29.9938034	17.450168	16.6467228	20.5919973	23.3646886	0	0	7.2161257	6.7667064	14.727516
Mbnl1_uORF_6	NM_020007	1	0.053781906	24	10	4.660777605	16.0584128	7.4059153	15.3924176	8.0899398	29.9938034	17.450168	16.6467228	20.5919973	23.3646886	0	0	7.2161257	6.7667064	14.727516
Rpain_uORF_1	NM_001252413	1	0.053781906	24	20	4.546269652	2.0073016	7.4059153	0	0	0	2.181271	0	5.8834278	4.2481252	5.2900758	13.627883	7.2161257	2.5375149	0
Rpain_uORF_1	NM_001252415	1	0.053781906	24	20	4.546269652	2.0073016	7.4059153	0	0	0	2.181271	0	5.8834278	4.2481252	5.2900758	13.627883	7.2161257	2.5375149	0
Rpain_uORF_1	NM_001252414	1	0.053781906	24	20	4.546269652	2.0073016	7.4059153	0	0	0	2.181271	0	5.8834278	4.2481252	5.2900758	13.627883	7.2161257	2.5375149	0
Rpain_uORF_1	NM_027186	1	0.053781906	24	20	4.546269652	2.0073016	7.4059153	0	0	0	2.181271	0	5.8834278	4.2481252	5.2900758	13.627883	7.2161257	2.5375149	0
Sh2d3c_uORF_12	NR_045535	1	0.053781906	24	12	4.447038812	4.0146032	0	10.994584	9.8877042	24.5403846	27.2658875	22.1956304	8.8251417	12.7443756	7.0534344	6.455313	16.4940016	9.3042213	0
Csgalnact2_uORF_4	NM_030165	1	0.053781906	24	12	4.211608387	2.0073016	0	10.994584	7.1910576	36.8105769	13.087626	41.616807	8.8251417	1.0620313	0	2.869028	8.2470008	2.5375149	0
Bok_uORF_1	NM_016778	1	0.053781906	24	8	4.175648966	3.0109524	0	7.6962088	6.2921754	12.2701923	8.725084	6.9361345	0	5.3101565	1.7633586	0	1.0308751	2.5375149	8.8365096
Gtf2a2_uORF_6	NR_104093	1	0.053781906	24	12	4.160211694	0	0	0	2.6966466	5.4534188	7.6344485	49.9401684	5.8834278	1.0620313	3.5267172	0	9.2778759	4.2291915	0
Tmem185b_uORF_2	NM_146103	1	0.053781906	24	11	4.102008674	4.0146032	0	8.7956672	3.5955288	17.7236111	9.8157195	13.872269	7.8445704	3.1860939	8.816793	0	8.2470008	4.2291915	0
Nrg4_uORF_2	NM_032002	1	0.053781906	24	12	4.093633419	0	0	0	2.6966466	10.9068376	6.543813	19.4211766	12.7474269	10.620313	0	0	3.0926253	2.5375149	9.818344
Lrrc8d_uORF_2	NM_001122768	1	0.053781906	24	0	4.044361865	11.0401588	14.8118306	15.3924176	3.5955288	0	5.4531775	0	0	2.1240626	1.7633586	0	7.2161257	4.2291915	5.8910064
Lrrc8d_uORF_1	NM_178701	1	0.053781906	24	0	4.044361865	11.0401588	14.8118306	15.3924176	3.5955288	0	5.4531775	0	0	2.1240626	1.7633586	0	7.2161257	4.2291915	5.8910064
D5Ertd579e_uORF_2	NM_001081232	1	0.053781906	24	16	3.994839358	8.0292064	0	6.5967504	0.8988822	10.9068376	6.543813	33.2934456	7.8445704	8.4962504	12.3435102	12.193369	12.3705012	6.7667064	0
Lrrc61_uORF_1	NM_001110160	1	0.053781906	24	0	3.795300118	7.0255556	15.8698185	3.2983752	7.1910576	0	2.181271	0	0	3.1860939	1.7633586	0	10.308751	0.8458383	6.8728408
Nod1_uORF_2	NM_172729	1	0.053781906	24	0	3.694381414	7.0255556	7.4059153	12.0940424	5.3932932	0	2.181271	0	0	7.4342191	0	7.17257	6.1852506	6.7667064	28.4731976
Nod1_uORF_2	NM_001171007	1	0.053781906	24	0	3.694381414	7.0255556	7.4059153	12.0940424	5.3932932	0	2.181271	0	0	7.4342191	0	7.17257	6.1852506	6.7667064	28.4731976
Chfr_uORF_2	NM_001289580	1	0.053781906	24	13	3.200209728	8.0292064	5.2899395	4.3978336	5.3932932	16.3602564	9.8157195	30.5189918	11.7668556	5.3101565	7.0534344	0	8.2470008	3.3833532	0
Chfr_uORF_2	NM_001289579	1	0.053781906	24	13	3.200209728	8.0292064	5.2899395	4.3978336	5.3932932	16.3602564	9.8157195	30.5189918	11.7668556	5.3101565	7.0534344	0	8.2470008	3.3833532	0
Il2rb_uORF_2	NM_008368	1	0.053781906	24	6	3.109737961	2.0073016	0	2.1989168	3.5955288	6.8167735	1.0906355	0	0	0	0	0	0	3.3833532	0
Sfpq_uORF_7	NR_045010	1	0.053781906	24	15	2.848547176	6.0219048	0	0	1.7977644	17.7236111	5.4531775	48.5529415	5.8834278	6.3721878	8.816793	9.324341	4.1235004	2.5375149	0
Sptbn1_uORF_2	NM_009260	1	0.053781906	24	0	2.413994386	18.0657144	12.6958548	8.7956672	2.6966466	0	0	0	0	5.3101565	0	0.717257	7.2161257	5.9208681	0
Zfp397_uORF_1	NM_027007	1	0.053781906	24	14	1.956736078	12.0438096	0	18.6907928	3.5955288	4.0900641	10.906355	66.5868912	17.6502834	28.6748451	14.1068688	12.910626	11.3396261	6.7667064	0
Hlf_uORF_2	NM_172563	1	0.053781906	24	18	1.415620563	16.0584128	0	0	0	1.3633547	1.0906355	0	1.9611426	10.620313	5.2900758	2.151771	3.0926253	1.6916766	0
Zfp438_uORF_4	NM_178722	1	0.053781906	24	6	0.748110419	0	1.0579879	12.0940424	4.494411	9.5434829	2.181271	0	0	0	0	0	2.0617502	0.8458383	0
Fga_uORF_1	NM_010196	1	0.063644327	24	8	1778.086	2210.039062	4297.54685	7392.758282	4086.318481	8460.979268	11668.70921	3598.466579	4236.068016	4508.322869	1038.618215	1303.973226	3597.754099	3659.942324	1860.576188
Fga_uORF_1	NM_001111048	1	0.063644327	24	8	1778.086	2210.039062	4297.54685	7392.758282	4086.318481	8460.979268	11668.70921	3598.466579	4236.068016	4508.322869	1038.618215	1303.973226	3597.754099	3659.942324	1860.576188
Gm10069_uORF_10	NR_028593	1	0.063644327	24	9	928.8657785	3113.324782	4432.969301	4237.312674	3633.281852	6182.813565	5292.854082	4600.0444	3837.956068	4153.604414	2327.633352	1281.021002	3286.429819	2490.993794	2956.303378
2810007J24Rik_uORF_1	NM_001199306	1	0.063644327	24	10	395.6700026	213.7776204	927.8553883	856.4780936	1012.141357	3107.085361	1638.134521	3395.931451	1371.819249	902.726605	760.0075566	620.427305	1029.844225	757.0252785	1171.328439
2810007J24Rik_uORF_1	NM_175250	1	0.063644327	24	10	395.6700026	213.7776204	927.8553883	856.4780936	1012.141357	3107.085361	1638.134521	3395.931451	1371.819249	902.726605	760.0075566	620.427305	1029.844225	757.0252785	1171.328439
Adck5_uORF_4	NR_073123	1	0.063644327	24	7	237.6571339	717.610322	682.4021955	920.2466808	632.8130688	1330.634187	542.0458435	842.0467283	438.3153711	389.7654871	183.3892944	299.813426	424.7205412	427.1483415	709.8662712
Gstz1_uORF_3	NM_001252555	1	0.063644327	24	12	180.905627	321.168256	515.2401073	689.3604168	472.8120372	1202.478845	771.0792985	1464.911606	766.8067566	715.8090962	506.0839182	244.584637	916.4479639	366.2479839	707.9026024
Gorasp2_uORF_4	NR_027343	1	0.063644327	24	10	175.3170337	1341.88112	1417.703786	1589.816846	1191.917797	2989.836857	1791.914127	2544.174135	1468.895807	1587.736794	936.3434166	736.622939	1403.021011	835.6882404	1321.549102
Epb4.1_uORF_1	NM_183428	1	0.063644327	24	12	159.0882449	636.3146072	913.0435577	954.3298912	630.1164222	1536.500747	978.3000435	2341.639007	995.2798695	1097.078333	700.0533642	348.586902	882.4290856	623.3828271	786.4493544
Nek6_uORF_1	NM_021606	1	0.063644327	24	8	126.4364656	328.1938116	236.9892896	498.0546552	291.2378328	434.9101493	436.2542	470.2699191	278.4822492	297.368764	172.8091428	73.160214	275.2436517	197.9261622	302.4049952
Nek6_uORF_1	NM_001159631	1	0.063644327	24	8	126.4364656	328.1938116	236.9892896	498.0546552	291.2378328	434.9101493	436.2542	470.2699191	278.4822492	297.368764	172.8091428	73.160214	275.2436517	197.9261622	302.4049952
C8a_uORF_2	NM_001290645	1	0.063644327	24	10	115.6452888	431.569844	610.4590183	480.4633208	398.2048146	914.8110037	704.550533	1043.194629	569.7119253	464.1076781	347.3816442	271.840403	406.1647894	266.4390645	314.187008
C8a_uORF_1	NM_146148	1	0.063644327	24	10	115.6452888	431.569844	610.4590183	480.4633208	398.2048146	914.8110037	704.550533	1043.194629	569.7119253	464.1076781	347.3816442	271.840403	406.1647894	266.4390645	314.187008
Trappc1_uORF_1	NM_001024206	1	0.063644327	24	10	110.2735491	427.5552408	388.2815593	544.231908	402.6992256	748.4817303	557.3147405	898.9230312	437.3347998	473.6659598	329.7480582	199.397446	454.6159191	320.5727157	319.09618
Taf9_uORF_1	NM_027139	1	0.063644327	24	10	91.85159346	97.3541276	57.1313466	289.1575592	79.1016336	299.938034	268.296333	438.3637004	203.9588304	149.7464133	74.0610612	79.615527	131.9520128	124.3382301	146.2933256
Serf2_uORF_3	NR_110986	1	0.063644327	24	8	86.52873749	166.6060328	286.7147209	392.5066488	215.731728	439.0002134	249.7555295	364.8406747	229.4536842	236.8329799	91.6946472	91.091639	177.3105172	149.7133791	243.4949312
Rpl22_uORF_1	NR_102292	1	0.063644327	24	16	78.03103529	216.7885728	420.0211963	230.886264	91.6859844	252.2206195	251.9368005	579.8608442	341.2388124	431.1847078	518.4274284	185.769563	340.188783	153.9425706	343.64204
Rpl22_uORF_1	NR_102291	1	0.063644327	24	16	78.03103529	216.7885728	420.0211963	230.886264	91.6859844	252.2206195	251.9368005	579.8608442	341.2388124	431.1847078	518.4274284	185.769563	340.188783	153.9425706	343.64204
Snord72_uORF_1	NR_028091	1	0.063644327	24	7	77.34726304	87.3176196	125.9005601	412.2969	296.631126	205.8665597	232.3053615	202.5351274	153.9496941	75.4042223	95.2213644	40.883649	259.7805252	139.5633195	298.4776576
Vps4b_uORF_1	NM_009190	1	0.063644327	24	9	75.03790419	79.2884132	206.3076405	245.1792232	125.843508	233.1336537	185.408035	345.4194981	165.7165497	109.3892239	47.6106822	43.03542	109.2727606	95.5797279	107.0199496
1810058I24Rik_uORF_4	NR_027875	1	0.063644327	24	12	61.56249496	94.3431752	92.0449473	188.0073864	57.5284608	389.9194442	253.027436	375.9384899	181.4056905	128.5057873	126.9618192	115.478377	164.940016	54.1336512	178.6938608
Cab39l_uORF_1	NM_026908	1	0.063644327	24	10	60.44749575	54.1971432	66.6532377	135.2333832	82.6971624	188.1429486	158.1421475	226.1179847	114.7268421	100.8929735	63.4809096	38.731878	180.4031425	57.5170044	110.9472872
Ak2_uORF_2	NM_016895	1	0.063644327	24	13	53.2432675	47.1715876	69.8272014	91.2550472	69.2139294	211.3199785	116.6979985	310.7388256	145.1245524	168.8629767	77.5877784	118.347405	111.3345108	60.0545193	142.365988
Ak2_uORF_2	NM_001033966	1	0.063644327	24	13	53.2432675	47.1715876	69.8272014	91.2550472	69.2139294	211.3199785	116.6979985	310.7388256	145.1245524	168.8629767	77.5877784	118.347405	111.3345108	60.0545193	142.365988
Dlg1_uORF_2	NR_045516	1	0.063644327	24	10	50.980471	279.0149224	268.7289266	460.6730696	257.0803092	758.0252132	471.154536	728.2941225	332.4136707	283.5623571	287.4274518	166.403624	362.8680352	257.1348432	254.2951096
Gm20605_uORF_1	NR_033148	1	0.063644327	24	11	50.53944765	189.6900012	110.0307416	213.2949296	132.1356834	301.3013887	179.9548575	344.0322712	234.3565407	173.1111019	142.8320466	59.532331	148.4460144	104.0381109	109.9654528
Pnpla2_uORF_10	NR_028142	1	0.063644327	24	10	49.70759104	83.3030164	168.2200761	95.6528808	114.1580394	230.4069443	117.788634	382.8746244	169.6388349	156.1186011	63.4809096	56.663303	78.3465076	65.1295491	91.3105992
Mipep_uORF_5	NR_040642	1	0.063644327	24	10	48.78929798	481.752384	496.1963251	544.231908	346.9685292	789.3823713	570.4023665	761.5875681	499.1107917	537.3878378	430.2594984	193.65939	475.2334211	361.1729541	540.00892
Bach1_uORF_1	NM_007520	1	0.063644327	24	10	48.35449731	30.109524	99.4508626	82.45938	67.416165	124.0652777	53.4411395	98.4931099	134.3382681	76.4662536	26.450379	21.51771	25.7718775	34.6793703	59.8918984
Abcg8_uORF_1	NM_001286005	1	0.063644327	24	10	39.30474285	39.1423812	125.9005601	204.4992624	60.2251074	286.304487	89.432111	134.5610093	76.4845614	140.1881316	54.6641166	35.145593	55.6672554	56.6711661	61.8555672
Gys2_uORF_1	NM_145572	1	0.063644327	24	14	37.87600694	3.0109524	41.2615281	17.5913344	10.7865864	171.7826922	38.1722425	187.2756315	138.2605533	71.1560971	65.2442682	45.187191	24.7410024	26.2209873	60.8737328
Ppp2r5a_uORF_3	NM_144880	1	0.063644327	24	4	37.70463904	83.3030164	178.7999551	83.5588384	104.2703352	29.9938034	65.43813	24.9700842	98.05713	14.8684382	12.3435102	30.124794	69.0686317	49.9044597	72.6557456
Ufd1l_uORF_9	NR_028403	1	0.063644327	24	10	36.04243967	101.3687308	146.0023302	172.6149688	59.3262252	290.3945511	181.045493	226.1179847	146.1051237	157.1806324	132.251895	86.788097	121.6432618	79.5088002	114.8746248
Fam120b_uORF_21	NR_033586	1	0.063644327	24	11	35.71078138	53.1934924	81.4650683	102.2496312	78.2027514	151.3323717	131.9668955	191.4373122	90.2125596	131.6918812	63.4809096	36.580107	115.4580112	56.6711661	53.0190576
Abcg8_uORF_6	NR_104382	1	0.063644327	24	9	35.52981539	31.1131748	68.7692135	81.3599216	29.6631126	119.9752136	63.256859	180.339497	49.028565	58.4117215	21.1603032	0	14.4322514	31.2960171	28.4731976
Palmd_uORF_2	NM_023245	1	0.063644327	24	10	30.8139715	38.1387304	79.3490925	67.0669624	73.7083404	189.5063033	70.8913075	184.5011777	110.8045569	96.6448483	31.7404548	17.931425	62.8833811	16.0709277	66.7647392
Nr1h4_uORF_1	NM_001163504	1	0.063644327	24	12	28.88810763	36.1314288	25.3917096	59.3707536	28.7642304	137.6988247	79.6163915	296.8665566	54.9119928	75.4042223	33.5038134	37.297364	61.852506	24.5293107	54.9827264
Fbxo34_uORF_12	NR_027414	1	0.063644327	24	10	27.29878438	81.2957148	89.9289715	93.453964	54.8318142	230.4069443	121.0605405	377.3257168	95.1154161	95.582817	63.4809096	50.20799	61.852506	66.8212257	71.6739112
Sec16b_uORF_7	NR_027641	1	0.063644327	24	11	26.08713177	132.4819056	195.7277615	220.9911384	147.4166808	312.2082263	227.9428195	280.2198338	237.2982546	200.7239157	202.786239	83.201812	235.0395228	213.9970899	128.6203064
Oard1_uORF_2	NM_207219	1	0.063644327	24	10	25.89184114	43.1569844	39.1455523	52.7740032	49.438521	155.4224358	78.525756	126.2376479	83.3485605	54.1635963	26.450379	17.214168	45.3585044	32.1418554	108.9836184
Rab17_uORF_2	NM_008998	1	0.063644327	24	8	23.29227019	37.1350796	101.5668384	153.924176	67.416165	224.9535255	69.800672	115.1398327	26.4754251	49.9154711	24.6870204	13.627883	52.5746301	38.0627235	54.000892
Eci2_uORF_1	NM_011868	1	0.063644327	24	13	23.07615651	92.3358736	57.1313466	74.7631712	71.0116938	143.1522435	61.075588	199.7606736	95.1154161	110.4512552	75.8244198	20.083196	60.8216309	45.6752682	41.2370448
Sars2_uORF_1	NM_023637	1	0.063644327	24	8	22.68518798	78.2847624	44.4354918	91.2550472	66.5172828	107.7050213	50.169233	74.9102526	80.4068466	45.6673459	38.7938892	7.889827	55.6672554	51.5961363	62.8374016
Ddx46_uORF_1	NM_001282055	1	0.063644327	24	10	22.0154269	53.1934924	20.1017701	32.983752	51.2362854	99.5248931	34.900336	74.9102526	100.0182726	33.9850016	35.267172	7.17257	17.5248767	18.6084426	40.2552104
Ccdc50_uORF_1	NM_001289436	1	0.063644327	24	10	20.70703752	93.3395244	68.7692135	54.97292	66.5172828	166.3292734	100.338466	127.6248748	84.3291318	53.101565	52.900758	16.496911	63.9142562	44.8294299	27.4913632
Tmem161b_uORF_11	NR_029419	1	0.063644327	24	10	20.62165678	36.1314288	15.8698185	49.475628	28.7642304	140.4255341	66.5287655	91.5569754	57.8537067	41.4192207	22.9236618	28.69028	43.2967542	32.1418554	35.3460384
Pex11b_uORF_6	NR_027844	1	0.063644327	24	10	19.89026392	35.127778	23.2757338	61.5696704	51.2362854	158.1491452	63.256859	184.5011777	46.0868511	55.2256276	33.5038134	30.124794	42.2658791	30.4501788	101.1289432
Pex11b_uORF_5	NR_027845	1	0.063644327	24	10	19.89026392	35.127778	23.2757338	61.5696704	51.2362854	158.1491452	63.256859	184.5011777	46.0868511	55.2256276	33.5038134	30.124794	42.2658791	30.4501788	101.1289432
Atg13_uORF_2	NM_145528	1	0.063644327	24	6	19.22039487	47.1715876	55.0153708	90.1555888	43.1463456	39.5372863	51.2598685	18.0339497	43.1451372	26.5507825	7.0534344	15.062397	27.8336277	28.7585022	16.6911848
Jmjd4_uORF_4	NR_037992	1	0.063644327	24	12	19.11524583	16.0584128	46.5514676	32.983752	15.2809974	55.8975427	47.987962	69.361345	58.834278	36.1090642	42.3206064	9.324341	28.8645028	10.9958979	43.2007136
Frmd4a_uORF_4	NM_001177843	1	0.063644327	24	8	18.35027049	70.255556	101.5668384	126.437716	61.1239896	179.9628204	89.432111	105.4292444	87.2708457	71.1560971	63.4809096	41.600906	54.6363803	59.208681	90.3287648
Ssrp1_uORF_1	NM_182990	1	0.063644327	24	7	17.83866388	81.2957148	88.8709836	116.5425904	77.3038692	113.1584401	86.1602045	80.4591602	61.7759919	65.8459406	47.6106822	46.621705	59.7907558	60.0545193	64.8010704
Snx10_uORF_1	NM_028035	1	0.063644327	24	13	17.56524846	39.1423812	7.4059153	40.6799608	26.966466	51.8074786	31.6284295	244.1519344	66.6788484	67.9700032	26.450379	17.214168	29.8953779	28.7585022	0
Snx10_uORF_1	NM_001127348	1	0.063644327	24	13	17.56524846	39.1423812	7.4059153	40.6799608	26.966466	51.8074786	31.6284295	244.1519344	66.6788484	67.9700032	26.450379	17.214168	29.8953779	28.7585022	0
Smad9_uORF_1	NM_019483	1	0.063644327	24	12	17.51274911	12.0438096	0	24.1880848	15.2809974	36.8105769	16.3595325	120.6887403	37.2617094	40.3571894	10.5801516	0.717257	23.7101273	10.1500596	28.4731976
Mbnl2_uORF_2	NM_175341	1	0.063644327	24	12	17.30924604	35.127778	14.8118306	36.2821272	23.3709372	104.9783119	16.3595325	73.5230257	54.9119928	49.9154711	28.2137376	17.214168	21.6483771	17.7626043	16.6911848
Mbnl2_uORF_2	NM_207515	1	0.063644327	24	12	17.30924604	35.127778	14.8118306	36.2821272	23.3709372	104.9783119	16.3595325	73.5230257	54.9119928	49.9154711	28.2137376	17.214168	21.6483771	17.7626043	16.6911848
Acp6_uORF_3	NM_019800	1	0.063644327	24	12	16.59001485	13.0474604	5.2899395	57.1718368	29.6631126	74.9845085	42.5347845	140.1099169	25.4948538	50.9775024	12.3435102	18.648682	20.617502	16.0709277	37.3097072
Tecpr2_uORF_2	NM_175336	1	0.063644327	24	2	16.49681351	62.2263496	116.378669	56.0723784	25.1687016	32.7205128	56.713046	1.3872269	11.7668556	49.9154711	28.2137376	15.779654	51.543755	33.833532	74.6194144
Tcaim_uORF_1	NM_001013405	1	0.063644327	24	16	15.35076977	86.3139688	81.4650683	49.475628	68.3150472	76.3478632	90.5227465	192.8245391	98.05713	131.6918812	77.5877784	52.359761	103.08751	39.7544001	76.5830832
Rab5a_uORF_1	NM_025887	1	0.063644327	24	12	15.31430293	64.2336512	25.3917096	92.3545056	47.6407566	85.8913461	102.519737	270.5092455	74.5234188	71.1560971	35.267172	43.752677	69.0686317	21.1459575	48.1098856
Stim1_uORF_1	NM_009287	1	0.063644327	24	10	14.74457151	47.1715876	47.6094555	50.5750864	64.7195184	143.1522435	77.4351205	105.4292444	56.8731354	88.1485979	33.5038134	18.648682	58.7598807	32.1418554	20.6185224
P2ry2_uORF_1	NM_008773	1	0.063644327	24	10	14.57402506	10.036508	29.6236612	35.1826688	10.7865864	88.6180555	11.9969905	69.361345	35.3005668	26.5507825	12.3435102	0	8.2470008	5.0750298	29.455032
4833420G17Rik_uORF_1	NM_001113550	1	0.063644327	24	10	13.98312308	30.109524	24.3337217	83.5588384	40.449699	57.2608974	27.2658875	91.5569754	43.1451372	47.7914085	26.450379	23.669481	15.4631265	10.1500596	19.636688
4833420G17Rik_uORF_1	NM_026127	1	0.063644327	24	10	13.98312308	30.109524	24.3337217	83.5588384	40.449699	57.2608974	27.2658875	91.5569754	43.1451372	47.7914085	26.450379	23.669481	15.4631265	10.1500596	19.636688
Pip4k2c_uORF_1	NM_054097	1	0.063644327	24	10	13.77697875	29.1058732	45.4934797	54.97292	27.8653482	110.4317307	40.3535135	66.5868912	61.7759919	32.9229703	24.6870204	3.586285	31.9571281	22.8376341	21.6003568
Shc1_uORF_1	NM_011368	1	0.063644327	24	10	13.64188777	26.0949208	35.9715886	42.8788776	46.7418744	122.701923	105.7916435	129.0121017	44.1257085	67.9700032	31.7404548	30.842051	41.235004	50.750298	66.7647392
Adck5_uORF_7	NR_073123	1	0.063644327	24	7	13.33590905	50.18254	23.2757338	52.7740032	23.3709372	84.5279914	20.7220745	43.0040339	13.7279982	15.9304695	8.816793	0	10.308751	21.1459575	20.6185224
Hipk3_uORF_4	NM_010434	1	0.063644327	24	8	13.12039899	47.1715876	39.1455523	58.2712952	33.2586414	81.801282	37.081607	26.3573111	40.2034233	21.240626	15.8702274	10.758855	21.6483771	14.3792511	25.5276944
Hipk3_uORF_4	NM_001145824	1	0.063644327	24	8	13.12039899	47.1715876	39.1455523	58.2712952	33.2586414	81.801282	37.081607	26.3573111	40.2034233	21.240626	15.8702274	10.758855	21.6483771	14.3792511	25.5276944
Slc45a4_uORF_2	NM_001033219	1	0.063644327	24	9	12.52665472	22.0803176	11.6378669	68.1664208	20.6742906	88.6180555	39.262878	41.616807	37.2617094	13.8064069	14.1068688	19.365939	13.4013763	17.7626043	1.9636688
Mtg2_uORF_1	NM_001083328	1	0.063644327	24	9	12.04241817	5.018254	22.2177459	35.1826688	38.6519346	31.3571581	38.1722425	29.1317649	15.6891408	21.240626	21.1603032	7.17257	19.5866269	13.5334128	8.8365096
Plekhg3_uORF_1	NM_153804	1	0.063644327	24	8	11.75305127	16.0584128	19.0437822	50.5750864	11.6854686	89.9814102	41.444149	29.1317649	31.3782816	20.1785947	3.5267172	0	23.7101273	9.3042213	30.4368664
Rfesd_uORF_11	NM_178916	1	0.063644327	24	8	11.39153833	20.073016	39.1455523	49.475628	39.5508168	40.900641	27.2658875	33.2934456	17.6502834	26.5507825	17.633586	2.869028	11.3396261	10.1500596	13.7456816
Rfesd_uORF_4	NM_001131068	1	0.063644327	24	8	11.39153833	20.073016	39.1455523	49.475628	39.5508168	40.900641	27.2658875	33.2934456	17.6502834	26.5507825	17.633586	2.869028	11.3396261	10.1500596	13.7456816
Atg9a_uORF_1	NM_001003917	1	0.063644327	24	8	11.32290994	19.0693652	29.6236612	52.7740032	19.7754084	34.0838675	28.356523	69.361345	23.5337112	10.620313	12.3435102	0	19.5866269	20.3001192	43.2007136
Atg9a_uORF_1	NM_001288612	1	0.063644327	24	8	11.32290994	19.0693652	29.6236612	52.7740032	19.7754084	34.0838675	28.356523	69.361345	23.5337112	10.620313	12.3435102	0	19.5866269	20.3001192	43.2007136
Atg9a_uORF_4	NM_001288613	1	0.063644327	24	8	11.32290994	19.0693652	29.6236612	52.7740032	19.7754084	34.0838675	28.356523	69.361345	23.5337112	10.620313	12.3435102	0	19.5866269	20.3001192	43.2007136
Exoc1_uORF_1	NM_001289770	1	0.063644327	24	8	11.1819156	33.1204764	30.6816491	30.7848352	31.460877	42.2639957	43.62542	47.1657146	19.611426	18.0545321	26.450379	0	18.5557518	21.1459575	0.9818344
Exoc1_uORF_1	NM_001289771	1	0.063644327	24	8	11.1819156	33.1204764	30.6816491	30.7848352	31.460877	42.2639957	43.62542	47.1657146	19.611426	18.0545321	26.450379	0	18.5557518	21.1459575	0.9818344
Exoc1_uORF_1	NM_027270	1	0.063644327	24	8	11.1819156	33.1204764	30.6816491	30.7848352	31.460877	42.2639957	43.62542	47.1657146	19.611426	18.0545321	26.450379	0	18.5557518	21.1459575	0.9818344
Arsa_uORF_6	NM_009713	1	0.063644327	24	8	11.17890814	23.0839684	20.1017701	45.0777944	18.8765262	81.801282	73.0725785	155.3694128	30.3977103	19.1165634	17.633586	38.014621	18.5557518	38.9085618	38.2915416
D3Ertd751e_uORF_1	NM_001099785	1	0.063644327	24	12	10.86118526	23.0839684	21.159758	21.989168	25.1687016	44.9907051	30.537794	84.6208409	50.0091363	33.9850016	37.0305306	7.889827	29.8953779	22.8376341	56.9463952
D3Ertd751e_uORF_1	NM_028667	1	0.063644327	24	12	10.86118526	23.0839684	21.159758	21.989168	25.1687016	44.9907051	30.537794	84.6208409	50.0091363	33.9850016	37.0305306	7.889827	29.8953779	22.8376341	56.9463952
Prr13_uORF_2	NM_025385	1	0.063644327	24	0	10.57110658	43.1569844	86.7550078	32.983752	43.1463456	27.267094	28.356523	18.0339497	26.4754251	30.7989077	7.0534344	14.34514	44.3276293	27.0668256	51.0553888
Akt1s1_uORF_1	NM_001253920	1	0.063644327	24	6	10.23711318	5.018254	20.1017701	27.48646	20.6742906	49.0807692	27.2658875	8.3233614	12.7474269	16.9925008	5.2900758	5.738056	18.5557518	21.1459575	10.8001784
Tmem184b_uORF_1	NM_172608	1	0.063644327	24	12	10.2241826	13.0474604	13.7538427	41.7794192	22.472055	159.5124999	21.81271	137.3354631	69.6205623	40.3571894	0	22.234967	16.4940016	4.2291915	7.8546752
Tmem184b_uORF_1	NM_001253819	1	0.063644327	24	12	10.2241826	13.0474604	13.7538427	41.7794192	22.472055	159.5124999	21.81271	137.3354631	69.6205623	40.3571894	0	22.234967	16.4940016	4.2291915	7.8546752
Tmem184b_uORF_2	NM_001253820	1	0.063644327	24	12	10.2241826	13.0474604	13.7538427	41.7794192	22.472055	159.5124999	21.81271	137.3354631	69.6205623	40.3571894	0	22.234967	16.4940016	4.2291915	7.8546752
Ppp1r37_uORF_2	NM_199149	1	0.063644327	24	14	10.08525422	33.1204764	17.9857943	36.2821272	17.0787618	103.6149572	19.631439	47.1657146	45.1062798	29.7368764	21.1603032	18.648682	10.308751	12.6875745	5.8910064
Smek2_uORF_1	NM_134034	1	0.063644327	24	10	9.974343462	14.0511112	23.2757338	37.3815856	22.472055	62.7143162	49.0785975	49.9401684	27.4559964	27.6128138	28.2137376	10.041598	29.8953779	32.1418554	25.5276944
Dlg1_uORF_12	NR_045516	1	0.063644327	24	13	9.75644773	4.0146032	6.3479274	1.0994584	7.1910576	40.900641	42.5347845	23.5828573	7.8445704	16.9925008	22.9236618	10.758855	13.4013763	9.3042213	0.9818344
Wdr33_uORF_1	NM_001170966	1	0.063644327	24	2	9.578379009	21.0766668	45.4934797	15.3924176	25.1687016	31.3571581	9.8157195	0	6.8639991	6.3721878	5.2900758	5.020799	20.617502	17.7626043	34.364204
Wdr33_uORF_1	NM_001170967	1	0.063644327	24	2	9.578379009	21.0766668	45.4934797	15.3924176	25.1687016	31.3571581	9.8157195	0	6.8639991	6.3721878	5.2900758	5.020799	20.617502	17.7626043	34.364204
Wdr33_uORF_1	NM_028866	1	0.063644327	24	2	9.578379009	21.0766668	45.4934797	15.3924176	25.1687016	31.3571581	9.8157195	0	6.8639991	6.3721878	5.2900758	5.020799	20.617502	17.7626043	34.364204
Wdr33_uORF_1	NM_001170970	1	0.063644327	24	2	9.578379009	21.0766668	45.4934797	15.3924176	25.1687016	31.3571581	9.8157195	0	6.8639991	6.3721878	5.2900758	5.020799	20.617502	17.7626043	34.364204
Hcfc1r1_uORF_1	NM_181821	1	0.063644327	24	12	9.55531163	12.0438096	13.7538427	39.5805024	12.5843508	27.267094	46.8973265	54.1018491	14.7085695	35.0470329	17.633586	20.800453	21.6483771	14.3792511	9.818344
Zdhhc6_uORF_4	NM_001033573	1	0.063644327	24	8	9.481072136	37.1350796	33.8556128	38.481044	24.2698194	64.0776709	47.987962	131.7865555	43.1451372	29.7368764	7.0534344	4.303542	34.0188783	38.9085618	11.7820128
Zfp385b_uORF_2	NM_001113400	1	0.063644327	24	10	9.222730037	25.09127	15.8698185	35.1826688	16.1798796	73.6211538	35.9909715	51.3273953	32.3588529	55.2256276	14.1068688	5.020799	25.7718775	10.9958979	31.4187008
Wls_uORF_14	NR_037590	1	0.063644327	24	5	9.205646408	12.0438096	9.5218911	20.8897096	16.1798796	8.1801282	15.268897	1.3872269	1.9611426	8.4962504	1.7633586	0	8.2470008	4.2291915	20.6185224
Ptdss1_uORF_1	NM_008959	1	0.063644327	24	10	8.532803617	13.0474604	5.2899395	25.2875432	20.6742906	106.3416666	13.087626	24.9700842	9.805713	20.1785947	10.5801516	8.607084	4.1235004	5.0750298	0
Afg3l1_uORF_4	NR_028260	1	0.063644327	24	12	8.444428068	9.0328572	5.2899395	31.8842936	14.3821152	17.7236111	14.1782615	29.1317649	54.9119928	35.0470329	17.633586	0	19.5866269	10.1500596	16.6911848
Mon2_uORF_1	NM_153395	1	0.063644327	24	6	8.092270435	14.0511112	24.3337217	28.5859184	17.0787618	31.3571581	20.7220745	0	12.7474269	15.9304695	5.2900758	9.324341	9.2778759	10.9958979	18.6548536
Mon2_uORF_1	NM_001163025	1	0.063644327	24	6	8.092270435	14.0511112	24.3337217	28.5859184	17.0787618	31.3571581	20.7220745	0	12.7474269	15.9304695	5.2900758	9.324341	9.2778759	10.9958979	18.6548536
Mon2_uORF_1	NM_001163024	1	0.063644327	24	6	8.092270435	14.0511112	24.3337217	28.5859184	17.0787618	31.3571581	20.7220745	0	12.7474269	15.9304695	5.2900758	9.324341	9.2778759	10.9958979	18.6548536
2410016O06Rik_uORF_1	NM_023633	1	0.063644327	24	10	8.058237669	17.0620636	15.8698185	38.481044	14.3821152	44.9907051	27.2658875	12.4850421	49.028565	32.9229703	29.9770962	10.758855	12.3705012	22.8376341	25.5276944
Zbed6_uORF_1	NM_001166552	1	0.063644327	24	14	7.916328692	7.0255556	3.1739637	8.7956672	12.5843508	20.4503205	33.8097005	0	41.1839946	29.7368764	8.816793	19.365939	14.4322514	6.7667064	0.9818344
Ccar1_uORF_2	NM_026201	1	0.063644327	24	8	7.675925538	17.0620636	8.4639032	25.2875432	14.3821152	29.9938034	3.2719065	24.9700842	9.805713	9.5582817	3.5267172	0	1.0308751	5.9208681	24.54586
Mef2a_uORF_8	NM_001291196	1	0.063644327	24	13	7.298603955	15.054762	6.3479274	4.3978336	8.988822	23.1770299	20.7220745	43.0040339	16.6697121	7.4342191	7.0534344	16.496911	4.1235004	0.8458383	0
Gas5_uORF_15	NR_002840	1	0.063644327	24	8	7.194303725	14.0511112	0	30.7848352	23.3709372	6.8167735	16.3595325	19.4211766	12.7474269	6.3721878	8.816793	5.020799	6.1852506	15.2250894	12.7638472
Taf1b_uORF_16	NR_028341	1	0.063644327	24	8	7.186791706	4.0146032	13.7538427	10.994584	16.1798796	16.3602564	14.1782615	52.7146222	1.9611426	6.3721878	1.7633586	0	4.1235004	4.2291915	11.7820128
Xpot_uORF_1	NM_001081056	1	0.063644327	24	11	7.052438801	35.127778	3.1739637	27.48646	30.5619948	64.0776709	30.537794	98.4931099	55.8925641	31.860939	21.1603032	0	26.8027526	21.1459575	21.6003568
Gngt2_uORF_1	NM_023121	1	0.063644327	24	12	6.940761821	0	0	0	2.6966466	32.7205128	9.8157195	18.0339497	0	8.4962504	8.816793	0	8.2470008	2.5375149	0
Gngt2_uORF_1	NM_001038664	1	0.063644327	24	12	6.940761821	0	0	0	2.6966466	32.7205128	9.8157195	18.0339497	0	8.4962504	8.816793	0	8.2470008	2.5375149	0
Gngt2_uORF_1	NM_001284393	1	0.063644327	24	12	6.940761821	0	0	0	2.6966466	32.7205128	9.8157195	18.0339497	0	8.4962504	8.816793	0	8.2470008	2.5375149	0
Gngt2_uORF_2	NM_001284397	1	0.063644327	24	12	6.940761821	0	0	0	2.6966466	32.7205128	9.8157195	18.0339497	0	8.4962504	8.816793	0	8.2470008	2.5375149	0
Lias_uORF_1	NM_024471	1	0.063644327	24	10	6.616450265	8.0292064	24.3337217	25.2875432	20.6742906	35.4472222	28.356523	90.1697485	15.6891408	15.9304695	19.3969446	0	21.6483771	10.1500596	14.727516
Nipa2_uORF_1	NM_023647	1	0.063644327	24	10	6.526357013	4.0146032	13.7538427	8.7956672	21.5731728	51.8074786	34.900336	70.7485719	14.7085695	18.0545321	12.3435102	5.738056	13.4013763	13.5334128	19.636688
Nipa2_uORF_2	NM_001256132	1	0.063644327	24	10	6.526357013	4.0146032	13.7538427	8.7956672	21.5731728	51.8074786	34.900336	70.7485719	14.7085695	18.0545321	12.3435102	5.738056	13.4013763	13.5334128	19.636688
Nipa2_uORF_2	NM_001256130	1	0.063644327	24	10	6.526357013	4.0146032	13.7538427	8.7956672	21.5731728	51.8074786	34.900336	70.7485719	14.7085695	18.0545321	12.3435102	5.738056	13.4013763	13.5334128	19.636688
Nipa2_uORF_2	NM_001256131	1	0.063644327	24	10	6.526357013	4.0146032	13.7538427	8.7956672	21.5731728	51.8074786	34.900336	70.7485719	14.7085695	18.0545321	12.3435102	5.738056	13.4013763	13.5334128	19.636688
Ctdspl2_uORF_3	NM_001290992	1	0.063644327	24	10	5.818044473	16.0584128	9.5218911	30.7848352	15.2809974	34.0838675	34.900336	47.1657146	9.805713	13.8064069	15.8702274	7.889827	13.4013763	8.458383	9.818344
LOC102631757_uORF_1	NR_110503	1	0.063644327	24	10	5.546948925	3.0109524	0	10.994584	3.5955288	6.8167735	17.450168	29.1317649	7.8445704	3.1860939	0	0	5.1543755	6.7667064	0
LOC102631757_uORF_1	NR_110502	1	0.063644327	24	10	5.546948925	3.0109524	0	10.994584	3.5955288	6.8167735	17.450168	29.1317649	7.8445704	3.1860939	0	0	5.1543755	6.7667064	0
Dcaf11_uORF_13	NR_037572	1	0.063644327	24	6	5.543519245	16.0584128	24.3337217	49.475628	23.3709372	35.4472222	37.081607	1.3872269	17.6502834	16.9925008	22.9236618	2.151771	16.4940016	32.1418554	19.636688
Pex11b_uORF_5	NR_027844	1	0.063644327	24	12	5.473828922	14.0511112	3.1739637	27.48646	14.3821152	55.8975427	18.5408035	87.3952947	10.7862843	31.860939	17.633586	25.103995	11.3396261	14.3792511	7.8546752
Pex11b_uORF_4	NR_027845	1	0.063644327	24	12	5.473828922	14.0511112	3.1739637	27.48646	14.3821152	55.8975427	18.5408035	87.3952947	10.7862843	31.860939	17.633586	25.103995	11.3396261	14.3792511	7.8546752
Timm9_uORF_1	NM_001024853	1	0.063644327	24	9	5.455712847	6.0219048	24.3337217	14.2929592	8.988822	13.633547	14.1782615	33.2934456	11.7668556	3.1860939	7.0534344	0	5.1543755	5.9208681	6.8728408
Timm9_uORF_1	NM_001286203	1	0.063644327	24	9	5.455712847	6.0219048	24.3337217	14.2929592	8.988822	13.633547	14.1782615	33.2934456	11.7668556	3.1860939	7.0534344	0	5.1543755	5.9208681	6.8728408
Vwa9_uORF_5	NM_175153	1	0.063644327	24	11	5.340634294	0	0	10.994584	3.5955288	6.8167735	7.6344485	18.0339497	10.7862843	2.1240626	8.816793	0	2.0617502	3.3833532	8.8365096
Vwa9_uORF_5	NM_001077631	1	0.063644327	24	11	5.340634294	0	0	10.994584	3.5955288	6.8167735	7.6344485	18.0339497	10.7862843	2.1240626	8.816793	0	2.0617502	3.3833532	8.8365096
Gpbp1l1_uORF_14	NM_029868	1	0.063644327	24	8	5.249586058	6.0219048	0	9.8951256	10.7865864	10.9068376	10.906355	24.9700842	4.9028565	4.2481252	0	0	8.2470008	6.7667064	0
Itpripl2_uORF_2	NM_001033380	1	0.063644327	24	18	5.196108067	9.0328572	12.6958548	0	2.6966466	8.1801282	3.2719065	49.9401684	6.8639991	10.620313	7.0534344	14.34514	15.4631265	4.2291915	0.9818344
Ap1b1_uORF_2	NM_001243043	1	0.063644327	24	10	5.135644568	7.0255556	8.4639032	21.989168	14.3821152	19.0869658	27.2658875	18.0339497	20.5919973	13.8064069	14.1068688	0	23.7101273	16.916766	7.8546752
Alkbh5_uORF_7	NM_172943	1	0.063644327	24	11	4.888499576	8.0292064	4.2319516	25.2875432	8.988822	49.0807692	5.4531775	26.3573111	27.4559964	19.1165634	5.2900758	6.455313	4.1235004	2.5375149	0
Mipep_uORF_9	NR_040642	1	0.063644327	24	10	4.651541659	4.0146032	0	10.994584	8.0899398	17.7236111	11.9969905	8.3233614	4.9028565	8.4962504	8.816793	1.434514	3.0926253	1.6916766	11.7820128
Gas5_uORF_13	NR_002840	1	0.063644327	24	16	4.374066382	15.054762	29.6236612	0	2.6966466	32.7205128	6.543813	27.744538	18.6308547	21.240626	38.7938892	7.889827	13.4013763	10.9958979	8.8365096
Mthfr_uORF_8	NR_027809	1	0.063644327	24	4	4.278697618	15.054762	1.0579879	23.0886264	5.3932932	6.8167735	6.543813	0	0	3.1860939	1.7633586	0	4.1235004	5.0750298	22.5821912
Haghl_uORF_1	NM_001271436	1	0.063644327	24	0	4.024135641	13.0474604	9.5218911	0	3.5955288	14.9969017	1.0906355	0	0	3.1860939	1.7633586	8.607084	10.308751	5.0750298	5.8910064
Haghl_uORF_1	NM_001271437	1	0.063644327	24	0	4.024135641	13.0474604	9.5218911	0	3.5955288	14.9969017	1.0906355	0	0	3.1860939	1.7633586	8.607084	10.308751	5.0750298	5.8910064
Haghl_uORF_1	NM_001271433	1	0.063644327	24	0	4.024135641	13.0474604	9.5218911	0	3.5955288	14.9969017	1.0906355	0	0	3.1860939	1.7633586	8.607084	10.308751	5.0750298	5.8910064
Haghl_uORF_1	NM_001271435	1	0.063644327	24	0	4.024135641	13.0474604	9.5218911	0	3.5955288	14.9969017	1.0906355	0	0	3.1860939	1.7633586	8.607084	10.308751	5.0750298	5.8910064
Haghl_uORF_1	NM_001271434	1	0.063644327	24	0	4.024135641	13.0474604	9.5218911	0	3.5955288	14.9969017	1.0906355	0	0	3.1860939	1.7633586	8.607084	10.308751	5.0750298	5.8910064
Cryab_uORF_3	NM_009964	1	0.063644327	24	2	2.981005212	10.036508	8.4639032	6.5967504	8.988822	8.1801282	8.725084	0	0	4.2481252	1.7633586	0	2.0617502	3.3833532	10.8001784
Cryab_uORF_4	NM_001289782	1	0.063644327	24	2	2.981005212	10.036508	8.4639032	6.5967504	8.988822	8.1801282	8.725084	0	0	4.2481252	1.7633586	0	2.0617502	3.3833532	10.8001784
Zufsp_uORF_2	NM_028287	1	0.063644327	24	22	2.838753146	2.0073016	6.3479274	0	0	0	0	0	0	1.0620313	1.7633586	0	7.2161257	1.6916766	14.727516
Cnst_uORF_1	NM_146105	1	0.063644327	24	14	2.396451349	5.018254	1.0579879	6.5967504	7.1910576	13.633547	1.0906355	9.7105883	9.805713	16.9925008	10.5801516	10.758855	9.2778759	6.7667064	0
Lurap1l_uORF_3	NM_026821	1	0.063644327	24	14	2.38911144	8.0292064	25.3917096	5.497292	4.494411	8.1801282	8.725084	44.3912608	23.5337112	14.8684382	7.0534344	14.34514	5.1543755	2.5375149	0.9818344
Gpsm2_uORF_3	NM_029522	1	0.063644327	24	21	2.252908602	6.0219048	6.3479274	0	0	0	0	0	0	3.1860939	5.2900758	4.303542	5.1543755	0.8458383	0
Jmjd7-pla2g4b_uORF_7	NR_104353	1	0.063644327	24	12	2.226056434	7.0255556	10.579879	19.7902512	14.3821152	31.3571581	13.087626	41.616807	13.7279982	24.4267199	12.3435102	5.738056	16.4940016	6.7667064	10.8001784
Rnf41_uORF_6	NR_104288	1	0.063644327	24	14	2.167565834	1.0036508	0	0	0	0	6.543813	43.0040339	16.6697121	7.4342191	5.2900758	0	2.0617502	1.6916766	0
Zc3h13_uORF_1	NM_026083	1	0.063644327	24	9	1.980899685	1.0036508	0	19.7902512	1.7977644	21.8136752	6.543813	0	1.9611426	2.1240626	0	0	0	1.6916766	0
Wdr61_uORF_1	NM_001025376	1	0.063644327	24	12	1.786367821	7.0255556	7.4059153	8.7956672	8.988822	21.8136752	14.1782615	33.2934456	3.9222852	10.620313	10.5801516	15.779654	8.2470008	5.0750298	7.8546752
Fbxl12_uORF_7	NM_001002846	1	0.063644327	24	2	1.496124458	11.0401588	7.4059153	7.6962088	3.5955288	39.5372863	7.6344485	0	0	3.1860939	5.2900758	0	7.2161257	10.9958979	11.7820128
Ankib1_uORF_9	NM_001289528	1	0.063644327	24	5	0.771195758	2.0073016	7.4059153	3.2983752	4.494411	1.3633547	1.0906355	0	0	0	0	0	0	0.8458383	0
Ankib1_uORF_1	NM_001289527	1	0.063644327	24	5	0.771195758	2.0073016	7.4059153	3.2983752	4.494411	1.3633547	1.0906355	0	0	0	0	0	0	0.8458383	0
Ankib1_uORF_1	NM_001003909	1	0.063644327	24	5	0.771195758	2.0073016	7.4059153	3.2983752	4.494411	1.3633547	1.0906355	0	0	0	0	0	0	0.8458383	0
Ankib1_uORF_18	NM_001289529	1	0.063644327	24	5	0.771195758	2.0073016	7.4059153	3.2983752	4.494411	1.3633547	1.0906355	0	0	0	0	0	0	0.8458383	0
Tmem175_uORF_1	NM_001163532	1	0.063644327	24	14	0.434719703	7.0255556	17.9857943	14.2929592	14.3821152	14.9969017	13.087626	51.3273953	21.5725686	39.2951581	10.5801516	18.648682	19.5866269	10.1500596	0
Tmem175_uORF_1	NM_001163531	1	0.063644327	24	14	0.434719703	7.0255556	17.9857943	14.2929592	14.3821152	14.9969017	13.087626	51.3273953	21.5725686	39.2951581	10.5801516	18.648682	19.5866269	10.1500596	0
Ralgps2_uORF_3	NM_001159965	1	0.077021814	24	10	14.2872379	14.0511112	0	3.2983752	22.472055	25.9037393	23.993981	15.2594959	38.2422807	1.0620313	5.2900758	0	7.2161257	6.7667064	0
Ralgps2_uORF_3	NM_001159967	1	0.077021814	24	10	14.2872379	14.0511112	0	3.2983752	22.472055	25.9037393	23.993981	15.2594959	38.2422807	1.0620313	5.2900758	0	7.2161257	6.7667064	0
Ralgps2_uORF_3	NM_001159966	1	0.077021814	24	10	14.2872379	14.0511112	0	3.2983752	22.472055	25.9037393	23.993981	15.2594959	38.2422807	1.0620313	5.2900758	0	7.2161257	6.7667064	0
Ralgps2_uORF_3	NM_001159968	1	0.077021814	24	10	14.2872379	14.0511112	0	3.2983752	22.472055	25.9037393	23.993981	15.2594959	38.2422807	1.0620313	5.2900758	0	7.2161257	6.7667064	0
Lpin2_uORF_2	NM_001164885	1	0.077021814	24	12	12.31840018	0	9.5218911	16.491876	8.0899398	34.0838675	18.5408035	67.9741181	29.417139	22.3026573	3.5267172	0	20.617502	0	21.6003568
Setdb2_uORF_3	NM_001081024	1	0.077021814	24	10	9.795836547	21.0766668	0	8.7956672	13.483233	69.5310897	35.9909715	43.0040339	31.3782816	32.9229703	19.3969446	0	17.5248767	19.4542809	11.7820128
Dsp_uORF_1	NM_023842	1	0.077021814	24	5	8.596779739	8.0292064	16.9278064	26.3870016	14.3821152	14.9969017	8.725084	0	2.9417139	8.4962504	0	10.041598	1.0308751	3.3833532	11.7820128
Rpp14_uORF_4	NM_025938	1	0.077021814	24	10	7.76439683	13.0474604	0	2.1989168	10.7865864	66.8043803	25.0846165	18.0339497	23.5337112	19.1165634	7.0534344	0	12.3705012	5.9208681	20.6185224
Rai1_uORF_1	NM_009021	1	0.077021814	24	10	7.751717769	15.054762	5.2899395	25.2875432	10.7865864	24.5403846	6.543813	22.1956304	19.611426	10.620313	7.0534344	0	5.1543755	0	8.8365096
Bre_uORF_3	NM_181282	1	0.077021814	24	12	7.701236991	5.018254	0	7.6962088	13.483233	20.4503205	19.631439	0	19.611426	14.8684382	19.3969446	0	16.4940016	5.9208681	5.8910064
Arhgap12_uORF_4	NM_029277	1	0.077021814	24	8	7.520344298	15.054762	0	42.8788776	9.8877042	61.3509615	23.993981	2.7744538	13.7279982	10.620313	7.0534344	0	3.0926253	4.2291915	12.7638472
Arhgap12_uORF_4	NM_001039692	1	0.077021814	24	8	7.520344298	15.054762	0	42.8788776	9.8877042	61.3509615	23.993981	2.7744538	13.7279982	10.620313	7.0534344	0	3.0926253	4.2291915	12.7638472
Fam134b_uORF_1	NM_001277315	1	0.077021814	24	12	7.364994989	3.0109524	0	0	6.2921754	80.4379273	15.268897	61.0379836	20.5919973	8.4962504	1.7633586	0	4.1235004	2.5375149	14.727516
Csnk1g3_uORF_5	NM_152809	1	0.077021814	24	14	7.280263656	11.0401588	0	0	5.3932932	57.2608974	11.9969905	76.2974795	15.6891408	14.8684382	1.7633586	9.324341	4.1235004	5.9208681	0
Cyb561a3_uORF_3	NM_201351	1	0.077021814	24	6	7.146607888	10.036508	8.4639032	25.2875432	19.7754084	13.633547	18.5408035	0	9.805713	9.5582817	3.5267172	0	13.4013763	7.6125447	25.5276944
Cyb561a3_uORF_3	NM_001282065	1	0.077021814	24	6	7.146607888	10.036508	8.4639032	25.2875432	19.7754084	13.633547	18.5408035	0	9.805713	9.5582817	3.5267172	0	13.4013763	7.6125447	25.5276944
Cyb561a3_uORF_3	NM_001282064	1	0.077021814	24	6	7.146607888	10.036508	8.4639032	25.2875432	19.7754084	13.633547	18.5408035	0	9.805713	9.5582817	3.5267172	0	13.4013763	7.6125447	25.5276944
Ngef_uORF_2	NM_001111314	1	0.077021814	24	11	7.022906097	10.036508	1.0579879	0	11.6854686	31.3571581	18.5408035	140.1099169	14.7085695	6.3721878	14.1068688	0	8.2470008	6.7667064	7.8546752
Ttc27_uORF_3	NM_152817	1	0.077021814	24	12	6.933686157	0	0	0	0	13.633547	2.181271	27.744538	4.9028565	3.1860939	0	0	0	0.8458383	0
Nos1ap_uORF_1	NM_027528	1	0.077021814	24	10	6.876298855	0	19.0437822	5.497292	10.7865864	13.633547	6.543813	37.4551263	1.9611426	1.0620313	8.816793	0	0	0.8458383	0
Ncor1_uORF_2	NM_177229	1	0.077021814	24	0	6.876136857	20.073016	38.0875644	8.7956672	11.6854686	23.1770299	3.2719065	0	1.9611426	4.2481252	0	12.193369	0	10.9958979	19.636688
Pla2g6_uORF_1	NM_001199023	1	0.077021814	24	10	6.72999231	2.0073016	1.0579879	21.989168	8.0899398	29.9938034	8.725084	24.9700842	6.8639991	10.620313	5.2900758	0	11.3396261	5.9208681	0
Pla2g6_uORF_1	NM_001199024	1	0.077021814	24	10	6.72999231	2.0073016	1.0579879	21.989168	8.0899398	29.9938034	8.725084	24.9700842	6.8639991	10.620313	5.2900758	0	11.3396261	5.9208681	0
Pla2g6_uORF_1	NM_001199025	1	0.077021814	24	10	6.72999231	2.0073016	1.0579879	21.989168	8.0899398	29.9938034	8.725084	24.9700842	6.8639991	10.620313	5.2900758	0	11.3396261	5.9208681	0
Fam53c_uORF_3	NM_175104	1	0.077021814	24	4	6.390694546	10.036508	14.8118306	20.8897096	15.2809974	5.4534188	13.087626	0	8.8251417	6.3721878	0	0	18.5557518	7.6125447	21.6003568
Tsc22d4_uORF_4	NM_023910	1	0.077021814	24	12	6.134906093	2.0073016	0	0	5.3932932	16.3602564	10.906355	19.4211766	5.8834278	7.4342191	5.2900758	0	4.1235004	1.6916766	13.7456816
Tsc22d4_uORF_4	NM_029805	1	0.077021814	24	12	6.134906093	2.0073016	0	0	5.3932932	16.3602564	10.906355	19.4211766	5.8834278	7.4342191	5.2900758	0	4.1235004	1.6916766	13.7456816
Zbtb41_uORF_2	NM_172643	1	0.077021814	24	12	6.051817793	0	0	13.1935008	4.494411	8.1801282	7.6344485	12.4850421	23.5337112	10.620313	3.5267172	0	2.0617502	0	15.7093504
Rpl22_uORF_3	NR_102291	1	0.077021814	24	14	6.039206544	18.0657144	11.6378669	20.8897096	1.7977644	6.8167735	11.9969905	74.9102526	24.5142825	20.1785947	26.450379	0	15.4631265	5.9208681	0
Usf1_uORF_1	NM_009480	1	0.077021814	24	10	5.923536178	4.0146032	0	17.5913344	7.1910576	10.9068376	4.362542	29.1317649	8.8251417	2.1240626	0	0	2.0617502	0	0
Ccm2_uORF_1	NM_146014	1	0.077021814	24	12	5.777352599	0	0	0	0	16.3602564	9.8157195	20.8084035	3.9222852	4.2481252	5.2900758	12.910626	0	2.5375149	0
Ccm2_uORF_1	NM_001190343	1	0.077021814	24	12	5.777352599	0	0	0	0	16.3602564	9.8157195	20.8084035	3.9222852	4.2481252	5.2900758	12.910626	0	2.5375149	0
Stat5b_uORF_8	NM_011489	1	0.077021814	24	4	5.594943798	10.036508	6.3479274	10.994584	13.483233	59.9876068	4.362542	0	5.8834278	2.1240626	3.5267172	0	6.1852506	5.0750298	18.6548536
Znf41-ps_uORF_1	NR_040355	1	0.077021814	24	9	5.151941895	3.0109524	5.2899395	18.6907928	12.5843508	19.0869658	6.543813	31.9062187	5.8834278	2.1240626	1.7633586	0	5.1543755	1.6916766	0
Plxna2_uORF_4	NM_008882	1	0.077021814	24	20	4.987531295	1.0036508	4.2319516	0	0	0	0	0	0	1.0620313	3.5267172	0	5.1543755	0.8458383	0
Slc5a6_uORF_3	NM_177870	1	0.077021814	24	12	4.74667425	0	0	0	0	8.1801282	7.6344485	24.9700842	9.805713	3.1860939	3.5267172	0	4.1235004	0	20.6185224
Slc5a6_uORF_2	NM_001177622	1	0.077021814	24	12	4.74667425	0	0	0	0	8.1801282	7.6344485	24.9700842	9.805713	3.1860939	3.5267172	0	4.1235004	0	20.6185224
Slc5a6_uORF_3	NM_001177621	1	0.077021814	24	12	4.74667425	0	0	0	0	8.1801282	7.6344485	24.9700842	9.805713	3.1860939	3.5267172	0	4.1235004	0	20.6185224
Rbms1_uORF_1	NM_001141932	1	0.077021814	24	4	4.473568468	0	16.9278064	15.3924176	8.0899398	9.5434829	2.181271	0	3.9222852	0	1.7633586	4.303542	5.1543755	5.0750298	7.8546752
Rbms1_uORF_1	NM_001141931	1	0.077021814	24	4	4.473568468	0	16.9278064	15.3924176	8.0899398	9.5434829	2.181271	0	3.9222852	0	1.7633586	4.303542	5.1543755	5.0750298	7.8546752
Birc2_uORF_9	NM_007465	1	0.077021814	24	8	4.449239894	5.018254	0	9.8951256	6.2921754	4.0900641	8.725084	5.5489076	3.9222852	0	0	0	4.1235004	0.8458383	0
2010320M18Rik_uORF_2	NR_029440	1	0.077021814	24	2	4.35599443	5.018254	7.4059153	27.48646	1.7977644	0	4.362542	0	0	0	5.2900758	0	9.2778759	7.6125447	11.7820128
1700001C19Rik_uORF_2	NM_029296	1	0.077021814	24	8	4.324437103	1.0036508	3.1739637	13.1935008	2.6966466	32.7205128	10.906355	9.7105883	2.9417139	0	0	0	8.2470008	4.2291915	0
Dclre1b_uORF_1	NM_001025312	1	0.077021814	24	10	4.301074719	2.0073016	0	6.5967504	8.0899398	39.5372863	10.906355	0	8.8251417	8.4962504	3.5267172	0	2.0617502	2.5375149	16.6911848
Atl2_uORF_2	NM_178050	1	0.077021814	24	14	4.20036843	6.0219048	8.4639032	10.994584	3.5955288	6.8167735	15.268897	54.1018491	9.805713	10.620313	15.8702274	0	12.3705012	5.9208681	0
Atl2_uORF_2	NM_001286647	1	0.077021814	24	14	4.20036843	6.0219048	8.4639032	10.994584	3.5955288	6.8167735	15.268897	54.1018491	9.805713	10.620313	15.8702274	0	12.3705012	5.9208681	0
Msl3_uORF_2	NM_010832	1	0.077021814	24	3	4.173590508	3.0109524	20.1017701	13.1935008	13.483233	0	10.906355	0	1.9611426	6.3721878	3.5267172	7.889827	2.0617502	12.6875745	11.7820128
Pum2_uORF_23	NR_027670	1	0.077021814	24	12	4.111252681	3.0109524	0	0	5.3932932	25.9037393	11.9969905	41.616807	8.8251417	4.2481252	3.5267172	10.758855	6.1852506	5.0750298	0
Ndufaf4_uORF_1	NM_026742	1	0.077021814	24	9	3.997717778	9.0328572	7.4059153	10.994584	1.7977644	23.1770299	29.4471585	11.0978152	3.9222852	9.5582817	0	0	3.0926253	1.6916766	10.8001784
Bhlhe40_uORF_1	NM_011498	1	0.077021814	24	12	3.913142221	2.0073016	0	0	0	32.7205128	8.725084	65.1996643	9.805713	19.1165634	3.5267172	0	0	0.8458383	0
Cdkn2d_uORF_1	NM_009878	1	0.077021814	24	10	3.904126751	4.0146032	1.0579879	7.6962088	3.5955288	1.3633547	13.087626	11.0978152	7.8445704	21.240626	3.5267172	0	1.0308751	2.5375149	0
Nmnat1_uORF_1	NM_133435	1	0.077021814	24	0	3.756817953	8.0292064	11.6378669	12.0940424	2.6966466	0	3.2719065	0	2.9417139	6.3721878	10.5801516	11.476112	5.1543755	10.9958979	10.8001784
Eepd1_uORF_1	NM_026189	1	0.077021814	24	10	3.539093199	0	6.3479274	0	11.6854686	68.167735	18.5408035	16.6467228	6.8639991	3.1860939	8.816793	5.020799	6.1852506	8.458383	0
Jmjd1c_uORF_4	NM_001242396	1	0.077021814	24	10	3.499791426	0	0	13.1935008	5.3932932	10.9068376	4.362542	26.3573111	0	3.1860939	1.7633586	0	0	5.0750298	0
Fbxl4_uORF_18	NR_104379	1	0.077021814	24	12	3.38058192	8.0292064	0	12.0940424	9.8877042	17.7236111	11.9969905	47.1657146	3.9222852	13.8064069	5.2900758	1.434514	7.2161257	3.3833532	0
Tmem125_uORF_2	NM_172383	1	0.077021814	24	6	3.235791412	6.0219048	0	18.6907928	3.5955288	9.5434829	11.9969905	0	0.9805713	7.4342191	0	0	0	1.6916766	10.8001784
Sptbn1_uORF_1	NM_175836	1	0.077021814	24	20	2.937785855	1.0036508	0	0	0	0	0	0	0	1.0620313	0	5.738056	3.0926253	0.8458383	0
Dicer1_uORF_5	NM_148948	1	0.077021814	24	12	2.924483268	5.018254	0	3.2983752	7.1910576	66.8043803	4.362542	31.9062187	10.7862843	7.4342191	1.7633586	0	6.1852506	5.9208681	0
Art4_uORF_2	NM_026639	1	0.077021814	24	12	2.449177332	0	0	6.5967504	0.8988822	10.9068376	4.362542	41.616807	0	3.1860939	1.7633586	0	3.0926253	1.6916766	0
Pigc_uORF_3	NM_001039045	1	0.077021814	24	12	2.445108498	4.0146032	0	5.497292	3.5955288	5.4534188	15.268897	18.0339497	8.8251417	3.1860939	7.0534344	0	11.3396261	5.0750298	0
Pigc_uORF_3	NM_026078	1	0.077021814	24	12	2.445108498	4.0146032	0	5.497292	3.5955288	5.4534188	15.268897	18.0339497	8.8251417	3.1860939	7.0534344	0	11.3396261	5.0750298	0
Mthfr_uORF_7	NR_027809	1	0.077021814	24	0	2.326064738	0	16.9278064	2.1989168	3.5955288	0	1.0906355	0	0	0	7.0534344	6.455313	3.0926253	10.1500596	23.5640256
Tsacc_uORF_2	NM_029801	1	0.077021814	24	10	2.252908602	0	0	5.497292	0	14.9969017	7.6344485	18.0339497	7.8445704	3.1860939	0	0	0	3.3833532	10.8001784
Spata2_uORF_2	NM_170756	1	0.077021814	24	0	2.226658111	13.0474604	19.0437822	29.6853768	5.3932932	0	6.543813	0	4.9028565	8.4962504	3.5267172	0	6.1852506	10.9958979	12.7638472
Pdgfrb_uORF_1	NM_008809	1	0.077021814	24	2	2.170841294	7.0255556	11.6378669	6.5967504	5.3932932	8.1801282	6.543813	0	0	0	3.5267172	0	4.1235004	2.5375149	17.6730192
Pdgfrb_uORF_1	NM_001146268	1	0.077021814	24	2	2.170841294	7.0255556	11.6378669	6.5967504	5.3932932	8.1801282	6.543813	0	0	0	3.5267172	0	4.1235004	2.5375149	17.6730192
Rnf34_uORF_1	NM_030564	1	0.077021814	24	2	2.000062561	31.1131748	6.3479274	8.7956672	7.1910576	21.8136752	4.362542	0	0.9805713	9.5582817	3.5267172	0	5.1543755	10.1500596	28.4731976
Prune_uORF_1	NM_173347	1	0.077021814	24	8	1.95657111	1.0036508	0	4.3978336	10.7865864	14.9969017	4.362542	0	3.9222852	0	1.7633586	0	0	0	0
Herc3_uORF_2	NM_028705	1	0.077021814	24	8	1.554868981	0	0	2.1989168	8.988822	19.0869658	9.8157195	0	3.9222852	0	0	0	3.0926253	1.6916766	0
Gbp4_uORF_1	NM_008620	1	0.077021814	24	22	1.479908308	3.0109524	5.2899395	0	1.7977644	0	0	0	0	1.0620313	1.7633586	10.041598	1.0308751	0.8458383	0
Gbp4_uORF_2	NM_008620	1	0.077021814	24	22	1.479908308	3.0109524	5.2899395	0	1.7977644	0	0	0	0	1.0620313	1.7633586	10.041598	1.0308751	0.8458383	0
Mx2_uORF_11	NR_003508	1	0.077021814	24	10	1.44433815	0	0	0	2.6966466	12.2701923	2.181271	2.7744538	0.9805713	1.0620313	3.5267172	0	0	1.6916766	0
Zfp410_uORF_18	NR_045546	1	0.077021814	24	14	1.246882824	0	0	0	0	4.0900641	0	2.7744538	2.9417139	8.4962504	1.7633586	0	2.0617502	0	0
A330032B11Rik_uORF_1	NR_045329	1	0.077021814	24	11	1.246882824	0	0	5.497292	0	27.267094	8.725084	0	11.7668556	6.3721878	1.7633586	0	0	0	0
Zfp410_uORF_14	NR_045615	1	0.077021814	24	14	1.246882824	0	0	0	0	4.0900641	0	2.7744538	2.9417139	8.4962504	1.7633586	0	2.0617502	0	0
Fam53b_uORF_1	NM_175268	1	0.077021814	24	0	1.033947375	14.0511112	11.6378669	7.6962088	0.8988822	0	2.181271	0	5.8834278	2.1240626	3.5267172	3.586285	0	5.9208681	10.8001784
Fam53b_uORF_1	NM_212473	1	0.077021814	24	0	1.033947375	14.0511112	11.6378669	7.6962088	0.8988822	0	2.181271	0	5.8834278	2.1240626	3.5267172	3.586285	0	5.9208681	10.8001784
Polr3c_uORF_2	NM_028925	1	0.077021814	24	14	0.901895325	4.0146032	0	3.2983752	8.0899398	4.0900641	42.5347845	59.6507567	21.5725686	1.0620313	5.2900758	8.607084	17.5248767	3.3833532	0
Casp2_uORF_1	NM_007610	1	0.077021814	24	0	0.728938774	3.0109524	8.4639032	0	3.5955288	0	0	0	0	1.0620313	0	1.434514	1.0308751	1.6916766	0
Tesk1_uORF_3	NM_011571	1	0.077021814	24	18	0.728938774	2.0073016	0	0	0	0	0	0	4.9028565	1.0620313	5.2900758	10.758855	1.0308751	0	0
Stk40_uORF_1	NM_028800	1	0.077021814	24	4	0.709688287	1.0036508	11.6378669	12.0940424	3.5955288	29.9938034	0	0	0	0	0	0	11.3396261	1.6916766	11.7820128
Stk40_uORF_1	NM_001145827	1	0.077021814	24	4	0.709688287	1.0036508	11.6378669	12.0940424	3.5955288	29.9938034	0	0	0	0	0	0	11.3396261	1.6916766	11.7820128
Ldha_uORF_1	NR_102727	1	0.090399301	24	12	1566.433916	4182.212884	5444.405733	5488.496333	4440.478068	10092.91484	8561.488675	10240.50898	4447.871417	6655.750157	5669.197899	2601.491139	5606.929669	4736.69448	5026.992128
Slco1a1_uORF_1	NM_013797	1	0.090399301	24	8	336.6868574	539.9641304	431.6590632	710.2501264	473.7109194	1047.05641	956.4873335	1993.445055	709.9336212	340.9120473	342.0915684	96.829695	879.3364603	218.2262814	687.28408
Slco1b2_uORF_1	NM_020495	1	0.090399301	24	9	197.9215596	521.898416	455.9927849	654.177748	460.2276864	922.9911319	643.474945	1789.522701	695.2250517	481.1001789	218.6564664	83.201812	495.8509231	351.8687328	522.3359008
Gm5424_uORF_3	NR_002687	1	0.090399301	24	12	182.7193614	181.6607948	395.6874746	677.2663744	263.3724846	1042.966346	693.644178	1543.98354	561.8673549	644.6529991	731.793819	473.38962	1275.192499	389.085618	560.6274424
Serpina4-ps1_uORF_2	NR_002861	1	0.090399301	24	18	181.0447465	571.0773052	468.6886397	481.5627792	341.575236	411.7331194	334.8250985	835.1105938	667.7690553	1331.78725	454.9465188	549.418862	856.6572081	381.4730733	624.4466784
Igbp1_uORF_1	NM_008784	1	0.090399301	24	12	173.0624829	464.6903204	612.5749941	637.685872	382.9238172	940.714743	763.44485	1976.798333	683.4581961	855.9972278	691.2365712	345.717874	692.7480672	453.3693288	661.7563856
1300002K09Rik_uORF_1	NM_028788	1	0.090399301	24	6	135.5099964	410.4931772	402.035402	669.5701656	361.3506444	534.4350424	463.5200875	474.4315998	201.9976878	271.8800128	107.5648746	109.023064	377.3002866	297.7350816	380.9517472
Eva1a_uORF_2	NM_145570	1	0.090399301	24	10	118.1535092	241.8798428	185.1478825	348.5283128	168.9898536	803.0159183	361.0003505	455.0104232	268.6765362	362.1526733	72.2977026	126.237232	181.4340176	153.0967323	241.5312624
Eci2_uORF_2	NM_011868	1	0.090399301	24	10	108.9161422	373.3580976	196.7857494	283.6602672	231.0127254	683.0407047	266.115062	729.6813494	371.6365227	494.9065858	181.6259358	150.62397	198.9588943	210.6137367	204.2215552
Gm4788_uORF_1	NM_001029977	1	0.090399301	24	10	108.4804594	209.7630172	176.6839793	467.26982	212.1361992	571.2456193	583.4899925	762.974795	215.725686	277.1901693	160.4656326	162.817339	348.4357838	221.6096346	212.0762304
Gm4788_uORF_1	NM_001160304	1	0.090399301	24	10	108.4804594	209.7630172	176.6839793	467.26982	212.1361992	571.2456193	583.4899925	762.974795	215.725686	277.1901693	160.4656326	162.817339	348.4357838	221.6096346	212.0762304
Gm4788_uORF_1	NM_001160303	1	0.090399301	24	10	108.4804594	209.7630172	176.6839793	467.26982	212.1361992	571.2456193	583.4899925	762.974795	215.725686	277.1901693	160.4656326	162.817339	348.4357838	221.6096346	212.0762304
C1ra_uORF_1	NM_023143	1	0.090399301	24	10	104.9030849	333.2120656	531.1099258	679.4652912	356.8562334	989.7955122	578.036815	1039.032948	562.8479262	555.4423699	303.2976792	192.942133	572.1356805	233.4513708	543.9362576
Cald1_uORF_1	NM_145575	1	0.090399301	24	5	95.40506525	265.967462	248.6271565	248.4775984	134.83233	205.8665597	90.5227465	72.1357988	128.4548403	44.6053146	38.7938892	39.449135	83.5008831	81.2004768	117.820128
Sh3d19_uORF_3	NM_001082414	1	0.090399301	24	10	81.48666953	412.5004788	421.0791842	527.740032	349.6651758	1250.19626	718.7287945	1052.905217	516.7610751	469.4178346	356.1984372	210.156301	478.3260464	352.7145711	462.4440024
Adh6-ps1_uORF_2	NR_033581	1	0.090399301	24	3	76.33096519	256.9346048	381.9336319	384.81044	264.2713668	376.2858972	200.676932	134.5610093	278.4822492	204.9720409	137.5419708	215.894357	332.9726573	291.8142135	426.1161296
Gm10007_uORF_5	NR_040449	1	0.090399301	24	12	73.7699988	54.1971432	83.5810441	144.0290504	72.8094582	220.8634614	193.0424835	570.1502559	116.6879847	217.7164165	79.351137	112.609349	161.8473907	89.6588598	116.8382936
Cfh_uORF_1	NM_009888	1	0.090399301	24	8	58.35628154	104.3796832	59.2473224	186.907928	142.0233876	253.5839742	176.682951	449.4615156	80.4068466	155.0565698	42.3206064	29.407537	140.1990136	69.3587406	180.6575296
Ifi47_uORF_1	NM_001271677	1	0.090399301	24	6	55.0911389	115.419842	159.7561729	155.0236344	164.4954426	151.3323717	189.770577	104.0420175	81.3874179	67.9700032	67.0076268	63.835873	130.9211377	109.958979	51.0553888
Abcc2_uORF_1	NM_013806	1	0.090399301	24	10	52.4172547	50.18254	100.5088505	103.3490896	68.3150472	323.1150639	233.395997	693.61345	189.2502609	61.5978154	93.4580058	61.684102	96.9022594	13.5334128	135.4931472
Gm15772_uORF_3	NR_003373	1	0.090399301	24	16	51.33296486	497.8107968	467.6306518	332.0364368	160.8999138	429.4567305	358.8190795	1187.466226	502.0525056	652.0872182	421.4427054	203.700988	465.9555452	332.4144519	355.4240528
Ap2m1_uORF_1	NM_009679	1	0.090399301	24	8	49.42570801	155.565874	144.9443423	227.5878888	140.2256232	301.3013887	191.951848	227.5052116	206.9005443	137.0020377	59.9541924	114.043863	184.5266429	165.7843068	72.6557456
Mob3b_uORF_2	NM_178061	1	0.090399301	24	8	41.81748194	86.3139688	148.118306	185.8084696	115.9558038	286.304487	112.3354565	460.5593308	132.3771255	82.8384414	74.0610612	40.166392	109.2727606	75.2796087	94.2561024
Tmem140_uORF_1	NM_197986	1	0.090399301	24	8	40.04208403	97.3541276	175.6259914	188.0073864	169.8887358	256.3106836	115.607363	153.9821859	112.7656995	101.9550048	74.0610612	59.532331	107.2110104	65.1295491	83.455924
Smoc1_uORF_1	NM_001146217	1	0.090399301	24	10	38.28526684	70.255556	37.0295765	91.2550472	13.483233	118.6118589	79.6163915	169.2416818	73.5428475	71.1560971	12.3435102	10.758855	37.1115036	21.1459575	50.0735544
Smoc1_uORF_1	NM_022316	1	0.090399301	24	10	38.28526684	70.255556	37.0295765	91.2550472	13.483233	118.6118589	79.6163915	169.2416818	73.5428475	71.1560971	12.3435102	10.758855	37.1115036	21.1459575	50.0735544
Trmt112_uORF_2	NM_001166370	1	0.090399301	24	8	37.38657372	32.1168256	108.9727537	171.5155104	66.5172828	164.9659187	92.7040175	77.6847064	119.6296986	81.7764101	28.2137376	20.083196	77.3156325	61.7461959	59.8918984
Hcls1_uORF_2	NM_008225	1	0.090399301	24	9	34.98852452	133.4855564	181.9739188	82.45938	80.899398	134.9721153	137.420073	126.2376479	101.9794152	62.6598467	72.2977026	20.083196	60.8216309	65.9753874	68.728408
4930414L22Rik_uORF_7	NR_046011	1	0.090399301	24	12	34.78806151	106.3869848	63.479274	96.7523392	92.5848666	254.9473289	141.782615	356.5173133	109.8239856	202.8479783	107.5648746	48.773476	135.0446381	98.9630811	103.092612
Mmp19_uORF_1	NM_001164197	1	0.090399301	24	12	34.66492855	50.18254	85.6970199	69.2658792	86.2926912	184.0528845	135.238802	145.6588245	95.1154161	122.1335995	67.0076268	63.118616	115.4580112	46.5211065	107.0199496
Dcaf11_uORF_10	NR_037572	1	0.090399301	24	12	33.77816454	42.1533336	95.218911	134.1339248	81.7982802	214.0466879	149.4170635	170.6289087	69.6205623	129.5678186	82.8778542	56.663303	122.6741369	55.8253278	76.5830832
Lgr4_uORF_1	NM_172671	1	0.090399301	24	7	33.02735513	74.2701592	73.0011651	111.0452984	86.2926912	126.7919871	38.1722425	90.1697485	37.2617094	33.9850016	10.5801516	20.083196	36.0806285	9.3042213	37.3097072
Mettl20_uORF_2	NM_001252094	1	0.090399301	24	14	32.95137897	40.146032	46.5514676	21.989168	71.910576	58.6242521	105.7916435	255.2497496	133.3576968	97.7068796	93.4580058	65.987644	144.322514	44.8294299	85.4195928
Mettl20_uORF_1	NM_177101	1	0.090399301	24	14	32.95137897	40.146032	46.5514676	21.989168	71.910576	58.6242521	105.7916435	255.2497496	133.3576968	97.7068796	93.4580058	65.987644	144.322514	44.8294299	85.4195928
Mettl20_uORF_1	NM_001252096	1	0.090399301	24	14	32.95137897	40.146032	46.5514676	21.989168	71.910576	58.6242521	105.7916435	255.2497496	133.3576968	97.7068796	93.4580058	65.987644	144.322514	44.8294299	85.4195928
C1s1_uORF_2	NM_144938	1	0.090399301	24	12	32.62231697	50.18254	81.4650683	157.2225512	84.4949268	128.1553418	176.682951	299.6410104	99.0377013	130.6298499	65.2442682	77.463756	136.0755132	48.2127831	57.9282296
Aco2_uORF_1	NM_080633	1	0.090399301	24	14	30.91642674	426.55159	498.3123009	511.248156	299.3277726	963.8917729	474.4264425	1125.041016	382.422807	695.6305015	511.373994	467.651564	508.2214243	241.9097538	338.732868
Tlcd1_uORF_1	NM_001291236	1	0.090399301	24	14	30.10591288	54.1971432	43.3775039	49.475628	33.2586414	154.0590811	67.619401	106.8164713	104.9211291	108.3271926	47.6106822	35.86285	88.6552586	44.8294299	28.4731976
Sec16b_uORF_14	NR_027641	1	0.090399301	24	10	30.06426804	34.1241272	30.6816491	102.2496312	41.3485812	94.0714743	87.25084	52.7146222	72.5622762	74.342191	31.7404548	27.973023	55.6672554	52.4419746	25.5276944
Atp6v1b2_uORF_1	NM_007509	1	0.090399301	24	8	29.97145695	150.54762	121.6686085	134.1339248	117.7535682	298.5746793	153.7796055	167.8544549	88.251417	113.6373491	65.2442682	29.407537	91.7478839	73.5879321	91.3105992
Trappc2l_uORF_1	NM_021502	1	0.090399301	24	10	28.80703275	78.2847624	114.2626932	107.7469232	71.0116938	201.7764956	115.607363	163.6927742	84.3291318	48.8534398	67.0076268	70.291186	41.235004	39.7544001	15.7093504
Gak_uORF_1	NM_001282052	1	0.090399301	24	9	28.1628929	41.1496828	62.4212861	102.2496312	55.7306964	171.7826922	112.3354565	81.8463871	77.4651327	84.962504	29.9770962	29.407537	79.3773827	32.1418554	47.1280512
Alkbh5_uORF_2	NM_172943	1	0.090399301	24	10	27.38551109	48.1752384	100.5088505	76.962088	34.1575236	189.5063033	62.1662235	135.9482362	112.7656995	38.2331268	44.083965	31.559308	24.7410024	22.8376341	29.455032
Mief1_uORF_2	NM_178719	1	0.090399301	24	13	26.92456848	55.200794	76.1751288	96.7523392	62.921754	257.6740383	80.707027	274.6709262	100.9988439	126.3817247	54.6641166	29.407537	90.7170088	39.7544001	35.3460384
Ghitm_uORF_1	NM_001199122	1	0.090399301	24	9	25.67266562	166.6060328	106.8567779	122.0398824	122.2479792	261.7641024	118.8792695	176.1778163	143.1634098	115.7614117	37.0305306	35.86285	83.5008831	60.0545193	120.7656312
Arhgap12_uORF_3	NM_029277	1	0.090399301	24	8	24.95940715	48.1752384	63.479274	90.1555888	25.1687016	149.969017	59.9849525	73.5230257	29.417139	38.2331268	24.6870204	10.041598	16.4940016	29.6043405	76.5830832
Arhgap12_uORF_3	NM_001039692	1	0.090399301	24	8	24.95940715	48.1752384	63.479274	90.1555888	25.1687016	149.969017	59.9849525	73.5230257	29.417139	38.2331268	24.6870204	10.041598	16.4940016	29.6043405	76.5830832
Fam134c_uORF_1	NM_028933	1	0.090399301	24	9	24.50632735	188.6863504	345.9620433	205.5987208	245.3948406	424.0033117	222.489642	223.3435309	214.7451147	215.5923539	162.2289912	135.561573	155.6621401	137.0258046	164.9481792
Gak_uORF_3	NM_001282051	1	0.090399301	24	9	24.50206215	45.164286	68.7692135	103.3490896	64.7195184	171.7826922	113.426092	81.8463871	85.3097031	87.0865666	28.2137376	29.407537	72.161257	29.6043405	54.9827264
Mrps23_uORF_2	NR_111902	1	0.090399301	24	12	24.00730385	54.1971432	65.5952498	59.3707536	43.1463456	104.9783119	118.8792695	191.4373122	72.5622762	88.1485979	70.534344	32.276565	99.9948847	46.5211065	56.9463952
Ergic2_uORF_1	NM_001286560	1	0.090399301	24	10	23.87535836	86.3139688	35.9715886	87.956672	35.955288	140.4255341	89.432111	95.7186561	60.7954206	84.962504	49.3740408	35.86285	55.6672554	41.4460767	80.5104208
Tspan4_uORF_1	NM_053082	1	0.090399301	24	16	23.60072275	43.1569844	20.1017701	21.989168	11.6854686	77.7112179	30.537794	134.5610093	41.1839946	126.3817247	54.6641166	43.03542	63.9142562	15.2250894	57.9282296
Rpl30_uORF_1	NM_009083	1	0.090399301	24	17	23.07613664	84.3066672	67.7112256	50.5750864	21.5731728	46.3540598	23.993981	363.4534478	71.5817049	101.9550048	86.4045714	27.255766	61.852506	27.0668256	31.4187008
Hdlbp_uORF_2	NM_133808	1	0.090399301	24	9	22.56423001	114.4161912	92.0449473	137.4323	100.6748064	174.5094016	143.963886	86.0080678	108.8434143	116.823443	49.3740408	40.883649	85.5626333	24.5293107	99.1652744
Cant1_uORF_1	NM_029502	1	0.090399301	24	8	22.51256483	60.219048	65.5952498	116.5425904	64.7195184	181.3261751	73.0725785	187.2756315	52.9508502	72.2181284	24.6870204	19.365939	41.235004	27.9126639	77.5649176
Tpd52l2_uORF_4	NR_111899	1	0.090399301	24	12	21.76107684	109.3979372	61.3632982	80.2604632	86.2926912	219.5001067	128.694989	260.7986572	91.1931309	124.2576621	72.2977026	76.029242	95.8713843	60.9003576	75.6012488
Rspry1_uORF_1	NM_026274	1	0.090399301	24	10	21.53518684	91.3322228	27.5076854	150.6258008	79.1016336	216.7733973	86.1602045	98.4931099	79.4262753	93.4587544	31.7404548	40.883649	68.0377566	43.9835916	75.6012488
Furin_uORF_1	NM_011046	1	0.090399301	24	8	20.81184644	81.2957148	69.8272014	136.3328416	86.2926912	119.9752136	78.525756	192.8245391	93.1542735	63.721878	28.2137376	26.538509	67.0068815	41.4460767	56.9463952
Furin_uORF_1	NM_001081454	1	0.090399301	24	8	20.81184644	81.2957148	69.8272014	136.3328416	86.2926912	119.9752136	78.525756	192.8245391	93.1542735	63.721878	28.2137376	26.538509	67.0068815	41.4460767	56.9463952
Herc4_uORF_1	NM_026101	1	0.090399301	24	8	20.04897659	91.3322228	108.9727537	125.3382576	121.349097	143.1522435	112.3354565	140.1099169	107.862843	80.7143788	96.984723	38.014621	113.396261	74.4337704	118.8019624
Herc4_uORF_1	NM_030114	1	0.090399301	24	8	20.04897659	91.3322228	108.9727537	125.3382576	121.349097	143.1522435	112.3354565	140.1099169	107.862843	80.7143788	96.984723	38.014621	113.396261	74.4337704	118.8019624
Adck5_uORF_3	NR_073123	1	0.090399301	24	4	20.02269618	58.2117464	56.0733587	50.5750864	77.3038692	64.0776709	32.719065	119.3015134	22.5531399	18.0545321	14.1068688	35.86285	29.8953779	41.4460767	70.6920768
Cops5_uORF_2	NM_013715	1	0.090399301	24	10	19.83657104	44.1606352	44.4354918	73.6637128	36.8541702	103.6149572	49.0785975	129.0121017	63.7371345	78.5903162	33.5038134	27.973023	31.9571281	27.0668256	52.0372232
Wdfy1_uORF_1	NM_027057	1	0.090399301	24	8	19.00521195	59.2153972	39.1455523	108.8463816	37.7530524	107.7050213	57.8036815	165.0800011	27.4559964	36.1090642	12.3435102	0	30.926253	39.7544001	46.1462168
Wdfy1_uORF_1	NM_001111279	1	0.090399301	24	8	19.00521195	59.2153972	39.1455523	108.8463816	37.7530524	107.7050213	57.8036815	165.0800011	27.4559964	36.1090642	12.3435102	0	30.926253	39.7544001	46.1462168
Ift27_uORF_1	NM_025931	1	0.090399301	24	12	18.81000791	11.0401588	79.3490925	43.978336	46.7418744	72.2577991	47.987962	95.7186561	60.7954206	60.5357841	14.1068688	27.973023	18.5557518	14.3792511	22.5821912
Plxnb2_uORF_1	NM_001159521	1	0.090399301	24	9	18.64438017	55.200794	31.739637	81.3599216	37.7530524	103.6149572	67.619401	170.6289087	49.028565	28.6748451	31.7404548	6.455313	35.0497534	28.7585022	29.455032
Plxnb2_uORF_1	NM_138749	1	0.090399301	24	9	18.64438017	55.200794	31.739637	81.3599216	37.7530524	103.6149572	67.619401	170.6289087	49.028565	28.6748451	31.7404548	6.455313	35.0497534	28.7585022	29.455032
Sfpq_uORF_6	NR_045010	1	0.090399301	24	16	18.42830651	65.237302	95.218911	57.1718368	41.3485812	81.801282	94.8852885	305.189918	107.862843	114.6993804	74.0610612	35.86285	94.8405092	60.9003576	48.1098856
Glyctk_uORF_5	NM_174846	1	0.090399301	24	13	18.33999764	77.2811116	53.9573829	86.8572136	66.5172828	91.3447649	103.6103725	81.8463871	124.5325551	180.545321	82.8778542	58.815074	110.3036357	61.7461959	54.9827264
Ubl3_uORF_2	NM_011908	1	0.090399301	24	12	18.20493586	27.0985716	20.1017701	160.5209264	53.0340498	181.3261751	38.1722425	120.6887403	60.7954206	72.2181284	15.8702274	46.621705	35.0497534	15.2250894	0
Hltf_uORF_19	NR_105046	1	0.090399301	24	10	18.02486377	50.18254	73.0011651	119.8409656	50.3374032	85.8913461	128.694989	299.6410104	55.8925641	40.3571894	40.5572478	2.869028	50.5128799	30.4501788	32.4005352
Hltf_uORF_21	NR_105047	1	0.090399301	24	10	18.02486377	50.18254	73.0011651	119.8409656	50.3374032	85.8913461	128.694989	299.6410104	55.8925641	40.3571894	40.5572478	2.869028	50.5128799	30.4501788	32.4005352
Wipi2_uORF_1	NM_178398	1	0.090399301	24	10	17.78960043	51.1861908	106.8567779	64.8680456	59.3262252	160.8758546	76.344485	74.9102526	124.5325551	84.962504	24.6870204	22.234967	41.235004	32.9876937	64.8010704
Icmt_uORF_3	NR_037908	1	0.090399301	24	15	17.47590329	75.27381	63.479274	59.3707536	38.6519346	130.8820512	64.3474945	87.3952947	89.2319883	78.5903162	93.4580058	53.077018	51.543755	52.4419746	46.1462168
Mir22hg_uORF_2	NR_030711	1	0.090399301	24	8	16.17390903	9.0328572	7.4059153	42.8788776	24.2698194	49.0807692	26.175252	31.9062187	9.805713	25.4887512	5.2900758	8.607084	17.5248767	8.458383	13.7456816
Mir22_uORF_1	NR_029739	1	0.090399301	24	8	16.17390903	9.0328572	7.4059153	42.8788776	24.2698194	49.0807692	26.175252	31.9062187	9.805713	25.4887512	5.2900758	8.607084	17.5248767	8.458383	13.7456816
Fmo5_uORF_1	NM_001161765	1	0.090399301	24	14	16.07856013	42.1533336	48.6674434	59.3707536	43.1463456	96.7981837	42.5347845	199.7606736	69.6205623	299.4928266	45.8473236	8.607084	102.0566349	24.5293107	24.54586
Calu_uORF_1	NM_001285412	1	0.090399301	24	12	15.91127019	33.1204764	37.0295765	43.978336	28.7642304	76.3478632	55.6224105	167.8544549	57.8537067	35.0470329	40.5572478	25.821252	55.6672554	38.9085618	42.2188792
Kif21a_uORF_1	NM_001109042	1	0.090399301	24	11	15.85897487	56.2044448	40.2035402	68.1664208	80.0005158	124.0652777	62.1662235	69.361345	106.8822717	108.3271926	44.083965	43.752677	54.6363803	45.6752682	51.0553888
Kif21a_uORF_1	NM_001109041	1	0.090399301	24	11	15.85897487	56.2044448	40.2035402	68.1664208	80.0005158	124.0652777	62.1662235	69.361345	106.8822717	108.3271926	44.083965	43.752677	54.6363803	45.6752682	51.0553888
Kif21a_uORF_1	NM_001109040	1	0.090399301	24	11	15.85897487	56.2044448	40.2035402	68.1664208	80.0005158	124.0652777	62.1662235	69.361345	106.8822717	108.3271926	44.083965	43.752677	54.6363803	45.6752682	51.0553888
Kif21a_uORF_1	NM_016705	1	0.090399301	24	11	15.85897487	56.2044448	40.2035402	68.1664208	80.0005158	124.0652777	62.1662235	69.361345	106.8822717	108.3271926	44.083965	43.752677	54.6363803	45.6752682	51.0553888
Mtfr1_uORF_13	NR_045575	1	0.090399301	24	10	15.76040946	11.0401588	1.0579879	30.7848352	8.988822	73.6211538	31.6284295	80.4591602	23.5337112	8.4962504	15.8702274	0	25.7718775	7.6125447	32.4005352
Per3_uORF_5	NM_001289878	1	0.090399301	24	12	15.53803533	1.0036508	7.4059153	0	0	21.8136752	20.7220745	119.3015134	46.0868511	20.1785947	17.633586	0	2.0617502	2.5375149	5.8910064
Adhfe1_uORF_11	NR_027664	1	0.090399301	24	8	14.84069942	36.1314288	12.6958548	54.97292	43.1463456	104.9783119	42.5347845	79.0719333	50.9897076	33.9850016	28.2137376	0	44.3276293	35.5252086	44.182548
Smim15_uORF_1	NM_001048250	1	0.090399301	24	12	14.54559074	7.0255556	6.3479274	51.6745448	10.7865864	31.3571581	51.2598685	70.7485719	16.6697121	23.3646886	15.8702274	0.717257	29.8953779	19.4542809	0
Tbl1xr1_uORF_1	NM_030732	1	0.090399301	24	10	14.47312142	29.1058732	11.6378669	45.0777944	10.7865864	69.5310897	34.900336	34.6806725	27.4559964	29.7368764	8.816793	7.889827	14.4322514	27.0668256	0
Ankrd52_uORF_1	NM_172790	1	0.090399301	24	8	14.39549297	44.1606352	24.3337217	60.470212	19.7754084	79.0745726	28.356523	31.9062187	48.0479937	29.7368764	8.816793	0	13.4013763	11.8417362	15.7093504
Zc3h7b_uORF_2	NM_001081016	1	0.090399301	24	8	14.26056257	20.073016	43.3775039	45.0777944	26.966466	66.8043803	44.7160555	16.6467228	37.2617094	30.7989077	5.2900758	0	17.5248767	11.8417362	49.09172
Rfesd_uORF_10	NM_178916	1	0.090399301	24	9	13.94678762	39.1423812	39.1455523	73.6637128	54.8318142	115.8851495	49.0785975	55.489076	27.4559964	43.5432833	29.9770962	9.324341	32.9880032	29.6043405	40.2552104
Rfesd_uORF_3	NM_001131068	1	0.090399301	24	9	13.94678762	39.1423812	39.1455523	73.6637128	54.8318142	115.8851495	49.0785975	55.489076	27.4559964	43.5432833	29.9770962	9.324341	32.9880032	29.6043405	40.2552104
Cdk2_uORF_1	NM_016756	1	0.090399301	24	10	13.81667643	24.0876192	30.6816491	47.2767112	17.977644	43.6273504	41.444149	83.233614	37.2617094	37.1710955	10.5801516	8.607084	19.5866269	16.916766	2.9455032
Cdk2_uORF_1	NM_183417	1	0.090399301	24	10	13.81667643	24.0876192	30.6816491	47.2767112	17.977644	43.6273504	41.444149	83.233614	37.2617094	37.1710955	10.5801516	8.607084	19.5866269	16.916766	2.9455032
Hnrnpf_uORF_1	NM_001166431	1	0.090399301	24	8	13.75872451	43.1569844	24.3337217	30.7848352	21.5731728	85.8913461	53.4411395	94.3314292	27.4559964	29.7368764	10.5801516	6.455313	13.4013763	11.8417362	44.182548
Hnrnpf_uORF_1	NM_001166430	1	0.090399301	24	8	13.75872451	43.1569844	24.3337217	30.7848352	21.5731728	85.8913461	53.4411395	94.3314292	27.4559964	29.7368764	10.5801516	6.455313	13.4013763	11.8417362	44.182548
Tubgcp2_uORF_6	NM_001286011	1	0.090399301	24	8	13.10660553	27.0985716	22.2177459	41.7794192	37.7530524	125.4286324	22.9033455	58.2635298	28.4365677	19.1165634	10.5801516	12.910626	18.5557518	11.8417362	0
Rcor3_uORF_4	NM_001290282	1	0.090399301	24	12	13.00585781	1.0036508	0	16.491876	0	36.8105769	5.4531775	30.5189918	29.417139	22.3026573	7.0534344	0	11.3396261	15.2250894	0
Ap3m1_uORF_1	NM_018829	1	0.090399301	24	13	12.95964166	8.0292064	19.0437822	34.0832104	11.6854686	40.900641	37.081607	106.8164713	36.2811381	47.7914085	28.2137376	4.303542	41.235004	7.6125447	23.5640256
Hmbox1_uORF_3	NM_177338	1	0.090399301	24	8	12.84586754	34.1241272	32.7976249	58.2712952	18.8765262	58.6242521	38.1722425	194.211766	32.3588529	22.3026573	24.6870204	7.889827	20.617502	34.6793703	8.8365096
Snrk_uORF_2	NM_001164572	1	0.090399301	24	8	12.66806498	12.0438096	12.6958548	40.6799608	12.5843508	27.267094	9.8157195	30.5189918	25.4948538	3.1860939	3.5267172	0	10.308751	7.6125447	10.8001784
Oxr1_uORF_2	NM_001130163	1	0.090399301	24	10	12.62006077	17.0620636	11.6378669	42.8788776	22.472055	55.8975427	41.444149	45.7784877	14.7085695	10.620313	17.633586	0	29.8953779	7.6125447	3.9273376
Oxr1_uORF_2	NM_130885	1	0.090399301	24	10	12.62006077	17.0620636	11.6378669	42.8788776	22.472055	55.8975427	41.444149	45.7784877	14.7085695	10.620313	17.633586	0	29.8953779	7.6125447	3.9273376
Tgfbr2_uORF_1	NM_009371	1	0.090399301	24	8	12.05493064	33.1204764	37.0295765	80.2604632	34.1575236	39.5372863	45.806691	115.1398327	23.5337112	25.4887512	12.3435102	15.062397	24.7410024	20.3001192	40.2552104
Tgfbr2_uORF_2	NM_029575	1	0.090399301	24	8	12.05493064	33.1204764	37.0295765	80.2604632	34.1575236	39.5372863	45.806691	115.1398327	23.5337112	25.4887512	12.3435102	15.062397	24.7410024	20.3001192	40.2552104
Ccpg1_uORF_7	NM_001286546	1	0.090399301	24	10	11.67637982	14.0511112	61.3632982	16.491876	35.0564058	128.1553418	74.163214	43.0040339	44.1257085	27.6128138	15.8702274	7.889827	37.1115036	26.2209873	17.6730192
Gdap2_uORF_1	NR_104341	1	0.090399301	24	10	11.35753731	10.036508	8.4639032	34.0832104	21.5731728	58.6242521	16.3595325	58.2635298	14.7085695	40.3571894	8.816793	0	18.5557518	10.9958979	18.6548536
Gdap2_uORF_1	NM_010269	1	0.090399301	24	10	11.35753731	10.036508	8.4639032	34.0832104	21.5731728	58.6242521	16.3595325	58.2635298	14.7085695	40.3571894	8.816793	0	18.5557518	10.9958979	18.6548536
Rxrb_uORF_1	NM_011306	1	0.090399301	24	8	10.77643491	7.0255556	21.159758	52.7740032	21.5731728	59.9876068	17.450168	49.9401684	18.6308547	21.240626	5.2900758	2.151771	17.5248767	10.1500596	21.6003568
Rxrb_uORF_1	NM_001205214	1	0.090399301	24	8	10.77643491	7.0255556	21.159758	52.7740032	21.5731728	59.9876068	17.450168	49.9401684	18.6308547	21.240626	5.2900758	2.151771	17.5248767	10.1500596	21.6003568
Slbp_uORF_1	NM_009193	1	0.090399301	24	8	10.57948304	65.237302	49.7254313	75.8626296	64.7195184	107.7050213	55.6224105	52.7146222	54.9119928	56.2876589	45.8473236	31.559308	22.6792522	16.0709277	32.4005352
Slbp_uORF_1	NM_001289725	1	0.090399301	24	8	10.57948304	65.237302	49.7254313	75.8626296	64.7195184	107.7050213	55.6224105	52.7146222	54.9119928	56.2876589	45.8473236	31.559308	22.6792522	16.0709277	32.4005352
Slbp_uORF_1	NM_001289724	1	0.090399301	24	8	10.57948304	65.237302	49.7254313	75.8626296	64.7195184	107.7050213	55.6224105	52.7146222	54.9119928	56.2876589	45.8473236	31.559308	22.6792522	16.0709277	32.4005352
Ngrn_uORF_5	NR_028053	1	0.090399301	24	12	10.55681949	32.1168256	17.9857943	46.1772528	24.2698194	62.7143162	50.169233	95.7186561	25.4948538	47.7914085	28.2137376	37.297364	34.0188783	27.9126639	10.8001784
Abca3_uORF_1	NM_001039581	1	0.090399301	24	13	10.43273378	83.3030164	61.3632982	94.5534224	90.7871022	286.304487	91.613382	269.1220186	98.05713	142.3121942	68.7709854	48.056219	128.8593875	37.2168852	73.63758
Abca3_uORF_2	NM_013855	1	0.090399301	24	13	10.43273378	83.3030164	61.3632982	94.5534224	90.7871022	286.304487	91.613382	269.1220186	98.05713	142.3121942	68.7709854	48.056219	128.8593875	37.2168852	73.63758
Dhrs7b_uORF_2	NM_001172112	1	0.090399301	24	12	10.3372383	16.0584128	9.5218911	43.978336	27.8653482	38.1739316	52.350504	48.5529415	13.7279982	33.9850016	21.1603032	19.365939	24.7410024	8.458383	23.5640256
Polg_uORF_1	NM_017462	1	0.090399301	24	8	10.26266307	30.109524	33.8556128	43.978336	26.966466	128.1553418	33.8097005	191.4373122	29.417139	23.3646886	14.1068688	15.062397	21.6483771	22.8376341	21.6003568
Tsc22d4_uORF_3	NM_023910	1	0.090399301	24	12	10.22185007	16.0584128	6.3479274	17.5913344	15.2809974	44.9907051	23.993981	41.616807	38.2422807	29.7368764	10.5801516	10.758855	25.7718775	11.8417362	20.6185224
Tsc22d4_uORF_3	NM_029805	1	0.090399301	24	12	10.22185007	16.0584128	6.3479274	17.5913344	15.2809974	44.9907051	23.993981	41.616807	38.2422807	29.7368764	10.5801516	10.758855	25.7718775	11.8417362	20.6185224
Ulk2_uORF_4	NM_013881	1	0.090399301	24	8	10.19709122	38.1387304	52.899395	46.1772528	27.8653482	95.434829	54.531775	43.0040339	80.4068466	44.6053146	10.5801516	0	35.0497534	26.2209873	45.1643824
Spin1_uORF_1	NM_001283030	1	0.090399301	24	8	10.16673428	14.0511112	5.2899395	29.6853768	24.2698194	10.9068376	29.4471585	56.8763029	24.5142825	7.4342191	5.2900758	10.041598	7.2161257	10.9958979	14.727516
Ppip5k2_uORF_6	NM_173760	1	0.090399301	24	14	9.894126158	37.1350796	51.8414071	45.0777944	24.2698194	57.2608974	52.350504	152.594959	53.9314215	61.5978154	22.9236618	33.711079	45.3585044	34.6793703	17.6730192
Med8_uORF_4	NM_001290688	1	0.090399301	24	8	9.795258629	120.438096	115.3206811	207.7976376	111.4613928	117.2485042	123.2418115	156.7566397	65.6982771	109.3892239	61.717551	60.966845	74.2230072	86.2755066	116.8382936
St6galnac6_uORF_4	NR_110347	1	0.090399301	24	2	9.784219702	29.1058732	33.8556128	47.2767112	13.483233	32.7205128	15.268897	0	7.8445704	30.7989077	10.5801516	9.324341	25.7718775	28.7585022	70.6920768
Rbl2_uORF_1	NM_011250	1	0.090399301	24	8	9.76702237	15.054762	15.8698185	47.2767112	23.3709372	53.1708333	16.3595325	27.744538	34.3199955	9.5582817	1.7633586	14.34514	11.3396261	7.6125447	8.8365096
Rbl2_uORF_1	NM_001282001	1	0.090399301	24	8	9.76702237	15.054762	15.8698185	47.2767112	23.3709372	53.1708333	16.3595325	27.744538	34.3199955	9.5582817	1.7633586	14.34514	11.3396261	7.6125447	8.8365096
Rbl2_uORF_1	NM_001282000	1	0.090399301	24	8	9.76702237	15.054762	15.8698185	47.2767112	23.3709372	53.1708333	16.3595325	27.744538	34.3199955	9.5582817	1.7633586	14.34514	11.3396261	7.6125447	8.8365096
Oxsm_uORF_3	NM_027695	1	0.090399301	24	9	9.422599355	17.0620636	7.4059153	20.8897096	16.1798796	51.8074786	14.1782615	44.3912608	21.5725686	6.3721878	15.8702274	5.020799	8.2470008	6.7667064	18.6548536
Zhx3_uORF_2	NM_177263	1	0.090399301	24	10	9.361163937	0	0	7.6962088	22.472055	25.9037393	18.5408035	36.0678994	0.9805713	3.1860939	7.0534344	0	6.1852506	3.3833532	19.636688
Vps13d_uORF_1	NM_001276502	1	0.090399301	24	12	9.159742591	3.0109524	10.579879	17.5913344	5.3932932	23.1770299	33.8097005	33.2934456	23.5337112	20.1785947	3.5267172	6.455313	31.9571281	1.6916766	16.6911848
Vps13d_uORF_1	NM_001276465	1	0.090399301	24	12	9.159742591	3.0109524	10.579879	17.5913344	5.3932932	23.1770299	33.8097005	33.2934456	23.5337112	20.1785947	3.5267172	6.455313	31.9571281	1.6916766	16.6911848
0610030E20Rik_uORF_1	NM_026696	1	0.090399301	24	2	8.96588856	22.0803176	16.9278064	9.8951256	9.8877042	49.0807692	13.087626	0	0	4.2481252	1.7633586	18.648682	5.1543755	6.7667064	38.2915416
Kbtbd2_uORF_4	NM_145958	1	0.090399301	24	10	8.789963999	15.054762	13.7538427	21.989168	7.1910576	44.9907051	31.6284295	33.2934456	28.4365677	9.5582817	14.1068688	0	15.4631265	9.3042213	5.8910064
Adra1b_uORF_3	NM_001284380	1	0.090399301	24	10	8.769576555	33.1204764	20.1017701	46.1772528	30.5619948	38.1739316	37.081607	52.7146222	32.3588529	29.7368764	12.3435102	10.041598	25.7718775	15.2250894	4.909172
Adra1b_uORF_3	NM_001284381	1	0.090399301	24	10	8.769576555	33.1204764	20.1017701	46.1772528	30.5619948	38.1739316	37.081607	52.7146222	32.3588529	29.7368764	12.3435102	10.041598	25.7718775	15.2250894	4.909172
Wdr61_uORF_5	NM_001025376	1	0.090399301	24	11	8.435055049	24.0876192	20.1017701	35.1826688	19.7754084	129.5186965	76.344485	95.7186561	44.1257085	23.3646886	19.3969446	18.648682	26.8027526	11.8417362	8.8365096
Chm_uORF_1	NM_018818	1	0.090399301	24	10	8.388539762	11.0401588	10.579879	21.989168	27.8653482	36.8105769	22.9033455	16.6467228	13.7279982	16.9925008	10.5801516	0	17.5248767	9.3042213	4.909172
Wls_uORF_6	NR_037590	1	0.090399301	24	12	8.256780596	8.0292064	5.2899395	27.48646	4.494411	28.6304487	23.993981	24.9700842	16.6697121	23.3646886	12.3435102	11.476112	20.617502	3.3833532	15.7093504
Cant1_uORF_1	NM_001267591	1	0.090399301	24	8	8.238126907	19.0693652	35.9715886	31.8842936	18.8765262	73.6211538	23.993981	20.8084035	14.7085695	10.620313	12.3435102	1.434514	9.2778759	8.458383	0
Pum2_uORF_2	NR_027670	1	0.090399301	24	12	8.121626256	2.0073016	20.1017701	27.48646	8.988822	40.900641	38.1722425	105.4292444	29.417139	15.9304695	8.816793	17.931425	28.8645028	5.9208681	9.818344
Gfod2_uORF_4	NM_027469	1	0.090399301	24	0	8.053407069	34.1241272	28.5656733	18.6907928	26.966466	4.0900641	20.7220745	15.2594959	4.9028565	32.9229703	7.0534344	27.255766	23.7101273	8.458383	59.8918984
Nfil3_uORF_1	NM_017373	1	0.090399301	24	0	8.052257667	58.2117464	29.6236612	29.6853768	12.5843508	5.4534188	6.543813	0	15.6891408	11.6823443	14.1068688	17.931425	8.2470008	11.8417362	60.8737328
Tbc1d5_uORF_1	NM_028162	1	0.090399301	24	8	7.848560568	4.0146032	5.2899395	20.8897096	17.0787618	29.9938034	9.8157195	55.489076	8.8251417	5.3101565	3.5267172	0	11.3396261	9.3042213	3.9273376
Tbc1d5_uORF_1	NM_001285991	1	0.090399301	24	8	7.848560568	4.0146032	5.2899395	20.8897096	17.0787618	29.9938034	9.8157195	55.489076	8.8251417	5.3101565	3.5267172	0	11.3396261	9.3042213	3.9273376
Tbc1d5_uORF_1	NM_001285993	1	0.090399301	24	8	7.848560568	4.0146032	5.2899395	20.8897096	17.0787618	29.9938034	9.8157195	55.489076	8.8251417	5.3101565	3.5267172	0	11.3396261	9.3042213	3.9273376
Ube3a_uORF_1	NM_011668	1	0.090399301	24	11	7.808301443	15.054762	39.1455523	38.481044	33.2586414	114.5217948	42.5347845	104.0420175	38.2422807	47.7914085	17.633586	13.627883	31.9571281	8.458383	4.909172
Ube3a_uORF_1	NM_173010	1	0.090399301	24	11	7.808301443	15.054762	39.1455523	38.481044	33.2586414	114.5217948	42.5347845	104.0420175	38.2422807	47.7914085	17.633586	13.627883	31.9571281	8.458383	4.909172
Ube3a_uORF_1	NM_001033962	1	0.090399301	24	11	7.808301443	15.054762	39.1455523	38.481044	33.2586414	114.5217948	42.5347845	104.0420175	38.2422807	47.7914085	17.633586	13.627883	31.9571281	8.458383	4.909172
Btrc_uORF_5	NM_001286466	1	0.090399301	24	7	7.798305181	14.0511112	34.9136007	29.6853768	24.2698194	40.900641	26.175252	18.0339497	6.8639991	18.0545321	15.8702274	12.910626	11.3396261	19.4542809	21.6003568
Cant1_uORF_3	NM_029502	1	0.090399301	24	8	7.675925538	7.0255556	0	19.7902512	14.3821152	39.5372863	9.8157195	23.5828573	8.8251417	7.4342191	3.5267172	12.910626	2.0617502	10.9958979	8.8365096
C330006A16Rik_uORF_3	NM_001256522	1	0.090399301	24	7	7.598974961	17.0620636	0	17.5913344	17.0787618	54.534188	13.087626	27.744538	6.8639991	5.3101565	3.5267172	5.020799	12.3705012	12.6875745	9.818344
Mgat1_uORF_8	NM_001110148	1	0.090399301	24	10	7.412331616	26.0949208	4.2319516	7.6962088	18.8765262	23.1770299	28.356523	22.1956304	14.7085695	15.9304695	8.816793	0	11.3396261	12.6875745	13.7456816
Tnfrsf1a_uORF_2	NM_011609	1	0.090399301	24	7	7.327962994	21.0766668	31.739637	29.6853768	49.438521	31.3571581	26.175252	30.5189918	26.4754251	8.4962504	15.8702274	7.889827	16.4940016	27.9126639	9.818344
Gpbp1l1_uORF_1	NM_029868	1	0.090399301	24	8	7.262326478	20.073016	28.5656733	16.491876	24.2698194	70.8944444	23.993981	19.4211766	25.4948538	12.7443756	12.3435102	11.476112	8.2470008	5.0750298	12.7638472
Ift46_uORF_1	NM_023831	1	0.090399301	24	11	7.062027911	5.018254	0	28.5859184	11.6854686	20.4503205	15.268897	40.2295801	19.611426	12.7443756	8.816793	15.779654	3.0926253	4.2291915	18.6548536
Tor2a_uORF_5	NR_045485	1	0.090399301	24	10	6.783490666	70.255556	63.479274	35.1826688	51.2362854	125.4286324	73.0725785	51.3273953	75.5039901	64.7839093	40.5572478	30.842051	35.0497534	32.9876937	38.2915416
Adck4_uORF_1	NM_133770	1	0.090399301	24	10	6.756146635	17.0620636	10.579879	26.3870016	8.0899398	51.8074786	6.543813	63.8124374	27.4559964	7.4342191	7.0534344	0	2.0617502	5.0750298	0.9818344
Tbk1_uORF_1	NM_019786	1	0.090399301	24	10	6.530801037	5.018254	5.2899395	37.3815856	4.494411	39.5372863	13.087626	54.1018491	24.5142825	20.1785947	5.2900758	0	4.1235004	4.2291915	54.9827264
Pcdh12_uORF_2	NM_017378	1	0.090399301	24	9	6.527462079	8.0292064	0	10.994584	1.7977644	20.4503205	6.543813	52.7146222	5.8834278	6.3721878	1.7633586	0	0	4.2291915	9.818344
Sf3b3_uORF_1	NM_133953	1	0.090399301	24	8	6.435313337	17.0620636	30.6816491	21.989168	20.6742906	38.1739316	38.1722425	12.4850421	27.4559964	19.1165634	8.816793	13.627883	10.308751	19.4542809	0
Gpcpd1_uORF_4	NM_027096	1	0.090399301	24	14	6.325437924	11.0401588	13.7538427	7.6962088	2.6966466	24.5403846	29.4471585	112.3653789	56.8731354	8.4962504	10.5801516	5.738056	11.3396261	5.0750298	4.909172
Gpcpd1_uORF_5	NM_001291052	1	0.090399301	24	14	6.325437924	11.0401588	13.7538427	7.6962088	2.6966466	24.5403846	29.4471585	112.3653789	56.8731354	8.4962504	10.5801516	5.738056	11.3396261	5.0750298	4.909172
Gpcpd1_uORF_6	NM_001291050	1	0.090399301	24	14	6.325437924	11.0401588	13.7538427	7.6962088	2.6966466	24.5403846	29.4471585	112.3653789	56.8731354	8.4962504	10.5801516	5.738056	11.3396261	5.0750298	4.909172
Dcaf5_uORF_1	NM_177267	1	0.090399301	24	10	6.316634374	18.0657144	6.3479274	23.0886264	15.2809974	24.5403846	13.087626	40.2295801	8.8251417	25.4887512	14.1068688	0	3.0926253	8.458383	8.8365096
Dolpp1_uORF_5	NM_001290508	1	0.090399301	24	7	6.242192046	16.0584128	7.4059153	28.5859184	8.988822	59.9876068	18.5408035	26.3573111	5.8834278	7.4342191	1.7633586	0	8.2470008	10.9958979	29.455032
Mtmr2_uORF_6	NR_024025	1	0.090399301	24	11	6.145762197	5.018254	2.1159758	10.994584	1.7977644	24.5403846	10.906355	30.5189918	14.7085695	3.1860939	5.2900758	0	7.2161257	7.6125447	0.9818344
Dynlrb1_uORF_2	NM_001291108	1	0.090399301	24	11	6.006748822	5.018254	6.3479274	16.491876	9.8877042	27.267094	16.3595325	44.3912608	7.8445704	12.7443756	5.2900758	2.869028	12.3705012	2.5375149	4.909172
Dynlrb1_uORF_2	NR_111890	1	0.090399301	24	11	6.006748822	5.018254	6.3479274	16.491876	9.8877042	27.267094	16.3595325	44.3912608	7.8445704	12.7443756	5.2900758	2.869028	12.3705012	2.5375149	4.909172
Flna_uORF_3	NM_001290421	1	0.090399301	24	20	5.830487289	10.036508	11.6378669	0	2.6966466	0	1.0906355	5.5489076	0	9.5582817	8.816793	14.34514	2.0617502	7.6125447	0
Pcyt1a_uORF_1	NM_009981	1	0.090399301	24	10	5.756914809	20.073016	15.8698185	48.3761696	20.6742906	89.9814102	28.356523	45.7784877	18.6308547	27.6128138	22.9236618	7.889827	19.5866269	8.458383	33.3823696
Bbc3_uORF_1	NM_133234	1	0.090399301	24	6	5.626775553	11.0401588	25.3917096	45.0777944	18.8765262	32.7205128	8.725084	6.9361345	13.7279982	8.4962504	1.7633586	6.455313	10.308751	9.3042213	7.8546752
Wdr82_uORF_1	NM_029896	1	0.090399301	24	8	5.445560702	65.237302	41.2615281	38.481044	39.5508168	83.1646367	53.4411395	55.489076	57.8537067	39.2951581	37.0305306	26.538509	36.0806285	45.6752682	48.1098856
Lin7a_uORF_1	NM_001284329	1	0.090399301	24	7	5.305802284	41.1496828	40.2035402	59.3707536	41.3485812	74.9845085	26.175252	30.5189918	38.2422807	37.1710955	1.7633586	12.193369	14.4322514	18.6084426	21.6003568
Zfp664_uORF_1	NM_001081750	1	0.090399301	24	10	5.304874949	32.1168256	28.5656733	46.1772528	20.6742906	72.2577991	28.356523	36.0678994	26.4754251	39.2951581	14.1068688	0	7.2161257	12.6875745	8.8365096
Elf1_uORF_2	NM_001286411	1	0.090399301	24	10	4.893495639	14.0511112	13.7538427	8.7956672	20.6742906	31.3571581	20.7220745	77.6847064	10.7862843	23.3646886	17.633586	0	5.1543755	13.5334128	4.909172
Elf1_uORF_2	NM_001286412	1	0.090399301	24	10	4.893495639	14.0511112	13.7538427	8.7956672	20.6742906	31.3571581	20.7220745	77.6847064	10.7862843	23.3646886	17.633586	0	5.1543755	13.5334128	4.909172
Elf1_uORF_2	NM_007920	1	0.090399301	24	10	4.893495639	14.0511112	13.7538427	8.7956672	20.6742906	31.3571581	20.7220745	77.6847064	10.7862843	23.3646886	17.633586	0	5.1543755	13.5334128	4.909172
Chka_uORF_8	NR_073190	1	0.090399301	24	11	4.852460889	13.0474604	20.1017701	20.8897096	18.8765262	8.1801282	19.631439	0	2.9417139	11.6823443	22.9236618	27.255766	36.0806285	25.375149	49.09172
Tbc1d16_uORF_1	NM_172443	1	0.090399301	24	12	4.672555529	7.0255556	2.1159758	15.3924176	19.7754084	13.633547	4.362542	44.3912608	22.5531399	30.7989077	3.5267172	12.910626	5.1543755	2.5375149	7.8546752
4930556M19Rik_uORF_7	NR_045065	1	0.090399301	24	6	4.627174547	3.0109524	0	19.7902512	12.5843508	29.9938034	6.543813	0	9.805713	0	3.5267172	0	11.3396261	11.8417362	10.8001784
Fam120b_uORF_5	NR_033586	1	0.090399301	24	12	4.588379699	2.0073016	0	9.8951256	4.494411	0	10.906355	24.9700842	12.7474269	8.4962504	1.7633586	0	5.1543755	1.6916766	0
Slc30a6_uORF_1	NM_001252478	1	0.090399301	24	10	4.481643345	17.0620636	12.6958548	21.989168	16.1798796	27.267094	29.4471585	16.6467228	22.5531399	15.9304695	14.1068688	9.324341	16.4940016	5.0750298	28.4731976
Slc30a6_uORF_1	NM_144798	1	0.090399301	24	10	4.481643345	17.0620636	12.6958548	21.989168	16.1798796	27.267094	29.4471585	16.6467228	22.5531399	15.9304695	14.1068688	9.324341	16.4940016	5.0750298	28.4731976
Arsg_uORF_2	NM_028710	1	0.090399301	24	4	4.125541966	26.0949208	11.6378669	23.0886264	13.483233	0	16.3595325	0	12.7474269	10.620313	0	0	12.3705012	17.7626043	21.6003568
Bdnf_uORF_1	NM_001048142	1	0.090399301	24	12	4.100939175	4.0146032	0	4.3978336	2.6966466	20.4503205	16.3595325	27.744538	5.8834278	8.4962504	0	0	9.2778759	0.8458383	0
Fndc3b_uORF_1	NM_173182	1	0.090399301	24	14	4.047209313	32.1168256	30.6816491	35.1826688	18.8765262	61.3509615	75.2538495	40.2295801	33.3394242	65.8459406	28.2137376	32.276565	39.1732538	21.9917958	8.8365096
Map1lc3a_uORF_4	NR_046364	1	0.090399301	24	8	3.729187402	10.036508	12.6958548	12.0940424	9.8877042	14.9969017	16.3595325	6.9361345	15.6891408	7.4342191	5.2900758	0	7.2161257	10.1500596	16.6911848
Atf5_uORF_3	NM_030693	1	0.090399301	24	0	3.085184527	18.0657144	16.9278064	5.497292	2.6966466	19.0869658	1.0906355	0	5.8834278	4.2481252	3.5267172	7.889827	8.2470008	6.7667064	26.5095288
Eif2b4_uORF_1	NM_001127356	1	0.090399301	24	10	2.806113805	2.0073016	0	12.0940424	1.7977644	4.0900641	6.543813	23.5828573	1.9611426	13.8064069	1.7633586	0	0	0.8458383	6.8728408
Idh3g_uORF_1	NM_008323	1	0.090399301	24	0	2.797471899	5.018254	8.4639032	1.0994584	2.6966466	0	11.9969905	0	0	1.0620313	7.0534344	2.869028	7.2161257	5.9208681	17.6730192
Grk6_uORF_7	NM_001286066	1	0.090399301	24	12	2.704760371	0	0	0	2.6966466	10.9068376	11.9969905	31.9062187	0	2.1240626	1.7633586	0	2.0617502	1.6916766	0
Zfp810_uORF_4	NM_145612	1	0.090399301	24	6	2.613725111	3.0109524	0	8.7956672	2.6966466	13.633547	6.543813	0	2.9417139	1.0620313	0	0	2.0617502	1.6916766	9.818344
1810019D21Rik_uORF_4	NR_040346	1	0.090399301	24	0	2.518094222	5.018254	14.8118306	0	1.7977644	0	2.181271	0	0	0	1.7633586	7.17257	3.0926253	2.5375149	0
1810019D21Rik_uORF_5	NR_040345	1	0.090399301	24	0	2.518094222	5.018254	14.8118306	0	1.7977644	0	2.181271	0	0	0	1.7633586	7.17257	3.0926253	2.5375149	0
1810019D21Rik_uORF_5	NR_040344	1	0.090399301	24	0	2.518094222	5.018254	14.8118306	0	1.7977644	0	2.181271	0	0	0	1.7633586	7.17257	3.0926253	2.5375149	0
Tssc1_uORF_2	NM_201357	1	0.090399301	24	0	2.515026793	9.0328572	4.2319516	1.0994584	4.494411	5.4534188	2.181271	0	0	7.4342191	0	5.738056	13.4013763	6.7667064	19.636688
Rab10os_uORF_1	NR_015551	1	0.090399301	24	5	2.443842494	4.0146032	15.8698185	23.0886264	6.2921754	13.633547	2.181271	5.5489076	1.9611426	2.1240626	3.5267172	0	3.0926253	5.9208681	10.8001784
Smarcad1_uORF_1	NM_001253392	1	0.090399301	24	13	2.339204409	30.109524	30.6816491	41.7794192	22.472055	54.534188	79.6163915	84.6208409	32.3588529	30.7989077	31.7404548	20.800453	51.543755	18.6084426	24.54586
Inppl1_uORF_1	NM_010567	1	0.090399301	24	16	2.338308575	26.0949208	35.9715886	32.983752	17.0787618	24.5403846	27.2658875	33.2934456	34.3199955	67.9700032	31.7404548	33.711079	30.926253	17.7626043	12.7638472
Txlna_uORF_1	NM_001005506	1	0.090399301	24	14	2.042309505	2.0073016	0	2.1989168	2.6966466	0	2.181271	22.1956304	13.7279982	7.4342191	5.2900758	0	7.2161257	2.5375149	0
Veph1_uORF_1	NM_145820	1	0.090399301	24	10	2.000150172	0	0	3.2983752	1.7977644	6.8167735	6.543813	0	3.9222852	2.1240626	0	0	1.0308751	2.5375149	0
Ccng2_uORF_1	NM_007635	1	0.090399301	24	0	1.979802821	14.0511112	40.2035402	7.6962088	8.0899398	13.633547	4.362542	0	0	13.8064069	5.2900758	0	7.2161257	11.8417362	10.8001784
3110021N24Rik_uORF_2	NM_001254730	1	0.090399301	24	20	1.95657111	1.0036508	10.579879	0	0	0	6.543813	0	0	3.1860939	1.7633586	12.193369	14.4322514	0	0
Gm826_uORF_1	NM_001033411	1	0.090399301	24	22	1.528860179	2.0073016	2.1159758	4.3978336	2.6966466	0	0	0	1.9611426	11.6823443	1.7633586	6.455313	14.4322514	1.6916766	21.6003568
Cxcl16_uORF_1	NM_023158	1	0.090399301	24	2	1.479908308	3.0109524	6.3479274	3.2983752	2.6966466	0	1.0906355	0	0	1.0620313	0	0	1.0308751	7.6125447	0
Luzp1_uORF_1	NM_024452	1	0.090399301	24	4	1.457877548	5.018254	0	13.1935008	2.6966466	0	3.2719065	0	2.9417139	0	0	0	2.0617502	7.6125447	4.909172
Fam222a_uORF_1	NM_001004180	1	0.090399301	24	1	1.457877548	5.018254	10.579879	0	6.2921754	0	2.181271	0	0	3.1860939	0	0	2.0617502	4.2291915	11.7820128
Cflar_uORF_4	NR_110361	1	0.090399301	24	12	1.457877548	0	0	0	5.3932932	0	5.4531775	18.0339497	5.8834278	0	3.5267172	0	2.0617502	0	0
Rbbp8_uORF_20	NR_045526	1	0.090399301	24	14	1.179474971	6.0219048	25.3917096	10.994584	10.7865864	10.9068376	14.1782615	19.4211766	11.7668556	11.6823443	14.1068688	10.041598	13.4013763	5.9208681	0
Atp5sl_uORF_1	NM_025504	1	0.090399301	24	10	0.818609672	3.0109524	1.0579879	8.7956672	1.7977644	1.3633547	2.181271	58.2635298	12.7474269	6.3721878	1.7633586	0	0	1.6916766	0
Pnpla8_uORF_4	NM_026164	1	0.090399301	24	14	0.776701574	9.0328572	9.5218911	7.6962088	12.5843508	20.4503205	8.725084	16.6467228	14.7085695	10.620313	8.816793	16.496911	13.4013763	4.2291915	0
Lpar6_uORF_4	NM_175116	1	0.090399301	24	12	0.479961597	7.0255556	0	13.1935008	14.3821152	13.633547	15.268897	13.872269	17.6502834	11.6823443	5.2900758	9.324341	16.4940016	5.9208681	5.8910064
L3mbtl2_uORF_14	NR_110362	1	0.090399301	24	2	0.214313317	13.0474604	22.2177459	1.0994584	8.0899398	17.7236111	15.268897	0	4.9028565	12.7443756	10.5801516	17.931425	12.3705012	21.1459575	37.3097072
Arhgap1_uORF_13	NR_027372	1	0.090399301	24	12	0	22.0803176	3.1739637	40.6799608	35.0564058	65.4410256	31.6284295	55.489076	29.417139	22.3026573	22.9236618	31.559308	29.8953779	27.9126639	12.7638472
Dpp8_uORF_1	NM_028906	1	0.090399301	24	12	0	6.0219048	4.2319516	26.3870016	10.7865864	9.5434829	9.8157195	41.616807	33.3394242	4.2481252	7.0534344	13.627883	7.2161257	8.458383	6.8728408
Arhgap1_uORF_13	NR_027373	1	0.090399301	24	12	0	22.0803176	3.1739637	40.6799608	35.0564058	65.4410256	31.6284295	55.489076	29.417139	22.3026573	22.9236618	31.559308	29.8953779	27.9126639	12.7638472
Arhgap1_uORF_13	NR_027371	1	0.090399301	24	12	0	22.0803176	3.1739637	40.6799608	35.0564058	65.4410256	31.6284295	55.489076	29.417139	22.3026573	22.9236618	31.559308	29.8953779	27.9126639	12.7638472
Insig2_uORF_6	NM_178082	1	0.108202582	24	3	18.87971461	34.1241272	39.1455523	41.7794192	24.2698194	19.0869658	22.9033455	0	4.9028565	9.5582817	5.2900758	0	23.7101273	20.3001192	18.6548536
Ppp2r5c_uORF_1	NM_012023	1	0.108202582	24	10	17.40603128	4.0146032	0	31.8842936	9.8877042	28.6304487	35.9909715	86.0080678	18.6308547	13.8064069	14.1068688	0	26.8027526	6.7667064	56.9463952
Ppp2r5c_uORF_1	NM_001081457	1	0.108202582	24	10	17.40603128	4.0146032	0	31.8842936	9.8877042	28.6304487	35.9909715	86.0080678	18.6308547	13.8064069	14.1068688	0	26.8027526	6.7667064	56.9463952
Ppp2r5c_uORF_1	NM_001081458	1	0.108202582	24	10	17.40603128	4.0146032	0	31.8842936	9.8877042	28.6304487	35.9909715	86.0080678	18.6308547	13.8064069	14.1068688	0	26.8027526	6.7667064	56.9463952
1300002E11Rik_uORF_4	NR_037957	1	0.108202582	24	6	13.19510871	26.0949208	25.3917096	30.7848352	17.0787618	58.6242521	30.537794	0	15.6891408	7.4342191	19.3969446	0	14.4322514	15.2250894	23.5640256
Ube3b_uORF_3	NM_054093	1	0.108202582	24	8	12.7603439	13.0474604	0	34.0832104	20.6742906	62.7143162	4.362542	13.872269	21.5725686	2.1240626	3.5267172	19.365939	0	2.5375149	14.727516
Ubtd1_uORF_1	NM_145500	1	0.108202582	24	12	10.01022963	6.0219048	11.6378669	49.475628	8.0899398	32.7205128	16.3595325	26.3573111	43.1451372	19.1165634	8.816793	0	17.5248767	8.458383	0
Rnf4_uORF_2	NM_011278	1	0.108202582	24	8	9.684473593	31.1131748	0	7.6962088	19.7754084	43.6273504	18.5408035	54.1018491	5.8834278	7.4342191	7.0534344	1.434514	0	11.8417362	10.8001784
Lins_uORF_2	NR_034030	1	0.108202582	24	0	8.516259439	6.0219048	7.4059153	6.5967504	0	0	0	0	0	3.1860939	0	0	3.0926253	1.6916766	12.7638472
Lins_uORF_2	NM_152815	1	0.108202582	24	0	8.516259439	6.0219048	7.4059153	6.5967504	0	0	0	0	0	3.1860939	0	0	3.0926253	1.6916766	12.7638472
Lins_uORF_2	NM_001191001	1	0.108202582	24	0	8.516259439	6.0219048	7.4059153	6.5967504	0	0	0	0	0	3.1860939	0	0	3.0926253	1.6916766	12.7638472
Arpc4_uORF_4	NM_001170486	1	0.108202582	24	10	7.430885037	2.0073016	0	13.1935008	18.8765262	24.5403846	8.725084	48.5529415	6.8639991	12.7443756	8.816793	0	15.4631265	2.5375149	7.8546752
Mtmr2_uORF_1	NM_023858	1	0.108202582	24	10	7.427270732	8.0292064	7.4059153	36.2821272	15.2809974	70.8944444	1.0906355	13.872269	20.5919973	10.620313	5.2900758	0	3.0926253	0.8458383	0
Mtmr2_uORF_1	NR_024025	1	0.108202582	24	10	7.427270732	8.0292064	7.4059153	36.2821272	15.2809974	70.8944444	1.0906355	13.872269	20.5919973	10.620313	5.2900758	0	3.0926253	0.8458383	0
Zfp428_uORF_1	NR_110958	1	0.108202582	24	22	7.404417606	0	6.3479274	0	0	0	0	0	0	1.0620313	0	6.455313	4.1235004	1.6916766	0
Lats1_uORF_1	NM_010690	1	0.108202582	24	0	7.07962239	27.0985716	20.1017701	10.994584	0.8988822	0	2.181271	0	0	14.8684382	8.816793	12.193369	5.1543755	9.3042213	0
Zfp189_uORF_3	NM_145547	1	0.108202582	24	12	6.758725807	4.0146032	0	0	8.0899398	35.4472222	4.362542	38.8423532	16.6697121	9.5582817	1.7633586	0	8.2470008	2.5375149	1.9636688
Uhrf2_uORF_1	NM_144873	1	0.108202582	24	13	6.573433283	7.0255556	8.4639032	27.48646	11.6854686	24.5403846	10.906355	19.4211766	37.2617094	18.0545321	7.0534344	0	16.4940016	0.8458383	0
Lrrk1_uORF_3	NM_146191	1	0.108202582	24	9	6.520026356	13.0474604	0	5.497292	20.6742906	46.3540598	11.9969905	16.6467228	12.7474269	6.3721878	3.5267172	5.738056	0	7.6125447	0.9818344
Arsa_uORF_2	NM_009713	1	0.108202582	24	10	6.453371289	14.0511112	32.7976249	6.5967504	16.1798796	54.534188	15.268897	61.0379836	35.3005668	13.8064069	7.0534344	0	6.1852506	3.3833532	0
Tmpo_uORF_1	NM_001283048	1	0.108202582	24	12	6.379287499	9.0328572	0	9.8951256	13.483233	20.4503205	25.0846165	26.3573111	9.805713	18.0545321	14.1068688	0	12.3705012	12.6875745	19.636688
Tfe3_uORF_3	NM_001271490	1	0.108202582	24	4	6.267371941	9.0328572	30.6816491	30.7848352	9.8877042	25.9037393	4.362542	0	1.9611426	9.5582817	0	6.455313	8.2470008	5.9208681	20.6185224
Tfe3_uORF_3	NM_001271489	1	0.108202582	24	4	6.267371941	9.0328572	30.6816491	30.7848352	9.8877042	25.9037393	4.362542	0	1.9611426	9.5582817	0	6.455313	8.2470008	5.9208681	20.6185224
Esco1_uORF_7	NM_001081222	1	0.108202582	24	8	5.688713299	1.0036508	0	16.491876	3.5955288	38.1739316	5.4531775	45.7784877	7.8445704	1.0620313	0	0	7.2161257	2.5375149	12.7638472
C77080_uORF_1	NM_001285867	1	0.108202582	24	10	5.353687096	4.0146032	0	10.994584	7.1910576	44.9907051	6.543813	13.872269	5.8834278	19.1165634	1.7633586	0	3.0926253	7.6125447	0
Med8_uORF_2	NM_001290688	1	0.108202582	24	4	5.084845593	4.0146032	0	10.994584	3.5955288	0	0	0	1.9611426	0	0	0	3.0926253	3.3833532	18.6548536
Dnajc12_uORF_1	NM_001253685	1	0.108202582	24	2	4.956262114	21.0766668	29.6236612	28.5859184	8.988822	17.7236111	62.1662235	0	9.805713	15.9304695	8.816793	0	19.5866269	21.9917958	30.4368664
Ranbp3_uORF_6	NR_045519	1	0.108202582	24	1	4.691071898	17.0620636	15.8698185	7.6962088	0.8988822	8.1801282	5.4531775	0	4.9028565	1.0620313	0	0	15.4631265	8.458383	9.818344
Extl2_uORF_1	NM_001163514	1	0.108202582	24	22	4.35599443	5.018254	16.9278064	0	1.7977644	0	4.362542	0	0	8.4962504	1.7633586	10.041598	5.1543755	4.2291915	0
Zfml_uORF_2	NM_008717	1	0.108202582	24	20	4.251778274	19.0693652	6.3479274	3.2983752	6.2921754	4.0900641	1.0906355	15.2594959	0	7.4342191	7.0534344	11.476112	15.4631265	5.9208681	0
Zfml_uORF_2	NM_001166371	1	0.108202582	24	20	4.251778274	19.0693652	6.3479274	3.2983752	6.2921754	4.0900641	1.0906355	15.2594959	0	7.4342191	7.0534344	11.476112	15.4631265	5.9208681	0
Cyld_uORF_1	NM_001276279	1	0.108202582	24	10	4.013441711	12.0438096	21.159758	12.0940424	15.2809974	44.9907051	19.631439	69.361345	12.7474269	16.9925008	7.0534344	0	10.308751	5.0750298	0
Cyld_uORF_1	NM_001128170	1	0.108202582	24	10	4.013441711	12.0438096	21.159758	12.0940424	15.2809974	44.9907051	19.631439	69.361345	12.7474269	16.9925008	7.0534344	0	10.308751	5.0750298	0
Cyld_uORF_1	NM_001128171	1	0.108202582	24	10	4.013441711	12.0438096	21.159758	12.0940424	15.2809974	44.9907051	19.631439	69.361345	12.7474269	16.9925008	7.0534344	0	10.308751	5.0750298	0
Cyld_uORF_1	NM_173369	1	0.108202582	24	10	4.013441711	12.0438096	21.159758	12.0940424	15.2809974	44.9907051	19.631439	69.361345	12.7474269	16.9925008	7.0534344	0	10.308751	5.0750298	0
Zak_uORF_1	NM_001164791	1	0.108202582	24	10	3.992118906	7.0255556	16.9278064	12.0940424	18.8765262	81.801282	8.725084	62.4252105	9.805713	11.6823443	8.816793	0	2.0617502	1.6916766	0
Zak_uORF_1	NM_023057	1	0.108202582	24	10	3.992118906	7.0255556	16.9278064	12.0940424	18.8765262	81.801282	8.725084	62.4252105	9.805713	11.6823443	8.816793	0	2.0617502	1.6916766	0
Zak_uORF_1	NM_178084	1	0.108202582	24	10	3.992118906	7.0255556	16.9278064	12.0940424	18.8765262	81.801282	8.725084	62.4252105	9.805713	11.6823443	8.816793	0	2.0617502	1.6916766	0
Ints9_uORF_7	NM_001253731	1	0.108202582	24	12	3.987224808	3.0109524	0	2.1989168	0.8988822	6.8167735	7.6344485	31.9062187	15.6891408	2.1240626	3.5267172	0	5.1543755	1.6916766	10.8001784
Col27a1_uORF_1	NM_025685	1	0.108202582	24	18	3.978379822	11.0401588	17.9857943	0	0	8.1801282	0	47.1657146	1.9611426	13.8064069	8.816793	15.062397	7.2161257	0.8458383	0
Clip4_uORF_13	NR_073185	1	0.108202582	24	3	3.906094275	4.0146032	4.2319516	6.5967504	10.7865864	0	6.543813	0	0	1.0620313	0	6.455313	7.2161257	5.0750298	12.7638472
Pcgf3_uORF_2	NM_172716	1	0.108202582	24	10	3.641803428	10.036508	11.6378669	16.491876	3.5955288	42.2639957	9.8157195	22.1956304	14.7085695	9.5582817	12.3435102	0	3.0926253	10.1500596	0
Hnrnpf_uORF_1	NM_001166427	1	0.108202582	24	12	3.623096848	15.054762	0	18.6907928	18.8765262	23.1770299	7.6344485	77.6847064	18.6308547	20.1785947	3.5267172	0	9.2778759	2.5375149	4.909172
Rab26os_uORF_1	NR_045289	1	0.108202582	24	16	3.607643736	0	14.8118306	0	0	20.4503205	1.0906355	22.1956304	6.8639991	3.1860939	8.816793	6.455313	4.1235004	2.5375149	0
Mpv17l_uORF_4	NM_001289565	1	0.108202582	24	10	3.402648672	0	3.1739637	16.491876	3.5955288	13.633547	13.087626	6.9361345	0.9805713	2.1240626	5.2900758	0	4.1235004	0.8458383	0
Mpv17l_uORF_6	NM_001289567	1	0.108202582	24	10	3.402648672	0	3.1739637	16.491876	3.5955288	13.633547	13.087626	6.9361345	0.9805713	2.1240626	5.2900758	0	4.1235004	0.8458383	0
Fbxo34_uORF_4	NM_001146085	1	0.108202582	24	12	3.355963149	4.0146032	0	5.497292	1.7977644	32.7205128	6.543813	22.1956304	11.7668556	3.1860939	0	0	7.2161257	0	0
Brd3_uORF_3	NM_001113573	1	0.108202582	24	10	3.303720827	0	10.579879	8.7956672	4.494411	19.0869658	19.631439	1.3872269	18.6308547	18.0545321	5.2900758	0	4.1235004	8.458383	0
Brd3_uORF_3	NM_001113574	1	0.108202582	24	10	3.303720827	0	10.579879	8.7956672	4.494411	19.0869658	19.631439	1.3872269	18.6308547	18.0545321	5.2900758	0	4.1235004	8.458383	0
Fam120b_uORF_9	NR_033586	1	0.108202582	24	1	3.200673661	4.0146032	8.4639032	7.6962088	0	5.4534188	0	0	0	1.0620313	3.5267172	5.738056	2.0617502	2.5375149	11.7820128
Aktip_uORF_1	NM_010241	1	0.108202582	24	12	3.084783031	0	0	0	6.2921754	38.1739316	4.362542	15.2594959	22.5531399	4.2481252	0	14.34514	6.1852506	4.2291915	0
Scara5_uORF_1	NM_028903	1	0.108202582	24	11	3.061094495	5.018254	0	23.0886264	13.483233	8.1801282	15.268897	43.0040339	10.7862843	6.3721878	5.2900758	0	15.4631265	5.0750298	0
Scara5_uORF_1	NM_001168318	1	0.108202582	24	11	3.061094495	5.018254	0	23.0886264	13.483233	8.1801282	15.268897	43.0040339	10.7862843	6.3721878	5.2900758	0	15.4631265	5.0750298	0
D5Ertd579e_uORF_3	NM_001081232	1	0.108202582	24	16	3.047189699	2.0073016	1.0579879	0	1.7977644	0	2.181271	27.744538	11.7668556	3.1860939	10.5801516	12.910626	4.1235004	4.2291915	0
Gucy1a3_uORF_1	NM_021896	1	0.108202582	24	2	2.992441674	9.0328572	2.1159758	0	5.3932932	0	4.362542	0	0	0	3.5267172	0	0	9.3042213	5.8910064
Arhgef37_uORF_2	NM_177828	1	0.108202582	24	0	2.915755095	4.0146032	13.7538427	0	1.7977644	0	0	0	0	5.3101565	0	0	2.0617502	1.6916766	15.7093504
Gnb1l_uORF_8	NR_104347	1	0.108202582	24	0	2.877254121	2.0073016	11.6378669	0	0	0	1.0906355	0	0	0	0	0	2.0617502	1.6916766	4.909172
1810019D21Rik_uORF_2	NR_040346	1	0.108202582	24	14	2.633620055	1.0036508	0	0	0	8.1801282	4.362542	6.9361345	1.9611426	6.3721878	1.7633586	0	3.0926253	0.8458383	0
1810019D21Rik_uORF_3	NR_040344	1	0.108202582	24	14	2.633620055	1.0036508	0	0	0	8.1801282	4.362542	6.9361345	1.9611426	6.3721878	1.7633586	0	3.0926253	0.8458383	0
Plekhg5_uORF_10	NR_104381	1	0.108202582	24	14	2.473012771	1.0036508	3.1739637	4.3978336	0	27.267094	6.543813	65.1996643	0	6.3721878	5.2900758	5.020799	1.0308751	0.8458383	0
Tjap1_uORF_3	NM_028751	1	0.108202582	24	10	2.313587274	0	0	9.8951256	4.494411	9.5434829	3.2719065	0	5.8834278	0	3.5267172	0	0	1.6916766	0
Sipa1l1_uORF_4	NM_001167983	1	0.108202582	24	6	2.022180932	2.0073016	2.1159758	3.2983752	1.7977644	6.8167735	3.2719065	0	0	1.0620313	0	0	0	1.6916766	0
Sipa1l1_uORF_1	NM_172579	1	0.108202582	24	6	2.022180932	2.0073016	2.1159758	3.2983752	1.7977644	6.8167735	3.2719065	0	0	1.0620313	0	0	0	1.6916766	0
Cobl_uORF_2	NM_001282993	1	0.108202582	24	14	2.018078582	4.0146032	0	0	0	6.8167735	1.0906355	19.4211766	4.9028565	1.0620313	1.7633586	0	3.0926253	0	0
Cobl_uORF_2	NM_172496	1	0.108202582	24	14	2.018078582	4.0146032	0	0	0	6.8167735	1.0906355	19.4211766	4.9028565	1.0620313	1.7633586	0	3.0926253	0	0
Zfp710_uORF_1	NM_001145999	1	0.108202582	24	0	1.997852358	3.0109524	8.4639032	6.5967504	2.6966466	0	0	0	0	1.0620313	1.7633586	0	3.0926253	4.2291915	0
Zfp710_uORF_1	NM_001146000	1	0.108202582	24	0	1.997852358	3.0109524	8.4639032	6.5967504	2.6966466	0	0	0	0	1.0620313	1.7633586	0	3.0926253	4.2291915	0
Zfp710_uORF_1	NM_175433	1	0.108202582	24	0	1.997852358	3.0109524	8.4639032	6.5967504	2.6966466	0	0	0	0	1.0620313	1.7633586	0	3.0926253	4.2291915	0
Mdfic_uORF_3	NM_175088	1	0.108202582	24	8	1.949757005	4.0146032	10.579879	6.5967504	6.2921754	10.9068376	8.725084	0	5.8834278	4.2481252	1.7633586	0	1.0308751	3.3833532	0
Slc30a5_uORF_1	NM_022885	1	0.108202582	24	10	1.920746182	4.0146032	0	5.497292	15.2809974	19.0869658	6.543813	37.4551263	4.9028565	5.3101565	10.5801516	0	14.4322514	2.5375149	0.9818344
Eya3_uORF_4	NM_211357	1	0.108202582	24	14	1.784077361	1.0036508	0	0	5.3932932	1.3633547	9.8157195	48.5529415	8.8251417	3.1860939	3.5267172	3.586285	6.1852506	3.3833532	0
Gltpd1_uORF_1	NM_024472	1	0.108202582	24	12	1.622047024	0	0	0	13.483233	13.633547	10.906355	33.2934456	9.805713	14.8684382	3.5267172	12.910626	11.3396261	5.9208681	0
Ssbp1_uORF_2	NM_001286664	1	0.108202582	24	12	1.542391516	0	0	6.5967504	3.5955288	8.1801282	2.181271	0	19.611426	1.0620313	5.2900758	0	2.0617502	0.8458383	0
Ssbp1_uORF_2	NM_001286663	1	0.108202582	24	12	1.542391516	0	0	6.5967504	3.5955288	8.1801282	2.181271	0	19.611426	1.0620313	5.2900758	0	2.0617502	0.8458383	0
Gm4890_uORF_1	NR_045823	1	0.108202582	24	6	1.501939068	3.0109524	0	4.3978336	3.5955288	9.5434829	3.2719065	0	0	2.1240626	0	0	0	0.8458383	0
Gm4890_uORF_1	NR_045822	1	0.108202582	24	6	1.501939068	3.0109524	0	4.3978336	3.5955288	9.5434829	3.2719065	0	0	2.1240626	0	0	0	0.8458383	0
Mx2_uORF_12	NR_003508	1	0.108202582	24	10	1.44433815	0	0	0	2.6966466	4.0900641	1.0906355	2.7744538	0.9805713	1.0620313	3.5267172	0	0	1.6916766	0
Sash3_uORF_1	NM_028773	1	0.108202582	24	8	1.246882824	7.0255556	0	8.7956672	6.2921754	16.3602564	10.906355	0	0	0	1.7633586	0	0	3.3833532	0
Lrpprc_uORF_1	NM_028233	1	0.108202582	24	8	1.063540713	4.0146032	3.1739637	13.1935008	2.6966466	16.3602564	6.543813	0	11.7668556	3.1860939	1.7633586	0	3.0926253	6.7667064	10.8001784
Nrarp_uORF_1	NM_025980	1	0.108202582	24	3	0.771195758	2.0073016	9.5218911	4.3978336	2.6966466	0	1.0906355	0	0	0	1.7633586	0	0	0.8458383	23.5640256
Fryl_uORF_1	NM_028194	1	0.108202582	24	14	0.750969534	0	0	0	0	0	1.0906355	5.5489076	2.9417139	1.0620313	1.7633586	0	2.0617502	0.8458383	0
Cwc27_uORF_1	NM_026072	1	0.108202582	24	7	0.693368616	14.0511112	0	4.3978336	7.1910576	8.1801282	3.2719065	0	0.9805713	0	0	0	0	0.8458383	0
Atf5_uORF_1	NM_030693	1	0.126005864	24	4	759.9133318	2142.794458	3487.128118	3266.490906	1974.844193	3126.172327	1401.466618	1274.861521	900.1644534	1349.841782	807.6182388	1050.781505	1512.293772	1507.283851	1203.728974
Csde1_uORF_3	NM_144901	1	0.126005864	24	12	695.4178691	2928.653034	2874.553124	3253.297406	2329.902662	5784.713992	4165.136975	7088.729459	3572.221246	3533.378135	2787.869947	1813.225696	3823.515746	2118.824942	3454.093419
Cfi_uORF_2	NM_007686	1	0.126005864	24	10	683.1007798	1228.468579	1899.088281	2194.518966	1418.436112	3811.939741	3580.556347	3502.747923	1713.058061	3062.898269	911.6563962	915.937189	2139.065833	1240.844786	1181.146783
Igfbp4_uORF_1	NM_010517	1	0.126005864	24	10	681.6635586	1384.034453	2166.759219	2061.4845	1346.525536	3656.517305	1449.45458	3265.532123	2244.527706	1892.539777	463.7633118	729.450369	1053.554352	457.5985203	1335.294784
Csde1_uORF_3	NM_001161854	1	0.126005864	24	12	669.4001173	2913.598272	2861.85727	3229.109321	2298.441785	5723.363031	4124.783461	7042.950971	3558.493248	3493.020946	2768.473002	1813.225696	3801.867369	2098.524822	3399.110693
Eif5_uORF_2	NM_173363	1	0.126005864	24	9	315.2340582	719.6176236	992.3926502	1165.425904	746.9711082	1961.867413	1404.738524	1954.602702	1048.23072	882.5480103	708.8701572	397.360378	1063.863103	614.0786058	957.28854
Cyp2u1_uORF_1	NM_027816	1	0.126005864	24	8	255.1795151	610.2196864	613.632982	791.610048	504.2729142	1807.808332	515.8705915	803.2043751	585.4010661	398.2617375	153.4121982	342.131589	329.880032	295.1975667	432.9889704
Mat1a_uORF_1	NM_133653	1	0.126005864	24	12	249.2543752	430.5661932	904.5796545	1004.904978	587.8689588	1449.246046	690.3722715	1709.063541	940.3678767	1312.670687	617.17551	421.747116	933.9728406	406.002384	767.7945008
Dynlrb1_uORF_5	NR_111890	1	0.126005864	24	10	233.8901792	597.172226	606.2270667	927.9428896	582.4756656	989.7955122	1116.810752	1183.304546	673.6524831	774.2208177	440.83965	409.553747	726.7669455	619.9994739	562.5911112
Dynlrb1_uORF_2	NR_111891	1	0.126005864	24	10	233.8901792	597.172226	606.2270667	927.9428896	582.4756656	989.7955122	1116.810752	1183.304546	673.6524831	774.2208177	440.83965	409.553747	726.7669455	619.9994739	562.5911112
Ythdf3_uORF_3	NR_027375	1	0.126005864	24	12	182.8945248	1107.026832	984.9867349	1163.226987	741.577815	2359.966986	1438.548225	2510.880689	1129.618138	1243.638652	1050.961726	550.136119	1154.580112	832.3048872	970.0523872
Eif5_uORF_2	NM_178041	1	0.126005864	24	9	162.6708514	407.4822248	498.3123009	704.7528344	396.4070502	1026.606089	754.719766	728.2941225	532.4502159	490.6584606	393.2289678	266.102347	551.5181785	424.6108266	421.2069576
Gas5_uORF_12	NR_002840	1	0.126005864	24	12	136.7578232	80.292064	113.2047053	204.4992624	244.4959584	452.6337604	376.2692475	761.5875681	298.0936752	212.40626	359.7251544	153.492998	542.2403026	81.2004768	556.7001048
Ctss_uORF_3	NM_021281	1	0.126005864	24	8	135.3471345	653.3766708	653.8365222	677.2663744	542.9248488	1072.960149	967.3936885	1470.460514	427.5290868	472.6039285	500.7938424	266.102347	504.0979239	477.0528012	685.3204112
Dpp3_uORF_1	NM_133803	1	0.126005864	24	8	135.057969	541.971432	685.5761592	761.9246712	521.351676	1244.742841	753.6291305	1242.955302	488.3245074	570.3108081	416.1526296	213.742586	505.128799	467.7485799	432.007136
Ctss_uORF_3	NM_001267695	1	0.126005864	24	8	134.6181958	653.3766708	653.8365222	677.2663744	542.9248488	1072.960149	967.3936885	1470.460514	427.5290868	472.6039285	500.7938424	266.102347	505.128799	477.0528012	685.3204112
C6_uORF_1	NM_016704	1	0.126005864	24	10	126.5295839	388.4128596	361.8318618	410.0979832	538.4304378	801.6525636	1014.291015	1165.270596	667.7690553	337.7259534	227.4732594	516.42504	407.1956645	267.2849028	407.461276
Sec24a_uORF_1	NM_001290785	1	0.126005864	24	10	120.1410977	70.255556	121.6686085	253.9748904	83.5960446	422.639957	176.682951	374.551263	244.1622537	298.4307953	58.1908338	40.883649	115.4580112	69.3587406	115.8564592
Sec24a_uORF_1	NM_175255	1	0.126005864	24	10	120.1410977	70.255556	121.6686085	253.9748904	83.5960446	422.639957	176.682951	374.551263	244.1622537	298.4307953	58.1908338	40.883649	115.4580112	69.3587406	115.8564592
Efna1_uORF_1	NM_001162425	1	0.126005864	24	5	99.58396649	351.27778	332.2082006	381.5120648	299.3277726	298.5746793	369.7254345	228.8924385	214.7451147	214.5303226	151.6488396	180.031507	366.9915356	332.4144519	329.8963584
Tmem167_uORF_1	NM_025335	1	0.126005864	24	14	81.27664609	200.73016	313.1644184	418.8936504	265.170249	400.8262818	384.9943315	481.3677343	298.0936752	434.3708017	204.5495976	182.183278	357.7136597	180.1635579	200.2942176
Mrpl51_uORF_1	NM_025595	1	0.126005864	24	10	74.58916023	93.3395244	193.6117857	131.935008	146.5177986	343.5653844	222.489642	484.1421881	254.948538	230.4607921	75.8244198	43.03542	178.3413923	48.2127831	182.6211984
Galt_uORF_3	NM_016658	1	0.126005864	24	8	68.24715104	184.6717472	177.7419672	224.2895136	123.1468614	305.3914528	151.5983345	321.8366408	147.085695	109.3892239	52.900758	53.794275	92.778759	95.5797279	178.6938608
Ccpg1_uORF_3	NM_001286546	1	0.126005864	24	13	66.27628082	168.6133344	266.6129508	237.4830144	212.1361992	708.944444	326.1000145	575.6991635	262.7931084	305.8650144	167.519067	173.576194	305.1390296	150.5592174	159.0571728
Mup10_uORF_1	NM_001122647	1	0.126005864	24	10	64.79875829	245.894446	168.2200761	337.5337288	196.8552018	699.4009611	313.0123885	649.2221892	303.977103	134.8779751	287.4274518	304.116968	132.9828879	308.7309795	119.7837968
Dgat2_uORF_1	NM_026384	1	0.126005864	24	10	61.70477806	119.4344452	225.3514227	206.6981792	157.304385	621.6897432	172.320409	461.9465577	295.1519613	251.7014181	112.8549504	66.704901	174.2178919	71.8962555	141.3841536
Pafah2_uORF_1	NM_001285872	1	0.126005864	24	6	61.02647521	156.5695248	161.8721487	266.0689328	88.9893378	231.770299	158.1421475	98.4931099	69.6205623	125.3196934	40.5572478	81.050041	103.08751	126.0299067	127.638472
Hsd3b3_uORF_1	NM_001161742	1	0.126005864	24	8	59.62663253	109.3979372	46.5514676	173.7144272	80.899398	163.602564	130.87626	234.4413461	69.6205623	73.2801597	22.9236618	24.386738	82.470008	114.1881705	66.7647392
Hsd3b3_uORF_1	NM_001161744	1	0.126005864	24	8	59.62663253	109.3979372	46.5514676	173.7144272	80.899398	163.602564	130.87626	234.4413461	69.6205623	73.2801597	22.9236618	24.386738	82.470008	114.1881705	66.7647392
Srd5a1_uORF_2	NM_175283	1	0.126005864	24	9	58.71430066	180.657144	254.9750839	317.7434776	275.0579532	527.6182689	255.208707	320.4494139	282.4045344	234.7089173	112.8549504	158.513797	265.9657758	162.4009536	182.6211984
Tmem176b_uORF_1	NM_001164209	1	0.126005864	24	10	57.88134796	95.346826	68.7692135	150.6258008	78.2027514	234.4970084	213.764558	244.1519344	85.3097031	147.6223507	67.0076268	65.987644	129.8902626	78.6629619	138.4386504
Tmem176b_uORF_1	NM_001286651	1	0.126005864	24	10	57.88134796	95.346826	68.7692135	150.6258008	78.2027514	234.4970084	213.764558	244.1519344	85.3097031	147.6223507	67.0076268	65.987644	129.8902626	78.6629619	138.4386504
Cpn1_uORF_1	NM_030703	1	0.126005864	24	6	56.53738511	196.7155568	175.6259914	208.897096	121.349097	283.5777776	136.3294375	173.4033625	99.0377013	94.5207857	42.3206064	83.201812	104.1183851	107.4214641	73.63758
Nbr1_uORF_3	NM_008676	1	0.126005864	24	8	53.88604637	182.6644456	239.1052654	273.7651416	154.6077384	347.6554485	178.864222	195.5989929	258.8708232	196.4757905	88.16793	77.463756	117.5197614	131.9507748	122.7293
Nbr1_uORF_3	NM_001252222	1	0.126005864	24	8	53.88604637	182.6644456	239.1052654	273.7651416	154.6077384	347.6554485	178.864222	195.5989929	258.8708232	196.4757905	88.16793	77.463756	117.5197614	131.9507748	122.7293
Nbr1_uORF_3	NM_001252223	1	0.126005864	24	8	53.88604637	182.6644456	239.1052654	273.7651416	154.6077384	347.6554485	178.864222	195.5989929	258.8708232	196.4757905	88.16793	77.463756	117.5197614	131.9507748	122.7293
1810058I24Rik_uORF_5	NR_027875	1	0.126005864	24	12	53.39842278	57.2080956	56.0733587	149.5263424	52.1351676	237.2237178	177.7735865	287.1559683	89.2319883	116.823443	95.2213644	64.55313	102.0566349	24.5293107	116.8382936
1810058I24Rik_uORF_2	NR_015608	1	0.126005864	24	12	53.39842278	57.2080956	56.0733587	149.5263424	52.1351676	237.2237178	177.7735865	287.1559683	89.2319883	116.823443	95.2213644	64.55313	102.0566349	24.5293107	116.8382936
Atl2_uORF_4	NM_178050	1	0.126005864	24	14	51.30861627	329.1974624	321.6283216	339.7326456	203.1473772	718.4879269	234.4866325	754.6514336	394.1896626	560.7525264	327.9846996	110.457578	385.5472874	162.4009536	315.1688424
Atl2_uORF_4	NM_001286647	1	0.126005864	24	14	51.30861627	329.1974624	321.6283216	339.7326456	203.1473772	718.4879269	234.4866325	754.6514336	394.1896626	560.7525264	327.9846996	110.457578	385.5472874	162.4009536	315.1688424
Rbp4_uORF_2	NM_001159487	1	0.126005864	24	12	50.94160855	101.3687308	60.3053103	102.2496312	113.2591572	317.6616451	173.4110445	213.6329426	154.9302654	236.8329799	49.3740408	68.856672	184.5266429	34.6793703	102.1107776
Stard7_uORF_1	NM_139308	1	0.126005864	24	10	49.89418895	108.3942864	49.7254313	122.0398824	68.3150472	143.1522435	65.43813	325.9983215	127.474269	70.0940658	19.3969446	16.496911	48.4511297	38.0627235	69.7102424
Rnf14_uORF_3	NM_001164622	1	0.126005864	24	10	45.53258519	104.3796832	67.7112256	138.5317584	92.5848666	328.5684827	140.6919795	312.1260525	98.05713	110.4512552	72.2977026	62.401359	119.5815116	80.3546385	104.0744464
Lonp2_uORF_1	NM_001168591	1	0.126005864	24	8	45.0581258	171.6242868	215.8295316	266.0689328	214.8328458	421.2766023	166.8672315	314.9005063	187.2891183	153.9945385	98.7480816	40.166392	202.0515196	159.0176004	224.8400776
Ddc_uORF_1	NM_001190448	1	0.126005864	24	2	44.73932119	556.0225432	385.1075956	369.4180224	341.575236	237.2237178	430.8010225	321.8366408	180.4251192	352.5943916	165.7557084	210.156301	587.598807	450.8318139	421.2069576
Exosc5_uORF_1	NR_104358	1	0.126005864	24	10	44.54178667	242.8834936	281.4247814	350.7272296	246.2937228	609.4195509	295.5622205	453.6231963	301.0353891	328.1676717	172.8091428	139.865115	291.7376533	160.709277	271.9681288
C1ra_uORF_2	NM_023143	1	0.126005864	24	10	43.91076995	172.6279376	303.6425273	218.7922216	135.7312122	389.9194442	297.7434915	369.0023554	205.919973	178.4212584	104.0381574	53.077018	156.6930152	104.0381109	144.3296568
Mettl20_uORF_1	NM_001252095	1	0.126005864	24	12	42.47692513	84.3066672	90.9869594	71.464796	119.5513326	95.434829	183.226764	356.5173133	203.9588304	144.4362568	130.4885364	98.981466	244.3173987	93.8880513	172.8028544
Nudt4_uORF_1	NM_027722	1	0.126005864	24	8	41.53150349	141.5147628	220.0614832	282.5608088	149.2144452	308.1181622	196.31439	184.5011777	151.9885515	163.5528202	52.900758	82.484555	125.7667622	80.3546385	85.4195928
Gorasp2_uORF_9	NR_027343	1	0.126005864	24	10	37.83077954	186.6790488	282.4827693	266.0689328	213.9339636	699.4009611	280.2933235	521.5973144	240.2399685	357.9045481	156.9389154	126.954489	226.792522	129.4132599	206.185224
Slc38a3_uORF_2	NM_001199218	1	0.126005864	24	12	37.82714741	23.0839684	35.9715886	10.994584	11.6854686	87.2547008	66.5287655	215.0201695	85.3097031	45.6673459	24.6870204	0	40.2041289	16.0709277	43.2007136
Dcaf11_uORF_18	NR_037572	1	0.126005864	24	6	37.82551117	230.839684	208.4236163	330.9369784	203.1473772	362.6523502	186.4986705	169.2416818	154.9302654	187.9795401	112.8549504	115.478377	180.4031425	174.2426898	207.1670584
Mettl20_uORF_1	NM_001252097	1	0.126005864	24	14	37.02666556	40.146032	64.5372619	51.6745448	90.7871022	10.9068376	70.8913075	112.3653789	139.2411246	130.6298499	104.0381574	39.449135	119.5815116	60.9003576	37.3097072
Gpcpd1_uORF_2	NM_001291050	1	0.126005864	24	12	32.8722936	63.2300004	66.6532377	29.6853768	39.5508168	282.2144229	94.8852885	276.0581531	228.4731129	59.4737528	65.2442682	11.476112	40.2041289	26.2209873	16.6911848
Hp1bp3_uORF_1	NM_001122897	1	0.126005864	24	8	32.85450751	17.0620636	27.5076854	42.8788776	93.4837488	141.7888888	78.525756	201.1479005	36.2811381	39.2951581	15.8702274	18.648682	68.0377566	29.6043405	51.0553888
Rwdd1_uORF_1	NM_025614	1	0.126005864	24	10	29.80333114	30.109524	37.0295765	82.45938	45.8429922	72.2577991	46.8973265	117.9142865	92.1737022	52.0395337	19.3969446	20.083196	34.0188783	53.2878129	25.5276944
Gpbp1l1_uORF_6	NM_029868	1	0.126005864	24	10	29.76939525	79.2884132	114.2626932	144.0290504	103.371453	224.9535255	151.5983345	215.0201695	118.6491273	134.8779751	67.0076268	5.738056	152.5695148	53.2878129	94.2561024
Cfdp1_uORF_1	NM_011801	1	0.126005864	24	11	27.94265209	50.18254	63.479274	107.7469232	63.8206362	199.0497862	74.163214	106.8164713	147.085695	91.3346918	14.1068688	48.056219	75.2538823	36.3710469	63.819236
Psmb8_uORF_2	NM_010724	1	0.126005864	24	10	27.57285606	124.4526992	159.7561729	202.3003456	119.5513326	252.2206195	147.2357925	227.5052116	121.5908412	164.6148515	98.7480816	61.684102	108.2418855	81.2004768	107.0199496
Abca6_uORF_2	NM_147218	1	0.126005864	24	8	26.87562742	72.2628576	60.3053103	145.1285088	57.5284608	130.8820512	91.613382	104.0420175	55.8925641	75.4042223	24.6870204	19.365939	53.6055052	69.3587406	43.2007136
Abca6_uORF_2	NM_001166556	1	0.126005864	24	8	26.87562742	72.2628576	60.3053103	145.1285088	57.5284608	130.8820512	91.613382	104.0420175	55.8925641	75.4042223	24.6870204	19.365939	53.6055052	69.3587406	43.2007136
Abca6_uORF_2	NM_001166557	1	0.126005864	24	8	26.87562742	72.2628576	60.3053103	145.1285088	57.5284608	130.8820512	91.613382	104.0420175	55.8925641	75.4042223	24.6870204	19.365939	53.6055052	69.3587406	43.2007136
Psmd14_uORF_1	NM_021526	1	0.126005864	24	8	26.44448427	76.2774608	74.059153	94.5534224	96.1803954	103.6149572	61.075588	133.1737824	68.639991	54.1635963	51.1373994	17.931425	61.852506	37.2168852	94.2561024
Furin_uORF_2	NM_001081454	1	0.126005864	24	10	26.33896597	27.0985716	63.479274	46.1772528	26.966466	118.6118589	64.3474945	48.5529415	82.3679892	52.0395337	8.816793	2.151771	10.308751	7.6125447	57.9282296
Krcc1_uORF_6	NM_145568	1	0.126005864	24	10	25.41725526	19.0693652	45.4934797	69.2658792	23.3709372	55.8975427	70.8913075	99.8803368	33.3394242	31.860939	12.3435102	6.455313	34.0188783	20.3001192	6.8728408
Dym_uORF_1	NM_027727	1	0.126005864	24	10	24.82640192	18.0657144	46.5514676	67.0669624	23.3709372	77.7112179	55.6224105	80.4591602	41.1839946	49.9154711	5.2900758	10.758855	31.9571281	23.6834724	35.3460384
Mkks_uORF_4	NM_001286983	1	0.126005864	24	12	24.28576307	209.7630172	187.2638583	209.9965544	175.282029	433.5467946	245.3929875	538.2440372	221.6091138	216.6543852	181.6259358	82.484555	232.9777726	115.8798471	190.4758736
Mkks_uORF_8	NM_001141946	1	0.126005864	24	12	24.28576307	209.7630172	187.2638583	209.9965544	175.282029	433.5467946	245.3929875	538.2440372	221.6091138	216.6543852	181.6259358	82.484555	232.9777726	115.8798471	190.4758736
Mkks_uORF_8	NM_001286981	1	0.126005864	24	12	24.28576307	209.7630172	187.2638583	209.9965544	175.282029	433.5467946	245.3929875	538.2440372	221.6091138	216.6543852	181.6259358	82.484555	232.9777726	115.8798471	190.4758736
Mkks_uORF_8	NM_021527	1	0.126005864	24	12	24.28576307	209.7630172	187.2638583	209.9965544	175.282029	433.5467946	245.3929875	538.2440372	221.6091138	216.6543852	181.6259358	82.484555	232.9777726	115.8798471	190.4758736
Elmod3_uORF_4	NM_001253692	1	0.126005864	24	10	23.85801091	15.054762	27.5076854	39.5805024	58.427343	87.2547008	33.8097005	80.4591602	66.6788484	43.5432833	24.6870204	7.17257	47.4202546	26.2209873	47.1280512
Fbxw8_uORF_1	NM_172721	1	0.126005864	24	8	23.47319583	92.3358736	71.9431772	127.5371744	84.4949268	178.5994657	105.7916435	142.8843707	61.7759919	71.1560971	56.4274752	33.711079	76.2847574	64.2837108	142.365988
Asb8_uORF_1	NM_001170711	1	0.126005864	24	10	22.96870293	83.3030164	93.1029352	115.443132	67.416165	199.0497862	146.145157	323.2238677	107.862843	115.7614117	51.1373994	42.318163	101.0257598	52.4419746	111.9291216
Fam198a_uORF_1	NM_177743	1	0.126005864	24	2	22.56417457	43.1569844	71.9431772	54.97292	22.472055	65.4410256	19.631439	0	4.9028565	6.3721878	5.2900758	12.910626	50.5128799	14.3792511	23.5640256
Lcp1_uORF_3	NM_001247984	1	0.126005864	24	11	22.36717084	23.0839684	96.2768989	29.6853768	38.6519346	76.3478632	69.800672	62.4252105	85.3097031	58.4117215	31.7404548	0	41.235004	27.0668256	27.4913632
Mtfr1l_uORF_1	NM_001256112	1	0.126005864	24	6	22.33453938	30.109524	42.319516	70.3653376	50.3374032	194.9597221	32.719065	26.3573111	13.7279982	44.6053146	8.816793	15.779654	15.4631265	15.2250894	26.5095288
Mtfr1l_uORF_1	NM_029759	1	0.126005864	24	6	22.33453938	30.109524	42.319516	70.3653376	50.3374032	194.9597221	32.719065	26.3573111	13.7279982	44.6053146	8.816793	15.779654	15.4631265	15.2250894	26.5095288
Abcg8_uORF_7	NR_104382	1	0.126005864	24	10	21.84356636	24.0876192	40.2035402	177.0128024	44.0452278	216.7733973	105.7916435	264.9603379	27.4559964	43.5432833	51.1373994	0	53.6055052	38.9085618	18.6548536
Arpc4_uORF_3	NM_001170486	1	0.126005864	24	12	21.52252192	12.0438096	6.3479274	24.1880848	37.7530524	77.7112179	65.43813	123.4631941	22.5531399	42.481252	26.450379	5.738056	61.852506	20.3001192	49.09172
Rcn2_uORF_1	NM_001278274	1	0.126005864	24	8	21.06722768	43.1569844	62.4212861	82.45938	42.2474634	72.2577991	57.8036815	63.8124374	79.4262753	39.2951581	17.633586	31.559308	34.0188783	27.9126639	73.63758
Atg13_uORF_3	NM_145528	1	0.126005864	24	6	20.12750341	42.1533336	55.0153708	90.1555888	42.2474634	39.5372863	47.987962	18.0339497	43.1451372	26.5507825	7.0534344	8.607084	22.6792522	27.9126639	16.6911848
Bsdc1_uORF_1	NM_133889	1	0.126005864	24	13	19.28757284	55.200794	71.9431772	52.7740032	64.7195184	151.3323717	92.7040175	199.7606736	82.3679892	81.7764101	54.6641166	36.580107	75.2538823	54.9794895	42.2188792
Snrk_uORF_1	NM_001164572	1	0.126005864	24	10	19.28391024	44.1606352	31.739637	65.967504	45.8429922	114.5217948	62.1662235	67.9741181	46.0868511	32.9229703	45.8473236	2.869028	48.4511297	28.7585022	97.2016056
2610002J02Rik_uORF_6	NR_033802	1	0.126005864	24	9	18.17847593	86.3139688	93.1029352	169.3165936	103.371453	141.7888888	102.519737	159.5310935	96.0959874	103.0170361	51.1373994	48.056219	86.5935084	49.9044597	57.9282296
Spns1_uORF_2	NM_023712	1	0.126005864	24	8	17.68830031	27.0985716	28.5656733	136.3328416	40.449699	87.2547008	43.62542	40.2295801	56.8731354	72.2181284	14.1068688	5.738056	30.926253	26.2209873	46.1462168
Clcn3_uORF_1	NM_007711	1	0.126005864	24	10	17.63400562	51.1861908	97.3348868	69.2658792	54.8318142	129.5186965	52.350504	99.8803368	71.5817049	57.3496902	33.5038134	24.386738	44.3276293	43.1377533	46.1462168
Egfl7_uORF_2	NM_198724	1	0.126005864	24	8	17.26233233	83.3030164	34.9136007	52.7740032	59.3262252	114.5217948	79.6163915	11.0978152	45.1062798	82.8384414	28.2137376	19.365939	23.7101273	43.1377533	44.182548
Egfl7_uORF_2	NM_198725	1	0.126005864	24	8	17.26233233	83.3030164	34.9136007	52.7740032	59.3262252	114.5217948	79.6163915	11.0978152	45.1062798	82.8384414	28.2137376	19.365939	23.7101273	43.1377533	44.182548
Slc35b2_uORF_4	NM_028662	1	0.126005864	24	10	17.21240628	82.2993656	132.2484875	140.7306752	58.427343	158.1491452	86.1602045	177.5650432	84.3291318	71.1560971	58.1908338	33.711079	71.1303819	34.6793703	51.0553888
Setd5_uORF_1	NM_028385	1	0.126005864	24	9	16.88328166	36.1314288	20.1017701	43.978336	26.0675838	73.6211538	46.8973265	61.0379836	17.6502834	39.2951581	5.2900758	0	25.7718775	10.9958979	25.5276944
L3mbtl2_uORF_11	NR_110362	1	0.126005864	24	8	16.70807792	87.3176196	111.0887295	97.8517976	77.3038692	175.8727563	129.7856245	149.8205052	70.6011336	65.8459406	93.4580058	46.621705	74.2230072	77.8171236	95.2379368
Gpbp1l1_uORF_3	NM_029868	1	0.126005864	24	12	16.67161405	35.127778	26.4496975	15.3924176	44.94411	164.9659187	77.4351205	87.3952947	68.639991	32.9229703	38.7938892	33.711079	51.543755	27.0668256	39.273376
Sgms2_uORF_2	NM_028943	1	0.126005864	24	8	16.6599603	17.0620636	22.2177459	56.0723784	37.7530524	76.3478632	91.613382	45.7784877	25.4948538	47.7914085	12.3435102	32.276565	34.0188783	32.9876937	25.5276944
Ints3_uORF_1	NM_145540	1	0.126005864	24	0	16.51204989	43.1569844	37.0295765	36.2821272	17.0787618	10.9068376	6.543813	2.7744538	2.9417139	36.1090642	17.633586	0	29.8953779	9.3042213	21.6003568
Ints3_uORF_1	NM_178876	1	0.126005864	24	0	16.51204989	43.1569844	37.0295765	36.2821272	17.0787618	10.9068376	6.543813	2.7744538	2.9417139	36.1090642	17.633586	0	29.8953779	9.3042213	21.6003568
Fbxl4_uORF_13	NR_104380	1	0.126005864	24	10	15.09386967	33.1204764	42.319516	62.6691288	41.3485812	110.4317307	63.256859	87.3952947	45.1062798	59.4737528	29.9770962	22.952224	60.8216309	30.4501788	56.9463952
Mrpl2_uORF_1	NM_025302	1	0.126005864	24	11	14.89652603	36.1314288	47.6094555	86.8572136	52.1351676	72.2577991	57.8036815	84.6208409	69.6205623	54.1635963	29.9770962	17.214168	56.6981305	21.9917958	23.5640256
Ifi27l2a_uORF_1	NM_001281830	1	0.126005864	24	8	14.20554047	22.0803176	0	28.5859184	43.1463456	34.0838675	26.175252	31.9062187	15.6891408	8.4962504	17.633586	17.931425	8.2470008	8.458383	17.6730192
Ifi27l2a_uORF_1	NM_029803	1	0.126005864	24	8	14.20554047	22.0803176	0	28.5859184	43.1463456	34.0838675	26.175252	31.9062187	15.6891408	8.4962504	17.633586	17.931425	8.2470008	8.458383	17.6730192
Pik3c2a_uORF_1	NM_011083	1	0.126005864	24	10	14.10117802	30.109524	8.4639032	17.5913344	5.3932932	66.8043803	19.631439	185.8884046	44.1257085	30.7989077	8.816793	5.738056	8.2470008	12.6875745	6.8728408
March8_uORF_2	NM_027920	1	0.126005864	24	12	13.74427153	35.127778	13.7538427	24.1880848	18.8765262	80.4379273	43.62542	127.6248748	52.9508502	38.2331268	12.3435102	36.580107	43.2967542	21.9917958	37.3097072
Pdpk1_uORF_2	NM_001286662	1	0.126005864	24	12	13.56033835	22.0803176	15.8698185	7.6962088	25.1687016	38.1739316	22.9033455	40.2295801	37.2617094	35.0470329	10.5801516	0	19.5866269	18.6084426	17.6730192
Plscr3_uORF_3	NR_033133	1	0.126005864	24	9	13.4763685	16.0584128	12.6958548	36.2821272	16.1798796	38.1739316	28.356523	79.0719333	28.4365677	21.240626	8.816793	5.020799	16.4940016	10.9958979	32.4005352
St6gal1_uORF_5	NM_145933	1	0.126005864	24	8	13.46936255	7.0255556	47.6094555	9.8951256	27.8653482	98.1615384	43.62542	61.0379836	18.6308547	11.6823443	8.816793	2.151771	18.5557518	11.8417362	24.54586
St6gal1_uORF_2	NM_001252506	1	0.126005864	24	8	13.46936255	7.0255556	47.6094555	9.8951256	27.8653482	98.1615384	43.62542	61.0379836	18.6308547	11.6823443	8.816793	2.151771	18.5557518	11.8417362	24.54586
St6gal1_uORF_4	NM_001252505	1	0.126005864	24	8	13.46936255	7.0255556	47.6094555	9.8951256	27.8653482	98.1615384	43.62542	61.0379836	18.6308547	11.6823443	8.816793	2.151771	18.5557518	11.8417362	24.54586
Chn2_uORF_1	NM_001163640	1	0.126005864	24	8	13.29125402	20.073016	21.159758	48.3761696	51.2362854	95.434829	22.9033455	95.7186561	27.4559964	14.8684382	12.3435102	27.255766	16.4940016	12.6875745	23.5640256
Xylb_uORF_2	NM_001199568	1	0.126005864	24	13	13.28927419	15.054762	10.579879	12.0940424	15.2809974	81.801282	46.8973265	63.8124374	33.3394242	8.4962504	26.450379	38.014621	22.6792522	7.6125447	17.6730192
Gorasp2_uORF_6	NR_027343	1	0.126005864	24	11	13.07413494	39.1423812	51.8414071	94.5534224	40.449699	88.6180555	119.969905	215.0201695	57.8537067	50.9775024	51.1373994	27.255766	67.0068815	45.6752682	30.4368664
Gm14391_uORF_2	NM_001177480	1	0.126005864	24	14	12.94034839	68.2482544	53.9573829	26.3870016	58.427343	72.2577991	53.4411395	95.7186561	140.2216959	126.3817247	52.900758	30.842051	108.2418855	22.8376341	43.2007136
Gm6710_uORF_2	NM_001164689	1	0.126005864	24	14	12.94034839	62.2263496	53.9573829	26.3870016	58.427343	72.2577991	53.4411395	92.9442023	140.2216959	121.0715682	52.900758	30.842051	108.2418855	22.8376341	43.2007136
Gm14391_uORF_2	NM_001099308	1	0.126005864	24	14	12.94034839	62.2263496	53.9573829	26.3870016	58.427343	72.2577991	53.4411395	92.9442023	140.2216959	121.0715682	52.900758	30.842051	108.2418855	22.8376341	43.2007136
Gpx3_uORF_2	NM_008161	1	0.126005864	24	10	12.93802682	44.1606352	73.0011651	38.481044	26.0675838	44.9907051	47.987962	101.2675637	52.9508502	25.4887512	24.6870204	0	19.5866269	15.2250894	18.6548536
Zcchc9_uORF_1	NM_145453	1	0.126005864	24	14	12.91800064	19.0693652	38.0875644	32.983752	22.472055	13.633547	39.262878	73.5230257	40.2034233	43.5432833	28.2137376	0	20.617502	18.6084426	10.8001784
Gm14288_uORF_1	NM_001033123	1	0.126005864	24	16	12.46924062	67.2446036	67.7112256	34.0832104	58.427343	72.2577991	58.894317	92.9442023	140.2216959	125.3196934	61.717551	30.842051	112.3653859	23.6834724	62.8374016
Gm14327_uORF_2	NR_038101	1	0.126005864	24	16	12.46924062	67.2446036	67.7112256	34.0832104	58.427343	72.2577991	58.894317	92.9442023	140.2216959	125.3196934	61.717551	30.842051	112.3653859	23.6834724	62.8374016
Etohi1_uORF_2	NM_001177400	1	0.126005864	24	16	12.46924062	67.2446036	67.7112256	34.0832104	58.427343	72.2577991	58.894317	92.9442023	140.2216959	125.3196934	61.717551	30.842051	112.3653859	23.6834724	62.8374016
Gm14420_uORF_2	NM_001177568	1	0.126005864	24	16	12.46924062	67.2446036	67.7112256	34.0832104	58.427343	72.2577991	58.894317	92.9442023	140.2216959	125.3196934	61.717551	30.842051	112.3653859	23.6834724	62.8374016
Gm14403_uORF_2	NR_036450	1	0.126005864	24	16	12.46924062	67.2446036	67.7112256	34.0832104	58.427343	72.2577991	58.894317	92.9442023	140.2216959	125.3196934	61.717551	30.842051	112.3653859	23.6834724	62.8374016
Gm14305_uORF_1	NM_001099327	1	0.126005864	24	16	12.46924062	67.2446036	67.7112256	34.0832104	58.427343	72.2577991	58.894317	92.9442023	140.2216959	125.3196934	61.717551	30.842051	112.3653859	23.6834724	62.8374016
Etohi1_uORF_2	NM_001177399	1	0.126005864	24	16	12.46924062	67.2446036	67.7112256	34.0832104	58.427343	72.2577991	58.894317	92.9442023	140.2216959	125.3196934	61.717551	30.842051	112.3653859	23.6834724	62.8374016
Oard1_uORF_1	NM_001289490	1	0.126005864	24	10	12.15953415	25.09127	25.3917096	49.475628	21.5731728	72.2577991	31.6284295	141.4971438	78.445704	27.6128138	8.816793	22.952224	14.4322514	24.5293107	36.3278728
Oard1_uORF_1	NM_207219	1	0.126005864	24	10	12.15953415	25.09127	25.3917096	49.475628	21.5731728	72.2577991	31.6284295	141.4971438	78.445704	27.6128138	8.816793	22.952224	14.4322514	24.5293107	36.3278728
Lurap1l_uORF_8	NM_026821	1	0.126005864	24	12	12.10223806	3.0109524	12.6958548	13.1935008	0.8988822	17.7236111	22.9033455	41.616807	24.5142825	25.4887512	15.8702274	0	14.4322514	7.6125447	28.4731976
Arsa_uORF_3	NM_009713	1	0.126005864	24	11	12.03503357	18.0657144	7.4059153	25.2875432	22.472055	96.7981837	42.5347845	151.2077321	22.5531399	29.7368764	7.0534344	2.151771	35.0497534	14.3792511	6.8728408
Eef1b2_uORF_1	NM_018796	1	0.126005864	24	9	12.02566476	11.0401588	32.7976249	61.5696704	12.5843508	59.9876068	17.450168	74.9102526	17.6502834	21.240626	7.0534344	6.455313	6.1852506	16.0709277	8.8365096
Zdhhc6_uORF_4	NM_025883	1	0.126005864	24	9	11.94577562	44.1606352	34.9136007	48.3761696	22.472055	51.8074786	56.713046	102.6547906	51.9702789	37.1710955	14.1068688	4.303542	42.2658791	46.5211065	25.5276944
Wnk1_uORF_1	NM_001199084	1	0.126005864	24	9	11.71908369	58.2117464	62.4212861	72.5642544	54.8318142	211.3199785	26.175252	176.1778163	62.7565632	60.5357841	17.633586	10.758855	10.308751	17.7626043	50.0735544
Wnk1_uORF_1	NM_001199083	1	0.126005864	24	9	11.71908369	58.2117464	62.4212861	72.5642544	54.8318142	211.3199785	26.175252	176.1778163	62.7565632	60.5357841	17.633586	10.758855	10.308751	17.7626043	50.0735544
Wnk1_uORF_1	NM_198703	1	0.126005864	24	9	11.71908369	58.2117464	62.4212861	72.5642544	54.8318142	211.3199785	26.175252	176.1778163	62.7565632	60.5357841	17.633586	10.758855	10.308751	17.7626043	50.0735544
Wnk1_uORF_1	NM_001185021	1	0.126005864	24	9	11.71908369	58.2117464	62.4212861	72.5642544	54.8318142	211.3199785	26.175252	176.1778163	62.7565632	60.5357841	17.633586	10.758855	10.308751	17.7626043	50.0735544
Wnk1_uORF_1	NM_001185020	1	0.126005864	24	9	11.71908369	58.2117464	62.4212861	72.5642544	54.8318142	211.3199785	26.175252	176.1778163	62.7565632	60.5357841	17.633586	10.758855	10.308751	17.7626043	50.0735544
Apol9b_uORF_1	NM_001168660	1	0.126005864	24	11	11.53059035	15.054762	37.0295765	85.7577552	30.5619948	115.8851495	37.081607	122.0759672	51.9702789	21.240626	21.1603032	30.842051	20.617502	21.9917958	1.9636688
Pear1_uORF_1	NM_001289601	1	0.126005864	24	11	10.9102502	35.127778	5.2899395	13.1935008	20.6742906	32.7205128	28.356523	44.3912608	31.3782816	23.3646886	7.0534344	0	16.4940016	10.1500596	10.8001784
Nit1_uORF_2	NM_001242580	1	0.126005864	24	13	10.82200412	3.0109524	4.2319516	7.6962088	32.3597592	53.1708333	3.2719065	70.7485719	23.5337112	29.7368764	17.633586	22.234967	14.4322514	19.4542809	0.9818344
Zc3h14_uORF_13	NR_027648	1	0.126005864	24	22	10.68551462	32.1168256	25.3917096	10.994584	7.1910576	2.7267094	14.1782615	23.5828573	1.9611426	22.3026573	15.8702274	7.889827	37.1115036	24.5293107	11.7820128
Fuz_uORF_2	NM_027376	1	0.126005864	24	11	10.3269377	6.0219048	6.3479274	30.7848352	14.3821152	44.9907051	25.0846165	95.7186561	7.8445704	18.0545321	5.2900758	0.717257	14.4322514	9.3042213	0
Papola_uORF_2	NM_011112	1	0.126005864	24	8	10.04658425	32.1168256	51.8414071	37.3815856	17.0787618	103.6149572	32.719065	26.3573111	35.3005668	13.8064069	7.0534344	8.607084	19.5866269	16.0709277	20.6185224
Ndel1_uORF_2	NM_023668	1	0.126005864	24	12	9.938212286	2.0073016	11.6378669	17.5913344	3.5955288	39.5372863	10.906355	58.2635298	17.6502834	29.7368764	3.5267172	0	14.4322514	7.6125447	0.9818344
Usp16_uORF_1	NM_024258	1	0.126005864	24	9	9.621694108	8.0292064	32.7976249	27.48646	12.5843508	34.0838675	25.0846165	16.6467228	27.4559964	13.8064069	8.816793	0	13.4013763	10.9958979	11.7820128
Cldn25_uORF_10	NR_045518	1	0.126005864	24	14	9.354206219	19.0693652	12.6958548	10.994584	11.6854686	31.3571581	18.5408035	48.5529415	24.5142825	26.5507825	14.1068688	0.717257	26.8027526	9.3042213	4.909172
Cldn25_uORF_10	NR_045517	1	0.126005864	24	14	9.354206219	19.0693652	12.6958548	10.994584	11.6854686	31.3571581	18.5408035	48.5529415	24.5142825	26.5507825	14.1068688	0.717257	26.8027526	9.3042213	4.909172
Ccdc53_uORF_1	NM_026070	1	0.126005864	24	8	9.299404241	22.0803176	14.8118306	31.8842936	11.6854686	23.1770299	20.7220745	34.6806725	25.4948538	5.3101565	12.3435102	0	7.2161257	5.9208681	10.8001784
Ccdc53_uORF_1	NM_001122960	1	0.126005864	24	8	9.299404241	22.0803176	14.8118306	31.8842936	11.6854686	23.1770299	20.7220745	34.6806725	25.4948538	5.3101565	12.3435102	0	7.2161257	5.9208681	10.8001784
Ccdc53_uORF_1	NM_027487	1	0.126005864	24	8	9.299404241	22.0803176	14.8118306	31.8842936	11.6854686	23.1770299	20.7220745	34.6806725	25.4948538	5.3101565	12.3435102	0	7.2161257	5.9208681	10.8001784
L3mbtl2_uORF_16	NR_110362	1	0.126005864	24	10	8.994956871	16.0584128	51.8414071	38.481044	34.1575236	70.8944444	47.987962	67.9741181	28.4365677	25.4887512	35.267172	5.020799	40.2041289	21.9917958	17.6730192
Aptx_uORF_2	NM_001025445	1	0.126005864	24	8	8.800315971	18.0657144	30.6816491	51.6745448	12.5843508	83.1646367	21.81271	70.7485719	31.3782816	11.6823443	15.8702274	15.062397	12.3705012	17.7626043	12.7638472
Gm10814_uORF_1	NR_045783	1	0.126005864	24	14	8.785985958	30.109524	33.8556128	25.2875432	25.1687016	64.0776709	42.5347845	36.0678994	34.3199955	43.5432833	33.5038134	17.931425	37.1115036	8.458383	13.7456816
Tcf12_uORF_2	NM_001253865	1	0.126005864	24	8	8.700036209	23.0839684	26.4496975	17.5913344	30.5619948	42.2639957	39.262878	51.3273953	17.6502834	16.9925008	12.3435102	0	18.5557518	18.6084426	14.727516
Mir22hg_uORF_4	NR_030711	1	0.126005864	24	10	8.481831259	9.0328572	20.1017701	27.48646	27.8653482	121.3385683	46.8973265	52.7146222	3.9222852	24.4267199	15.8702274	5.738056	20.617502	9.3042213	36.3278728
2610020C07Rik_uORF_5	NR_038156	1	0.126005864	24	12	8.458362173	39.1423812	38.0875644	64.8680456	51.2362854	65.4410256	69.800672	92.9442023	32.3588529	58.4117215	65.2442682	8.607084	68.0377566	39.7544001	40.2552104
Tmem243_uORF_2	NM_001081029	1	0.126005864	24	10	8.413897318	0	3.1739637	1.0994584	32.3597592	96.7981837	8.725084	26.3573111	24.5142825	9.5582817	0	0	2.0617502	1.6916766	0
Dpy19l3_uORF_1	NM_178704	1	0.126005864	24	10	7.928225763	3.0109524	1.0579879	18.6907928	4.494411	12.2701923	22.9033455	65.1996643	14.7085695	2.1240626	8.816793	0	5.1543755	2.5375149	44.182548
B4galt4_uORF_1	NM_001285793	1	0.126005864	24	8	7.761867438	0	0	8.7956672	1.7977644	9.5434829	2.181271	0	0	0	0	0	0	0	0
B4galt4_uORF_1	NM_019804	1	0.126005864	24	8	7.761867438	0	0	8.7956672	1.7977644	9.5434829	2.181271	0	0	0	0	0	0	0	0
Rcbtb1_uORF_1	NM_027764	1	0.126005864	24	12	7.738213797	38.1387304	2.1159758	42.8788776	13.483233	50.4441239	20.7220745	122.0759672	48.0479937	24.4267199	14.1068688	12.193369	29.8953779	14.3792511	0
Chid1_uORF_2	NM_001142681	1	0.126005864	24	6	7.7307558	32.1168256	50.7834192	36.2821272	33.2586414	35.4472222	27.2658875	31.9062187	24.5142825	20.1785947	8.816793	1.434514	26.8027526	7.6125447	28.4731976
Chid1_uORF_2	NM_026522	1	0.126005864	24	6	7.7307558	32.1168256	50.7834192	36.2821272	33.2586414	35.4472222	27.2658875	31.9062187	24.5142825	20.1785947	8.816793	1.434514	26.8027526	7.6125447	28.4731976
Dtnb_uORF_15	NR_027870	1	0.126005864	24	15	7.589041454	13.0474604	17.9857943	16.491876	9.8877042	24.5403846	30.537794	24.9700842	35.3005668	31.860939	17.633586	10.041598	38.1423787	10.9958979	10.8001784
Dtnb_uORF_15	NR_027869	1	0.126005864	24	15	7.589041454	13.0474604	17.9857943	16.491876	9.8877042	24.5403846	30.537794	24.9700842	35.3005668	31.860939	17.633586	10.041598	38.1423787	10.9958979	10.8001784
Gas1_uORF_5	NM_008086	1	0.126005864	24	0	7.289387738	16.0584128	25.3917096	9.8951256	12.5843508	0	5.4531775	0	2.9417139	5.3101565	0	0	10.308751	4.2291915	7.8546752
2210408F21Rik_uORF_5	NR_040257	1	0.126005864	24	12	7.236560709	13.0474604	20.1017701	24.1880848	2.6966466	44.9907051	17.450168	142.8843707	32.3588529	11.6823443	5.2900758	2.151771	7.2161257	0.8458383	0
Wls_uORF_5	NR_037590	1	0.126005864	24	8	7.162375026	10.036508	16.9278064	23.0886264	11.6854686	23.1770299	22.9033455	45.7784877	4.9028565	11.6823443	7.0534344	0	6.1852506	5.0750298	13.7456816
Tyw3_uORF_1	NM_001168358	1	0.126005864	24	10	7.161962712	14.0511112	7.4059153	35.1826688	22.472055	44.9907051	15.268897	43.0040339	12.7474269	16.9925008	12.3435102	0	15.4631265	10.9958979	34.364204
Gm16119_uORF_11	NR_027290	1	0.126005864	24	7	7.154354137	19.0693652	11.6378669	40.6799608	23.3709372	122.701923	18.5408035	74.9102526	8.8251417	14.8684382	1.7633586	2.869028	15.4631265	6.7667064	22.5821912
C330006A16Rik_uORF_2	NM_001256522	1	0.126005864	24	7	7.06873337	23.0839684	5.2899395	19.7902512	17.0787618	68.167735	13.087626	27.744538	9.805713	8.4962504	3.5267172	5.020799	12.3705012	14.3792511	9.818344
Atrx_uORF_1	NM_009530	1	0.126005864	24	12	6.898115999	1.0036508	0	0	7.1910576	17.7236111	6.543813	70.7485719	10.7862843	6.3721878	0	16.496911	1.0308751	1.6916766	0
Nr2f6_uORF_2	NM_010150	1	0.126005864	24	8	6.849700468	26.0949208	43.3775039	28.5859184	44.94411	92.7081196	18.5408035	9.7105883	28.4365677	21.240626	8.816793	5.020799	8.2470008	6.7667064	19.636688
Zfp260_uORF_2	NM_011981	1	0.126005864	24	0	6.825431503	12.0438096	24.3337217	26.3870016	1.7977644	0	4.362542	0	0	5.3101565	5.2900758	22.234967	3.0926253	2.5375149	13.7456816
4833411C07Rik_uORF_3	NR_102285	1	0.126005864	24	8	6.699237691	12.0438096	10.579879	17.5913344	7.1910576	34.0838675	20.7220745	16.6467228	13.7279982	4.2481252	1.7633586	7.17257	11.3396261	4.2291915	0
Tgfb1i1_uORF_4	NM_001289553	1	0.126005864	24	0	6.475934996	20.073016	37.0295765	15.3924176	3.5955288	25.9037393	2.181271	0	0	10.620313	5.2900758	4.303542	11.3396261	2.5375149	19.636688
Mis12_uORF_1	NM_025993	1	0.126005864	24	14	6.397260033	21.0766668	25.3917096	57.1718368	21.5731728	70.8944444	27.2658875	41.616807	36.2811381	57.3496902	15.8702274	35.86285	32.9880032	10.9958979	6.8728408
Pknox1_uORF_2	NR_027493	1	0.126005864	24	6	6.369129698	9.0328572	19.0437822	27.48646	16.1798796	38.1739316	13.087626	0	10.7862843	15.9304695	3.5267172	7.17257	10.308751	9.3042213	12.7638472
Ptprg_uORF_3	NM_008981	1	0.126005864	24	10	6.34919749	30.109524	16.9278064	43.978336	7.1910576	59.9876068	42.5347845	90.1697485	19.611426	21.240626	21.1603032	0	16.4940016	14.3792511	5.8910064
Nrarp_uORF_2	NM_025980	1	0.126005864	24	3	6.219475922	0	9.5218911	4.3978336	0.8988822	0	0	0	0	0	0	0	0	0.8458383	23.5640256
Slc43a3_uORF_2	NM_021398	1	0.126005864	24	13	6.054063847	8.0292064	10.579879	13.1935008	11.6854686	17.7236111	26.175252	23.5828573	12.7474269	33.9850016	17.633586	0	24.7410024	10.1500596	9.818344
Inca1_uORF_1	NM_213729	1	0.126005864	24	8	5.907117441	2.0073016	0	48.3761696	6.2921754	28.6304487	22.9033455	0	21.5725686	9.5582817	0	0	2.0617502	0.8458383	12.7638472
Inca1_uORF_5	NM_001252485	1	0.126005864	24	8	5.907117441	2.0073016	0	48.3761696	6.2921754	28.6304487	22.9033455	0	21.5725686	9.5582817	0	0	2.0617502	0.8458383	12.7638472
Inca1_uORF_1	NM_001252482	1	0.126005864	24	8	5.907117441	2.0073016	0	48.3761696	6.2921754	28.6304487	22.9033455	0	21.5725686	9.5582817	0	0	2.0617502	0.8458383	12.7638472
Trim30a_uORF_2	NM_009099	1	0.126005864	24	9	5.885505288	7.0255556	0	6.5967504	4.494411	13.633547	10.906355	8.3233614	0	6.3721878	0	0	0	5.9208681	0
Cdc26_uORF_1	NM_139291	1	0.126005864	24	13	5.66789056	10.036508	11.6378669	10.994584	11.6854686	44.9907051	14.1782615	73.5230257	22.5531399	14.8684382	22.9236618	0	23.7101273	16.916766	5.8910064
Taf1b_uORF_3	NR_028341	1	0.126005864	24	10	5.530629254	1.0036508	5.2899395	0	6.2921754	40.900641	9.8157195	24.9700842	8.8251417	2.1240626	0	0	4.1235004	1.6916766	0
Cflar_uORF_12	NR_110361	1	0.126005864	24	12	5.432158625	10.036508	35.9715886	41.7794192	20.6742906	69.5310897	28.356523	40.2295801	37.2617094	24.4267199	15.8702274	25.821252	19.5866269	10.9958979	9.818344
Lrrc40_uORF_1	NM_001289524	1	0.126005864	24	10	5.424333993	50.18254	55.0153708	52.7740032	52.1351676	137.6988247	71.981943	104.0420175	57.8537067	71.1560971	47.6106822	40.166392	57.7290056	27.9126639	65.7829048
Srgap2_uORF_4	NM_001081011	1	0.126005864	24	10	5.299085513	8.0292064	1.0579879	16.491876	17.0787618	12.2701923	19.631439	13.872269	8.8251417	13.8064069	14.1068688	7.889827	8.2470008	12.6875745	0
Dynlrb1_uORF_1	NM_001291108	1	0.126005864	24	8	5.009099254	6.0219048	0	13.1935008	7.1910576	0	7.6344485	29.1317649	6.8639991	1.0620313	0	0	1.0308751	1.6916766	5.8910064
Dynlrb1_uORF_1	NR_111890	1	0.126005864	24	8	5.009099254	6.0219048	0	13.1935008	7.1910576	0	7.6344485	29.1317649	6.8639991	1.0620313	0	0	1.0308751	1.6916766	5.8910064
Slc20a2_uORF_2	NM_011394	1	0.126005864	24	12	5.008749731	12.0438096	12.6958548	45.0777944	12.5843508	54.534188	23.993981	62.4252105	29.417139	7.4342191	14.1068688	17.931425	12.3705012	17.7626043	10.8001784
Krcc1_uORF_10	NM_145568	1	0.126005864	24	6	4.995860942	5.018254	0	12.0940424	11.6854686	20.4503205	8.725084	0	2.9417139	2.1240626	0	0	4.1235004	2.5375149	0
Kars_uORF_1	NM_001130868	1	0.126005864	24	10	4.877193999	43.1569844	79.3490925	39.5805024	23.3709372	96.7981837	80.707027	65.1996643	42.1645659	44.6053146	35.267172	26.538509	18.5557518	31.2960171	32.4005352
Slc22a23_uORF_1	NM_001033167	1	0.126005864	24	10	4.827809308	25.09127	9.5218911	15.3924176	8.988822	31.3571581	16.3595325	16.6467228	10.7862843	15.9304695	3.5267172	2.869028	2.0617502	4.2291915	0
Homer2_uORF_1	NM_011983	1	0.126005864	24	16	4.819963393	67.2446036	70.8851893	34.0832104	32.3597592	162.2392093	40.3535135	76.2974795	62.7565632	122.1335995	74.0610612	29.407537	45.3585044	43.1377533	40.2552104
Homer2_uORF_1	NM_001164086	1	0.126005864	24	16	4.819963393	67.2446036	70.8851893	34.0832104	32.3597592	162.2392093	40.3535135	76.2974795	62.7565632	122.1335995	74.0610612	29.407537	45.3585044	43.1377533	40.2552104
Clasp1_uORF_5	NM_029709	1	0.126005864	24	16	4.346402243	6.0219048	4.2319516	1.0994584	2.6966466	12.2701923	2.181271	18.0339497	3.9222852	13.8064069	7.0534344	7.889827	11.3396261	6.7667064	0
Clasp1_uORF_5	NM_001081276	1	0.126005864	24	16	4.346402243	6.0219048	4.2319516	1.0994584	2.6966466	12.2701923	2.181271	18.0339497	3.9222852	13.8064069	7.0534344	7.889827	11.3396261	6.7667064	0
Clasp1_uORF_5	NM_177548	1	0.126005864	24	16	4.346402243	6.0219048	4.2319516	1.0994584	2.6966466	12.2701923	2.181271	18.0339497	3.9222852	13.8064069	7.0534344	7.889827	11.3396261	6.7667064	0
Mgat1_uORF_7	NM_010794	1	0.126005864	24	10	4.30724967	7.0255556	0	0	3.5955288	8.1801282	8.725084	31.9062187	4.9028565	0	3.5267172	0	1.0308751	2.5375149	0
Mgat1_uORF_7	NM_001110148	1	0.126005864	24	10	4.30724967	7.0255556	0	0	3.5955288	8.1801282	8.725084	31.9062187	4.9028565	0	3.5267172	0	1.0308751	2.5375149	0
Usp8_uORF_3	NM_019729	1	0.126005864	24	20	4.297236331	7.0255556	5.2899395	0	0.8988822	0	2.181271	0	5.8834278	7.4342191	5.2900758	7.889827	3.0926253	6.7667064	0
Usp8_uORF_3	NM_001252580	1	0.126005864	24	20	4.297236331	7.0255556	5.2899395	0	0.8988822	0	2.181271	0	5.8834278	7.4342191	5.2900758	7.889827	3.0926253	6.7667064	0
Chpf2_uORF_8	NM_133913	1	0.126005864	24	10	4.195158608	6.0219048	0	7.6962088	2.6966466	9.5434829	16.3595325	0	8.8251417	7.4342191	1.7633586	0	3.0926253	2.5375149	0
Pum2_uORF_11	NR_027670	1	0.126005864	24	9	4.187673671	12.0438096	6.3479274	6.5967504	8.988822	12.2701923	17.450168	66.5868912	10.7862843	10.620313	3.5267172	0	5.1543755	9.3042213	10.8001784
Kansl2_uORF_6	NM_001289439	1	0.126005864	24	14	4.125198736	3.0109524	6.3479274	8.7956672	8.0899398	31.3571581	3.2719065	23.5828573	34.3199955	20.1785947	3.5267172	11.476112	12.3705012	2.5375149	14.727516
Kansl2_uORF_7	NM_001289438	1	0.126005864	24	14	4.125198736	3.0109524	6.3479274	8.7956672	8.0899398	31.3571581	3.2719065	23.5828573	34.3199955	20.1785947	3.5267172	11.476112	12.3705012	2.5375149	14.727516
Kansl2_uORF_2	NM_133714	1	0.126005864	24	14	4.125198736	3.0109524	6.3479274	8.7956672	8.0899398	31.3571581	3.2719065	23.5828573	34.3199955	20.1785947	3.5267172	11.476112	12.3705012	2.5375149	14.727516
Kansl2_uORF_2	NM_001289437	1	0.126005864	24	14	4.125198736	3.0109524	6.3479274	8.7956672	8.0899398	31.3571581	3.2719065	23.5828573	34.3199955	20.1785947	3.5267172	11.476112	12.3705012	2.5375149	14.727516
Mtfr1_uORF_5	NR_045575	1	0.126005864	24	12	4.00826569	24.0876192	29.6236612	49.475628	33.2586414	87.2547008	51.2598685	170.6289087	19.611426	35.0470329	33.5038134	25.103995	43.2967542	27.0668256	11.7820128
Gorasp2_uORF_3	NR_027343	1	0.126005864	24	12	3.989082307	7.0255556	4.2319516	14.2929592	7.1910576	20.4503205	13.087626	54.1018491	18.6308547	3.1860939	10.5801516	7.889827	9.2778759	4.2291915	15.7093504
Ciz1_uORF_1	NM_001252537	1	0.126005864	24	6	3.859432157	5.018254	0	16.491876	9.8877042	25.9037393	8.725084	0	7.8445704	5.3101565	0	0	8.2470008	0.8458383	11.7820128
Ciz1_uORF_1	NM_001252534	1	0.126005864	24	6	3.859432157	5.018254	0	16.491876	9.8877042	25.9037393	8.725084	0	7.8445704	5.3101565	0	0	8.2470008	0.8458383	11.7820128
Tnfaip1_uORF_3	NM_001159392	1	0.126005864	24	4	3.813634195	0	3.1739637	9.8951256	2.6966466	0	1.0906355	0	0	0	0	0	1.0308751	1.6916766	0
Tnfaip1_uORF_3	NM_009395	1	0.126005864	24	4	3.813634195	0	3.1739637	9.8951256	2.6966466	0	1.0906355	0	0	0	0	0	1.0308751	1.6916766	0
Kctd9_uORF_4	NM_001285933	1	0.126005864	24	12	3.522269502	6.0219048	1.0579879	15.3924176	4.494411	28.6304487	6.543813	12.4850421	9.805713	11.6823443	12.3435102	10.041598	2.0617502	9.3042213	0
Abl1_uORF_4	NM_001112703	1	0.126005864	24	10	3.373371552	8.0292064	3.1739637	4.3978336	3.5955288	43.6273504	9.8157195	26.3573111	11.7668556	5.3101565	1.7633586	0	4.1235004	1.6916766	19.636688
Abl1_uORF_4	NM_001283046	1	0.126005864	24	10	3.373371552	8.0292064	3.1739637	4.3978336	3.5955288	43.6273504	9.8157195	26.3573111	11.7668556	5.3101565	1.7633586	0	4.1235004	1.6916766	19.636688
Abl1_uORF_4	NM_001283047	1	0.126005864	24	10	3.373371552	8.0292064	3.1739637	4.3978336	3.5955288	43.6273504	9.8157195	26.3573111	11.7668556	5.3101565	1.7633586	0	4.1235004	1.6916766	19.636688
Tcf12_uORF_1	NM_001253865	1	0.126005864	24	14	3.361807104	7.0255556	12.6958548	4.3978336	21.5731728	21.8136752	17.450168	51.3273953	20.5919973	7.4342191	14.1068688	23.669481	15.4631265	5.9208681	0
Krit1_uORF_14	NR_033173	1	0.126005864	24	15	3.162707931	4.0146032	0	0	1.7977644	0	5.4531775	15.2594959	14.7085695	4.2481252	5.2900758	13.627883	4.1235004	5.0750298	0
Scrib_uORF_1	NM_134089	1	0.126005864	24	4	3.021765746	1.0036508	3.1739637	1.0994584	6.2921754	0	0	0	0	0	0	0	0	0.8458383	0
Nfil3_uORF_3	NM_017373	1	0.126005864	24	4	2.929222722	20.073016	19.0437822	71.464796	40.449699	6.8167735	11.9969905	30.5189918	10.7862843	15.9304695	7.0534344	9.324341	39.1732538	24.5293107	21.6003568
Map3k10_uORF_3	NM_001290528	1	0.126005864	24	22	2.838753146	2.0073016	6.3479274	0	0	0	0	0	0	0	1.7633586	8.607084	1.0308751	0	0
Map3k10_uORF_3	NM_001081292	1	0.126005864	24	22	2.838753146	2.0073016	6.3479274	0	0	0	0	0	0	0	1.7633586	8.607084	1.0308751	0	0
Lrrc40_uORF_2	NM_001289525	1	0.126005864	24	8	2.789794134	1.0036508	0	4.3978336	4.494411	9.5434829	3.2719065	0	2.9417139	4.2481252	0	0	0	4.2291915	0
Lrrc40_uORF_5	NM_001289524	1	0.126005864	24	8	2.789794134	1.0036508	0	4.3978336	4.494411	9.5434829	3.2719065	0	2.9417139	4.2481252	0	0	0	4.2291915	0
Setd1b_uORF_1	NM_001040398	1	0.126005864	24	8	2.737904305	5.018254	0	14.2929592	4.494411	42.2639957	2.181271	4.1616807	4.9028565	2.1240626	0	0	1.0308751	0.8458383	0
4930581F22Rik_uORF_13	NR_029475	1	0.126005864	24	10	2.729287077	2.0073016	9.5218911	8.7956672	7.1910576	6.8167735	3.2719065	16.6467228	9.805713	5.3101565	5.2900758	0	0	5.0750298	0
R3hdm2_uORF_2	NM_001168292	1	0.126005864	24	8	2.711363122	8.0292064	10.579879	24.1880848	8.988822	20.4503205	7.6344485	27.744538	7.8445704	2.1240626	7.0534344	0	5.1543755	6.7667064	9.818344
Cd300ld_uORF_1	NM_145437	1	0.126005864	24	10	2.491279389	23.0839684	7.4059153	34.0832104	22.472055	47.7174145	33.8097005	12.4850421	26.4754251	28.6748451	31.7404548	22.952224	10.308751	25.375149	8.8365096
Phip_uORF_1	NM_001081216	1	0.126005864	24	14	2.311157513	2.0073016	1.0579879	9.8951256	3.5955288	8.1801282	2.181271	18.0339497	6.8639991	2.1240626	5.2900758	11.476112	0	0	0
Elk3_uORF_1	NM_001282967	1	0.126005864	24	6	2.207864274	14.0511112	15.8698185	25.2875432	15.2809974	20.4503205	14.1782615	0	12.7474269	6.3721878	14.1068688	5.020799	13.4013763	5.9208681	17.6730192
Elk3_uORF_1	NM_013508	1	0.126005864	24	6	2.207864274	14.0511112	15.8698185	25.2875432	15.2809974	20.4503205	14.1782615	0	12.7474269	6.3721878	14.1068688	5.020799	13.4013763	5.9208681	17.6730192
Gpsm2_uORF_2	NM_029522	1	0.126005864	24	6	2.169517307	3.0109524	0	7.6962088	5.3932932	9.5434829	2.181271	0	5.8834278	2.1240626	0	0	3.0926253	5.9208681	3.9273376
Arrdc3_uORF_2	NM_001042591	1	0.126005864	24	8	2.075757423	6.0219048	7.4059153	5.497292	8.0899398	19.0869658	27.2658875	27.744538	40.2034233	6.3721878	0	6.455313	5.1543755	13.5334128	18.6548536
Pex11b_uORF_4	NR_027844	1	0.126005864	24	0	1.920289603	21.0766668	26.4496975	14.2929592	8.0899398	20.4503205	9.8157195	6.9361345	12.7474269	27.6128138	10.5801516	15.062397	15.4631265	15.2250894	38.2915416
Pex11b_uORF_3	NR_027845	1	0.126005864	24	0	1.920289603	21.0766668	26.4496975	14.2929592	8.0899398	20.4503205	9.8157195	6.9361345	12.7474269	27.6128138	10.5801516	15.062397	15.4631265	15.2250894	38.2915416
Gpr19_uORF_3	NM_008157	1	0.126005864	24	9	1.871044141	1.0036508	7.4059153	10.994584	5.3932932	39.5372863	4.362542	33.2934456	4.9028565	4.2481252	3.5267172	2.151771	3.0926253	2.5375149	5.8910064
Gpr19_uORF_3	NM_001167696	1	0.126005864	24	9	1.871044141	1.0036508	7.4059153	10.994584	5.3932932	39.5372863	4.362542	33.2934456	4.9028565	4.2481252	3.5267172	2.151771	3.0926253	2.5375149	5.8910064
Gpr19_uORF_2	NM_001167697	1	0.126005864	24	9	1.871044141	1.0036508	7.4059153	10.994584	5.3932932	39.5372863	4.362542	33.2934456	4.9028565	4.2481252	3.5267172	2.151771	3.0926253	2.5375149	5.8910064
Gpr19_uORF_3	NM_001167694	1	0.126005864	24	9	1.871044141	1.0036508	7.4059153	10.994584	5.3932932	39.5372863	4.362542	33.2934456	4.9028565	4.2481252	3.5267172	2.151771	3.0926253	2.5375149	5.8910064
Gpr19_uORF_3	NM_001167695	1	0.126005864	24	9	1.871044141	1.0036508	7.4059153	10.994584	5.3932932	39.5372863	4.362542	33.2934456	4.9028565	4.2481252	3.5267172	2.151771	3.0926253	2.5375149	5.8910064
Gpr19_uORF_3	NM_001167699	1	0.126005864	24	9	1.871044141	1.0036508	7.4059153	10.994584	5.3932932	39.5372863	4.362542	33.2934456	4.9028565	4.2481252	3.5267172	2.151771	3.0926253	2.5375149	5.8910064
Gpr19_uORF_3	NM_001167700	1	0.126005864	24	9	1.871044141	1.0036508	7.4059153	10.994584	5.3932932	39.5372863	4.362542	33.2934456	4.9028565	4.2481252	3.5267172	2.151771	3.0926253	2.5375149	5.8910064
Mtf2_uORF_3	NM_013827	1	0.126005864	24	12	1.603898987	1.0036508	0	0	7.1910576	24.5403846	3.2719065	24.9700842	1.9611426	2.1240626	1.7633586	0	6.1852506	0.8458383	0
Mtf2_uORF_3	NM_001253879	1	0.126005864	24	12	1.603898987	1.0036508	0	0	7.1910576	24.5403846	3.2719065	24.9700842	1.9611426	2.1240626	1.7633586	0	6.1852506	0.8458383	0
Mtf2_uORF_3	NR_045608	1	0.126005864	24	12	1.603898987	1.0036508	0	0	7.1910576	24.5403846	3.2719065	24.9700842	1.9611426	2.1240626	1.7633586	0	6.1852506	0.8458383	0
Mtf2_uORF_3	NM_001253880	1	0.126005864	24	12	1.603898987	1.0036508	0	0	7.1910576	24.5403846	3.2719065	24.9700842	1.9611426	2.1240626	1.7633586	0	6.1852506	0.8458383	0
Mtf2_uORF_3	NM_001253877	1	0.126005864	24	12	1.603898987	1.0036508	0	0	7.1910576	24.5403846	3.2719065	24.9700842	1.9611426	2.1240626	1.7633586	0	6.1852506	0.8458383	0
Gm14023_uORF_2	NR_040371	1	0.126005864	24	10	1.480884044	1.0036508	0	1.0994584	0	8.1801282	1.0906355	9.7105883	5.8834278	5.3101565	0	0	0	3.3833532	0
Ryk_uORF_1	NM_013649	1	0.126005864	24	8	1.313370731	2.0073016	0	2.1989168	2.6966466	8.1801282	5.4531775	0	0.9805713	2.1240626	0	0	1.0308751	2.5375149	0
Ryk_uORF_1	NM_001042607	1	0.126005864	24	8	1.313370731	2.0073016	0	2.1989168	2.6966466	8.1801282	5.4531775	0	0.9805713	2.1240626	0	0	1.0308751	2.5375149	0
Ryk_uORF_1	NM_001284258	1	0.126005864	24	8	1.313370731	2.0073016	0	2.1989168	2.6966466	8.1801282	5.4531775	0	0.9805713	2.1240626	0	0	1.0308751	2.5375149	0
Mterf1a_uORF_1	NM_172135	1	0.126005864	24	10	1.197128811	1.0036508	0	0	2.6966466	13.633547	8.725084	0	4.9028565	3.1860939	1.7633586	0	1.0308751	1.6916766	0
Mterf1a_uORF_1	NM_001013023	1	0.126005864	24	10	1.197128811	1.0036508	0	0	2.6966466	13.633547	8.725084	0	4.9028565	3.1860939	1.7633586	0	1.0308751	1.6916766	0
Fance_uORF_6	NR_028296	1	0.126005864	24	0	1.164946048	27.0985716	22.2177459	30.7848352	4.494411	6.8167735	5.4531775	0	6.8639991	19.1165634	7.0534344	10.041598	6.1852506	9.3042213	11.7820128
Map3k11_uORF_2	NM_022012	1	0.126005864	24	12	0.750704298	21.0766668	1.0579879	30.7848352	22.472055	77.7112179	22.9033455	41.616807	23.5337112	19.1165634	7.0534344	16.496911	23.7101273	9.3042213	15.7093504
Kmt2d_uORF_1	NM_001033276	1	0.126005864	24	4	0.728938774	4.0146032	0	25.2875432	2.6966466	0	2.181271	0	0	3.1860939	0	0	1.0308751	6.7667064	10.8001784
Cmah_uORF_5	NM_001284519	1	0.126005864	24	12	4.88E-15	24.0876192	56.0733587	70.3653376	70.1128116	77.7112179	46.8973265	255.2497496	121.5908412	38.2331268	35.267172	60.966845	68.0377566	38.9085618	58.910064
Cmah_uORF_5	NM_001111110	1	0.126005864	24	12	4.88E-15	24.0876192	56.0733587	70.3653376	70.1128116	77.7112179	46.8973265	255.2497496	121.5908412	38.2331268	35.267172	60.966845	68.0377566	38.9085618	58.910064
Sec16b_uORF_5	NM_033354	1	0.126005864	24	12	0	0	0	31.8842936	6.2921754	25.9037393	13.087626	27.744538	4.9028565	4.2481252	1.7633586	17.931425	6.1852506	0	0
Cipc_uORF_2	NM_001289431	1	0.126005864	24	18	0	56.2044448	52.899395	16.491876	26.966466	23.1770299	46.8973265	34.6806725	60.7954206	87.0865666	37.0305306	27.973023	36.0806285	29.6043405	24.54586
Fam120b_uORF_23	NR_033586	1	0.14927938	24	12	16.31163716	9.0328572	0	0	3.5955288	34.0838675	27.2658875	24.9700842	14.7085695	29.7368764	14.1068688	2.151771	18.5557518	10.9958979	13.7456816
Lonrf3_uORF_1	NM_028894	1	0.14927938	24	0	14.19376573	10.036508	21.159758	14.2929592	0	0	0	0	0	13.8064069	0	0	6.1852506	4.2291915	6.8728408
Dapk1_uORF_1	NM_001285917	1	0.14927938	24	2	13.29514695	92.3358736	63.479274	46.1772528	42.2474634	0	21.81271	0	33.3394242	18.0545321	19.3969446	13.627883	19.5866269	33.833532	23.5640256
Dapk1_uORF_1	NM_134062	1	0.14927938	24	2	13.29514695	92.3358736	63.479274	46.1772528	42.2474634	0	21.81271	0	33.3394242	18.0545321	19.3969446	13.627883	19.5866269	33.833532	23.5640256
Dapk1_uORF_1	NM_029653	1	0.14927938	24	2	13.29514695	92.3358736	63.479274	46.1772528	42.2474634	0	21.81271	0	33.3394242	18.0545321	19.3969446	13.627883	19.5866269	33.833532	23.5640256
Atp8b1_uORF_1	NM_001001488	1	0.14927938	24	4	9.640373535	9.0328572	20.1017701	53.8734616	8.988822	13.633547	3.2719065	0	0	12.7443756	0	0	6.1852506	4.2291915	15.7093504
Nmnat3_uORF_1	NM_144533	1	0.14927938	24	8	8.694438257	14.0511112	9.5218911	19.7902512	4.494411	13.633547	17.450168	24.9700842	14.7085695	3.1860939	1.7633586	0	5.1543755	10.1500596	0
Entpd8_uORF_2	NM_028093	1	0.14927938	24	8	8.543832008	9.0328572	8.4639032	19.7902512	8.988822	12.2701923	15.268897	30.5189918	35.3005668	3.1860939	0	0	4.1235004	0	15.7093504
Ppil3_uORF_7	NM_001285826	1	0.14927938	24	8	8.378295482	23.0839684	0	34.0832104	5.3932932	29.9938034	15.268897	18.0339497	29.417139	11.6823443	12.3435102	0	6.1852506	14.3792511	22.5821912
Ppil3_uORF_3	NM_001285827	1	0.14927938	24	8	8.378295482	23.0839684	0	34.0832104	5.3932932	29.9938034	15.268897	18.0339497	29.417139	11.6823443	12.3435102	0	6.1852506	14.3792511	22.5821912
Ppil3_uORF_3	NM_027374	1	0.14927938	24	8	8.378295482	23.0839684	0	34.0832104	5.3932932	29.9938034	15.268897	18.0339497	29.417139	11.6823443	12.3435102	0	6.1852506	14.3792511	22.5821912
Ppil3_uORF_1	NM_027351	1	0.14927938	24	8	8.378295482	23.0839684	0	34.0832104	5.3932932	29.9938034	15.268897	18.0339497	29.417139	11.6823443	12.3435102	0	6.1852506	14.3792511	22.5821912
4833411C07Rik_uORF_9	NR_102285	1	0.14927938	24	4	7.774344903	2.0073016	0	5.497292	11.6854686	0	0	0	0	0	0	0	0	0	3.9273376
Fam69a_uORF_1	NM_026062	1	0.14927938	24	4	7.096882866	5.018254	0	7.6962088	5.3932932	0	1.0906355	0	0	5.3101565	0	0	0	5.9208681	3.9273376
Thtpa_uORF_2	NM_153083	1	0.14927938	24	8	7.056092139	18.0657144	0	18.6907928	4.494411	39.5372863	15.268897	24.9700842	12.7474269	7.4342191	5.2900758	0	8.2470008	10.9958979	18.6548536
Nek4_uORF_2	NM_011849	1	0.14927938	24	8	6.860832379	2.0073016	8.4639032	13.1935008	0.8988822	24.5403846	6.543813	27.744538	5.8834278	7.4342191	0	0.717257	0	0.8458383	10.8001784
Slc10a3-ubl4_uORF_1	NM_001278271	1	0.14927938	24	14	6.702913091	12.0438096	0	9.8951256	4.494411	13.633547	25.0846165	12.4850421	24.5142825	20.1785947	1.7633586	15.062397	5.1543755	5.0750298	0
Slc10a3_uORF_1	NM_145406	1	0.14927938	24	14	6.702913091	12.0438096	0	9.8951256	4.494411	13.633547	25.0846165	12.4850421	24.5142825	20.1785947	1.7633586	15.062397	5.1543755	5.0750298	0
Slc10a3-ubl4_uORF_1	NM_001278272	1	0.14927938	24	14	6.702913091	12.0438096	0	9.8951256	4.494411	13.633547	25.0846165	12.4850421	24.5142825	20.1785947	1.7633586	15.062397	5.1543755	5.0750298	0
Slc10a3_uORF_1	NM_001256104	1	0.14927938	24	14	6.702913091	12.0438096	0	9.8951256	4.494411	13.633547	25.0846165	12.4850421	24.5142825	20.1785947	1.7633586	15.062397	5.1543755	5.0750298	0
Ccni_uORF_1	NM_017367	1	0.14927938	24	0	6.694650477	18.0657144	7.4059153	0	0	12.2701923	0	0	0	0	0	0	2.0617502	5.9208681	5.8910064
Rit1_uORF_5	NR_028056	1	0.14927938	24	6	6.676163312	2.0073016	0	39.5805024	10.7865864	17.7236111	15.268897	0	0	7.4342191	1.7633586	0	13.4013763	7.6125447	12.7638472
Tlr5_uORF_2	NM_016928	1	0.14927938	24	14	6.562689644	3.0109524	10.579879	0	1.7977644	36.8105769	7.6344485	40.2295801	22.5531399	18.0545321	5.2900758	6.455313	6.1852506	8.458383	0
Fis1_uORF_3	NM_001163243	1	0.14927938	24	20	6.529650433	1.0036508	0	0	0	0	0	0	0	8.4962504	0	7.17257	2.0617502	0.8458383	0
Slc7a7_uORF_2	NM_001253680	1	0.14927938	24	0	6.483447015	4.0146032	5.2899395	0	1.7977644	0	0	0	0	0	0	0	5.1543755	2.5375149	0
Dnajc10_uORF_2	NM_024181	1	0.14927938	24	4	6.411628654	12.0438096	8.4639032	18.6907928	6.2921754	5.4534188	8.725084	0	0	2.1240626	0	5.738056	0	5.9208681	0
Rspo3_uORF_3	NM_028351	1	0.14927938	24	2	6.40471414	17.0620636	41.2615281	20.8897096	12.5843508	24.5403846	6.543813	0	2.9417139	9.5582817	3.5267172	0	4.1235004	5.9208681	25.5276944
Pkd1_uORF_1	NM_013630	1	0.14927938	24	10	6.2497787	25.09127	5.2899395	16.491876	10.7865864	27.267094	7.6344485	24.9700842	13.7279982	8.4962504	0	0	5.1543755	5.9208681	0
Ncaph2_uORF_13	NR_073376	1	0.14927938	24	12	6.103974767	2.0073016	16.9278064	6.5967504	5.3932932	25.9037393	17.450168	20.8084035	6.8639991	16.9925008	8.816793	0	7.2161257	6.7667064	0
Ankrd11_uORF_2	NM_001081379	1	0.14927938	24	14	5.908616932	10.036508	0	0	8.988822	17.7236111	6.543813	24.9700842	8.8251417	10.620313	15.8702274	4.303542	5.1543755	8.458383	0
Hsf4_uORF_8	NR_045689	1	0.14927938	24	12	5.701116164	5.018254	2.1159758	0	3.5955288	8.1801282	8.725084	30.5189918	10.7862843	8.4962504	1.7633586	0	2.0617502	2.5375149	0
Rhobtb1_uORF_4	NM_001252638	1	0.14927938	24	10	5.525482507	4.0146032	0	14.2929592	4.494411	10.9068376	11.9969905	23.5828573	3.9222852	8.4962504	7.0534344	0	3.0926253	5.0750298	17.6730192
Prkcz_uORF_1	NM_001039079	1	0.14927938	24	10	5.459877776	1.0036508	0	15.3924176	7.1910576	14.9969017	8.725084	0	12.7474269	2.1240626	3.5267172	0	6.1852506	1.6916766	4.909172
Plekhg5_uORF_6	NR_104381	1	0.14927938	24	9	5.341201782	7.0255556	0	10.994584	4.494411	4.0900641	9.8157195	41.616807	17.6502834	1.0620313	3.5267172	0	1.0308751	8.458383	6.8728408
5730435O14Rik_uORF_3	NR_045341	1	0.14927938	24	6	5.248209392	2.0073016	3.1739637	47.2767112	5.3932932	16.3602564	11.9969905	0	0	4.2481252	0	0	19.5866269	9.3042213	12.7638472
Trp53inp1_uORF_1	NM_021897	1	0.14927938	24	13	5.063395297	13.0474604	9.5218911	15.3924176	28.7642304	54.534188	20.7220745	73.5230257	22.5531399	21.240626	5.2900758	0	23.7101273	1.6916766	0
Trp53inp1_uORF_1	NM_001199105	1	0.14927938	24	13	5.063395297	13.0474604	9.5218911	15.3924176	28.7642304	54.534188	20.7220745	73.5230257	22.5531399	21.240626	5.2900758	0	23.7101273	1.6916766	0
Wdfy3_uORF_2	NM_172882	1	0.14927938	24	11	5.049744388	17.0620636	0	2.1989168	15.2809974	35.4472222	17.450168	94.3314292	16.6697121	16.9925008	3.5267172	0	10.308751	16.0709277	0
Frs2_uORF_5	NM_177798	1	0.14927938	24	8	4.995860942	0	7.4059153	2.1989168	5.3932932	13.633547	7.6344485	9.7105883	2.9417139	0	0	0	4.1235004	2.5375149	3.9273376
Gnb1l_uORF_2	NM_001285491	1	0.14927938	24	10	4.932705983	4.0146032	17.9857943	16.491876	10.7865864	27.267094	6.543813	27.744538	7.8445704	7.4342191	10.5801516	0	3.0926253	3.3833532	0
Gprc5c_uORF_2	NM_001110337	1	0.14927938	24	10	4.907018208	10.036508	21.159758	21.989168	18.8765262	91.3447649	6.543813	81.8463871	59.8148493	27.6128138	17.633586	0	15.4631265	8.458383	0
Ankzf1_uORF_7	NR_051998	1	0.14927938	24	8	4.749935426	13.0474604	7.4059153	27.48646	10.7865864	40.900641	8.725084	84.6208409	0	1.0620313	5.2900758	0	4.1235004	4.2291915	6.8728408
Dcn_uORF_2	NM_001190451	1	0.14927938	24	14	4.685001033	26.0949208	0	1.0994584	26.966466	32.7205128	15.268897	37.4551263	10.7862843	39.2951581	15.8702274	8.607084	31.9571281	10.1500596	0
Tmtc4_uORF_1	NM_028651	1	0.14927938	24	6	4.669431531	2.0073016	47.6094555	18.6907928	7.1910576	5.4534188	7.6344485	0	6.8639991	6.3721878	0	0	1.0308751	4.2291915	9.818344
Uspl1_uORF_8	NM_001115153	1	0.14927938	24	10	4.627174547	0	0	0	1.7977644	9.5434829	3.2719065	24.9700842	0	1.0620313	0	0	0	0	0
Uspl1_uORF_4	NM_001013378	1	0.14927938	24	10	4.627174547	0	0	0	1.7977644	9.5434829	3.2719065	24.9700842	0	1.0620313	0	0	0	0	0
Uspl1_uORF_4	NM_001115149	1	0.14927938	24	10	4.627174547	0	0	0	1.7977644	9.5434829	3.2719065	24.9700842	0	1.0620313	0	0	0	0	0
Uspl1_uORF_4	NM_001286825	1	0.14927938	24	10	4.627174547	0	0	0	1.7977644	9.5434829	3.2719065	24.9700842	0	1.0620313	0	0	0	0	0
Uspl1_uORF_4	NM_001286824	1	0.14927938	24	10	4.627174547	0	0	0	1.7977644	9.5434829	3.2719065	24.9700842	0	1.0620313	0	0	0	0	0
Mttp_uORF_3	NM_001163457	1	0.14927938	24	0	4.449239894	14.0511112	10.579879	5.497292	6.2921754	0	3.2719065	0	0	12.7443756	0	0	4.1235004	2.5375149	9.818344
4632415L05Rik_uORF_2	NR_027985	1	0.14927938	24	14	4.444821466	18.0657144	0	9.8951256	17.0787618	53.1708333	21.81271	26.3573111	26.4754251	23.3646886	5.2900758	83.201812	17.5248767	13.5334128	0
Dhfr_uORF_2	NM_010049	1	0.14927938	24	10	4.429142081	8.0292064	14.8118306	14.2929592	8.0899398	50.4441239	11.9969905	49.9401684	19.611426	10.620313	0	0	9.2778759	5.0750298	5.8910064
Ascc3_uORF_1	NM_198007	1	0.14927938	24	8	4.335131668	2.0073016	0	19.7902512	0.8988822	20.4503205	5.4531775	29.1317649	12.7474269	0	1.7633586	0	4.1235004	0.8458383	6.8728408
Abhd4_uORF_1	NM_001205181	1	0.14927938	24	22	4.266922168	16.0584128	0	0	6.2921754	0	0	0	2.9417139	7.4342191	3.5267172	12.910626	3.0926253	5.9208681	8.8365096
Arntl_uORF_2	NM_007489	1	0.14927938	24	2	4.25812972	3.0109524	0	5.497292	0	0	0	0	0	0	0	0	2.0617502	5.0750298	10.8001784
Rhobtb2_uORF_1	NM_153514	1	0.14927938	24	15	4.204129106	8.0292064	0	0	0	2.7267094	14.1782615	33.2934456	22.5531399	4.2481252	7.0534344	2.869028	6.1852506	6.7667064	0
Tmem216_uORF_3	NM_001277861	1	0.14927938	24	9	3.957451158	11.0401588	8.4639032	4.3978336	10.7865864	10.9068376	11.9969905	16.6467228	7.8445704	5.3101565	3.5267172	0	3.0926253	5.0750298	0
Abhd11_uORF_4	NR_033794	1	0.14927938	24	14	3.837573153	20.073016	7.4059153	12.0940424	11.6854686	9.5434829	16.3595325	31.9062187	14.7085695	23.3646886	15.8702274	0	6.1852506	5.0750298	0
Slc10a7_uORF_6	NR_104094	1	0.14927938	24	8	3.622497363	0	0	0	1.7977644	8.1801282	2.181271	0	2.9417139	0	0	0	0	0.8458383	0
Bmp5_uORF_1	NM_007555	1	0.14927938	24	8	3.294040323	5.018254	4.2319516	14.2929592	2.6966466	16.3602564	11.9969905	29.1317649	7.8445704	3.1860939	3.5267172	0	4.1235004	4.2291915	0
Srsf9_uORF_3	NR_036616	1	0.14927938	24	10	3.083650458	9.0328572	7.4059153	14.2929592	7.1910576	21.8136752	6.543813	33.2934456	11.7668556	10.620313	10.5801516	0	6.1852506	10.9958979	0
Zbed6_uORF_7	NM_001166552	1	0.14927938	24	14	3.045255762	1.0036508	5.2899395	7.6962088	0.8988822	0	16.3595325	19.4211766	24.5142825	5.3101565	5.2900758	0	6.1852506	0.8458383	0
Ranbp3_uORF_8	NR_045519	1	0.14927938	24	10	3.044330584	8.0292064	0	2.1989168	1.7977644	27.267094	2.181271	15.2594959	4.9028565	2.1240626	0	0	0	3.3833532	0
Zfp810_uORF_5	NM_145612	1	0.14927938	24	14	3.003878136	0	0	0	0	1.3633547	0	0	3.9222852	2.1240626	3.5267172	0	1.0308751	0	0
C030046E11Rik_uORF_1	NM_001081319	1	0.14927938	24	6	2.986723443	5.018254	6.3479274	6.5967504	1.7977644	16.3602564	5.4531775	0	4.9028565	2.1240626	0	0	3.0926253	0.8458383	14.727516
1110028F11Rik_uORF_17	NR_045139	1	0.14927938	24	10	2.898503811	3.0109524	0	7.6962088	5.3932932	5.4534188	1.0906355	24.9700842	4.9028565	3.1860939	1.7633586	0	2.0617502	1.6916766	0
Jmjd4_uORF_8	NR_037992	1	0.14927938	24	12	2.849605397	0	0	3.2983752	3.5955288	25.9037393	3.2719065	29.1317649	0.9805713	5.3101565	5.2900758	0	3.0926253	9.3042213	0
Arhgef12_uORF_3	NM_027144	1	0.14927938	24	12	2.848969142	5.018254	6.3479274	8.7956672	6.2921754	20.4503205	6.543813	34.6806725	18.6308547	5.3101565	12.3435102	0	9.2778759	9.3042213	0
Abi3_uORF_2	NM_025659	1	0.14927938	24	4	2.838753146	4.0146032	0	14.2929592	4.494411	5.4534188	1.0906355	0	0	3.1860939	0	5.020799	1.0308751	1.6916766	11.7820128
Arhgap12_uORF_5	NM_029277	1	0.14927938	24	10	2.542422796	0	0	6.5967504	3.5955288	13.633547	2.181271	33.2934456	0	3.1860939	1.7633586	0	1.0308751	1.6916766	10.8001784
Arhgap12_uORF_5	NM_001039692	1	0.14927938	24	10	2.542422796	0	0	6.5967504	3.5955288	13.633547	2.181271	33.2934456	0	3.1860939	1.7633586	0	1.0308751	1.6916766	10.8001784
Nbeal1_uORF_2	NM_173444	1	0.14927938	24	2	2.542422796	5.018254	0	0	1.7977644	0	0	0	0	0	0	0	1.0308751	1.6916766	10.8001784
Il15ra_uORF_6	NR_073192	1	0.14927938	24	10	2.524996433	2.0073016	5.2899395	0	6.2921754	6.8167735	10.906355	43.0040339	3.9222852	4.2481252	5.2900758	0	2.0617502	5.9208681	0
Magi1_uORF_4	NM_001286784	1	0.14927938	24	12	2.460613795	0	4.2319516	19.7902512	0.8988822	9.5434829	4.362542	23.5828573	18.6308547	4.2481252	1.7633586	0	6.1852506	4.2291915	4.909172
Magi1_uORF_4	NM_001286786	1	0.14927938	24	12	2.460613795	0	4.2319516	19.7902512	0.8988822	9.5434829	4.362542	23.5828573	18.6308547	4.2481252	1.7633586	0	6.1852506	4.2291915	4.909172
Magi1_uORF_4	NM_001029850	1	0.14927938	24	12	2.460613795	0	4.2319516	19.7902512	0.8988822	9.5434829	4.362542	23.5828573	18.6308547	4.2481252	1.7633586	0	6.1852506	4.2291915	4.909172
Magi1_uORF_4	NM_010367	1	0.14927938	24	12	2.460613795	0	4.2319516	19.7902512	0.8988822	9.5434829	4.362542	23.5828573	18.6308547	4.2481252	1.7633586	0	6.1852506	4.2291915	4.909172
Magi1_uORF_4	NM_001286785	1	0.14927938	24	12	2.460613795	0	4.2319516	19.7902512	0.8988822	9.5434829	4.362542	23.5828573	18.6308547	4.2481252	1.7633586	0	6.1852506	4.2291915	4.909172
P2ry2_uORF_3	NM_008773	1	0.14927938	24	10	2.380799187	15.054762	0	4.3978336	8.0899398	17.7236111	2.181271	1.3872269	18.6308547	3.1860939	1.7633586	0	1.0308751	1.6916766	0
Akt1s1_uORF_1	NM_001290694	1	0.14927938	24	6	2.3266778	5.018254	6.3479274	9.8951256	7.1910576	16.3602564	6.543813	0	3.9222852	2.1240626	5.2900758	0	5.1543755	0.8458383	12.7638472
Slc18a1_uORF_1	NM_153054	1	0.14927938	24	16	2.263042644	4.0146032	2.1159758	0	2.6966466	13.633547	3.2719065	0	15.6891408	8.4962504	8.816793	5.738056	5.1543755	4.2291915	0.9818344
Fkrp_uORF_2	NM_173430	1	0.14927938	24	8	2.23525752	9.0328572	10.579879	12.0940424	12.5843508	27.267094	13.087626	0	12.7474269	8.4962504	15.8702274	0	5.1543755	10.9958979	46.1462168
Akap1_uORF_1	NM_009648	1	0.14927938	24	2	2.193055054	7.0255556	11.6378669	1.0994584	7.1910576	40.900641	1.0906355	0	0	10.620313	0	0	3.0926253	10.1500596	17.6730192
D17H6S53E_uORF_2	NM_033477	1	0.14927938	24	16	2.148778148	4.0146032	8.4639032	0	0	19.0869658	0	23.5828573	8.8251417	5.3101565	7.0534344	3.586285	5.1543755	5.0750298	0
Angptl2_uORF_1	NM_011923	1	0.14927938	24	0	2.148315347	2.0073016	6.3479274	0	0	0	0	0	0.9805713	0	0	0	1.0308751	1.6916766	11.7820128
Cldn14_uORF_4	NM_001165926	1	0.14927938	24	18	1.975360776	6.0219048	22.2177459	0	1.7977644	5.4534188	2.181271	26.3573111	2.9417139	9.5582817	5.2900758	3.586285	8.2470008	3.3833532	0
Ino80d_uORF_2	NM_001081436	1	0.14927938	24	22	1.946239715	4.0146032	6.3479274	1.0994584	3.5955288	0	7.6344485	0	4.9028565	5.3101565	1.7633586	14.34514	7.2161257	5.0750298	11.7820128
Pum2_uORF_18	NR_027670	1	0.14927938	24	12	1.937825215	0	0	13.1935008	7.1910576	0	10.906355	45.7784877	6.8639991	3.1860939	1.7633586	0	4.1235004	1.6916766	0
Rgs12_uORF_3	NM_173402	1	0.14927938	24	6	1.882488523	2.0073016	2.1159758	9.8951256	0.8988822	25.9037393	3.2719065	0	0	0	1.7633586	0	0	3.3833532	0
Fiz1_uORF_1	NM_001110328	1	0.14927938	24	12	1.788421401	4.0146032	0	6.5967504	12.5843508	12.2701923	6.543813	29.1317649	13.7279982	3.1860939	0	0	11.3396261	2.5375149	1.9636688
Fiz1_uORF_1	NM_001110329	1	0.14927938	24	12	1.788421401	4.0146032	0	6.5967504	12.5843508	12.2701923	6.543813	29.1317649	13.7279982	3.1860939	0	0	11.3396261	2.5375149	1.9636688
Ash1l_uORF_1	NM_138679	1	0.14927938	24	11	1.619400182	0	0	4.3978336	8.0899398	10.9068376	4.362542	0	6.8639991	5.3101565	5.2900758	0	4.1235004	2.5375149	0.9818344
Zdhhc4_uORF_1	NM_028379	1	0.14927938	24	1	1.597228212	12.0438096	6.3479274	5.497292	1.7977644	4.0900641	3.2719065	0	0	5.3101565	0	0	4.1235004	1.6916766	8.8365096
Arhgap27_uORF_2	NM_001205236	1	0.14927938	24	6	1.554868981	0	0	1.0994584	3.5955288	0	1.0906355	0	0	0	0	0	0	0	0.9818344
Arhgap27_uORF_2	NM_183288	1	0.14927938	24	6	1.554868981	0	0	1.0994584	3.5955288	0	1.0906355	0	0	0	0	0	0	0	0.9818344
Mfn1_uORF_1	NM_024200	1	0.14927938	24	2	1.527287715	9.0328572	5.2899395	0	4.494411	62.7143162	3.2719065	0	1.9611426	3.1860939	1.7633586	0	4.1235004	6.7667064	5.8910064
4932438A13Rik_uORF_3	NM_172679	1	0.14927938	24	2	1.457877548	5.018254	13.7538427	0	8.988822	0	5.4531775	0	0	1.0620313	3.5267172	0	2.0617502	8.458383	6.8728408
Ptk2_uORF_3	NM_001130409	1	0.14927938	24	6	1.422307389	0	0	6.5967504	4.494411	5.4534188	2.181271	0	0.9805713	2.1240626	0	0	1.0308751	0.8458383	1.9636688
Ptk2_uORF_2	NM_007982	1	0.14927938	24	6	1.422307389	0	0	6.5967504	4.494411	5.4534188	2.181271	0	0.9805713	2.1240626	0	0	1.0308751	0.8458383	1.9636688
Sgms1_uORF_5	NM_001168525	1	0.14927938	24	12	1.246882824	0	0	0	1.7977644	0	3.2719065	11.0978152	17.6502834	3.1860939	1.7633586	0	0	3.3833532	0
Sgms1_uORF_5	NM_144792	1	0.14927938	24	12	1.246882824	0	0	0	1.7977644	0	3.2719065	11.0978152	17.6502834	3.1860939	1.7633586	0	0	3.3833532	0
Plekho2_uORF_1	NM_153119	1	0.14927938	24	0	1.040159732	18.0657144	14.8118306	7.6962088	5.3932932	4.0900641	2.181271	0	3.9222852	5.3101565	5.2900758	0	3.0926253	2.5375149	9.818344
Zfyve19_uORF_1	NM_001164827	1	0.14927938	24	11	0.77743449	0	0	1.0994584	0	8.1801282	3.2719065	0	2.9417139	2.1240626	3.5267172	0	0	0	0
Zfyve19_uORF_1	NM_028054	1	0.14927938	24	11	0.77743449	0	0	1.0994584	0	8.1801282	3.2719065	0	2.9417139	2.1240626	3.5267172	0	0	0	0
Cabin1_uORF_1	NM_172549	1	0.14927938	24	22	0.771195758	3.0109524	6.3479274	0	5.3932932	0	1.0906355	0	0	0	0	7.17257	6.1852506	2.5375149	0
Chst15_uORF_2	NM_029935	1	0.14927938	24	6	0.750969534	2.0073016	0	28.5859184	1.7977644	19.0869658	2.181271	0	0	1.0620313	0	0	0	5.9208681	0
Dab2ip_uORF_2	NM_001290640	1	0.14927938	24	12	0.740002096	4.0146032	0	5.497292	10.7865864	31.3571581	6.543813	29.1317649	5.8834278	6.3721878	5.2900758	9.324341	5.1543755	6.7667064	0
Dab2ip_uORF_2	NM_001001602	1	0.14927938	24	12	0.740002096	4.0146032	0	5.497292	10.7865864	31.3571581	6.543813	29.1317649	5.8834278	6.3721878	5.2900758	9.324341	5.1543755	6.7667064	0
Fbxl4_uORF_16	NR_104380	1	0.14927938	24	2	0.728938774	5.018254	7.4059153	0	6.2921754	0	4.362542	0	0	2.1240626	1.7633586	0	1.0308751	2.5375149	10.8001784
Fbxl4_uORF_15	NR_104379	1	0.14927938	24	2	0.728938774	5.018254	7.4059153	0	6.2921754	0	4.362542	0	0	2.1240626	1.7633586	0	1.0308751	2.5375149	10.8001784
Fbxl4_uORF_29	NR_104378	1	0.14927938	24	2	0.728938774	5.018254	7.4059153	0	6.2921754	0	4.362542	0	0	2.1240626	1.7633586	0	1.0308751	2.5375149	10.8001784
Mtf2_uORF_19	NR_045608	1	0.14927938	24	13	0.728938774	0	0	0	0	10.9068376	1.0906355	0	3.9222852	1.0620313	1.7633586	0	1.0308751	0	0
Clcn4-2_uORF_3	NM_011334	1	0.14927938	24	6	0.728938774	2.0073016	0	3.2983752	3.5955288	5.4534188	2.181271	0	0	0	0	0	1.0308751	0	0
Ptk2_uORF_2	NM_001130409	1	0.14927938	24	4	0.709688287	1.0036508	9.5218911	19.7902512	6.2921754	0	8.725084	0	0	0	0	0	4.1235004	1.6916766	0
Nin_uORF_1	NM_001286079	1	0.14927938	24	12	0.709688287	1.0036508	0	0	0	6.8167735	3.2719065	13.872269	10.7862843	4.2481252	0	0	0	1.6916766	0
Nin_uORF_1	NM_001286080	1	0.14927938	24	12	0.709688287	1.0036508	0	0	0	6.8167735	3.2719065	13.872269	10.7862843	4.2481252	0	0	0	1.6916766	0
Nin_uORF_1	NM_008697	1	0.14927938	24	12	0.709688287	1.0036508	0	0	0	6.8167735	3.2719065	13.872269	10.7862843	4.2481252	0	0	0	1.6916766	0
Nin_uORF_1	NM_001081453	1	0.14927938	24	12	0.709688287	1.0036508	0	0	0	6.8167735	3.2719065	13.872269	10.7862843	4.2481252	0	0	0	1.6916766	0
Serpina3k_uORF_1	NM_011458	1	0.172552897	24	10	9762.168455	42714.3744	41832.84157	55523.74866	33075.26943	83255.98146	60225.98295	123725.38	49162.90327	49190.10372	31271.40141	26588.71699	59493.86377	29795.49996	45300.85738
Ahsg_uORF_1	NR_075099	1	0.172552897	24	10	5686.142062	58383.37069	56863.67566	63966.48971	49095.148	110148.1529	72149.90087	114498.9339	60024.69156	63491.41721	36446.8589	31019.93074	63263.77401	38041.57754	60694.0571
Ahsg_uORF_5	NR_075099	1	0.172552897	24	8	4589.417646	16055.40185	11806.08698	19821.03604	11908.39139	33636.68716	18774.1995	48211.68368	14781.13178	16049.41701	9659.678411	8168.839973	17706.31072	11851.88626	17876.25892
Ahsg_uORF_3	NR_075099	1	0.172552897	24	10	1150.875592	7121.906077	7880.951867	8749.489947	6088.129141	14234.78642	9969.499106	13757.12917	7632.766999	8226.49445	5217.778097	4708.792205	7347.046838	6881.740409	6998.515603
Slc22a1_uORF_1	NM_009202	1	0.172552897	24	10	572.4963789	1844.71017	2537.054984	2799.221086	1849.899568	5081.222967	2368.860306	3867.588597	2382.788259	3350.708752	1625.816629	923.109759	1989.588943	1364.337178	2102.10745
Cfhr2_uORF_1	NM_001025575	1	0.172552897	24	9	501.4348486	916.3331804	841.1003805	1550.236344	1220.682028	1746.457371	1667.58168	2477.587243	867.8056005	1185.226931	416.1526296	655.572898	1480.336644	774.7878828	1135.982401
Gm10069_uORF_11	NR_028593	1	0.172552897	24	8	430.9270462	5218.98416	3498.765985	3969.044824	3275.526737	9075.852238	5555.697237	11434.91134	3355.514989	3408.058442	2687.358506	1727.154856	3359.621951	3700.542563	2857.138104
Asgr1_uORF_1	NM_009714	1	0.172552897	24	10	410.4113348	1231.479532	1356.340488	1662.381101	1122.703868	3081.181622	1958.781358	4200.523053	1540.477512	1988.122594	1089.755615	887.246909	1627.751783	1064.064581	1649.481792
Asgr1_uORF_1	NM_001291132	1	0.172552897	24	10	410.4113348	1231.479532	1356.340488	1662.381101	1122.703868	3081.181622	1958.781358	4200.523053	1540.477512	1988.122594	1089.755615	887.246909	1627.751783	1064.064581	1649.481792
Rps19_uORF_2	NM_023133	1	0.172552897	24	18	391.4836989	1001.643498	982.8707591	474.9660288	194.1585552	473.0840809	402.4444995	2435.970436	893.3004543	1184.1649	1121.49607	191.507619	858.7189583	433.9150479	831.6137368
Dcaf11_uORF_5	NR_037572	1	0.172552897	24	8	300.2480655	2169.89303	2469.343759	2806.917295	1902.933617	3792.852775	2462.654959	2967.278339	1746.397485	2076.271192	1423.03039	1336.967048	2038.040073	1562.26334	1707.410022
Gm10069_uORF_13	NR_028593	1	0.172552897	24	8	280.1857428	2379.656047	2064.134393	2342.94585	1456.189164	4443.172967	2884.730898	5141.062891	2086.655726	1946.703373	1301.358647	977.621291	1956.60094	1385.483135	1732.937716
Gm10319_uORF_1	NR_003624	1	0.172552897	24	8	258.3392383	597.172226	982.8707591	1060.977356	771.2409276	1761.454272	975.028137	1344.222866	694.2444804	695.6305015	361.488513	385.884266	949.4359671	566.711661	762.8853288
Gpx4_uORF_5	NR_110342	1	0.172552897	24	10	235.5843565	1026.734768	1000.856553	1418.301336	854.8369722	1815.98846	1274.9529	2186.269594	1224.733554	1321.166937	758.244198	637.641473	1136.02436	746.8752189	804.1223736
Saa4_uORF_1	NM_011316	1	0.172552897	24	14	225.1281727	489.7815904	623.1548731	662.9734152	441.3511602	1254.286324	808.1609055	1488.494464	691.3027665	2318.414328	437.3129328	204.418245	789.6503266	296.8892433	487.9716968
Gstz1_uORF_1	NM_001252556	1	0.172552897	24	10	135.8116446	718.6139728	661.2424375	980.7168928	583.3745478	1217.475747	910.6806425	837.8850476	850.1553171	1096.016302	451.4198016	228.087726	803.0517029	322.2643923	757.9761568
Gnas_uORF_6	NR_003258	1	0.172552897	24	9	122.9947032	316.150002	377.7016803	629.9896632	536.6326734	586.242521	483.1515265	545.1801717	360.8502384	534.2017439	294.4808862	190.073105	424.7205412	215.6887665	488.9535312
St7l_uORF_9	NR_045578	1	0.172552897	24	11	121.0061543	285.0368272	324.8022853	484.8611544	281.3501286	593.0592945	490.785975	772.6853833	377.5199505	405.6959566	308.587755	166.403624	423.6896661	241.0639155	390.7700912
Rpl31_uORF_2	NM_001252219	1	0.172552897	24	16	114.6065314	836.0411164	719.431772	493.6568216	257.0803092	752.5717944	568.2210955	2158.525056	650.1187719	949.4559822	809.3815974	319.896622	824.70008	554.0240865	722.6301184
Rpl31_uORF_1	NM_053257	1	0.172552897	24	16	114.6065314	836.0411164	719.431772	493.6568216	257.0803092	752.5717944	568.2210955	2158.525056	650.1187719	949.4559822	809.3815974	319.896622	824.70008	554.0240865	722.6301184
1810008I18Rik_uORF_2	NR_045301	1	0.172552897	24	6	111.6850312	216.7885728	203.1336768	212.1954712	111.4613928	295.8479699	134.1481665	122.0759672	89.2319883	27.6128138	19.3969446	45.187191	204.1132698	94.7338896	133.5294784
Klkb1_uORF_1	NM_008455	1	0.172552897	24	12	96.77894651	76.2774608	199.9597131	245.1792232	189.6641442	654.410256	251.9368005	771.2981564	326.5302429	329.229703	139.3053294	78.181013	308.2316549	197.9261622	319.09618
Adck5_uORF_1	NR_073123	1	0.172552897	24	6	91.44278583	232.8469856	436.9490027	339.7326456	293.9344794	336.7486109	245.3929875	341.2578174	209.8422582	164.6148515	51.1373994	134.127059	223.6998967	166.6301451	164.9481792
Tsku_uORF_1	NM_001168541	1	0.172552897	24	16	84.57079559	445.6209552	556.5016354	307.848352	111.4613928	407.6430553	500.6016945	1026.547906	1093.337	1379.578659	527.2442214	302.682454	419.5661657	290.9683752	582.2277992
Bub3_uORF_1	NM_009774	1	0.172552897	24	10	81.17952865	723.6322268	738.4755542	799.3062568	570.790197	1469.696367	899.7742875	1408.035304	664.8273414	960.0762952	650.6793234	447.568368	684.5010664	553.1782482	523.3177352
Yipf4_uORF_1	NM_026417	1	0.172552897	24	10	78.97088613	163.5950804	261.3230113	332.0364368	158.2032672	355.8355767	184.3173995	335.7089098	274.559964	200.7239157	93.4580058	92.526153	162.8782658	84.58383	127.638472
Zdhhc9_uORF_1	NM_172465	1	0.172552897	24	10	75.50502862	104.3796832	193.6117857	248.4775984	199.5518484	359.9256408	350.0939955	321.8366408	200.0365452	253.8254807	148.1221224	97.546952	284.5215276	140.4091578	413.3522824
Lurap1l_uORF_2	NM_026821	1	0.172552897	24	10	70.7322168	81.2957148	134.3644633	127.5371744	124.0457436	181.3261751	125.4230825	295.4793297	186.308547	156.1186011	44.083965	31.559308	63.9142562	49.0586214	152.184332
Nol8_uORF_6	NR_073168	1	0.172552897	24	12	68.79020827	159.5804772	114.2626932	147.3274256	115.9558038	325.8417733	219.2177355	635.3499202	240.2399685	184.7934462	142.8320466	121.93369	225.7616469	142.1008344	234.6584216
Nol8_uORF_8	NR_073167	1	0.172552897	24	12	68.79020827	159.5804772	114.2626932	147.3274256	115.9558038	325.8417733	219.2177355	635.3499202	240.2399685	184.7934462	142.8320466	121.93369	225.7616469	142.1008344	234.6584216
Tspan12_uORF_2	NM_173007	1	0.172552897	24	10	62.73163613	177.6461916	162.9301366	226.4884304	124.0457436	483.9909185	159.232783	452.2359694	252.0068241	243.2051677	119.9083848	102.567751	131.9520128	85.4296683	155.1298352
Ei24_uORF_1	NM_001199494	1	0.172552897	24	8	62.00644177	100.36508	113.2047053	169.3165936	80.899398	126.7919871	74.163214	137.3354631	133.3576968	45.6673459	21.1603032	28.69028	43.2967542	25.375149	50.0735544
Brap_uORF_1	NM_001289543	1	0.172552897	24	10	57.74214374	110.401588	155.5242213	289.1575592	85.393809	437.6368587	165.776596	346.806725	168.6582636	156.1186011	96.984723	80.332784	119.5815116	72.7420938	176.730192
Man1a_uORF_2	NM_008548	1	0.172552897	24	6	54.86024202	119.4344452	142.8283665	202.3003456	68.3150472	207.2299144	165.776596	58.2635298	111.7851282	79.6523475	65.2442682	44.469934	101.0257598	113.3423322	75.6012488
Scap_uORF_1	NM_001103162	1	0.172552897	24	8	51.27824978	136.4965088	117.4366569	237.4830144	112.360275	403.5529912	117.788634	356.5173133	157.8719793	81.7764101	67.0076268	85.353583	129.8902626	132.7966131	110.9472872
Nqo2_uORF_1	NM_001163239	1	0.172552897	24	10	51.08831928	117.4271436	118.4946448	174.8138856	126.7423902	264.4908118	233.395997	226.1179847	133.3576968	201.785947	79.351137	43.03542	236.0703979	89.6588598	128.6203064
Mtmr2_uORF_2	NR_024025	1	0.172552897	24	10	50.89932399	181.6607948	260.2650234	299.0526848	168.9898536	428.0933758	260.6618845	489.6910957	222.5896851	224.0886043	188.6793702	75.311985	210.2985204	122.6465535	189.4940392
Vwa8_uORF_1	NM_173758	1	0.172552897	24	8	45.62729747	125.45635	196.7857494	191.3057616	90.7871022	323.1150639	142.8732505	220.5690771	97.0765587	130.6298499	42.3206064	32.993822	78.3465076	82.8921534	218.9490712
Vwa8_uORF_1	NM_027906	1	0.172552897	24	8	45.62729747	125.45635	196.7857494	191.3057616	90.7871022	323.1150639	142.8732505	220.5690771	97.0765587	130.6298499	42.3206064	32.993822	78.3465076	82.8921534	218.9490712
BC024386_uORF_1	NR_015583	1	0.172552897	24	8	42.88057031	63.2300004	162.9301366	120.940424	97.9781598	155.4224358	147.2357925	199.7606736	87.2708457	144.4362568	54.6641166	36.580107	86.5935084	67.667064	112.910956
Wac_uORF_2	NM_001282093	1	0.172552897	24	12	42.84038346	110.401588	161.8721487	155.0236344	104.2703352	250.8572648	301.015398	355.1300864	159.8331219	170.9870393	141.068688	53.794275	203.0823947	117.5715237	140.4023192
Chchd7_uORF_1	NM_001285804	1	0.172552897	24	14	41.46124649	164.5987312	146.0023302	181.410636	122.2479792	298.5746793	151.5983345	295.4793297	250.0456815	246.3912616	104.0381574	127.671746	129.8902626	77.8171236	118.8019624
Olfr56_uORF_1	NM_010999	1	0.172552897	24	4	40.21945024	57.2080956	88.8709836	76.962088	54.8318142	50.4441239	70.8913075	19.4211766	16.6697121	18.0545321	12.3435102	20.083196	54.6363803	31.2960171	5.8910064
Stk16_uORF_4	NR_102731	1	0.172552897	24	8	40.13381996	230.839684	212.6555679	311.1467272	207.6417882	410.3697647	226.852184	427.2658852	190.2308322	214.5303226	156.9389154	119.781919	170.0943915	125.1840684	239.5675936
Car5a_uORF_1	NM_007608	1	0.172552897	24	8	39.96757824	101.3687308	151.2922697	170.416052	73.7083404	336.7486109	206.1301095	319.062187	136.2994107	95.582817	81.1144956	100.41598	85.5626333	71.8962555	129.6021408
Insig2_uORF_2	NM_133748	1	0.172552897	24	3	37.92204192	101.3687308	59.2473224	216.5933048	57.5284608	104.9783119	50.169233	24.9700842	11.7668556	52.0395337	3.5267172	4.303542	120.6123867	74.4337704	117.820128
Insig2_uORF_2	NM_178082	1	0.172552897	24	3	37.92204192	101.3687308	59.2473224	216.5933048	57.5284608	104.9783119	50.169233	24.9700842	11.7668556	52.0395337	3.5267172	4.303542	120.6123867	74.4337704	117.820128
Pum2_uORF_16	NR_027670	1	0.172552897	24	10	36.55303313	141.5147628	239.1052654	217.6927632	159.1021494	335.3852562	251.9368005	452.2359694	150.0274089	179.4832897	148.1221224	122.650947	161.8473907	134.4882897	164.9481792
Rbck1_uORF_2	NM_001083921	1	0.172552897	24	9	34.79740925	33.1204764	73.0011651	82.45938	62.921754	104.9783119	80.707027	88.7825216	95.1154161	30.7989077	5.2900758	45.904448	25.7718775	21.1459575	23.5640256
Flna_uORF_6	NM_001290421	1	0.172552897	24	8	34.46743116	193.7046044	133.3064754	170.416052	153.7088562	218.136752	198.495661	338.4833636	110.8045569	101.9550048	121.6717434	66.704901	126.7976373	120.1090386	120.7656312
Dcaf11_uORF_2	NM_001199009	1	0.172552897	24	12	34.02622566	71.2592068	49.7254313	104.448548	59.3262252	139.0621794	160.3234185	538.2440372	86.2902744	81.7764101	100.5114402	67.422158	130.9211377	73.5879321	128.6203064
Dcaf11_uORF_2	NM_133734	1	0.172552897	24	12	34.02622566	71.2592068	49.7254313	104.448548	59.3262252	139.0621794	160.3234185	538.2440372	86.2902744	81.7764101	100.5114402	67.422158	130.9211377	73.5879321	128.6203064
Dcaf11_uORF_3	NR_037572	1	0.172552897	24	12	34.02622566	71.2592068	49.7254313	104.448548	59.3262252	139.0621794	160.3234185	538.2440372	86.2902744	81.7764101	100.5114402	67.422158	130.9211377	73.5879321	128.6203064
Pla2r1_uORF_1	NM_008867	1	0.172552897	24	8	33.54051733	117.4271436	102.6248263	213.2949296	81.7982802	219.5001067	148.326428	172.0161356	112.7656995	100.8929735	79.351137	39.449135	136.0755132	92.1963747	105.0562808
Polr1d_uORF_2	NM_009087	1	0.172552897	24	12	33.34224813	74.2701592	68.7692135	182.5100944	81.7982802	204.503205	111.244821	245.5391613	116.6879847	151.8704759	38.7938892	98.981466	117.5197614	54.1336512	102.1107776
Polr1d_uORF_2	NM_181730	1	0.172552897	24	12	33.34224813	74.2701592	68.7692135	182.5100944	81.7982802	204.503205	111.244821	245.5391613	116.6879847	151.8704759	38.7938892	98.981466	117.5197614	54.1336512	102.1107776
Psmc6_uORF_1	NM_025959	1	0.172552897	24	13	32.34332403	112.4088896	174.5680035	195.7035952	179.77644	361.2889955	220.308371	524.3717682	165.7165497	244.267199	144.5954052	109.023064	235.0395228	85.4296683	157.093504
Psmd2_uORF_24	NR_027485	1	0.172552897	24	8	32.12728629	317.1536528	324.8022853	432.0871512	239.1026652	613.509615	369.7254345	345.4194981	279.4628205	315.4232961	232.7633352	119.064662	299.9846541	228.376341	303.3868296
Nipa2_uORF_9	NM_023647	1	0.172552897	24	8	30.94437733	77.2811116	117.4366569	123.1393408	100.6748064	156.7857905	87.25084	153.9821859	100.9988439	99.8309422	35.267172	22.952224	79.3773827	59.208681	128.6203064
Nipa2_uORF_5	NM_001256130	1	0.172552897	24	8	30.94437733	77.2811116	117.4366569	123.1393408	100.6748064	156.7857905	87.25084	153.9821859	100.9988439	99.8309422	35.267172	22.952224	79.3773827	59.208681	128.6203064
Nipa2_uORF_3	NM_001256131	1	0.172552897	24	8	30.94437733	77.2811116	117.4366569	123.1393408	100.6748064	156.7857905	87.25084	153.9821859	100.9988439	99.8309422	35.267172	22.952224	79.3773827	59.208681	128.6203064
Lmf1_uORF_1	NR_045520	1	0.172552897	24	10	30.87432469	190.693652	209.4816042	208.897096	179.77644	299.938034	239.93981	245.5391613	234.3565407	219.8404791	121.6717434	67.422158	230.9160224	125.1840684	133.5294784
2610020C07Rik_uORF_12	NR_038156	1	0.172552897	24	12	30.81229565	62.2263496	46.5514676	95.6528808	76.404987	158.1491452	177.7735865	273.2836993	82.3679892	67.9700032	105.801516	45.187191	158.7547654	34.6793703	149.2388288
Slc35e2_uORF_2	NM_177186	1	0.172552897	24	12	29.6012688	122.4453976	181.9739188	173.7144272	144.7200342	464.9039527	182.1361285	467.4954653	162.7748358	201.785947	116.3816676	149.906713	129.8902626	76.125447	136.4749816
L3mbtl2_uORF_3	NR_110362	1	0.172552897	24	8	28.81052387	136.4965088	159.7561729	149.5263424	102.4725708	197.6864315	128.694989	237.2157999	100.0182726	95.582817	68.7709854	50.925247	94.8405092	95.5797279	49.09172
Mospd3_uORF_2	NM_001254762	1	0.172552897	24	14	28.39858107	38.1387304	44.4354918	65.967504	43.1463456	100.8882478	104.701008	67.9741181	61.7759919	115.7614117	24.6870204	32.276565	72.161257	17.7626043	3.9273376
Krcc1_uORF_5	NM_145568	1	0.172552897	24	10	26.04145405	19.0693652	45.4934797	75.8626296	23.3709372	55.8975427	70.8913075	99.8803368	34.3199955	31.860939	12.3435102	6.455313	35.0497534	20.3001192	6.8728408
Gdap2_uORF_11	NR_104341	1	0.172552897	24	12	26.03091971	73.2665084	97.3348868	136.3328416	108.7647462	249.4939101	134.1481665	273.2836993	100.9988439	161.4287576	91.6946472	74.594728	147.4151393	66.8212257	129.6021408
Irf3_uORF_7	NR_045611	1	0.172552897	24	9	25.84631499	104.3796832	37.0295765	73.6637128	62.0228718	147.2423076	80.707027	84.6208409	41.1839946	50.9775024	42.3206064	28.69028	37.1115036	28.7585022	80.5104208
Pnpla8_uORF_2	NM_026164	1	0.172552897	24	10	25.67006806	16.0584128	29.6236612	43.978336	24.2698194	72.2577991	49.0785975	155.3694128	58.834278	21.240626	3.5267172	3.586285	49.4820048	7.6125447	16.6911848
Agpat6_uORF_1	NM_018743	1	0.172552897	24	14	25.36368803	136.4965088	112.1467174	101.1501728	103.371453	215.4100426	117.788634	267.7347917	139.2411246	214.5303226	100.5114402	76.746499	127.8285124	66.8212257	95.2379368
Yars2_uORF_7	NR_038046	1	0.172552897	24	8	25.35198244	123.4490484	167.1620882	184.7090112	97.9781598	238.5870725	191.951848	195.5989929	137.279982	112.5753178	114.618309	64.55313	125.7667622	101.500596	157.093504
Parp9_uORF_3	NM_030253	1	0.172552897	24	8	24.99033833	71.2592068	170.3360519	101.1501728	97.9781598	136.33547	229.033455	135.9482362	94.1348448	78.5903162	44.083965	78.181013	83.5008831	56.6711661	123.7111344
Inhbc_uORF_1	NM_010565	1	0.172552897	24	14	24.72655208	49.1788892	49.7254313	47.2767112	57.5284608	171.7826922	76.344485	80.4591602	126.4936977	89.2106292	44.083965	17.931425	79.3773827	48.2127831	34.364204
Orai3_uORF_1	NM_198424	1	0.172552897	24	6	24.34935	36.1314288	98.3928747	106.6474648	49.438521	62.7143162	33.8097005	47.1657146	20.5919973	46.7293772	8.816793	17.214168	27.8336277	28.7585022	23.5640256
Cd82_uORF_1	NM_001271432	1	0.172552897	24	6	24.1864275	117.4271436	98.3928747	100.0507144	80.899398	130.8820512	85.069569	98.4931099	62.7565632	65.8459406	22.9236618	25.103995	76.2847574	82.0463151	84.4377584
Sfpq_uORF_4	NR_045010	1	0.172552897	24	14	23.86110707	64.2336512	51.8414071	47.2767112	42.2474634	125.4286324	59.9849525	264.9603379	92.1737022	71.1560971	84.6412128	11.476112	78.3465076	45.6752682	65.7829048
Enpp2_uORF_1	NM_015744	1	0.172552897	24	13	23.71178066	46.1679368	47.6094555	51.6745448	38.6519346	87.2547008	89.432111	187.2756315	66.6788484	82.8384414	31.7404548	27.973023	77.3156325	26.2209873	46.1462168
Enpp2_uORF_1	NM_001285994	1	0.172552897	24	13	23.71178066	46.1679368	47.6094555	51.6745448	38.6519346	87.2547008	89.432111	187.2756315	66.6788484	82.8384414	31.7404548	27.973023	77.3156325	26.2209873	46.1462168
Enpp2_uORF_1	NM_001136077	1	0.172552897	24	13	23.71178066	46.1679368	47.6094555	51.6745448	38.6519346	87.2547008	89.432111	187.2756315	66.6788484	82.8384414	31.7404548	27.973023	77.3156325	26.2209873	46.1462168
Enpp2_uORF_1	NM_001285995	1	0.172552897	24	13	23.71178066	46.1679368	47.6094555	51.6745448	38.6519346	87.2547008	89.432111	187.2756315	66.6788484	82.8384414	31.7404548	27.973023	77.3156325	26.2209873	46.1462168
Pacsin3_uORF_1	NM_028733	1	0.172552897	24	8	23.46182082	25.09127	77.2331167	58.2712952	44.0452278	61.3509615	46.8973265	67.9741181	24.5142825	38.2331268	22.9236618	7.17257	19.5866269	16.0709277	44.182548
Chka_uORF_10	NR_073190	1	0.172552897	24	3	23.17928789	68.2482544	45.4934797	67.0669624	97.0792776	50.4441239	35.9909715	0	3.9222852	52.0395337	21.1603032	40.883649	87.6243835	49.0586214	64.8010704
Pah_uORF_1	NM_008777	1	0.172552897	24	8	23.15429421	40.146032	9.5218911	57.1718368	30.5619948	122.701923	39.262878	66.5868912	44.1257085	24.4267199	15.8702274	7.17257	42.2658791	41.4460767	31.4187008
Ssr4_uORF_1	NM_001166480	1	0.172552897	24	13	23.05871303	18.0657144	45.4934797	35.1826688	16.1798796	80.4379273	38.1722425	81.8463871	55.8925641	48.8534398	5.2900758	7.17257	22.6792522	10.1500596	0
Entpd5_uORF_2	NM_001026214	1	0.172552897	24	8	22.9283376	61.2226988	62.4212861	109.94584	37.7530524	79.0745726	79.6163915	140.1099169	50.9897076	46.7293772	22.9236618	34.428336	45.3585044	39.7544001	74.6194144
Atg9a_uORF_3	NM_001288612	1	0.172552897	24	11	21.7675154	39.1423812	58.1893345	74.7631712	37.7530524	104.9783119	75.2538495	147.0460514	79.4262753	61.5978154	17.633586	44.469934	56.6981305	40.6002384	65.7829048
Gprin3_uORF_1	NM_183183	1	0.172552897	24	9	21.74814881	27.0985716	20.1017701	63.7685872	44.94411	70.8944444	25.0846165	52.7146222	39.222852	60.5357841	10.5801516	0	15.4631265	6.7667064	11.7820128
Tmem60_uORF_4	NM_177601	1	0.172552897	24	10	21.72335114	23.0839684	48.6674434	57.1718368	28.7642304	94.0714743	39.262878	137.3354631	58.834278	43.5432833	26.450379	20.083196	41.235004	15.2250894	49.09172
Glyat_uORF_1	NM_145935	1	0.172552897	24	12	21.14308362	21.0766668	11.6378669	46.1772528	14.3821152	64.0776709	42.5347845	99.8803368	32.3588529	50.9775024	40.5572478	10.758855	43.2967542	20.3001192	42.2188792
Slc17a4_uORF_1	NM_177016	1	0.172552897	24	8	20.82168145	31.1131748	65.5952498	48.3761696	36.8541702	96.7981837	85.069569	95.7186561	45.1062798	32.9229703	26.450379	24.386738	68.0377566	30.4501788	76.5830832
Mgat1_uORF_1	NM_001110150	1	0.172552897	24	10	20.62154739	28.1022224	83.5810441	65.967504	68.3150472	129.5186965	80.707027	97.105883	41.1839946	101.9550048	29.9770962	14.34514	51.543755	17.7626043	33.3823696
Mgat1_uORF_9	NM_001110148	1	0.172552897	24	10	20.62154739	28.1022224	83.5810441	65.967504	68.3150472	129.5186965	80.707027	97.105883	41.1839946	101.9550048	29.9770962	14.34514	51.543755	17.7626043	33.3823696
Mgat1_uORF_1	NM_001110149	1	0.172552897	24	10	20.62154739	28.1022224	83.5810441	65.967504	68.3150472	129.5186965	80.707027	97.105883	41.1839946	101.9550048	29.9770962	14.34514	51.543755	17.7626043	33.3823696
Cdc14b_uORF_1	NM_001122989	1	0.172552897	24	7	20.18675595	23.0839684	44.4354918	82.45938	35.0564058	114.5217948	53.4411395	65.1996643	15.6891408	31.860939	8.816793	13.627883	36.0806285	26.2209873	24.54586
0610009O20Rik_uORF_1	NM_024179	1	0.172552897	24	10	20.163298	35.127778	53.9573829	43.978336	11.6854686	103.6149572	21.81271	67.9741181	60.7954206	25.4887512	10.5801516	0	15.4631265	10.1500596	2.9455032
1810008I18Rik_uORF_4	NR_045301	1	0.172552897	24	8	20.1104277	35.127778	22.2177459	42.8788776	31.460877	177.236111	55.6224105	56.8763029	23.5337112	15.9304695	5.2900758	3.586285	63.9142562	41.4460767	67.7465736
1810058I24Rik_uORF_6	NR_027875	1	0.172552897	24	12	20.09523827	32.1168256	44.4354918	39.5805024	20.6742906	89.9814102	68.7100365	120.6887403	29.417139	60.5357841	44.083965	15.779654	36.0806285	12.6875745	22.5821912
1810058I24Rik_uORF_3	NR_015608	1	0.172552897	24	12	20.09523827	32.1168256	44.4354918	39.5805024	20.6742906	89.9814102	68.7100365	120.6887403	29.417139	60.5357841	44.083965	15.779654	36.0806285	12.6875745	22.5821912
Mpp6_uORF_3	NM_019939	1	0.172552897	24	8	19.91919237	68.2482544	63.479274	95.6528808	71.0116938	174.5094016	75.2538495	108.2036982	59.8148493	39.2951581	47.6106822	22.952224	84.5317582	41.4460767	132.547644
Mpp6_uORF_3	NM_001164734	1	0.172552897	24	8	19.91919237	68.2482544	63.479274	95.6528808	71.0116938	174.5094016	75.2538495	108.2036982	59.8148493	39.2951581	47.6106822	22.952224	84.5317582	41.4460767	132.547644
Pum2_uORF_4	NR_027670	1	0.172552897	24	9	19.78554954	42.1533336	57.1313466	53.8734616	38.6519346	104.9783119	54.531775	69.361345	42.1645659	26.5507825	19.3969446	26.538509	23.7101273	21.1459575	18.6548536
Hbs1l_uORF_1	NM_001042593	1	0.172552897	24	10	19.68477028	55.200794	37.0295765	64.8680456	49.438521	35.4472222	65.43813	112.3653789	48.0479937	56.2876589	28.2137376	9.324341	27.8336277	23.6834724	35.3460384
Hbs1l_uORF_1	NM_001145209	1	0.172552897	24	10	19.68477028	55.200794	37.0295765	64.8680456	49.438521	35.4472222	65.43813	112.3653789	48.0479937	56.2876589	28.2137376	9.324341	27.8336277	23.6834724	35.3460384
Hbs1l_uORF_1	NM_019702	1	0.172552897	24	10	19.68477028	55.200794	37.0295765	64.8680456	49.438521	35.4472222	65.43813	112.3653789	48.0479937	56.2876589	28.2137376	9.324341	27.8336277	23.6834724	35.3460384
Atg9a_uORF_3	NM_001003917	1	0.172552897	24	12	19.45392813	39.1423812	52.899395	74.7631712	37.7530524	104.9783119	71.981943	147.0460514	79.4262753	61.5978154	17.633586	44.469934	56.6981305	40.6002384	65.7829048
Atg9a_uORF_6	NM_001288613	1	0.172552897	24	12	19.45392813	39.1423812	52.899395	74.7631712	37.7530524	104.9783119	71.981943	147.0460514	79.4262753	61.5978154	17.633586	44.469934	56.6981305	40.6002384	65.7829048
Trappc13_uORF_1	NM_001093759	1	0.172552897	24	10	19.03267874	17.0620636	46.5514676	43.978336	18.8765262	64.0776709	46.8973265	79.0719333	21.5725686	28.6748451	10.5801516	5.738056	27.8336277	15.2250894	6.8728408
Trappc13_uORF_1	NM_025879	1	0.172552897	24	10	19.03267874	17.0620636	46.5514676	43.978336	18.8765262	64.0776709	46.8973265	79.0719333	21.5725686	28.6748451	10.5801516	5.738056	27.8336277	15.2250894	6.8728408
Trappc13_uORF_1	NM_001093760	1	0.172552897	24	10	19.03267874	17.0620636	46.5514676	43.978336	18.8765262	64.0776709	46.8973265	79.0719333	21.5725686	28.6748451	10.5801516	5.738056	27.8336277	15.2250894	6.8728408
Mpp6_uORF_2	NM_001164733	1	0.172552897	24	8	18.66830888	69.2519052	75.1171409	95.6528808	80.0005158	178.5994657	81.7976625	108.2036982	71.5817049	46.7293772	47.6106822	22.952224	89.6861337	45.6752682	132.547644
Mmab_uORF_1	NM_029956	1	0.172552897	24	2	18.55644225	113.4125404	156.5822092	129.7360912	60.2251074	148.6056623	70.8913075	52.7146222	28.4365677	53.101565	52.900758	60.966845	101.0257598	37.2168852	151.2024976
Nsmf_uORF_2	NM_001177655	1	0.172552897	24	10	18.42528158	39.1423812	68.7692135	70.3653376	53.932932	73.6211538	49.0785975	65.1996643	74.5234188	48.8534398	29.9770962	37.297364	47.4202546	46.5211065	26.5095288
Nsmf_uORF_2	NM_001039386	1	0.172552897	24	10	18.42528158	39.1423812	68.7692135	70.3653376	53.932932	73.6211538	49.0785975	65.1996643	74.5234188	48.8534398	29.9770962	37.297364	47.4202546	46.5211065	26.5095288
Nsmf_uORF_2	NM_001039387	1	0.172552897	24	10	18.42528158	39.1423812	68.7692135	70.3653376	53.932932	73.6211538	49.0785975	65.1996643	74.5234188	48.8534398	29.9770962	37.297364	47.4202546	46.5211065	26.5095288
Nsmf_uORF_2	NM_020276	1	0.172552897	24	10	18.42528158	39.1423812	68.7692135	70.3653376	53.932932	73.6211538	49.0785975	65.1996643	74.5234188	48.8534398	29.9770962	37.297364	47.4202546	46.5211065	26.5095288
Nsmf_uORF_2	NM_001177654	1	0.172552897	24	10	18.42528158	39.1423812	68.7692135	70.3653376	53.932932	73.6211538	49.0785975	65.1996643	74.5234188	48.8534398	29.9770962	37.297364	47.4202546	46.5211065	26.5095288
Fam198a_uORF_1	NM_001199927	1	0.172552897	24	4	18.38017623	18.0657144	56.0733587	52.7740032	17.0787618	55.8975427	18.5408035	0	4.9028565	4.2481252	3.5267172	7.17257	41.235004	15.2250894	34.364204
Lage3_uORF_1	NM_025410	1	0.172552897	24	5	17.89931222	31.1131748	40.2035402	47.2767112	22.472055	21.8136752	33.8097005	1.3872269	30.3977103	8.4962504	1.7633586	7.17257	21.6483771	11.8417362	27.4913632
Cxxc5_uORF_1	NM_133687	1	0.172552897	24	6	17.73871774	38.1387304	90.9869594	50.5750864	47.6407566	38.1739316	38.1722425	0	52.9508502	25.4887512	14.1068688	9.324341	15.4631265	26.2209873	32.4005352
Ccpg1_uORF_5	NM_001286546	1	0.172552897	24	8	17.45604508	26.0949208	21.159758	45.0777944	24.2698194	42.2639957	38.1722425	58.2635298	16.6697121	11.6823443	10.5801516	9.324341	22.6792522	9.3042213	38.2915416
Ppp4r1_uORF_1	NR_104465	1	0.172552897	24	10	17.39449122	78.2847624	53.9573829	144.0290504	64.7195184	171.7826922	137.420073	217.7946233	53.9314215	130.6298499	77.5877784	34.428336	77.3156325	59.208681	77.5649176
Fcgrt_uORF_3	NM_010189	1	0.172552897	24	10	17.19281984	18.0657144	19.0437822	36.2821272	12.5843508	50.4441239	46.8973265	88.7825216	49.028565	73.2801597	21.1603032	15.062397	13.4013763	21.9917958	84.4377584
Hectd1_uORF_1	NM_144788	1	0.172552897	24	10	17.08807166	31.1131748	97.3348868	48.3761696	68.3150472	115.8851495	56.713046	70.7485719	78.445704	71.1560971	14.1068688	15.062397	34.0188783	36.3710469	44.182548
Alg13_uORF_1	NR_037145	1	0.172552897	24	11	17.08774194	33.1204764	55.0153708	72.5642544	39.5508168	92.7081196	52.350504	102.6547906	72.5622762	43.5432833	37.0305306	32.993822	67.0068815	36.3710469	42.2188792
Sdcbp_uORF_1	NM_016807	1	0.172552897	24	10	17.00055525	77.2811116	75.1171409	87.956672	45.8429922	102.2516025	94.8852885	113.7526058	87.2708457	79.6523475	24.6870204	48.056219	63.9142562	34.6793703	29.455032
Sdcbp_uORF_1	NM_001098227	1	0.172552897	24	10	17.00055525	77.2811116	75.1171409	87.956672	45.8429922	102.2516025	94.8852885	113.7526058	87.2708457	79.6523475	24.6870204	48.056219	63.9142562	34.6793703	29.455032
St6gal1_uORF_4	NM_145933	1	0.172552897	24	10	16.86114992	13.0474604	55.0153708	9.8951256	32.3597592	98.1615384	62.1662235	90.1697485	32.3588529	20.1785947	14.1068688	2.151771	25.7718775	13.5334128	24.54586
St6gal1_uORF_1	NM_001252506	1	0.172552897	24	10	16.86114992	13.0474604	55.0153708	9.8951256	32.3597592	98.1615384	62.1662235	90.1697485	32.3588529	20.1785947	14.1068688	2.151771	25.7718775	13.5334128	24.54586
St6gal1_uORF_3	NM_001252505	1	0.172552897	24	10	16.86114992	13.0474604	55.0153708	9.8951256	32.3597592	98.1615384	62.1662235	90.1697485	32.3588529	20.1785947	14.1068688	2.151771	25.7718775	13.5334128	24.54586
Xkr9_uORF_1	NM_001011873	1	0.172552897	24	12	16.26432316	23.0839684	87.8129957	76.962088	45.8429922	99.5248931	122.151176	156.7566397	88.251417	60.5357841	52.900758	44.469934	118.5506365	53.2878129	47.1280512
Exosc5_uORF_4	NR_104358	1	0.172552897	24	10	16.1763518	88.3212704	69.8272014	72.5642544	63.8206362	160.8758546	92.7040175	124.850421	111.7851282	89.2106292	44.083965	58.097817	70.0995068	44.8294299	76.5830832
Stk16_uORF_3	NR_102731	1	0.172552897	24	8	15.98064218	62.2263496	88.8709836	81.3599216	71.0116938	99.5248931	118.8792695	104.0420175	50.0091363	70.0940658	37.0305306	47.338962	58.7598807	42.291915	50.0735544
Stk16_uORF_3	NM_011494	1	0.172552897	24	8	15.98064218	62.2263496	88.8709836	81.3599216	71.0116938	99.5248931	118.8792695	104.0420175	50.0091363	70.0940658	37.0305306	47.338962	58.7598807	42.291915	50.0735544
Zbtb24_uORF_2	NR_102360	1	0.172552897	24	10	15.84035325	82.2993656	135.4224512	97.8517976	53.0340498	109.068376	104.701008	176.1778163	130.4159829	84.962504	89.9312886	20.083196	75.2538823	68.5129023	89.3469304
Dhx34_uORF_1	NM_001285932	1	0.172552897	24	6	15.54868981	0	0	10.994584	0.8988822	13.633547	0	0	0	0	0	0	0	1.6916766	5.8910064
Dhx34_uORF_1	NM_001285931	1	0.172552897	24	6	15.54868981	0	0	10.994584	0.8988822	13.633547	0	0	0	0	0	0	0	1.6916766	5.8910064
Dhx34_uORF_1	NM_027883	1	0.172552897	24	6	15.54868981	0	0	10.994584	0.8988822	13.633547	0	0	0	0	0	0	0	1.6916766	5.8910064
Ctnnd1_uORF_1	NM_001085449	1	0.172552897	24	8	15.25950611	28.1022224	42.319516	47.2767112	44.94411	81.801282	53.4411395	80.4591602	19.611426	31.860939	19.3969446	10.758855	50.5128799	23.6834724	46.1462168
Dpp9_uORF_2	NM_172624	1	0.172552897	24	5	15.20888208	43.1569844	31.739637	60.470212	34.1575236	118.6118589	27.2658875	13.872269	40.2034233	12.7443756	3.5267172	43.03542	21.6483771	22.8376341	32.4005352
Sec23b_uORF_2	NM_001281816	1	0.172552897	24	12	15.08078487	83.3030164	13.7538427	60.470212	54.8318142	115.8851495	81.7976625	155.3694128	46.0868511	67.9700032	75.8244198	17.931425	75.2538823	35.5252086	45.1643824
Cdk10_uORF_1	NM_194444	1	0.172552897	24	6	14.91074429	39.1423812	40.2035402	45.0777944	25.1687016	54.534188	39.262878	0	34.3199955	19.1165634	7.0534344	15.779654	22.6792522	31.2960171	11.7820128
Usp9x_uORF_1	NM_009481	1	0.172552897	24	10	14.86070482	51.1861908	69.8272014	57.1718368	77.3038692	76.3478632	130.87626	210.8584888	74.5234188	56.2876589	40.5572478	23.669481	90.7170088	32.9876937	35.3460384
Cldn25_uORF_7	NR_045517	1	0.172552897	24	14	14.35991285	39.1423812	33.8556128	40.6799608	7.1910576	35.4472222	37.081607	90.1697485	55.8925641	54.1635963	19.3969446	16.496911	17.5248767	10.9958979	21.6003568
Lman2_uORF_1	NM_025828	1	0.172552897	24	5	14.3426873	52.1898416	84.639032	89.0561304	48.5396388	39.5372863	44.7160555	31.9062187	51.9702789	27.6128138	19.3969446	17.931425	41.235004	29.6043405	44.182548
Ifi35_uORF_1	NM_027320	1	0.172552897	24	9	14.32120603	18.0657144	9.5218911	51.6745448	30.5619948	43.6273504	44.7160555	94.3314292	10.7862843	16.9925008	22.9236618	22.234967	10.308751	21.9917958	41.2370448
Rnf146_uORF_3	NM_026518	1	0.172552897	24	8	14.16469077	38.1387304	8.4639032	26.3870016	19.7754084	55.8975427	34.900336	90.1697485	30.3977103	14.8684382	7.0534344	0.717257	26.8027526	21.1459575	21.6003568
Rnf146_uORF_3	NM_001110198	1	0.172552897	24	8	14.16469077	38.1387304	8.4639032	26.3870016	19.7754084	55.8975427	34.900336	90.1697485	30.3977103	14.8684382	7.0534344	0.717257	26.8027526	21.1459575	21.6003568
Rnf146_uORF_3	NM_001110197	1	0.172552897	24	8	14.16469077	38.1387304	8.4639032	26.3870016	19.7754084	55.8975427	34.900336	90.1697485	30.3977103	14.8684382	7.0534344	0.717257	26.8027526	21.1459575	21.6003568
Rnf146_uORF_3	NM_001110196	1	0.172552897	24	8	14.16469077	38.1387304	8.4639032	26.3870016	19.7754084	55.8975427	34.900336	90.1697485	30.3977103	14.8684382	7.0534344	0.717257	26.8027526	21.1459575	21.6003568
Rnf146_uORF_3	NM_001284279	1	0.172552897	24	8	14.16469077	38.1387304	8.4639032	26.3870016	19.7754084	55.8975427	34.900336	90.1697485	30.3977103	14.8684382	7.0534344	0.717257	26.8027526	21.1459575	21.6003568
Zfp260_uORF_7	NM_011981	1	0.172552897	24	14	13.98268453	26.0949208	8.4639032	9.8951256	12.5843508	47.7174145	14.1782615	61.0379836	32.3588529	27.6128138	21.1603032	5.738056	32.9880032	7.6125447	25.5276944
Usp38_uORF_3	NM_027554	1	0.172552897	24	9	13.53882986	6.0219048	71.9431772	19.7902512	25.1687016	40.900641	16.3595325	79.0719333	21.5725686	23.3646886	5.2900758	0	5.1543755	5.9208681	8.8365096
Dcaf12_uORF_1	NM_026893	1	0.172552897	24	9	13.45636664	23.0839684	32.7976249	39.5805024	11.6854686	110.4317307	19.631439	26.3573111	42.1645659	14.8684382	8.816793	6.455313	4.1235004	3.3833532	14.727516
Kdm5c_uORF_1	NM_013668	1	0.172552897	24	4	13.32353522	58.2117464	133.3064754	80.2604632	39.5508168	32.7205128	38.1722425	20.8084035	33.3394242	31.860939	19.3969446	17.214168	43.2967542	32.1418554	37.3097072
Mtf1_uORF_1	NM_008636	1	0.172552897	24	9	13.21047068	28.1022224	12.6958548	37.3815856	10.7865864	91.3447649	22.9033455	38.8423532	31.3782816	21.240626	7.0534344	20.083196	5.1543755	9.3042213	17.6730192
Gm20605_uORF_2	NR_033148	1	0.172552897	24	10	12.79338891	48.1752384	1.0579879	27.48646	38.6519346	64.0776709	47.987962	40.2295801	52.9508502	38.2331268	22.9236618	20.083196	29.8953779	28.7585022	41.2370448
Ormdl2_uORF_1	NM_024180	1	0.172552897	24	6	12.78584075	26.0949208	55.0153708	70.3653376	53.932932	53.1708333	40.3535135	74.9102526	20.5919973	33.9850016	10.5801516	12.910626	50.5128799	27.9126639	38.2915416
Cnih4_uORF_1	NM_030131	1	0.172552897	24	10	12.7516585	49.1788892	34.9136007	57.1718368	39.5508168	49.0807692	57.8036815	177.5650432	44.1257085	77.5282849	37.0305306	15.062397	38.1423787	10.9958979	42.2188792
Rhbdd3_uORF_12	NR_110961	1	0.172552897	24	9	12.53156586	20.073016	16.9278064	43.978336	21.5731728	83.1646367	27.2658875	48.5529415	36.2811381	31.860939	5.2900758	19.365939	29.8953779	20.3001192	36.3278728
Ccser2_uORF_2	NM_027045	1	0.172552897	24	19	12.41087744	4.0146032	25.3917096	17.5913344	4.494411	10.9068376	8.725084	0	31.3782816	29.7368764	29.9770962	43.03542	25.7718775	15.2250894	20.6185224
Atg9a_uORF_2	NM_001288613	1	0.172552897	24	10	12.27345082	65.237302	82.5230562	76.962088	85.393809	118.6118589	127.6043535	99.8803368	71.5817049	95.582817	47.6106822	44.469934	89.6861337	63.4378725	46.1462168
Serpina4-ps1_uORF_3	NR_002861	1	0.172552897	24	18	12.07407089	40.146032	50.7834192	42.8788776	20.6742906	54.534188	22.9033455	61.0379836	42.1645659	83.9004727	59.9541924	58.097817	50.5128799	24.5293107	96.2197712
Zdhhc5_uORF_4	NM_144887	1	0.172552897	24	10	11.92286699	81.2957148	118.4946448	73.6637128	90.7871022	124.0652777	98.157195	109.5909251	97.0765587	151.8704759	65.2442682	26.538509	65.9760064	53.2878129	87.3832616
Ppm1f_uORF_1	NM_176833	1	0.172552897	24	8	11.7952089	42.1533336	47.6094555	78.0615464	48.5396388	73.6211538	87.25084	23.5828573	58.834278	45.6673459	12.3435102	34.428336	55.6672554	47.3669448	20.6185224
Xpo7_uORF_1	NM_023045	1	0.172552897	24	8	11.56117798	39.1423812	53.9573829	47.2767112	23.3709372	46.3540598	61.075588	31.9062187	46.0868511	29.7368764	31.7404548	15.062397	23.7101273	33.833532	22.5821912
Tbrg4_uORF_1	NM_134011	1	0.172552897	24	10	10.98948399	94.3431752	74.059153	162.7198432	51.2362854	124.0652777	76.344485	95.7186561	81.3874179	65.8459406	74.0610612	15.062397	55.6672554	43.1377533	48.1098856
Tbrg4_uORF_1	NM_001130457	1	0.172552897	24	10	10.98948399	94.3431752	74.059153	162.7198432	51.2362854	124.0652777	76.344485	95.7186561	81.3874179	65.8459406	74.0610612	15.062397	55.6672554	43.1377533	48.1098856
Slc39a7_uORF_1	NM_008202	1	0.172552897	24	9	10.87050097	27.0985716	41.2615281	39.5805024	34.1575236	47.7174145	51.2598685	38.8423532	72.5622762	30.7989077	7.0534344	34.428336	22.6792522	34.6793703	3.9273376
Fbxl4_uORF_2	NR_104380	1	0.172552897	24	8	10.8529551	22.0803176	14.8118306	23.0886264	11.6854686	54.534188	10.906355	87.3952947	25.4948538	12.7443756	7.0534344	0	5.1543755	10.9958979	16.6911848
Fbxl4_uORF_2	NM_172988	1	0.172552897	24	8	10.8529551	22.0803176	14.8118306	23.0886264	11.6854686	54.534188	10.906355	87.3952947	25.4948538	12.7443756	7.0534344	0	5.1543755	10.9958979	16.6911848
Fbxl4_uORF_2	NR_104379	1	0.172552897	24	8	10.8529551	22.0803176	14.8118306	23.0886264	11.6854686	54.534188	10.906355	87.3952947	25.4948538	12.7443756	7.0534344	0	5.1543755	10.9958979	16.6911848
Fbxl4_uORF_2	NR_104378	1	0.172552897	24	8	10.8529551	22.0803176	14.8118306	23.0886264	11.6854686	54.534188	10.906355	87.3952947	25.4948538	12.7443756	7.0534344	0	5.1543755	10.9958979	16.6911848
Gtpbp2_uORF_2	NM_001145979	1	0.172552897	24	10	10.79674061	0	0	0	0.8988822	10.9068376	7.6344485	27.744538	0	0	3.5267172	0	0	0.8458383	0
Alkbh5_uORF_6	NM_172943	1	0.172552897	24	4	10.7849822	48.1752384	45.4934797	56.0723784	66.5172828	44.9907051	30.537794	27.744538	49.028565	32.9229703	8.816793	5.020799	35.0497534	18.6084426	46.1462168
Pced1a_uORF_1	NM_178762	1	0.172552897	24	9	10.6728869	22.0803176	6.3479274	27.48646	7.1910576	38.1739316	43.62542	26.3573111	16.6697121	22.3026573	8.816793	10.041598	16.4940016	11.8417362	23.5640256
Gba_uORF_1	NM_001077411	1	0.172552897	24	11	10.60573438	14.0511112	33.8556128	49.475628	17.0787618	66.8043803	46.8973265	54.1018491	41.1839946	38.2331268	17.633586	15.779654	42.2658791	20.3001192	20.6185224
Gba_uORF_1	NM_008094	1	0.172552897	24	11	10.60573438	14.0511112	33.8556128	49.475628	17.0787618	66.8043803	46.8973265	54.1018491	41.1839946	38.2331268	17.633586	15.779654	42.2658791	20.3001192	20.6185224
Rbbp8_uORF_2	NR_045526	1	0.172552897	24	10	10.53342232	23.0839684	23.2757338	34.0832104	19.7754084	40.900641	38.1722425	31.9062187	40.2034233	47.7914085	15.8702274	8.607084	29.8953779	13.5334128	28.4731976
Papola_uORF_1	NM_011112	1	0.172552897	24	14	10.40352489	27.0985716	14.8118306	30.7848352	15.2809974	29.9938034	18.5408035	44.3912608	38.2422807	41.4192207	8.816793	4.303542	20.617502	5.0750298	8.8365096
Dlg1_uORF_7	NR_045516	1	0.172552897	24	8	10.34270522	27.0985716	28.5656733	50.5750864	26.966466	59.9876068	66.5287655	91.5569754	34.3199955	27.6128138	21.1603032	7.889827	48.4511297	25.375149	54.000892
Gsk3b_uORF_2	NM_019827	1	0.172552897	24	6	10.26911266	20.073016	30.6816491	18.6907928	28.7642304	27.267094	9.8157195	18.0339497	18.6308547	12.7443756	3.5267172	0	8.2470008	5.0750298	23.5640256
Peo1_uORF_1	NM_153796	1	0.172552897	24	4	9.755874478	21.0766668	15.8698185	23.0886264	15.2809974	19.0869658	8.725084	0	0	8.4962504	5.2900758	15.779654	2.0617502	7.6125447	11.7820128
Shb_uORF_1	NM_001033306	1	0.172552897	24	10	9.726964064	53.1934924	25.3917096	30.7848352	26.966466	43.6273504	35.9909715	40.2295801	60.7954206	28.6748451	5.2900758	22.234967	9.2778759	21.1459575	2.9455032
Zc3h14_uORF_1	NR_027648	1	0.172552897	24	8	9.462926998	12.0438096	26.4496975	42.8788776	20.6742906	57.2608974	13.087626	49.9401684	40.2034233	11.6823443	7.0534344	10.041598	14.4322514	12.6875745	0
Lrp10_uORF_1	NM_022993	1	0.172552897	24	10	9.191584175	22.0803176	35.9715886	27.48646	22.472055	118.6118589	32.719065	98.4931099	41.1839946	22.3026573	12.3435102	7.17257	29.8953779	6.7667064	23.5640256
Pacsin3_uORF_2	NM_001289677	1	0.172552897	24	7	9.095592945	42.1533336	47.6094555	96.7523392	48.5396388	77.7112179	54.531775	45.7784877	41.1839946	61.5978154	5.2900758	12.910626	36.0806285	43.1377533	0
Zfyve1_uORF_1	NM_183154	1	0.172552897	24	14	8.95477468	29.1058732	46.5514676	49.475628	47.6407566	81.801282	69.800672	101.2675637	19.611426	61.5978154	31.7404548	57.38056	75.2538823	26.2209873	0
Ugp2_uORF_1	NM_139297	1	0.172552897	24	11	8.948558858	11.0401588	0	2.1989168	9.8877042	38.1739316	13.087626	27.744538	17.6502834	20.1785947	1.7633586	5.020799	4.1235004	6.7667064	1.9636688
Mterfd3_uORF_1	NM_028832	1	0.172552897	24	6	8.785325166	10.036508	12.6958548	49.475628	25.1687016	94.0714743	61.075588	23.5828573	4.9028565	12.7443756	7.0534344	18.648682	26.8027526	17.7626043	24.54586
Garem_uORF_2	NM_001033445	1	0.172552897	24	10	8.689170523	25.09127	41.2615281	69.2658792	32.3597592	27.267094	31.6284295	94.3314292	43.1451372	28.6748451	22.9236618	10.758855	16.4940016	11.8417362	11.7820128
Adora1_uORF_2	NM_001008533	1	0.172552897	24	13	8.679522617	6.0219048	5.2899395	8.7956672	3.5955288	59.9876068	10.906355	51.3273953	25.4948538	24.4267199	15.8702274	0	9.2778759	5.0750298	35.3460384
Extl3_uORF_3	NM_018788	1	0.172552897	24	10	8.606841657	23.0839684	10.579879	10.994584	19.7754084	50.4441239	40.3535135	74.9102526	21.5725686	10.620313	24.6870204	9.324341	18.5557518	7.6125447	44.182548
Acsl5_uORF_4	NM_027976	1	0.172552897	24	8	8.594758545	35.127778	35.9715886	45.0777944	30.5619948	126.7919871	47.987962	55.489076	39.222852	32.9229703	26.450379	14.34514	49.4820048	35.5252086	51.0553888
Tor2a_uORF_4	NR_045485	1	0.172552897	24	14	8.515310856	59.2153972	64.5372619	65.967504	37.7530524	88.6180555	51.2598685	101.2675637	66.6788484	80.7143788	56.4274752	1.434514	54.6363803	29.6043405	14.727516
Tpd52l2_uORF_5	NR_111899	1	0.172552897	24	12	8.489804241	45.164286	24.3337217	38.481044	29.6631126	79.0745726	51.2598685	142.8843707	32.3588529	49.9154711	14.1068688	35.145593	31.9571281	25.375149	0
Raf1_uORF_1	NM_029780	1	0.172552897	24	4	8.157736715	48.1752384	38.0875644	49.475628	53.0340498	29.9938034	25.0846165	34.6806725	27.4559964	26.5507825	10.5801516	0.717257	30.926253	15.2250894	32.4005352
Plekhg6_uORF_2	NM_198604	1	0.172552897	24	10	8.126233764	16.0584128	12.6958548	24.1880848	10.7865864	125.4286324	27.2658875	106.8164713	19.611426	23.3646886	3.5267172	7.889827	17.5248767	9.3042213	6.8728408
Smek2_uORF_2	NM_134034	1	0.172552897	24	10	7.81418245	27.0985716	37.0295765	37.3815856	42.2474634	134.9721153	58.894317	40.2295801	41.1839946	65.8459406	10.5801516	30.842051	28.8645028	20.3001192	27.4913632
1700123O20Rik_uORF_1	NM_021437	1	0.172552897	24	14	7.626555838	30.109524	53.9573829	32.983752	18.8765262	59.9876068	45.806691	135.9482362	50.9897076	39.2951581	29.9770962	60.249588	40.2041289	16.0709277	17.6730192
Mfhas1_uORF_1	NM_001081279	1	0.172552897	24	6	7.50936399	26.0949208	30.6816491	39.5805024	35.0564058	32.7205128	31.6284295	16.6467228	26.4754251	30.7989077	0	19.365939	15.4631265	5.9208681	6.8728408
Rec8_uORF_1	NM_020002	1	0.172552897	24	12	7.481296942	0	0	0	2.6966466	0	3.2719065	24.9700842	10.7862843	0	5.2900758	0	0	0.8458383	0
Chtop_uORF_19	NM_023215	1	0.172552897	24	8	7.468962525	63.2300004	40.2035402	45.0777944	60.2251074	64.0776709	61.075588	108.2036982	58.834278	26.5507825	54.6641166	9.324341	50.5128799	33.833532	63.819236
Colec12_uORF_1	NM_130449	1	0.172552897	24	13	7.427082924	44.1606352	19.0437822	63.7685872	42.2474634	43.6273504	64.3474945	76.2974795	47.0674224	53.101565	54.6641166	30.124794	68.0377566	40.6002384	29.455032
Bcat2_uORF_1	NM_001243053	1	0.172552897	24	13	7.416602824	30.109524	5.2899395	16.491876	26.966466	61.3509615	67.619401	37.4551263	24.5142825	43.5432833	31.7404548	30.124794	42.2658791	16.0709277	16.6911848
Bcat2_uORF_6	NM_001243052	1	0.172552897	24	13	7.416602824	30.109524	5.2899395	16.491876	26.966466	61.3509615	67.619401	37.4551263	24.5142825	43.5432833	31.7404548	30.124794	42.2658791	16.0709277	16.6911848
Lnx2_uORF_1	NM_080795	1	0.172552897	24	11	7.196557593	38.1387304	41.2615281	26.3870016	18.8765262	21.8136752	16.3595325	45.7784877	10.7862843	24.4267199	31.7404548	27.255766	45.3585044	28.7585022	53.0190576
Cebpzos_uORF_2	NM_001177403	1	0.172552897	24	5	7.130098217	35.127778	70.8851893	57.1718368	24.2698194	72.2577991	19.631439	26.3573111	14.7085695	19.1165634	15.8702274	20.800453	19.5866269	23.6834724	22.5821912
Ube2i_uORF_2	NM_001177609	1	0.172552897	24	6	7.099679191	21.0766668	21.159758	36.2821272	23.3709372	47.7174145	18.5408035	9.7105883	14.7085695	14.8684382	7.0534344	0	26.8027526	14.3792511	38.2915416
Ttc9c_uORF_2	NM_027412	1	0.172552897	24	10	7.026687245	34.1241272	5.2899395	28.5859184	24.2698194	57.2608974	26.175252	66.5868912	25.4948538	35.0470329	10.5801516	18.648682	12.3705012	19.4542809	15.7093504
Camk1d_uORF_1	NM_001290376	1	0.172552897	24	4	6.981214268	33.1204764	12.6958548	8.7956672	17.977644	0	11.9969905	0	2.9417139	2.1240626	0	5.738056	9.2778759	13.5334128	0
Arhgef12_uORF_2	NM_027144	1	0.172552897	24	10	6.933686157	0	0	4.3978336	0	9.5434829	0	20.8084035	4.9028565	0	3.5267172	0	0	0.8458383	0
Arhgef12_uORF_1	NM_027144	1	0.172552897	24	10	6.635609536	32.1168256	42.319516	34.0832104	34.1575236	62.7143162	39.262878	144.2715976	67.6594197	30.7989077	26.450379	10.041598	38.1423787	21.1459575	13.7456816
Armc1_uORF_2	NM_028840	1	0.172552897	24	12	6.448371478	18.0657144	22.2177459	28.5859184	26.0675838	53.1708333	8.725084	102.6547906	35.3005668	29.7368764	7.0534344	7.17257	20.617502	7.6125447	6.8728408
Nxpe2_uORF_2	NM_030069	1	0.172552897	24	10	6.388769094	10.036508	1.0579879	38.481044	10.7865864	39.5372863	30.537794	13.872269	16.6697121	13.8064069	7.0534344	8.607084	15.4631265	6.7667064	32.4005352
Gm8883_uORF_5	NR_027658	1	0.172552897	24	10	6.214113861	12.0438096	15.8698185	5.497292	10.7865864	73.6211538	28.356523	36.0678994	20.5919973	18.0545321	8.816793	0.717257	10.308751	5.9208681	34.364204
Tor1aip1_uORF_1	NM_001160019	1	0.172552897	24	13	6.087528807	29.1058732	2.1159758	40.6799608	17.0787618	4.0900641	32.719065	56.8763029	36.2811381	29.7368764	19.3969446	9.324341	24.7410024	11.8417362	0
Socs6_uORF_4	NM_018821	1	0.172552897	24	10	5.763277214	2.0073016	7.4059153	5.497292	7.1910576	24.5403846	6.543813	30.5189918	12.7474269	2.1240626	1.7633586	5.738056	1.0308751	2.5375149	0
Prepl_uORF_1	NM_001163622	1	0.172552897	24	10	5.748132896	3.0109524	0	8.7956672	15.2809974	21.8136752	7.6344485	20.8084035	8.8251417	5.3101565	5.2900758	0.717257	13.4013763	5.9208681	20.6185224
Fbxo34_uORF_1	NM_001146085	1	0.172552897	24	10	5.730054863	9.0328572	0	12.0940424	4.494411	14.9969017	16.3595325	0	8.8251417	7.4342191	1.7633586	0	2.0617502	1.6916766	0
l7Rn6_uORF_3	NM_001291287	1	0.172552897	24	3	5.578061235	26.0949208	10.579879	18.6907928	14.3821152	2.7267094	1.0906355	0	3.9222852	1.0620313	1.7633586	6.455313	8.2470008	0.8458383	8.8365096
Ext1_uORF_3	NM_010162	1	0.172552897	24	13	5.430057245	23.0839684	21.159758	56.0723784	11.6854686	50.4441239	27.2658875	73.5230257	31.3782816	24.4267199	17.633586	17.214168	19.5866269	13.5334128	7.8546752
Fbxo34_uORF_1	NR_027414	1	0.172552897	24	9	5.361643603	7.0255556	0	12.0940424	3.5955288	14.9969017	8.725084	0	8.8251417	6.3721878	1.7633586	0	1.0308751	2.5375149	0
R3hcc1_uORF_1	NM_001146012	1	0.172552897	24	7	5.322995056	35.127778	29.6236612	37.3815856	18.8765262	62.7143162	15.268897	26.3573111	15.6891408	16.9925008	14.1068688	11.476112	8.2470008	15.2250894	37.3097072
Stt3a_uORF_1	NM_008408	1	0.172552897	24	11	5.289132207	55.200794	71.9431772	85.7577552	71.0116938	171.7826922	121.0605405	102.6547906	77.4651327	75.4042223	72.2977026	74.594728	81.4391329	41.4460767	81.4922552
Sdr42e1_uORF_2	NM_028725	1	0.172552897	24	8	5.275955767	6.0219048	8.4639032	46.1772528	13.483233	29.9938034	9.8157195	18.0339497	6.8639991	1.0620313	7.0534344	0	14.4322514	11.8417362	5.8910064
Dtnb_uORF_2	NR_027870	1	0.172552897	24	12	5.271082316	3.0109524	5.2899395	3.2983752	9.8877042	8.1801282	25.0846165	11.0978152	19.611426	12.7443756	12.3435102	0	19.5866269	5.9208681	10.8001784
Dtnb_uORF_2	NR_027869	1	0.172552897	24	12	5.271082316	3.0109524	5.2899395	3.2983752	9.8877042	8.1801282	25.0846165	11.0978152	19.611426	12.7443756	12.3435102	0	19.5866269	5.9208681	10.8001784
Nr1h2_uORF_1	NM_001285518	1	0.172552897	24	8	5.261205166	38.1387304	83.5810441	21.989168	23.3709372	51.8074786	31.6284295	18.0339497	21.5725686	15.9304695	5.2900758	7.889827	11.3396261	11.8417362	4.909172
Nr1h2_uORF_1	NM_001285519	1	0.172552897	24	8	5.261205166	38.1387304	83.5810441	21.989168	23.3709372	51.8074786	30.537794	18.0339497	21.5725686	15.9304695	5.2900758	7.889827	11.3396261	11.8417362	4.909172
Nr1h2_uORF_1	NM_001285517	1	0.172552897	24	8	5.261205166	38.1387304	83.5810441	21.989168	23.3709372	51.8074786	30.537794	18.0339497	21.5725686	15.9304695	5.2900758	7.889827	11.3396261	11.8417362	4.909172
Nr1h2_uORF_1	NM_009473	1	0.172552897	24	8	5.261205166	38.1387304	83.5810441	21.989168	23.3709372	51.8074786	31.6284295	18.0339497	21.5725686	15.9304695	5.2900758	7.889827	11.3396261	11.8417362	4.909172
Gprasp1_uORF_3	NM_001005385	1	0.172552897	24	6	5.210236768	7.0255556	27.5076854	38.481044	15.2809974	43.6273504	26.175252	24.9700842	17.6502834	12.7443756	3.5267172	15.062397	17.5248767	5.9208681	32.4005352
Armcx5_uORF_3	NM_001009575	1	0.172552897	24	6	5.210236768	7.0255556	27.5076854	38.481044	15.2809974	43.6273504	26.175252	24.9700842	17.6502834	12.7443756	3.5267172	15.062397	17.5248767	5.9208681	32.4005352
Gprasp1_uORF_3	NM_001004359	1	0.172552897	24	6	5.210236768	7.0255556	27.5076854	38.481044	15.2809974	43.6273504	26.175252	24.9700842	17.6502834	12.7443756	3.5267172	15.062397	17.5248767	5.9208681	32.4005352
Gprasp1_uORF_3	NM_026081	1	0.172552897	24	6	5.210236768	7.0255556	27.5076854	38.481044	15.2809974	43.6273504	26.175252	24.9700842	17.6502834	12.7443756	3.5267172	15.062397	17.5248767	5.9208681	32.4005352
Pknox1_uORF_4	NR_027493	1	0.172552897	24	4	5.206175853	11.0401588	16.9278064	37.3815856	13.483233	53.1708333	10.906355	0	7.8445704	14.8684382	3.5267172	7.17257	11.3396261	11.8417362	12.7638472
Ces4a_uORF_1	NM_146213	1	0.172552897	24	12	5.162834097	66.2409528	31.739637	41.7794192	65.6184006	49.0807692	76.344485	134.5610093	107.862843	45.6673459	40.5572478	38.731878	47.4202546	55.8253278	36.3278728
Brd2_uORF_2	NM_001204973	1	0.172552897	24	0	5.110958481	27.0985716	22.2177459	3.2983752	4.494411	20.4503205	16.3595325	0	0	4.2481252	1.7633586	11.476112	9.2778759	1.6916766	16.6911848
Brd2_uORF_2	NM_010238	1	0.172552897	24	0	5.110958481	27.0985716	22.2177459	3.2983752	4.494411	20.4503205	16.3595325	0	0	4.2481252	1.7633586	11.476112	9.2778759	1.6916766	16.6911848
Vegfb_uORF_1	NM_001185164	1	0.172552897	24	14	4.993836071	9.0328572	3.1739637	6.5967504	5.3932932	25.9037393	15.268897	30.5189918	4.9028565	20.1785947	3.5267172	15.779654	1.0308751	1.6916766	0
Vegfb_uORF_1	NM_011697	1	0.172552897	24	14	4.993836071	9.0328572	3.1739637	6.5967504	5.3932932	25.9037393	15.268897	30.5189918	4.9028565	20.1785947	3.5267172	15.779654	1.0308751	1.6916766	0
Clec16a_uORF_1	NM_001204229	1	0.172552897	24	5	4.807352921	6.0219048	14.8118306	10.994584	7.1910576	9.5434829	3.2719065	0	0	2.1240626	3.5267172	0	0	2.5375149	6.8728408
Clec16a_uORF_1	NM_177562	1	0.172552897	24	5	4.807352921	6.0219048	14.8118306	10.994584	7.1910576	9.5434829	3.2719065	0	0	2.1240626	3.5267172	0	0	2.5375149	6.8728408
Zbed6_uORF_4	NM_001166552	1	0.172552897	24	11	4.757246875	6.0219048	16.9278064	24.1880848	10.7865864	23.1770299	25.0846165	30.5189918	12.7474269	11.6823443	12.3435102	0	20.617502	11.8417362	9.818344
Zc3h7a_uORF_1	NM_145931	1	0.172552897	24	12	4.691400561	20.073016	9.5218911	16.491876	15.2809974	9.5434829	20.7220745	33.2934456	42.1645659	16.9925008	19.3969446	0	12.3705012	16.916766	11.7820128
Ankib1_uORF_12	NM_001289528	1	0.172552897	24	12	4.683781768	7.0255556	35.9715886	16.491876	18.8765262	21.8136752	13.087626	52.7146222	25.4948538	20.1785947	7.0534344	5.738056	12.3705012	11.8417362	11.7820128
Ankib1_uORF_4	NM_001289527	1	0.172552897	24	12	4.683781768	7.0255556	35.9715886	16.491876	18.8765262	21.8136752	13.087626	52.7146222	25.4948538	20.1785947	7.0534344	5.738056	12.3705012	11.8417362	11.7820128
Ankib1_uORF_4	NM_001003909	1	0.172552897	24	12	4.683781768	7.0255556	35.9715886	16.491876	18.8765262	21.8136752	13.087626	52.7146222	25.4948538	20.1785947	7.0534344	5.738056	12.3705012	11.8417362	11.7820128
Gdap2_uORF_6	NR_104341	1	0.172552897	24	8	4.627174547	1.0036508	0	0	2.6966466	5.4534188	3.2719065	23.5828573	0	0	0	0	0	1.6916766	0
Ccrl2_uORF_1	NM_017466	1	0.172552897	24	4	4.627174547	2.0073016	0	15.3924176	6.2921754	0	3.2719065	0	0	0	0	0	4.1235004	4.2291915	0
D17H6S53E_uORF_1	NM_033477	1	0.172552897	24	16	4.605947555	9.0328572	25.3917096	0	8.988822	34.0838675	22.9033455	61.0379836	29.417139	15.9304695	17.633586	33.711079	16.4940016	11.8417362	15.7093504
Alg11_uORF_2	NR_040650	1	0.172552897	24	13	4.529189912	27.0985716	19.0437822	30.7848352	21.5731728	28.6304487	33.8097005	27.744538	50.9897076	25.4887512	33.5038134	15.062397	50.5128799	19.4542809	8.8365096
Lrsam1_uORF_1	NM_199302	1	0.172552897	24	10	4.407286188	30.109524	11.6378669	32.983752	34.1575236	70.8944444	27.2658875	83.233614	23.5337112	30.7989077	24.6870204	0	30.926253	21.1459575	20.6185224
Zc3h14_uORF_2	NR_027648	1	0.172552897	24	2	4.107433032	33.1204764	35.9715886	32.983752	26.966466	29.9938034	43.62542	15.2594959	23.5337112	24.4267199	15.8702274	15.779654	26.8027526	17.7626043	60.8737328
Zfhx2_uORF_1	NM_001039198	1	0.172552897	24	20	4.079681565	5.018254	20.1017701	3.2983752	1.7977644	2.7267094	6.543813	0	8.8251417	8.4962504	3.5267172	15.062397	11.3396261	3.3833532	2.9455032
Gm16062_uORF_5	NR_045686	1	0.172552897	24	12	4.050645428	31.1131748	42.319516	60.470212	33.2586414	140.4255341	47.987962	73.5230257	48.0479937	26.5507825	37.0305306	32.993822	48.4511297	21.9917958	17.6730192
Hivep2_uORF_1	NM_010437	1	0.172552897	24	20	4.036157163	0	7.4059153	0	1.7977644	0	2.181271	0	3.9222852	6.3721878	3.5267172	9.324341	6.1852506	5.0750298	0
Fbxl4_uORF_8	NR_104380	1	0.172552897	24	12	3.992079945	0	3.1739637	2.1989168	0	12.2701923	5.4531775	58.2635298	7.8445704	5.3101565	1.7633586	0	11.3396261	5.9208681	0
Fbxl4_uORF_8	NR_104379	1	0.172552897	24	12	3.992079945	0	3.1739637	2.1989168	0	12.2701923	5.4531775	58.2635298	7.8445704	5.3101565	1.7633586	0	11.3396261	5.9208681	0
Fbxl4_uORF_8	NR_104378	1	0.172552897	24	12	3.992079945	0	3.1739637	2.1989168	0	12.2701923	5.4531775	58.2635298	7.8445704	5.3101565	1.7633586	0	11.3396261	5.9208681	0
Fam20c_uORF_2	NM_030565	1	0.172552897	24	16	3.834228114	65.237302	66.6532377	20.8897096	20.6742906	137.6988247	54.531775	245.5391613	77.4651327	72.2181284	59.9541924	27.973023	58.7598807	27.9126639	63.819236
Mtrf1_uORF_3	NM_145960	1	0.172552897	24	13	3.75484767	3.0109524	0	0	6.2921754	0	10.906355	27.744538	13.7279982	5.3101565	1.7633586	0	5.1543755	0.8458383	0
Tmcc1_uORF_3	NM_177412	1	0.172552897	24	10	3.676207638	8.0292064	9.5218911	30.7848352	10.7865864	28.6304487	6.543813	22.1956304	18.6308547	10.620313	7.0534344	7.889827	6.1852506	8.458383	0
Rreb1_uORF_4	NR_033615	1	0.172552897	24	0	3.644693869	26.0949208	22.2177459	8.7956672	0	0	0	0	8.8251417	0	5.2900758	0	5.1543755	5.9208681	13.7456816
Rreb1_uORF_5	NR_033218	1	0.172552897	24	0	3.644693869	26.0949208	22.2177459	8.7956672	0	0	0	0	8.8251417	0	5.2900758	0	5.1543755	5.9208681	13.7456816
Hltf_uORF_21	NR_105046	1	0.172552897	24	11	3.640860572	1.0036508	5.2899395	0	0	25.9037393	7.6344485	40.2295801	10.7862843	2.1240626	3.5267172	0	0	1.6916766	0
Hltf_uORF_23	NR_105047	1	0.172552897	24	11	3.640860572	1.0036508	5.2899395	0	0	25.9037393	7.6344485	40.2295801	10.7862843	2.1240626	3.5267172	0	0	1.6916766	0
Kars_uORF_1	NM_001286384	1	0.172552897	24	10	3.630311175	46.1679368	83.5810441	39.5805024	26.0675838	110.4317307	80.707027	101.2675637	42.1645659	47.7914085	37.0305306	26.538509	22.6792522	34.6793703	32.4005352
Armcx5_uORF_4	NM_001009575	1	0.172552897	24	2	3.56409805	7.0255556	10.579879	9.8951256	2.6966466	0	5.4531775	0	3.9222852	4.2481252	0	0	6.1852506	2.5375149	14.727516
Bcmo1_uORF_1	NM_001163028	1	0.172552897	24	10	3.52412	4.0146032	0	7.6962088	1.7977644	10.9068376	13.087626	0	10.7862843	3.1860939	0	0	1.0308751	0	0
Bcmo1_uORF_1	NM_021486	1	0.172552897	24	10	3.52412	4.0146032	0	7.6962088	1.7977644	10.9068376	13.087626	0	10.7862843	3.1860939	0	0	1.0308751	0	0
Fggy_uORF_2	NM_001113412	1	0.172552897	24	12	3.425701697	4.0146032	0	0	2.6966466	32.7205128	4.362542	47.1657146	8.8251417	2.1240626	3.5267172	0	9.2778759	3.3833532	0
Tmem184c_uORF_3	NM_145599	1	0.172552897	24	13	3.199311066	8.0292064	9.5218911	2.1989168	14.3821152	39.5372863	11.9969905	30.5189918	11.7668556	15.9304695	5.2900758	2.151771	10.308751	5.0750298	0
Mtdh_uORF_1	NM_026002	1	0.172552897	24	0	3.123376849	30.109524	14.8118306	10.994584	4.494411	4.0900641	2.181271	0	12.7474269	3.1860939	5.2900758	0.717257	8.2470008	7.6125447	10.8001784
Homer2_uORF_1	NM_001164087	1	0.172552897	24	16	3.11934535	16.0584128	20.1017701	25.2875432	5.3932932	27.267094	18.5408035	0	27.4559964	33.9850016	35.267172	22.952224	17.5248767	15.2250894	12.7638472
Taf4b_uORF_1	NM_001100449	1	0.172552897	24	10	2.959816616	0	0	2.1989168	3.5955288	36.8105769	6.543813	0	5.8834278	2.1240626	0	0	2.0617502	0	7.8546752
Gm12669_uORF_4	NR_033611	1	0.172552897	24	18	2.947868562	22.0803176	21.159758	19.7902512	20.6742906	23.1770299	17.450168	51.3273953	22.5531399	54.1635963	21.1603032	28.69028	68.0377566	12.6875745	32.4005352
Krt23_uORF_1	NM_033373	1	0.172552897	24	6	2.838753146	4.0146032	0	20.8897096	13.483233	13.633547	3.2719065	0	2.9417139	0	3.5267172	0	13.4013763	6.7667064	1.9636688
BC005537_uORF_9	NM_024473	1	0.172552897	24	16	2.789274339	3.0109524	0	0	0	0	2.181271	13.872269	5.8834278	11.6823443	1.7633586	0	13.4013763	1.6916766	0
Birc2_uORF_10	NM_007465	1	0.172552897	24	10	2.773474463	0	0	0	1.7977644	5.4534188	2.181271	0	1.9611426	3.1860939	0	0	0	0.8458383	0
Arhgap1_uORF_7	NR_027372	1	0.172552897	24	6	2.616462392	18.0657144	11.6378669	15.3924176	18.8765262	23.1770299	10.906355	70.7485719	10.7862843	7.4342191	10.5801516	10.758855	13.4013763	12.6875745	17.6730192
Arhgap1_uORF_7	NR_027373	1	0.172552897	24	6	2.616462392	18.0657144	11.6378669	15.3924176	18.8765262	23.1770299	10.906355	70.7485719	10.7862843	7.4342191	10.5801516	10.758855	13.4013763	12.6875745	17.6730192
Arhgap1_uORF_7	NR_027371	1	0.172552897	24	6	2.616462392	18.0657144	11.6378669	15.3924176	18.8765262	23.1770299	10.906355	70.7485719	10.7862843	7.4342191	10.5801516	10.758855	13.4013763	12.6875745	17.6730192
Tnpo2_uORF_1	NM_001122843	1	0.172552897	24	4	2.542422796	1.0036508	7.4059153	12.0940424	1.7977644	0	0	0	0	0	1.7633586	0	0	0.8458383	1.9636688
Sqrdl_uORF_6	NR_027888	1	0.172552897	24	14	2.492552182	41.1496828	46.5514676	48.3761696	52.1351676	94.0714743	49.0785975	184.5011777	34.3199955	124.2576621	49.3740408	25.103995	94.8405092	31.2960171	39.273376
St7l_uORF_13	NR_045578	1	0.172552897	24	12	2.366371663	21.0766668	20.1017701	29.6853768	19.7754084	59.9876068	44.7160555	63.8124374	18.6308547	23.3646886	21.1603032	25.103995	18.5557518	14.3792511	14.727516
Atf7_uORF_1	NM_146065	1	0.172552897	24	22	2.351312622	6.0219048	11.6378669	1.0994584	2.6966466	5.4534188	6.543813	0	9.805713	2.1240626	1.7633586	31.559308	24.7410024	4.2291915	10.8001784
Spryd3_uORF_1	NM_001033277	1	0.172552897	24	12	2.261705953	19.0693652	6.3479274	20.8897096	17.0787618	8.1801282	22.9033455	33.2934456	21.5725686	15.9304695	19.3969446	4.303542	17.5248767	15.2250894	0
Pknox1_uORF_15	NR_027493	1	0.172552897	24	12	2.19997869	0	2.1159758	2.1989168	7.1910576	13.633547	4.362542	15.2594959	0	5.3101565	3.5267172	0	4.1235004	1.6916766	0
Spats2_uORF_1	NM_139140	1	0.172552897	24	14	2.177997215	0	0	0	0.8988822	0	2.181271	45.7784877	7.8445704	5.3101565	3.5267172	0	8.2470008	5.0750298	0
Phospho1_uORF_1	NM_153104	1	0.172552897	24	6	2.018078582	11.0401588	16.9278064	17.5913344	31.460877	28.6304487	1.0906355	0	0	1.0620313	1.7633586	0	0	17.7626043	0
Gm5113_uORF_1	NM_001033540	1	0.172552897	24	0	1.977312461	9.0328572	23.2757338	0	15.2809974	0	4.362542	0	2.9417139	5.3101565	5.2900758	5.738056	3.0926253	5.9208681	0
BC018473_uORF_9	NR_003364	1	0.172552897	24	19	1.95657111	1.0036508	0	0	0	0	2.181271	0	4.9028565	7.4342191	1.7633586	10.041598	12.3705012	2.5375149	0
Slc13a2os_uORF_11	NR_003282	1	0.172552897	24	20	1.95657111	1.0036508	0	5.497292	0	0	0	0	5.8834278	4.2481252	1.7633586	7.889827	8.2470008	1.6916766	0
Use1_uORF_4	NM_001145780	1	0.172552897	24	14	1.784077361	1.0036508	0	0	5.3932932	0	2.181271	22.1956304	5.8834278	3.1860939	3.5267172	0	5.1543755	0.8458383	0
Ccdc50_uORF_5	NM_001289436	1	0.172552897	24	14	1.7414874	1.0036508	1.0579879	0	1.7977644	2.7267094	3.2719065	0	7.8445704	4.2481252	7.0534344	0	6.1852506	0.8458383	0
Nrp1_uORF_3	NM_008737	1	0.172552897	24	12	1.67512458	0	10.579879	49.475628	26.0675838	74.9845085	47.987962	54.1018491	28.4365677	12.7443756	8.816793	31.559308	42.2658791	23.6834724	12.7638472
Zfp414_uORF_8	NR_034153	1	0.172552897	24	12	1.58473611	4.0146032	0	17.5913344	5.3932932	13.633547	7.6344485	26.3573111	9.805713	3.1860939	1.7633586	11.476112	6.1852506	3.3833532	0.9818344
Gpr19_uORF_2	NM_008157	1	0.172552897	24	21	1.501939068	1.0036508	0	0	0.8988822	0	0	0	0	1.0620313	0	15.062397	2.0617502	0.8458383	0
Gpr19_uORF_2	NM_001167696	1	0.172552897	24	21	1.501939068	1.0036508	0	0	0.8988822	0	0	0	0	1.0620313	0	15.062397	2.0617502	0.8458383	0
Gpr19_uORF_2	NM_001167695	1	0.172552897	24	21	1.501939068	1.0036508	0	0	0.8988822	0	0	0	0	1.0620313	0	15.062397	2.0617502	0.8458383	0
Ptpn9_uORF_2	NM_019651	1	0.172552897	24	2	1.501939068	5.018254	6.3479274	0	7.1910576	0	4.362542	0	0	2.1240626	0	0	5.1543755	2.5375149	6.8728408
Gpr19_uORF_2	NM_001167700	1	0.172552897	24	21	1.501939068	1.0036508	0	0	0.8988822	0	0	0	0	1.0620313	0	15.062397	2.0617502	0.8458383	0
Xntrpc_uORF_5	NR_104582	1	0.172552897	24	10	1.479908308	0	0	6.5967504	1.7977644	14.9969017	1.0906355	0	3.9222852	1.0620313	0	0	1.0308751	0	0.9818344
Zmym6_uORF_22	NR_104366	1	0.172552897	24	16	1.43862706	1.0036508	0	0	0	0	2.181271	1.3872269	2.9417139	2.1240626	3.5267172	0	1.0308751	2.5375149	0
Setx_uORF_2	NM_198033	1	0.172552897	24	10	1.345293986	1.0036508	0	5.497292	0.8988822	6.8167735	1.0906355	0	7.8445704	3.1860939	0	0	0	0.8458383	0
Gpr19_uORF_4	NM_008157	1	0.172552897	24	10	1.280026757	1.0036508	6.3479274	10.994584	3.5955288	39.5372863	2.181271	33.2934456	4.9028565	3.1860939	3.5267172	0	3.0926253	1.6916766	5.8910064
Gpr19_uORF_4	NM_001167696	1	0.172552897	24	10	1.280026757	1.0036508	6.3479274	10.994584	3.5955288	39.5372863	2.181271	33.2934456	4.9028565	3.1860939	3.5267172	0	3.0926253	1.6916766	5.8910064
Gpr19_uORF_3	NM_001167697	1	0.172552897	24	10	1.280026757	1.0036508	6.3479274	10.994584	3.5955288	39.5372863	2.181271	33.2934456	4.9028565	3.1860939	3.5267172	0	3.0926253	1.6916766	5.8910064
Gpr19_uORF_4	NM_001167694	1	0.172552897	24	10	1.280026757	1.0036508	6.3479274	10.994584	3.5955288	39.5372863	2.181271	33.2934456	4.9028565	3.1860939	3.5267172	0	3.0926253	1.6916766	5.8910064
Gpr19_uORF_4	NM_001167695	1	0.172552897	24	10	1.280026757	1.0036508	6.3479274	10.994584	3.5955288	39.5372863	2.181271	33.2934456	4.9028565	3.1860939	3.5267172	0	3.0926253	1.6916766	5.8910064
Gpr19_uORF_4	NM_001167699	1	0.172552897	24	10	1.280026757	1.0036508	6.3479274	10.994584	3.5955288	39.5372863	2.181271	33.2934456	4.9028565	3.1860939	3.5267172	0	3.0926253	1.6916766	5.8910064
Gpr19_uORF_4	NM_001167700	1	0.172552897	24	10	1.280026757	1.0036508	6.3479274	10.994584	3.5955288	39.5372863	2.181271	33.2934456	4.9028565	3.1860939	3.5267172	0	3.0926253	1.6916766	5.8910064
A130010J15Rik_uORF_1	NM_181048	1	0.172552897	24	14	1.246882824	0	3.1739637	0	4.494411	0	1.0906355	41.616807	9.805713	8.4962504	1.7633586	0	4.1235004	0.8458383	0
A130010J15Rik_uORF_1	NM_001160359	1	0.172552897	24	14	1.246882824	0	3.1739637	0	4.494411	0	1.0906355	41.616807	9.805713	8.4962504	1.7633586	0	4.1235004	0.8458383	0
Arl6_uORF_1	NM_019665	1	0.172552897	24	2	1.228866804	4.0146032	15.8698185	10.994584	7.1910576	34.0838675	5.4531775	0	0	7.4342191	1.7633586	6.455313	3.0926253	6.7667064	18.6548536
Rnmt_uORF_1	NM_001170953	1	0.172552897	24	12	0.792372687	8.0292064	1.0579879	7.6962088	12.5843508	24.5403846	2.181271	22.1956304	16.6697121	1.0620313	8.816793	8.607084	6.1852506	3.3833532	0
Rnmt_uORF_1	NM_026440	1	0.172552897	24	12	0.792372687	8.0292064	1.0579879	7.6962088	12.5843508	24.5403846	2.181271	22.1956304	16.6697121	1.0620313	8.816793	8.607084	6.1852506	3.3833532	0
Rpain_uORF_2	NM_001252413	1	0.172552897	24	18	0.771195758	2.0073016	0	0	0	0	1.0906355	0	4.9028565	2.1240626	5.2900758	0	2.0617502	1.6916766	0
Rpain_uORF_2	NM_001252415	1	0.172552897	24	18	0.771195758	2.0073016	0	0	0	0	1.0906355	0	4.9028565	2.1240626	5.2900758	0	2.0617502	1.6916766	0
Rpain_uORF_2	NM_001252414	1	0.172552897	24	18	0.771195758	2.0073016	0	0	0	0	1.0906355	0	4.9028565	2.1240626	5.2900758	0	2.0617502	1.6916766	0
Rpain_uORF_2	NM_027186	1	0.172552897	24	18	0.771195758	2.0073016	0	0	0	0	1.0906355	0	4.9028565	2.1240626	5.2900758	0	2.0617502	1.6916766	0
Rreb1_uORF_1	NM_001177868	1	0.172552897	24	16	0.748399554	17.0620636	14.8118306	6.5967504	7.1910576	0	16.3595325	26.3573111	14.7085695	32.9229703	15.8702274	7.889827	12.3705012	12.6875745	11.7820128
Rreb1_uORF_1	NR_033615	1	0.172552897	24	16	0.748399554	17.0620636	14.8118306	6.5967504	7.1910576	0	16.3595325	26.3573111	14.7085695	32.9229703	15.8702274	7.889827	12.3705012	12.6875745	11.7820128
1700024P16Rik_uORF_3	NR_104376	1	0.172552897	24	16	0.709688287	1.0036508	0	0	0	0	1.0906355	0	2.9417139	4.2481252	3.5267172	0	4.1235004	0.8458383	0
Nol8_uORF_35	NR_073168	1	0.172552897	24	18	0.635605699	4.0146032	0	0	0.8988822	0	0	0	4.9028565	7.4342191	5.2900758	0	5.1543755	3.3833532	0
Nol8_uORF_37	NR_073167	1	0.172552897	24	18	0.635605699	4.0146032	0	0	0.8988822	0	0	0	4.9028565	7.4342191	5.2900758	0	5.1543755	3.3833532	0
Cab39l_uORF_2	NM_026908	1	0.172552897	24	12	0.486980763	16.0584128	12.6958548	34.0832104	24.2698194	44.9907051	35.9909715	87.3952947	16.6697121	13.8064069	22.9236618	22.234967	36.0806285	16.916766	4.909172
Wdr24_uORF_2	NM_173741	1	0.172552897	24	12	0.47261497	17.0620636	17.9857943	40.6799608	24.2698194	40.900641	22.9033455	109.5909251	39.222852	14.8684382	10.5801516	22.234967	32.9880032	6.7667064	3.9273376
Ythdf3_uORF_8	NR_027375	1	0.172552897	24	10	1.02E-14	115.419842	107.9147658	68.1664208	83.5960446	284.9411323	125.4230825	260.7986572	99.0377013	115.7614117	119.9083848	26.538509	98.9640096	76.125447	57.9282296
Kctd17_uORF_6	NR_110357	1	0.172552897	24	14	0	2.0073016	5.2899395	4.3978336	0.8988822	0	3.2719065	12.4850421	6.8639991	2.1240626	5.2900758	3.586285	5.1543755	0	0
Lgr4_uORF_3	NM_172671	1	0.172552897	24	6	0	14.0511112	10.579879	51.6745448	17.0787618	29.9938034	14.1782615	22.1956304	27.4559964	5.3101565	1.7633586	27.255766	11.3396261	13.5334128	30.4368664
Ankrd11_uORF_1	NM_001081379	1	0.202459216	24	12	14.34192271	0	0	0	0	16.3602564	0	18.0339497	3.9222852	0	1.7633586	0	0	0	0
Slc5a6_uORF_2	NM_177870	1	0.202459216	24	12	10.6562148	0	16.9278064	16.491876	0	19.0869658	20.7220745	80.4591602	28.4365677	7.4342191	3.5267172	0	8.2470008	3.3833532	20.6185224
Tle1_uORF_2	NM_001285529	1	0.202459216	24	8	10.53599541	30.109524	0	25.2875432	21.5731728	31.3571581	26.175252	0	19.611426	9.5582817	7.0534344	0	7.2161257	22.8376341	0.9818344
Tle1_uORF_2	NM_001285532	1	0.202459216	24	8	10.53599541	30.109524	0	25.2875432	21.5731728	31.3571581	26.175252	0	19.611426	9.5582817	7.0534344	0	7.2161257	22.8376341	0.9818344
Tle1_uORF_2	NM_001285530	1	0.202459216	24	8	10.53599541	30.109524	0	25.2875432	21.5731728	31.3571581	26.175252	0	19.611426	9.5582817	7.0534344	0	7.2161257	22.8376341	0.9818344
Tle1_uORF_2	NM_001285531	1	0.202459216	24	8	10.53599541	30.109524	0	25.2875432	21.5731728	31.3571581	26.175252	0	19.611426	9.5582817	7.0534344	0	7.2161257	22.8376341	0.9818344
Tle1_uORF_2	NM_011599	1	0.202459216	24	8	10.53599541	30.109524	0	25.2875432	21.5731728	31.3571581	26.175252	0	19.611426	9.5582817	7.0534344	0	7.2161257	22.8376341	0.9818344
Usp46_uORF_2	NM_177561	1	0.202459216	24	14	10.43231503	4.0146032	11.6378669	0	2.6966466	24.5403846	17.450168	44.3912608	22.5531399	11.6823443	1.7633586	0	6.1852506	3.3833532	0
Wrb_uORF_1	NM_207301	1	0.202459216	24	0	9.935636013	7.0255556	7.4059153	0	8.988822	0	0	0	0	5.3101565	0	0	3.0926253	1.6916766	8.8365096
Arsg_uORF_1	NM_028710	1	0.202459216	24	6	9.815674075	14.0511112	16.9278064	7.6962088	12.5843508	29.9938034	11.9969905	0	0	0	3.5267172	0	6.1852506	4.2291915	8.8365096
Gpr19_uORF_5	NM_001167694	1	0.202459216	24	6	9.326003972	3.0109524	15.8698185	14.2929592	21.5731728	6.8167735	16.3595325	0	0	6.3721878	0	0	9.2778759	7.6125447	0
Slc5a6_uORF_2	NM_001177621	1	0.202459216	24	10	9.177499103	0	16.9278064	16.491876	0	19.0869658	20.7220745	80.4591602	18.6308547	7.4342191	3.5267172	0	8.2470008	3.3833532	20.6185224
Mapk6_uORF_6	NM_027418	1	0.202459216	24	6	8.542873312	16.0584128	23.2757338	10.994584	8.988822	38.1739316	11.9969905	0	2.9417139	0	0	0	3.0926253	4.2291915	0
Mapk6_uORF_6	NM_015806	1	0.202459216	24	6	8.542873312	16.0584128	23.2757338	10.994584	8.988822	38.1739316	11.9969905	0	2.9417139	0	0	0	3.0926253	4.2291915	0
Znrf1_uORF_2	NM_133206	1	0.202459216	24	8	8.188791501	1.0036508	16.9278064	18.6907928	12.5843508	21.8136752	8.725084	0	9.805713	10.620313	0	0	0	2.5375149	0
Znrf1_uORF_2	NM_001168622	1	0.202459216	24	8	8.188791501	1.0036508	16.9278064	18.6907928	12.5843508	21.8136752	8.725084	0	9.805713	10.620313	0	0	0	2.5375149	0
Znrf1_uORF_2	NM_001168621	1	0.202459216	24	8	8.188791501	1.0036508	16.9278064	18.6907928	12.5843508	21.8136752	8.725084	0	9.805713	10.620313	0	0	0	2.5375149	0
Lrig1_uORF_1	NM_008377	1	0.202459216	24	6	7.913288981	3.0109524	0	27.48646	0.8988822	8.1801282	0	0	0	0	0	0	0	0	4.909172
4932438A13Rik_uORF_1	NM_172679	1	0.202459216	24	6	7.912643039	19.0693652	20.1017701	24.1880848	16.1798796	19.0869658	6.543813	16.6467228	10.7862843	4.2481252	0	0	9.2778759	13.5334128	0
Scaf11_uORF_1	NM_028148	1	0.202459216	24	10	7.883285521	12.0438096	6.3479274	18.6907928	4.494411	20.4503205	20.7220745	62.4252105	1.9611426	13.8064069	1.7633586	0	7.2161257	13.5334128	0
Gpr19_uORF_6	NM_001167694	1	0.202459216	24	5	7.824064904	2.0073016	15.8698185	14.2929592	17.977644	6.8167735	15.268897	0	0	4.2481252	0	0	7.2161257	7.6125447	0
Cys1_uORF_1	NM_001161807	1	0.202459216	24	14	7.687099664	2.0073016	9.5218911	2.1989168	1.7977644	16.3602564	10.906355	27.744538	14.7085695	25.4887512	1.7633586	0	5.1543755	3.3833532	0
Cys1_uORF_1	NM_138686	1	0.202459216	24	14	7.687099664	2.0073016	9.5218911	2.1989168	1.7977644	16.3602564	10.906355	27.744538	14.7085695	25.4887512	1.7633586	0	5.1543755	3.3833532	0
Cys1_uORF_1	NM_001004455	1	0.202459216	24	14	7.687099664	2.0073016	9.5218911	2.1989168	1.7977644	16.3602564	10.906355	27.744538	14.7085695	25.4887512	1.7633586	0	5.1543755	3.3833532	0
Prpf39_uORF_1	NM_177806	1	0.202459216	24	8	7.399541539	9.0328572	0	21.989168	0.8988822	31.3571581	3.2719065	24.9700842	16.6697121	5.3101565	0	0	5.1543755	6.7667064	7.8546752
Wdtc1_uORF_1	NM_199306	1	0.202459216	24	9	7.196939112	3.0109524	5.2899395	15.3924176	17.0787618	6.8167735	7.6344485	23.5828573	15.6891408	6.3721878	0	0	3.0926253	4.2291915	19.636688
Dlg1_uORF_1	NR_045516	1	0.202459216	24	6	7.137567811	10.036508	9.5218911	16.491876	4.494411	14.9969017	21.81271	0	4.9028565	11.6823443	0	0	7.2161257	8.458383	12.7638472
Dlg1_uORF_1	NM_001252433	1	0.202459216	24	6	7.137567811	10.036508	9.5218911	16.491876	4.494411	14.9969017	21.81271	0	4.9028565	11.6823443	0	0	7.2161257	8.458383	12.7638472
Dlg1_uORF_1	NM_007862	1	0.202459216	24	6	7.137567811	10.036508	9.5218911	16.491876	4.494411	14.9969017	21.81271	0	4.9028565	11.6823443	0	0	7.2161257	8.458383	12.7638472
Dlg1_uORF_1	NM_001252434	1	0.202459216	24	6	7.137567811	10.036508	9.5218911	16.491876	4.494411	14.9969017	21.81271	0	4.9028565	11.6823443	0	0	7.2161257	8.458383	12.7638472
Tulp4_uORF_5	NM_054040	1	0.202459216	24	0	7.096882866	5.018254	14.8118306	0	0	0	0	0	0	0	0	0	3.0926253	0.8458383	0
Eif4e2_uORF_1	NM_023314	1	0.202459216	24	6	6.940761821	17.0620636	6.3479274	7.6962088	8.988822	36.8105769	9.8157195	0	0	0	3.5267172	0	1.0308751	7.6125447	0
Eif4e2_uORF_1	NM_001039170	1	0.202459216	24	6	6.940761821	17.0620636	6.3479274	7.6962088	8.988822	36.8105769	9.8157195	0	0	0	3.5267172	0	1.0308751	7.6125447	0
Eif4e2_uORF_1	NM_001039169	1	0.202459216	24	6	6.940761821	17.0620636	6.3479274	7.6962088	8.988822	36.8105769	9.8157195	0	0	0	3.5267172	0	1.0308751	7.6125447	0
Calr3_uORF_1	NM_028500	1	0.202459216	24	8	6.900292615	0	0	7.6962088	0	6.8167735	1.0906355	0	2.9417139	0	0	0	0	0.8458383	0
Zzz3_uORF_1	NM_001080755	1	0.202459216	24	8	6.805297344	13.0474604	9.5218911	16.491876	1.7977644	69.5310897	26.175252	13.872269	5.8834278	4.2481252	1.7633586	0	10.308751	2.5375149	0
Zzz3_uORF_2	NM_001287139	1	0.202459216	24	8	6.805297344	13.0474604	9.5218911	16.491876	1.7977644	69.5310897	26.175252	13.872269	5.8834278	4.2481252	1.7633586	0	10.308751	2.5375149	0
Smn1_uORF_5	NM_001252629	1	0.202459216	24	9	6.676649872	16.0584128	3.1739637	23.0886264	10.7865864	29.9938034	21.81271	27.744538	10.7862843	12.7443756	14.1068688	0	12.3705012	16.916766	0
G630090E17Rik_uORF_2	NM_001173500	1	0.202459216	24	4	6.533991644	0	0	21.989168	2.6966466	0	6.543813	0	0	0	0	0	5.1543755	0.8458383	10.8001784
Gm7008_uORF_3	NR_045157	1	0.202459216	24	4	6.356056991	1.0036508	0	10.994584	4.494411	0	0	0	0	0	0	0	0	0.8458383	0
Gm7008_uORF_4	NR_045157	1	0.202459216	24	4	6.356056991	1.0036508	0	10.994584	4.494411	0	0	0	0	0	0	0	0	0.8458383	0
Ddhd1_uORF_4	NM_001284399	1	0.202459216	24	0	6.356056991	1.0036508	10.579879	0	4.494411	0	0	0	0	0	8.816793	0	6.1852506	5.9208681	22.5821912
Pum2_uORF_8	NR_027670	1	0.202459216	24	10	6.284275824	16.0584128	0	9.8951256	3.5955288	43.6273504	21.81271	15.2594959	32.3588529	6.3721878	12.3435102	0	10.308751	7.6125447	12.7638472
Gm5113_uORF_3	NM_001033540	1	0.202459216	24	22	6.186483168	3.0109524	10.579879	0	0	0	0	0	0	1.0620313	0	5.738056	0	2.5375149	0
Klhl24_uORF_1	NM_029436	1	0.202459216	24	6	6.169566063	0	0	4.3978336	1.7977644	0	4.362542	0	0	0	0	0	0	0.8458383	0
Zfp35_uORF_4	NM_011755	1	0.202459216	24	12	6.155378672	1.0036508	0	8.7956672	0.8988822	25.9037393	5.4531775	24.9700842	0	9.5582817	12.3435102	0	5.1543755	1.6916766	3.9273376
Chpf2_uORF_2	NM_133913	1	0.202459216	24	8	6.118653102	5.018254	32.7976249	13.1935008	10.7865864	44.9907051	19.631439	24.9700842	8.8251417	13.8064069	0	0	10.308751	10.9958979	6.8728408
Dnajc7_uORF_2	NM_019795	1	0.202459216	24	2	5.677506293	4.0146032	0	8.7956672	0	0	1.0906355	0	0	0	0	6.455313	1.0308751	1.6916766	12.7638472
G630025P09Rik_uORF_13	NR_027913	1	0.202459216	24	10	5.460326223	5.018254	16.9278064	26.3870016	10.7865864	23.1770299	13.087626	22.1956304	14.7085695	12.7443756	7.0534344	0	14.4322514	5.9208681	0
Trim45_uORF_3	NM_001165953	1	0.202459216	24	18	5.409520743	0	0	0	0	0	0	0	1.9611426	4.2481252	3.5267172	0	4.1235004	0	0
Trim45_uORF_3	NM_194343	1	0.202459216	24	18	5.409520743	0	0	0	0	0	0	0	1.9611426	4.2481252	3.5267172	0	4.1235004	0	0
Trim45_uORF_3	NM_001165952	1	0.202459216	24	18	5.409520743	0	0	0	0	0	0	0	1.9611426	4.2481252	3.5267172	0	4.1235004	0	0
Psph_uORF_3	NM_133900	1	0.202459216	24	3	5.270617712	14.0511112	13.7538427	14.2929592	8.0899398	12.2701923	3.2719065	0	7.8445704	2.1240626	8.816793	0	7.2161257	11.8417362	12.7638472
Syt9_uORF_1	NM_021889	1	0.202459216	24	0	5.171056617	4.0146032	11.6378669	3.2983752	0	0	0	0	0	0	0	0	2.0617502	0.8458383	0
Rreb1_uORF_32	NR_033615	1	0.202459216	24	10	5.134258356	21.0766668	3.1739637	24.1880848	13.483233	69.5310897	19.631439	27.744538	2.9417139	18.0545321	15.8702274	0	12.3705012	8.458383	0
Rreb1_uORF_41	NR_033218	1	0.202459216	24	10	5.134258356	21.0766668	3.1739637	24.1880848	13.483233	69.5310897	19.631439	27.744538	2.9417139	18.0545321	15.8702274	0	12.3705012	8.458383	0
Ccnj_uORF_2	NM_172839	1	0.202459216	24	4	5.084845593	1.0036508	0	4.3978336	3.5955288	0	0	0	0	0	0	0	0	0.8458383	0
Mthfr_uORF_10	NR_027809	1	0.202459216	24	4	5.084845593	3.0109524	0	14.2929592	3.5955288	0	0	0	0	0	0	0	0	5.0750298	0
Foxp1_uORF_3	NM_053202	1	0.202459216	24	0	5.025569468	4.0146032	8.4639032	0	0	0	0	0	1.9611426	0	0	0	3.0926253	1.6916766	2.9455032
Asxl2_uORF_1	NM_172421	1	0.202459216	24	9	5.002680563	9.0328572	17.9857943	19.7902512	5.3932932	23.1770299	9.8157195	26.3573111	18.6308547	8.4962504	3.5267172	0	8.2470008	8.458383	0
Asxl2_uORF_1	NM_001270988	1	0.202459216	24	9	5.002680563	9.0328572	17.9857943	19.7902512	5.3932932	23.1770299	9.8157195	26.3573111	18.6308547	8.4962504	3.5267172	0	8.2470008	8.458383	0
Slco1a4_uORF_1	NM_030687	1	0.202459216	24	12	4.987531295	0	2.1159758	0	6.2921754	14.9969017	1.0906355	23.5828573	3.9222852	9.5582817	7.0534344	0	5.1543755	1.6916766	3.9273376
Nek7_uORF_1	NM_021605	1	0.202459216	24	8	4.922973436	23.0839684	20.1017701	32.983752	11.6854686	58.6242521	14.1782615	12.4850421	27.4559964	19.1165634	0	0	7.2161257	8.458383	0
Ccdc9_uORF_1	NM_001136471	1	0.202459216	24	0	4.891576693	33.1204764	13.7538427	6.5967504	8.0899398	0	0	0	0	6.3721878	1.7633586	0	5.1543755	2.5375149	0
Ccdc9_uORF_2	NM_172297	1	0.202459216	24	0	4.891576693	33.1204764	13.7538427	6.5967504	8.0899398	0	0	0	0	6.3721878	1.7633586	0	5.1543755	2.5375149	0
Lzic_uORF_3	NM_026963	1	0.202459216	24	0	4.77298343	9.0328572	10.579879	14.2929592	6.2921754	0	2.181271	0	1.9611426	3.1860939	8.816793	5.738056	5.1543755	5.9208681	0
Yes1_uORF_1	NM_009535	1	0.202459216	24	10	4.667539384	7.0255556	0	0	5.3932932	28.6304487	4.362542	12.4850421	8.8251417	2.1240626	8.816793	0.717257	1.0308751	4.2291915	7.8546752
2310039H08Rik_uORF_2	NM_025966	1	0.202459216	24	6	4.664606942	0	0	3.2983752	3.5955288	10.9068376	1.0906355	0	0	0	0	0	2.0617502	1.6916766	0
Birc2_uORF_6	NM_007465	1	0.202459216	24	12	4.505817204	5.018254	0	0	16.1798796	17.7236111	3.2719065	20.8084035	18.6308547	6.3721878	1.7633586	0	5.1543755	5.9208681	3.9273376
Pgap2_uORF_2	NM_001291358	1	0.202459216	24	0	4.315881181	3.0109524	7.4059153	0	0	0	0	0	0	5.3101565	0	0	3.0926253	3.3833532	15.7093504
Tnk2_uORF_2	NM_001289443	1	0.202459216	24	18	4.306339412	12.0438096	13.7538427	0	1.7977644	2.7267094	5.4531775	19.4211766	0	13.8064069	8.816793	2.869028	15.4631265	5.9208681	0
Mettl10_uORF_1	NM_028095	1	0.202459216	24	12	4.262748965	0	0	19.7902512	2.6966466	20.4503205	8.725084	0	9.805713	5.3101565	5.2900758	0	7.2161257	5.0750298	0
Rreb1_uORF_24	NR_033615	1	0.202459216	24	11	4.197509314	6.0219048	7.4059153	0	14.3821152	34.0838675	21.81271	43.0040339	9.805713	9.5582817	8.816793	0	20.617502	10.1500596	8.8365096
Rreb1_uORF_24	NR_033218	1	0.202459216	24	11	4.197509314	6.0219048	7.4059153	0	14.3821152	34.0838675	21.81271	43.0040339	9.805713	9.5582817	8.816793	0	20.617502	10.1500596	8.8365096
Zfp426_uORF_1	NM_146221	1	0.202459216	24	10	4.025006726	4.0146032	5.2899395	8.7956672	8.988822	23.1770299	9.8157195	24.9700842	3.9222852	9.5582817	0	0	4.1235004	0.8458383	0
Zfp426_uORF_1	NM_001110309	1	0.202459216	24	10	4.025006726	4.0146032	5.2899395	8.7956672	8.988822	23.1770299	9.8157195	24.9700842	3.9222852	9.5582817	0	0	4.1235004	0.8458383	0
Rbbp8_uORF_8	NR_045526	1	0.202459216	24	14	3.856149414	0	0	0	0	2.7267094	0	31.9062187	9.805713	2.1240626	0	0	4.1235004	0	0
Rbbp8_uORF_8	NR_045527	1	0.202459216	24	14	3.856149414	0	0	0	0	2.7267094	0	31.9062187	9.805713	2.1240626	0	0	4.1235004	0	0
Zfp775_uORF_1	NM_173429	1	0.202459216	24	6	3.856149414	0	0	9.8951256	2.6966466	2.7267094	0	0	0	0	0	0	0	0.8458383	0
Rbbp8_uORF_27	NR_045526	1	0.202459216	24	21	3.701917758	7.0255556	19.0437822	2.1989168	4.494411	0	4.362542	0	4.9028565	7.4342191	1.7633586	10.041598	9.2778759	2.5375149	0
Rbbp8_uORF_28	NR_045527	1	0.202459216	24	21	3.701917758	7.0255556	19.0437822	2.1989168	4.494411	0	4.362542	0	4.9028565	7.4342191	1.7633586	10.041598	9.2778759	2.5375149	0
Mknk1_uORF_1	NM_021461	1	0.202459216	24	12	3.627143266	11.0401588	0	8.7956672	3.5955288	4.0900641	8.725084	30.5189918	10.7862843	11.6823443	3.5267172	0	4.1235004	3.3833532	0
Osbpl11_uORF_1	NM_176840	1	0.202459216	24	14	3.598355252	8.0292064	30.6816491	8.7956672	4.494411	19.0869658	7.6344485	23.5828573	16.6697121	23.3646886	8.816793	0	8.2470008	4.2291915	0
1700096K18Rik_uORF_1	NR_027388	1	0.202459216	24	0	3.548441433	5.018254	14.8118306	0	13.483233	0	1.0906355	0	0	5.3101565	5.2900758	0	23.7101273	5.9208681	20.6185224
Setdb2_uORF_5	NM_001081024	1	0.202459216	24	8	3.500705291	17.0620636	15.8698185	13.1935008	10.7865864	49.0807692	17.450168	15.2594959	8.8251417	6.3721878	0	0	10.308751	4.2291915	13.7456816
Il15ra_uORF_6	NR_073191	1	0.202459216	24	10	3.36230922	2.0073016	5.2899395	0	8.0899398	6.8167735	9.8157195	13.872269	3.9222852	4.2481252	7.0534344	0	2.0617502	5.9208681	0
Tti1_uORF_1	NM_029282	1	0.202459216	24	12	3.36230922	5.018254	0	2.1989168	8.988822	6.8167735	3.2719065	29.1317649	8.8251417	19.1165634	1.7633586	0	2.0617502	3.3833532	0
Il15ra_uORF_6	NM_133836	1	0.202459216	24	10	3.36230922	2.0073016	5.2899395	0	8.0899398	6.8167735	9.8157195	13.872269	3.9222852	4.2481252	7.0534344	0	2.0617502	5.9208681	0
[truncated: 51,923 more rows]
