# Supplementary material for: Circadian ribosome profiling reveals a role for the Period2 upstream open reading frame in sleep
Source: Proc Natl Acad Sci U S A. 2023 Sep 28;120(40):e2214636120. doi: 10.1073/pnas.2214636120 (PMC10556633; doi:10.1073/pnas.2214636120)
Supplement: Supplementary file 5 — Dataset S04 (TXT) [file pnas.2214636120.sd04.txt]

Geneid	Name	M1W_RiboProf	M3W_RiboProf	M6W_RiboProf	M15D_RiboProf	M20D_RiboProf	M21D_RiboProf	M1W_RNA	M3W_RNA	M6W_RNA	M15D_RNA	M20D_RNA	M21D_RNA	M1W_TE	M3W_TE	M6W_TE	M15D_TE	M20D_TE	M21D_TE	D_TE	WT_TE	FC	log2FC
NM_001160107	Zc3h14	3.341868769	5.42542584	4.424613829	3.766811637	3.369193732	4.111189656	3.501661314	4.457062138	4.433292803	4.302223274	4.540123519	4.067053226	0.954366648	1.217265022	0.998042319	0.875550011	0.742092967	1.010852189	0.876165056	1.056557996	0.82926357	-0.270097379
NM_001081400	1810013L24Rik	4.528377315	5.715469865	4.556047741	4.819604582	4.756401775	4.188975268	1.579481469	1.857209462	1.357377035	2.087032376	1.397486742	1.659933963	2.867002496	3.077450326	3.356508636	2.309309926	3.403539821	2.523579469	2.745476405	3.100320486	0.885546	-0.175360844
NM_001195486	Srsf7	2.556625441	3.148129391	2.37789998	3.725422181	5.267396983	3.484058017	0.529529042	0.41542193	0.837373388	0.913177893	0.410275459	0.642626319	4.828111842	7.578149254	2.839712862	4.079623709	12.83868403	5.421592478	7.446633404	5.081991319	1.465298332	0.551194425
NM_001311097	Sema6a	0.385430941	0.590619194	0.651097646	0.435720265	0.425066011	0.471525541	0.354802553	0.214112991	0.340648904	0.453960936	0.380628799	0.215290796	1.086325164	2.758446329	1.911345195	0.959818853	1.116746847	2.190179743	1.422248481	1.918705563	0.74125416	-0.431959798
NM_001289526	Tcerg1	1.127601482	1.872839859	2.192764194	2.848914482	1.804208224	1.786798005	0.392266037	0.458874769	0.567483094	0.589180525	0.582672832	0.690529077	2.874583512	4.08137467	3.864016773	4.835384678	3.096434438	2.587578228	3.506465781	3.606658318	0.97222012	-0.040645105
NM_001301721	Atp5g3	363.4299564	403.193628	361.9831322	418.4759283	373.2675755	379.3025802	281.6625601	236.5828334	197.0060099	279.375921	208.881079	184.142619	1.290302681	1.704238732	1.837421774	1.497895476	1.786986056	2.059830485	1.781570672	1.610654395	1.106116047	0.145502752
NM_148925	Fyco1	4.19932724	4.565385639	4.079856975	4.339925867	4.591891615	3.704750041	2.111406478	1.976226005	1.985230917	1.771591571	2.372532176	2.170267523	1.988876744	2.310153609	2.055104492	2.449732736	1.935439132	1.707047634	2.030739834	2.118044948	0.95878033	-0.060727784
NM_126166	Tlr3	1.098879036	0.296397061	0.795559475	1.037719827	0.12787697	0.649343677	0.286005494	0.261619159	0.229538679	0.271312433	0.29067534	0.657645722	3.842160582	1.132933314	3.465905954	3.824814864	0.439930576	0.987376113	1.750707185	2.813666616	0.622215572	-0.684513593
NM_133871	Ifi44	0.282310826	0.953490102	0.216408284	0.452058386	0.242603947	0.746147484	0.116016477	0.075613565	0.235881301	0.209107012	0.298707292	0.072409052	2.433368368	12.61004036	0.917445694	2.16185188	0.812179525	10.30461617	4.426215857	5.320284807	0.831950923	-0.265429669
NM_172275	Trafd1	5.476231757	3.626991175	6.231294586	7.01230939	8.726130057	5.930678617	2.171946628	1.543720913	1.444720529	1.664685649	1.725958262	1.115696462	2.521347295	2.349512237	4.31314878	4.212392528	5.055817542	5.315673949	4.861294673	3.061336104	1.587965028	0.66717914
NM_028768	Armc8	2.018065773	1.5584737	1.749093767	2.06225904	2.332373137	2.034886553	2.322124442	1.94629773	1.865195199	1.851554933	1.676146142	1.833992355	0.869060132	0.800737563	0.937753736	1.113798464	1.391509415	1.109539278	1.204949052	0.86918381	1.386299466	0.47123894
NM_026141	Ppil4	2.846761819	1.804173822	2.65273887	3.055320559	3.802132025	2.83866084	1.397317515	2.040365202	2.235529191	1.766169616	2.162533524	2.073034142	2.037304899	0.884240635	1.186626809	1.729913442	1.758184085	1.369326623	1.619141383	1.369390781	1.182380812	0.241694762
NM_024254	Katnbl1	0.379946642	0.236388155	0.947846514	0.793137578	0.556351311	0.848219384	1.886831141	1.349713932	1.730990749	1.751092917	2.196969857	1.555802532	0.201367591	0.175139449	0.547574569	0.452938602	0.253235751	0.545197328	0.417123894	0.308027203	1.354178751	0.437418187
NM_001199203	Spag9	4.455132249	4.726294055	4.764461381	6.675328479	6.278237472	5.517921951	0.932069043	0.749608077	1.111522912	0.870488213	1.067216748	0.997517347	4.779830724	6.30502018	4.286426602	7.668488072	5.882813856	5.531655133	6.360985687	5.123759168	1.241468515	0.312047674
NM_001242615	Taz	2.429153245	4.690146837	4.924200287	5.306020656	4.091488299	3.010732701	11.47874848	11.90199988	12.38897624	11.86717534	12.35427349	13.9562345	0.211621785	0.394063761	0.397466279	0.447117406	0.33118	0.215726721	0.331341376	0.334383942	0.99090098	-0.013187198
NM_013528	Gfpt1	2.306814328	2.336045028	2.376611843	1.925349971	2.2549368	3.181099983	0.382230471	0.345997409	0.572061234	0.467791038	0.523956877	0.541178854	6.035139803	6.751625776	4.154471066	4.115833387	4.303668678	5.878093642	4.765865235	5.647078881	0.843952304	-0.244766627
NM_013790	Abcc5	0.1190745	0.039099659	0.310598034	0.059890404	0.552137979	0.179105466	0.102761445	0.198443311	0.313397337	0.148630337	0.146988666	0.225664492	1.158746842	0.197031881	0.991067879	0.402948723	3.756330302	0.793680321	1.650986449	0.782282201	2.11047426	1.077567234
NM_001361645	Hpcal1	2.509635469	2.643895753	1.371588899	1.713068337	0.891118471	2.013258058	2.566896124	2.091213363	1.75323697	2.530144271	1.764115783	2.169469746	0.977692648	1.264287901	0.782318033	0.677063501	0.505136046	0.927995452	0.703398333	1.008099527	0.697746913	-0.519224259
NM_001081396	Tbc1d31	1.511668361	1.694524764	0.776963134	2.516913196	0.326629692	2.116958596	0.339888417	0.564663323	0.325200549	0.640639685	0.386077825	0.311961239	4.447543026	3.000947105	2.389181494	3.928750051	0.846020338	6.785966743	3.853579044	3.279223875	1.175149728	0.232844585
NM_001164208	Tmem176b	86.31591198	84.33756104	110.3117417	78.10090053	70.34275022	70.0068429	140.1301762	129.9504068	176.741817	121.5328124	117.6787863	134.3933693	0.615969482	0.648998053	0.624140589	0.642632216	0.597752173	0.520909947	0.587098112	0.629702708	0.93234173	-0.101069254
NM_007819	Cyp3a13	56.3057171	60.44387124	72.16553489	64.49558124	50.64135715	56.88980564	4.15315432	4.925910281	5.773919246	4.855528497	4.937136219	3.596242717	13.55733805	12.2705993	12.49853554	13.28291684	10.25723312	15.81923416	13.11979471	12.77549096	1.026950334	0.03836641
NM_001347459	Ablim1	0.444276024	0.037246928	0.896094934	0.383066843	0.540190563	0.801907356	2.251518592	2.374816389	2.941241417	2.472335844	2.648780423	3.349028454	0.197322832	0.01568413	0.30466555	0.154941265	0.203939352	0.239444772	0.199441796	0.172557504	1.155799035	0.208890571
NM_001347394	Ulk1	6.667452613	2.701280983	3.540126572	6.540160804	3.95756412	3.752077458	5.572715978	4.892432567	3.1429894	5.070517508	4.135712454	4.75126421	1.196445798	0.552134536	1.12635651	1.289840888	0.956924391	0.789700865	1.012155381	0.958312281	1.056185339	0.07886302
NM_007823	Cyp4b1	8.901911054	10.25045381	8.068743912	7.675469245	7.643400589	9.038099078	0.588288873	0.601437472	0.562866679	1.039535639	0.482614064	0.719935589	15.13187053	17.04325767	14.33508897	7.383555651	15.83750073	12.55403848	11.92503162	15.50340572	0.76918787	-0.378592084
NM_001347389	Golga3	1.431504959	1.634662784	1.910782221	2.087840903	1.413771127	1.947514737	1.155489717	1.032603873	1.058021608	1.337552978	1.098934718	1.210478977	1.238872954	1.583049248	1.80599546	1.560940716	1.286492367	1.608879439	1.485437507	1.54263922	0.962919578	-0.054512784
NM_001326602	Wdyhv1	0.153329531	2.315996183	1.645508732	1.277980526	0.076862221	1.15315022	1.881935368	3.385785052	2.690364252	3.121095168	2.397470273	1.896436712	0.081474387	0.684035208	0.611630463	0.409465414	0.032059718	0.608061536	0.349862223	0.459046686	0.762149545	-0.391853992
NM_001290481	Rxra	13.4158518	9.041219716	15.84880187	14.09790456	14.20301453	12.51668413	52.33522444	44.54163558	44.08418455	40.52423744	42.67503039	43.3863282	0.256344593	0.202983559	0.359512193	0.347888213	0.332817912	0.288493741	0.323066622	0.272946782	1.183624955	0.243212019
NM_007828	Dapk3	3.433279642	3.951347876	7.052919502	5.246413547	4.75421842	4.601722105	10.24800359	11.76918893	10.49749674	11.04494358	9.189608313	11.02628472	0.335019364	0.335736634	0.671866796	0.475005916	0.517347232	0.417341128	0.469898092	0.447540931	1.049955566	0.070328275
NM_001122766	Sirt2	4.185256166	5.771989539	8.016172604	5.95425835	9.703332302	5.193570937	5.899406286	8.544287065	7.669952339	8.318360413	10.84941749	13.56738869	0.709436842	0.675537876	1.04513982	0.715797111	0.894364358	0.382798124	0.664319864	0.810038179	0.820109325	-0.286111854
NM_001122765	Sirt2	3.841343803	6.50483969	8.347151122	6.268375086	9.023353875	5.844795231	5.369889092	7.777371431	6.981514987	7.571723438	9.875598627	12.34961096	0.715348816	0.836380228	1.19560742	0.827866355	0.913701965	0.473277681	0.738282	0.915778821	0.806179378	-0.310827215
NM_010565	Inhbc	17.73904729	12.87597666	21.57870408	21.2068406	13.66762771	19.51130173	10.40731211	13.78470489	15.18730589	13.5138581	15.30667016	16.79747084	1.704479226	0.934077064	1.420838181	1.569266189	0.892919725	1.161561875	1.20791593	1.35313149	0.892681856	-0.163781992
NM_026551	Dcakd	4.776295405	6.593733133	5.835763756	5.742350672	5.463047387	8.590740395	10.33390035	11.81375923	12.35453773	10.27011479	11.50131996	14.69493964	0.462196774	0.558140132	0.472357921	0.559132083	0.47499308	0.584605354	0.539576839	0.497564942	1.084435001	0.116943584
NM_027815	Vps35l	4.915803921	6.049160989	3.517042985	6.60100417	3.866017156	3.054606924	1.075654699	1.269153707	1.602535486	1.968462594	1.551866637	1.099617582	4.570057588	4.766295017	2.194674013	3.353380547	2.491204504	2.777881123	2.874155391	3.843675539	0.74776223	-0.419348494
NM_019396	Cyhr1	1.881479565	4.011143138	2.473740112	2.469713411	2.428292089	1.077097351	6.704910377	6.124901308	5.76495393	5.856388335	6.534331136	7.243426955	0.280612187	0.654891065	0.429099719	0.421712713	0.371620605	0.148699967	0.314011095	0.454867657	0.690335068	-0.534631322
NM_020024	Taf10	9.748274335	3.826162437	7.287770509	11.68851828	17.58063389	12.71542341	183.8541468	167.3461034	176.6584861	142.7683416	157.9400009	193.7997179	0.053021781	0.022863768	0.041253441	0.081870519	0.111312105	0.065611155	0.086264593	0.03904633	2.209288117	1.143581575
NM_024284	Hagh	101.701637	78.39333832	110.1316474	115.4451658	120.4417452	114.6323106	201.4097479	194.5794143	206.5621464	203.6293209	188.9421436	179.2065662	0.504948932	0.402886084	0.533164712	0.566937833	0.637453047	0.639665795	0.614685558	0.480333243	1.27970647	0.355812933
NM_025402	Ogfod3	1.298675224	1.873276286	1.74214762	1.879585418	2.371536527	2.302218493	3.362275115	3.478345638	2.712729844	3.420180974	2.576440511	2.22062192	0.386248947	0.538553807	0.642211986	0.549557299	0.920470128	1.036744919	0.835590782	0.522338247	1.59971204	0.677812232
NM_001162503	Sqor	75.59883043	78.567169	86.72740793	93.86165259	87.66450415	73.82401182	42.65739016	37.28571218	37.04252165	40.47854323	33.65891749	27.12128023	1.772232904	2.107165571	2.341293305	2.318800162	2.604495649	2.721995834	2.548430548	2.073563927	1.229009878	0.297496511
NM_026126	Fundc2	0.795564448	0.609545813	1.201626738	0.411574352	1.023603967	1.228555848	1.464689348	0.751312702	0.868572672	0.8759068	0.567415615	0.444379745	0.543162582	0.811307744	1.383449856	0.469883727	1.803975675	2.764653118	1.679504173	0.912640061	1.840270054	0.879917493
NM_026124	Rab5if	18.99767493	24.28544966	20.13266874	22.48742087	23.53301603	21.25802779	61.91567359	47.69667653	31.98510003	39.60274374	25.2812339	22.34474371	0.306831434	0.509164399	0.62943898	0.567824821	0.930849187	0.951365926	0.816679978	0.481811605	1.695019319	0.761301717
NM_025390	Pop4	9.307885603	11.83561805	6.413056271	6.019133637	9.784168202	4.671569222	3.825103393	3.264649911	4.221847824	3.556599076	4.220778326	4.035760838	2.433368368	3.625386603	1.519016445	1.692384637	2.318095727	1.157543623	1.722674662	2.525923805	0.681997873	-0.552160855
NM_026120	Carnmt1	3.083578421	1.600163801	2.14214747	1.661715613	2.111618842	2.211405099	1.964168933	2.133573583	2.673062323	1.903333162	1.359446272	1.252254725	1.569915076	0.74999232	0.801383287	0.873055567	1.553293341	1.765938714	1.397429207	1.040430228	1.343126305	0.425594979
NM_001177770	Clcc1	9.908052834	6.403495416	12.48817613	14.25961092	10.56950599	9.577021856	3.601400408	4.050900176	3.769448353	3.904920625	4.0464379	3.790554537	2.751166689	1.580758631	3.312998339	3.651703144	2.612051946	2.526549021	2.930101371	2.548307886	1.149822353	0.201410983
NM_001277321	Ilf3	1.770438137	1.189117551	3.382587743	1.873456116	0.786646852	2.425749033	1.388991242	1.025976015	1.506163348	1.31665808	1.211945213	0.943965796	1.274621526	1.159011062	2.245830605	1.422887342	0.649077899	2.569742508	1.547235917	1.559821064	0.991931672	-0.011687349
NM_001291201	Tpd52l2	2.813865706	2.293992877	4.252013026	3.555625268	2.967032655	3.137862456	0.893193448	1.071294681	1.437678333	1.24840503	1.337500652	1.045249541	3.150342977	2.141327608	2.957555197	2.848134365	2.21834109	3.002022325	2.68949926	2.749741927	0.97809152	-0.031958631
NM_001286608	Banf1	6.399985698	6.355811844	8.236454356	7.402518842	6.377344502	6.010701856	69.57131194	61.00363182	69.56874031	59.65180119	63.97323491	64.83309119	0.091991735	0.104187434	0.118393036	0.124095479	0.099687698	0.092710401	0.105497859	0.104857401	1.006107891	0.008785023
NM_001358433	Tbc1d23	1.263817104	1.998103667	1.046534647	2.582986424	1.689429539	0.915279828	0.053860532	0.214521515	0.419779342	0.143818841	0.327426038	0.541588351	23.46462355	9.314234356	2.49305895	17.96000023	5.159728746	1.689991718	8.269906899	11.75730562	0.703384531	-0.507614488
NR_040348	4930473A02Rik	0.327335152	0.96736274	0.951413139	2.15205903	1.907535945	2.400254766	3.201560735	1.892271046	1.723055146	1.791483633	1.919337451	1.714126271	0.102242368	0.511217852	0.55216639	1.201271945	0.993851261	1.400278852	1.198467353	0.388542204	3.084522973	1.625047391
NM_001309392	Pard3	3.906740787	2.30318674	3.913858204	4.57460969	3.185532773	3.309369259	1.379651058	1.398733005	1.577849676	1.335433964	1.381404745	1.160063282	2.831687595	1.646623574	2.48050132	3.425560389	2.306009722	2.852748906	2.861439672	2.319604163	1.233589643	0.302862558
NM_011281	Rorc	6.68492891	5.436145734	3.912084962	4.351958371	5.482040904	1.923293037	12.95789389	10.23416358	9.105504661	11.34675397	9.525856903	8.565314609	0.515896253	0.531176358	0.429639554	0.383542146	0.575490579	0.224544354	0.394525693	0.492237388	0.801494772	-0.319234986
NM_001346730	Evi5l	0.318999467	0.014283766	0.739154576	0.175031816	0.719597414	0.235548914	0.533909229	0.688699605	0.576687066	0.78522067	0.87705825	0.624801243	0.59747884	0.020740198	1.281725602	0.222907804	0.820467071	0.376998152	0.473457676	0.63331488	0.747586534	-0.419687513
NM_001313703	Mtmr1	3.713089546	5.364661197	3.608485014	3.254885329	2.494177424	3.730799929	2.97653249	3.542652966	3.127245214	2.90918222	3.269587943	3.259184576	1.247454734	1.514306157	1.153886174	1.118831714	0.762841516	1.144703481	1.008792237	1.305215688	0.772893129	-0.371659154
NM_020009	Mtor	4.802648405	4.737643546	4.523059022	4.401230495	5.114275368	4.764132467	2.886619537	2.951137167	2.589260395	3.130036368	2.674455495	3.203411825	1.663762177	1.605362027	1.746853669	1.40612759	1.912267891	1.487205744	1.601867075	1.671992625	0.958058697	-0.061814048
NM_001357990	Zfp758	1.461541923	0.116736391	1.536710107	3.235600126	1.54451197	1.639867314	0.65906421	0.49372886	1.085853993	0.682696067	0.511992894	0.472804564	2.217601715	0.236438257	1.415208783	4.739444506	3.016666807	3.468383002	3.741498105	1.289749585	2.900949261	1.536525062
NM_013747	Golga5	6.106096087	4.165898887	6.136171034	4.632316568	5.970399592	4.751255111	3.153051705	2.885625301	3.710125073	3.206959667	3.089585864	2.866634245	1.936567065	1.443672845	1.6538987	1.444457383	1.932427145	1.657433319	1.678105949	1.678046203	1.000035604	5.14E-05
NM_013746	Plekhb1	4.221841638	2.699146903	2.425436246	3.712507995	3.805239077	1.438272484	22.10201664	15.65604159	22.01071107	18.52334541	19.18955327	15.15986385	0.191016128	0.172402896	0.110193453	0.200423191	0.198297429	0.094873707	0.164531442	0.157870825	1.042190297	0.059618729
NM_013745	Nufip1	1.334669134	2.200807033	1.505001444	2.876969852	2.105336308	1.309263662	1.852929695	1.83141229	1.696992046	1.805244931	2.077346107	2.066354633	0.720302091	1.201699391	0.886864171	1.59367286	1.013474019	0.63361034	1.080252406	0.936288551	1.153760137	0.206343323
NM_028534	Smap1	5.218808111	7.337375811	7.932195938	9.54886702	4.955898314	8.977575862	5.413063565	6.216797539	6.706587572	6.238936824	6.684194528	7.302358995	0.964113583	1.180250083	1.182746941	1.530527923	0.741435381	1.22940763	1.167123645	1.109036869	1.052375874	0.07365008
NM_053115	Acox2	65.98711868	57.82965645	70.35546428	80.65885103	89.91858223	76.45781249	51.51331791	52.53946681	50.95234118	54.34411935	59.1352788	53.04839648	1.280972016	1.100689823	1.380809255	1.484224089	1.52055734	1.44128414	1.482021856	1.254157032	1.181687635	0.240848726
NM_080636	Hars2	3.477883753	3.281007984	4.328148406	5.235870333	4.593775031	3.836247004	0.677568814	0.851008587	0.968634177	0.742075154	1.067618761	0.814942728	5.132886402	3.855434637	4.468300323	7.055714377	4.30282344	4.707382335	5.355306718	4.485540454	1.193904452	0.255687382
NM_023374	Sdhb	134.6992115	111.5844105	119.0307234	155.0700777	123.3012496	130.774545	391.6352848	364.8399345	333.5047669	364.3905761	381.1623394	385.0000681	0.343940438	0.305844838	0.356908612	0.425560066	0.323487493	0.339674083	0.362907214	0.335564629	1.081482321	0.113010082
NM_001198933	Me1	55.94049785	22.64878504	12.19798107	36.8159874	30.48169006	30.50042569	41.61306141	16.42140708	9.46362852	22.14874843	16.21796983	14.54605571	1.344301427	1.379223164	1.288932786	1.662215249	1.879500973	2.096817604	1.879511276	1.337485792	1.405257003	0.490834004
NM_001190409	Magt1	7.580977846	9.084707634	11.78897083	8.928758092	7.757214598	11.10901047	10.71663545	12.04794353	15.54162521	10.77589314	13.10463512	16.41733731	0.707402792	0.754046332	0.758541701	0.828586362	0.591944341	0.67666335	0.699064684	0.739996942	0.94468591	-0.082093355
NM_001359530	Mcam	0.997581607	0.777976085	0.371732326	0.627186823	1.062660383	0.900305199	1.506599844	0.857235399	0.632083656	1.269140357	1.051855626	1.019913076	0.662141053	0.907540783	0.588106214	0.494182396	1.010272092	0.882727381	0.79572729	0.719262683	1.106309709	0.145755321
NM_001359529	Pbld1	39.14364704	40.20174405	38.32134675	41.57861138	43.26784634	34.8714732	104.2133342	108.0484764	89.42201796	100.0563927	93.36440681	87.14315057	0.375610735	0.372071365	0.428544867	0.415551773	0.463429778	0.400163099	0.42638155	0.392075655	1.087498151	0.121012948
NM_001359534	Tab2	1.562551596	2.253465421	1.285628028	2.047857061	2.124277135	1.613250157	5.250097772	4.952934411	6.302250206	4.148044727	5.045883138	4.862726258	0.297623333	0.454975825	0.203995079	0.493692136	0.420992139	0.331758374	0.415480883	0.318864746	1.303000375	0.381837499
NM_001359535	Mettl27	1.461083092	1.719160107	0.707783059	0.734874867	0.854493626	0.750874923	3.198992036	2.86615599	2.397495549	2.688851688	2.30459878	2.307480987	0.456732332	0.599813867	0.295217674	0.273304351	0.370777609	0.325408932	0.323163631	0.450587957	0.717204322	-0.479543912
NM_001359536	Mettl27	1.321900158	1.386201471	0.667372254	0.772107802	0.897787127	0.769676597	3.361071144	3.011371733	2.518966293	2.825084189	2.421362845	2.424391082	0.393297286	0.46032227	0.264938938	0.273304351	0.370777609	0.317472128	0.32051803	0.372852831	0.85963684	-0.218200783
NM_198020	Trmt1	2.479084605	0.987239552	2.641646223	2.296712076	1.130359873	1.975526738	11.89596656	12.16378743	10.73585793	9.815052029	10.80853069	11.23791131	0.208397072	0.081162184	0.246058232	0.233998971	0.104580345	0.175791273	0.171456863	0.178539163	0.960331955	-0.058394911
NM_001361960	Vps37c	1.007211382	2.394204413	1.116171134	0.283188581	1.119566997	0.98803908	2.469102061	2.326272999	3.304049315	2.548066488	2.648829171	2.620806159	0.407926184	1.029201823	0.337819151	0.111138615	0.422664855	0.376998152	0.303600541	0.591649053	0.513142951	-0.962567309
NM_001361958	Vps37c	1.021894895	2.327895206	1.085257975	0.275345471	1.088559787	0.96067463	2.400718511	2.261845202	3.212541302	2.477495961	2.57546795	2.548221055	0.425662105	1.029201823	0.337819151	0.111138615	0.422664855	0.376998152	0.303600541	0.597561027	0.508066168	-0.976911697
NM_001361956	Sec23a	18.47277128	18.84772179	19.59855429	22.79542033	21.65402047	24.16409428	3.895592454	5.47822487	6.145707969	4.564382143	4.699381174	6.137214071	4.741967108	3.440479762	3.188982358	4.994196282	4.60784509	3.937306731	4.513116035	3.790476409	1.190646121	0.251744685
NM_001361954	Rara	0.910070433	1.501116852	1.589933547	1.131409768	2.339388042	0.85952871	5.869130482	5.608172597	5.545600557	5.340442618	5.199058536	6.68778932	0.155060521	0.267665951	0.286701779	0.211856928	0.449963782	0.128522097	0.263447603	0.236476084	1.11405601	0.155821767
NM_001361951	Med1	2.168222823	1.753680059	3.429120334	3.58156947	4.942551186	3.398643214	0.420194595	0.142636039	0.106790917	0.184079292	0.169042785	0.109272884	5.160044531	12.29478935	32.11059928	19.45666692	29.23846289	31.10234757	26.59915913	16.52181105	1.609942097	0.687008801
NM_001361950	Med1	1.474362336	0.256302012	3.412723638	3.047225576	2.999794605	2.308971898	3.143518592	3.143636084	3.702901742	3.197656977	3.292043067	3.633251471	0.469016579	0.081530433	0.921634944	0.952955742	0.911225808	0.635511171	0.833230907	0.490727319	1.69795093	0.763794766
NM_001362046	Ap5b1	0.22762776	0.020384872	1.40649849	0.339006345	0.59128181	1.904908137	0.833394745	0.646623539	0.895629277	0.66760128	0.842968918	0.743063455	0.273133184	0.031525101	1.570402539	0.507797626	0.701427771	2.563587436	1.257604278	0.625020275	2.012101573	1.008703136
NM_001324482	Bag5	3.864783187	2.021730733	3.027289758	2.826727407	2.966178141	4.931196614	3.7723538	3.431415578	3.834919585	3.163158446	5.231416995	3.54121438	1.024501781	0.589182711	0.789401105	0.893640788	0.566993253	1.392515698	0.951049913	0.801028532	1.187285939	0.247667427
NM_001360710	Pdcd2l	4.484590607	6.528409517	4.278038259	4.683046571	5.02069077	3.552619617	2.866820299	4.546551496	3.380666298	2.583565023	3.813616909	4.652078168	1.564308237	1.435903568	1.265442336	1.812629653	1.31651681	0.763662924	1.297603129	1.421884714	0.912593768	-0.131955292
NM_001358924	Ctcf	3.214621855	3.092353109	3.320309242	3.565517214	3.824358282	3.963552393	3.056420686	3.885943401	4.678322759	4.034269096	4.378075366	4.678667271	1.051760273	0.795779246	0.70972214	0.883807483	0.873525	0.847154149	0.868162211	0.852420553	1.018467008	0.026399247
NM_029797	Mnd1	2.110824849	0.389878175	1.002869166	3.469394934	3.02559251	1.428745207	5.313129885	5.194236624	5.092607115	4.332151784	4.478473316	4.658288036	0.397284632	0.075059764	0.196926475	0.800847964	0.675585696	0.306710361	0.59438134	0.22309029	2.664308428	1.413761103
NM_025680	Ctnnbl1	2.955425308	4.741352604	3.568181146	5.478732962	4.587416546	4.229472948	1.238831676	1.13459109	1.481621324	1.264800082	1.850185967	1.414985817	2.385655263	4.178908724	2.408294946	4.331698774	2.47943538	2.98905678	3.266730311	2.990952978	1.092203835	0.127242127
NM_198193	Raet1e	22.47447093	11.81348894	5.124149687	12.36981395	10.45349893	11.14358886	17.83670214	6.495368317	5.247523001	9.416366898	9.430451556	8.187131918	1.260012684	1.818755821	0.976489229	1.313650379	1.108483392	1.361110213	1.261081328	1.351752578	0.932923191	-0.100169788
NM_198931	Ppm1m	0.063844855	2.861625213	0.599526437	0.825731489	2.040296168	1.065955207	7.346425438	7.461333873	7.65497514	5.62747956	6.698998945	7.718259626	0.008690601	0.383527297	0.078318535	0.146732028	0.304567322	0.138108234	0.196469195	0.156845478	1.252629005	0.32495919
NM_021880	Prkar1a	12.88482668	11.03210837	16.24254767	16.24106554	20.56741575	15.5574478	8.619077369	8.757831063	8.487678525	7.802940056	8.993136315	7.421679244	1.494919483	1.259684994	1.913661977	2.081403346	2.287012565	2.096216677	2.154877529	1.556088818	1.384803685	0.469681469
NM_011830	Impdh2	5.771941177	4.987610148	5.4336471	5.500590007	6.878178758	5.513732416	4.660764991	3.459541935	3.908903939	4.394716037	3.291682654	3.31292608	1.238410687	1.441696687	1.390069233	1.251637184	2.089563145	1.664308917	1.668503082	1.356725536	1.229801487	0.298425457
NM_001357410	Tiprl	6.92581838	10.6232357	8.96560051	7.744029685	3.162692774	3.282208372	2.729219215	3.597057142	4.365188559	4.481864106	4.528454981	3.785289422	2.537655584	2.953313024	2.053886193	1.727859101	0.698404376	0.867095751	1.097786409	2.5149516	0.43650399	-1.195933252
NM_001357407	Uaca	0.640716297	0.037127209	0.764007541	0.866577217	0.925763496	0.907040975	2.370771053	1.42894643	1.440176392	2.055467092	1.256162126	1.413499163	0.270256504	0.025982226	0.530495809	0.42159625	0.736977717	0.641698983	0.600090983	0.27557818	2.177570747	1.122719591
NM_001081080	Phf3	3.515081021	4.957398199	3.498202269	4.799311731	4.173920524	4.417847977	1.25464432	1.820315816	1.864123655	1.581370047	1.882476189	1.843562609	2.801655389	2.723372591	1.876593465	3.034907447	2.217250103	2.396364494	2.549507348	2.467207148	1.033357637	0.047339646
NR_028442	9330020H09Rik	0.252269123	1.192836145	0.842275181	0.043502657	0.177043202	0.212491812	0.464444959	0.630627717	0.413129446	0.658837553	0.456731118	0.483121303	0.543162582	1.891506054	2.038768208	0.066029413	0.387631137	0.439831178	0.297830576	1.491145615	0.199732724	-2.323857372
NM_001346657	Ube2q2	0.48788635	0.660840758	0.799932313	0.701114748	0.672571537	1.229202836	4.397597208	5.158012909	4.54187116	3.677338997	4.14053492	4.087792241	0.110943847	0.128119252	0.176123955	0.190658177	0.162435905	0.300700907	0.217931663	0.138395685	1.574699842	0.655076859
NM_001166414	Rfx3	0.092598625	0.407439879	0.160104822	0.037259155	0.004641856	0.061284026	0.0923436	0.092592004	0.07943282	0.03556394	0.038102052	0.044333971	1.00276169	4.400378667	2.015600388	1.04766668	0.121826929	1.382326559	0.850606723	2.472913582	0.343969449	-1.539647662
NM_001163709	Bri3	10.61829631	7.777923836	4.626333877	6.807849034	12.99996971	5.467157351	27.41248831	31.81858081	19.42737331	23.44919939	19.99734231	21.42683858	0.387352516	0.24444597	0.238134811	0.290323304	0.650084872	0.255154643	0.398520939	0.289977766	1.374315506	0.458713246
NM_007944	Eps15l1	1.338184092	2.239185858	2.196802118	2.307637265	1.902175005	1.158063483	3.606943056	2.612021906	2.76615639	2.830247334	2.783320355	3.049860043	0.371002278	0.857261516	0.794171337	0.815348269	0.683419356	0.379710369	0.626159332	0.674145044	0.928819899	-0.106529214
NM_008558	Max	1.753998067	1.92612134	0.154292091	0.942116386	0.54052734	1.453210835	3.573330646	3.701821394	3.598960419	3.97564054	4.223877539	4.990446281	0.490858037	0.520317199	0.042871294	0.236972225	0.127969463	0.291198573	0.21871342	0.351348844	0.622496486	-0.683862402
NM_001364378	Ttc8	1.142375899	1.350410272	1.112463411	0.634769719	1.603445436	1.191354986	0.262899161	0.25384316	0.32665042	0.380247581	0.282035716	0.364627879	4.345300658	5.319860777	3.405669621	1.669358996	5.685256674	3.267317321	3.54064433	4.356943685	0.812644043	-0.299304539
NM_001364374	Vti1b	3.208125573	5.344606575	2.911284679	6.386512759	3.512012256	2.512093403	13.78879567	8.13767786	6.456874205	9.023543651	5.998528862	4.743444679	0.232661768	0.656772935	0.450881431	0.707761053	0.585478929	0.529592643	0.607610875	0.446772045	1.360002002	0.443608775
NM_001364372	Cpsf3	8.04194468	11.34145989	9.640851458	7.807701929	10.92673795	11.55792892	0.496172189	0.835396986	0.781822132	1.316602599	1.011348717	1.058054926	16.20797145	13.57613216	12.33125932	5.930188756	10.80412499	10.92375134	9.219355031	14.03845431	0.656721518	-0.606646367
NM_001355296	Orc4	1.921252199	3.276747819	3.321027571	2.917516142	4.323170199	2.160913463	2.656168539	2.95693981	2.935023921	2.841414649	3.20348899	3.380787803	0.723317128	1.108155062	1.131516356	1.026782959	1.349519293	0.639174533	1.005158928	0.987662849	1.017714628	0.025333079
NM_001358456	Mospd1	0.657626278	1.41560752	2.352514385	0.27301118	1.629985657	1.626628731	1.008946338	1.309069821	1.481537864	0.757714761	1.08238802	0.903751842	0.651795099	1.081384275	1.587886778	0.360308647	1.505916202	1.799862147	1.222028999	1.10702205	1.103888579	0.142594562
NM_001355648	Gpcpd1	31.76575399	28.95966657	18.105434	22.23753164	25.5704593	20.98128219	10.64190877	7.80580837	5.502145899	6.829388121	7.140240487	6.06749133	2.984967703	3.710015055	3.290613215	3.256152857	3.581176202	3.457983053	3.431770704	3.328531991	1.03101629	0.044067127
NM_001355642	Acbd5	35.53226712	47.80514014	34.46827619	40.43516778	32.89182397	38.04758005	17.75403824	20.82570126	25.18176956	19.38202944	17.46575205	15.92000043	2.001362544	2.295487654	1.368778953	2.086219501	1.883218304	2.389923306	2.119787037	1.88854305	1.122445706	0.166645661
NM_001355641	Acbd5	35.20969083	47.37114575	34.15535924	40.06808098	32.59321869	37.70216873	17.5928599	20.63663713	24.95315928	19.20607154	17.30719089	15.77547223	2.001362544	2.295487654	1.368778953	2.086219501	1.883218304	2.389923306	2.119787037	1.88854305	1.122445706	0.166645661
NM_001355639	Acbd5	38.87449104	54.53685306	38.00825657	45.50035555	38.04209359	41.42609162	17.63652668	20.68785878	25.01509486	19.25374243	17.35014862	15.81462811	2.204203342	2.636176785	1.51941285	2.3631954	2.192609091	2.619479341	2.391761277	2.119930992	1.128226006	0.174056097
NM_001256081	Myo7a	0.570276818	0.941350023	0.813259495	1.003350405	1.072023011	0.744181895	0.328099746	0.327500431	0.504819406	0.603794982	0.761042773	0.627241837	1.738120263	2.874347435	1.61099095	1.661740218	1.408623863	1.186435362	1.418933148	2.074486216	0.683992565	-0.547947452
NM_001170848	Luc7l2	3.661091279	6.301245473	4.157115888	5.373470493	2.876615926	4.343579121	2.059017227	3.084968697	3.825442655	3.720632678	6.525123856	5.514557638	1.778077051	2.042563829	1.086701922	1.444235687	0.44085231	0.787656854	0.890914951	1.635780934	0.54464197	-0.876619934
NM_001359161	Shroom2	0.899291921	0.96968225	1.13030448	0.817307078	0.922929924	0.998048599	0.153819654	0.18227587	0.639698751	0.420065308	0.480047301	0.625474394	5.846404521	5.319860777	1.766932447	1.945666692	1.922581219	1.595666599	1.821304836	4.311065915	0.422472046	-1.243072211
NM_026984	Kmt2e	1.635345269	1.870285942	1.419717095	2.393627286	1.499595015	1.231099154	0.339631134	0.757788745	1.297072988	1.0018638	1.378633143	1.565927147	4.815062891	2.468083557	1.094554515	2.389174343	1.087740435	0.786179074	1.421031284	2.792566988	0.508862022	-0.974653572
NM_028385	Setd5	1.211848362	1.228889581	1.020028906	1.943800002	1.427142557	0.844384001	0.348608893	0.601425852	0.865130217	0.698143781	0.98995844	1.205202219	3.476240526	2.043293577	1.179046675	2.784240232	1.441618657	0.700616035	1.642158308	2.232860259	0.735450551	-0.443299752
NM_025823	Pcyox1	29.10138042	26.70863878	23.17824255	23.36591117	21.1346568	26.384894	4.545196267	4.450204542	4.463417328	3.854615594	3.399962136	4.374174951	6.4026675	6.001665435	5.192936453	6.061800614	6.216144753	6.031970439	6.103305269	5.865756463	1.040497557	0.057273578
NM_027391	Iyd	35.06815861	30.17662118	28.99584229	27.85891007	14.93581513	27.94896227	21.95550712	21.84616162	25.28397484	22.9293205	21.75953253	19.448313	1.597237468	1.381323717	1.146807117	1.214990652	0.686403309	1.437089287	1.11282775	1.375122768	0.809257017	-0.305330124
NM_001308464	Smim4	4.820393285	0.427366462	3.147012519	4.322524836	1.594826821	1.914152232	20.35629379	23.73873954	21.93441678	19.2725214	21.48101292	23.94432931	0.236801126	0.018002913	0.143473727	0.224284345	0.074243558	0.079941777	0.12615656	0.132759255	0.950265649	-0.073597216
NM_001324481	Bag5	3.74698612	1.960109177	2.93501916	2.74056987	2.875770201	4.780895687	3.657373944	3.326827385	3.718032749	3.066746624	5.071965468	3.433279563	1.024501781	0.589182711	0.789401105	0.893640788	0.566993253	1.392515698	0.951049913	0.801028532	1.187285939	0.247667427
NM_001324480	Bag5	3.648854664	1.908775022	2.858152661	2.668795889	2.800455399	4.655686721	3.56158938	3.239699649	3.620659564	2.986430257	4.939133549	3.343363904	1.024501781	0.589182711	0.789401105	0.893640788	0.566993253	1.392515698	0.951049913	0.801028532	1.187285939	0.247667427
NM_001324476	Smc6	0.912280033	4.131848252	1.706763877	2.269364849	2.21561154	1.864302869	1.110061185	0.878137817	0.83408795	1.075289766	0.647208188	0.82837114	0.821828603	4.70523894	2.04626368	2.110468192	3.423336697	2.250564728	2.594789872	2.524443741	1.027865993	0.039652187
NM_020276	Nsmf	2.496101975	1.685524305	1.278180316	4.234987671	2.58830309	3.48805394	27.16994904	23.07219615	23.19374545	23.00800165	24.69972425	27.05780125	0.091869954	0.073054351	0.055108836	0.184065863	0.104790769	0.128911212	0.139255948	0.07334438	1.898658726	0.924980612
NM_013551	Hmbs	12.02887464	3.451659561	10.33769897	12.98788713	14.61306859	5.216053929	17.91464509	16.02832277	14.8313915	15.27472565	13.51103054	12.62512609	0.671454812	0.21534752	0.697014772	0.850286115	1.081565803	0.41314866	0.781666859	0.527939035	1.480600615	0.566182533
NM_016752	Slc35b1	13.32060173	16.92484397	24.1672239	16.89887745	12.24908933	13.1319627	8.054309479	4.931239605	6.59993797	7.918370149	6.022226944	7.05799105	1.653847766	3.432168243	3.661735006	2.13413583	2.033980027	1.86058081	2.009565556	2.915917005	0.68917104	-0.537066016
NM_001113352	Synj2	0.240592191	0.32588148	0.322749756	0.605048251	0.278901205	0.452357311	0.334517202	0.275658841	0.246254172	0.196356732	0.259869111	0.323971015	0.719222178	1.182191284	1.310636705	3.081372589	1.073237229	1.396289453	1.850299757	1.070683389	1.728148373	0.789227088
NM_001122666	Suds3	5.164701187	2.53167357	6.475296684	4.538373162	6.373403512	4.058930606	44.27287235	44.16862829	41.50948744	36.72951663	37.85609185	37.74172061	0.116656113	0.057318365	0.155995583	0.123562017	0.168358729	0.107544927	0.133155225	0.10999002	1.210611874	0.275736407
NM_001162366	Ptk2b	6.059595231	5.617280474	3.335887558	7.590670783	3.417301209	5.030181903	2.170710279	1.786309547	1.554729089	1.449062173	1.464269217	1.402696516	2.791526483	3.144628815	2.145639123	5.238333401	2.333792972	3.586079986	3.71940212	2.693931473	1.380659514	0.465357579
NM_001271465	Gfm2	10.8640522	6.635275933	9.100600428	11.70910073	10.53804226	10.73611829	2.854377002	3.213718987	2.562831072	3.25455624	3.285662943	2.64406746	3.806102766	2.064672101	3.550995041	3.597756457	3.207280368	4.06045551	3.621830779	3.140589969	1.153232614	0.205683542
NM_001271464	Gfm2	10.7394476	6.849780987	8.73289387	11.7970078	10.17519874	10.72402713	2.9545957	3.326554374	2.587041204	3.34723041	3.401024321	2.736902078	3.634828142	2.059121907	3.375629989	3.524408648	2.991804168	3.918308666	3.478173827	3.023193346	1.150496653	0.202256787
NM_011276	Rlim	3.38627445	4.358652844	3.797645421	3.561144621	3.140565559	3.629521719	1.203717733	1.113826428	1.513739714	1.196388154	1.396556962	1.187197009	2.813179833	3.913224481	2.508783634	2.976579641	2.248791595	3.057219392	2.760863543	3.078395983	0.896851334	-0.157059238
NM_010027	Ddt	261.37423	283.0287218	286.9201613	261.6050232	315.766664	296.2898495	911.9599214	893.1146477	784.8995604	787.0810808	777.6953481	713.9666841	0.286607146	0.316900772	0.365550162	0.332373665	0.406028742	0.414991142	0.384464516	0.32301936	1.190221281	0.251229818
NM_001113346	Gatad2a	3.553416426	2.389717532	2.475089586	3.171872482	3.082991973	2.651871906	6.002154394	6.007349832	5.462222483	5.104670356	5.651746139	6.188985594	0.592023496	0.397798963	0.453128666	0.62136676	0.545493711	0.428482482	0.531780984	0.480983708	1.10561122	0.144844161
NM_001113331	Shc1	3.195673896	2.556770027	3.655862956	3.4687228	2.964018324	3.630690548	1.455931709	2.230323575	2.675527128	2.504537948	2.222717605	2.582378976	2.194933922	1.146367305	1.36640848	1.384975142	1.333510977	1.405947997	1.374811372	1.569236569	0.876102048	-0.190829171
NM_009873	Cdk6	0.900654631	0.492902744	0.599630504	0.526341117	0.857825615	0.803798347	1.128475217	1.175770587	0.866246542	0.94548843	1.124144788	0.976215038	0.798116447	0.419216767	0.692216909	0.556686999	0.763091751	0.823382468	0.714387073	0.636516708	1.122338289	0.166507591
NM_133872	Kdm1a	3.46102639	2.166205385	4.668551142	3.973425401	6.34078908	2.312450575	2.22227542	2.342239887	2.527544419	2.379450532	2.478453166	2.746500544	1.557424592	0.924843521	1.84706987	1.669891997	2.558365503	0.84196254	1.690073347	1.443112661	1.171130565	0.227901926
NM_178923	Scaf4	1.996041629	1.417252747	1.947382636	2.313347656	2.680155236	2.725499582	0.92467845	1.27983778	0.894529985	1.149916189	1.263982458	1.30316758	2.15863323	1.107369051	2.176989782	2.011753273	2.120405405	2.091442131	2.074533603	1.814330687	1.143415375	0.193349595
NM_001134480	Plcxd2	2.325877537	2.616298477	2.635236145	1.795406084	2.836055676	3.09188226	1.392406453	1.335712538	2.022142846	1.149808311	1.57135832	2.022114301	1.670401292	1.958728696	1.303189906	1.56148296	1.804843389	1.529034367	1.631786905	1.644106631	0.992506735	-0.010851202
NM_001159288	Morc2a	1.361942476	1.114422211	1.375175901	1.581521994	0.949758746	1.377822285	0.79621032	0.878609742	1.490352794	0.94912832	1.301587575	1.419818866	1.710531053	1.268392731	0.92271837	1.66628891	0.729692542	0.97042117	1.122134207	1.300547385	0.862816857	-0.212873731
NM_001173547	Taz	2.358915863	4.554534299	4.781820246	5.152600528	4.280634466	2.923679328	11.14684795	11.59717376	12.03075707	11.5240437	11.99705772	13.55269908	0.211621785	0.392727952	0.397466279	0.447117406	0.356807024	0.215726721	0.339883717	0.333938672	1.017802805	0.025458072
NM_001271599	Sort1	1.913410945	2.655222275	1.458242082	1.578064623	1.407477035	1.831941365	0.650937818	0.904645925	0.593614185	0.613461032	0.69831989	0.408259578	2.939468092	2.935095601	2.456548579	2.572395867	2.015519041	4.487197521	3.025037476	2.777037424	1.089303821	0.123406396
NM_001281829	Phyhd1	20.99990157	21.58619617	23.32998805	19.00639597	27.88672675	22.3658964	12.75735033	12.06429821	11.3923197	14.7781045	13.04191855	14.72748779	1.646102132	1.789262483	2.047869852	1.286118661	2.13823807	1.518649801	1.647668844	1.827744822	0.901476412	-0.149638353
NM_001282084	Gtf2a2	10.80973194	2.736085164	7.989002029	10.93857685	11.00691025	6.09728179	13.3021955	13.79268215	14.04967998	10.55209888	17.14309542	12.93859241	0.812627655	0.198372234	0.568625196	1.036625696	0.642060841	0.471247691	0.716644743	0.526541695	1.361040824	0.444710341
NM_001282083	Gtf2a2	9.187360705	5.363180837	8.651176599	9.765771753	10.27102213	6.756021284	8.613900627	8.931517613	9.211662019	6.88907105	11.10109383	8.378447696	1.066573798	0.600478112	0.9391548	1.417574544	0.925226134	0.806357159	1.049719279	0.86873557	1.208330032	0.273014553
NM_001282076	Deaf1	0.323607404	0.588520769	0.267146495	0.214633142	0.037435486	1.392862069	4.668881752	3.920347849	4.222183622	4.330904763	3.871780463	4.64806083	0.069311544	0.150119528	0.063272117	0.0495585	0.009668804	0.299665198	0.119630834	0.094234396	1.26950284	0.344263622
NM_001290273	Mtarc1	91.48404324	82.51050193	75.89467304	79.11209263	80.85173637	83.31623395	75.87705097	68.3255396	58.11923641	66.79846365	60.3690296	63.46474208	1.205687913	1.207608493	1.305844291	1.184340003	1.339291635	1.312795597	1.278809078	1.239713566	1.031535924	0.044794065
NM_023871	Set	3.354605362	2.372522369	3.942428604	5.006131897	4.252565079	3.027490309	3.612599914	4.004811393	4.427142727	4.633242527	4.061377428	3.809348106	0.928584798	0.592418003	0.890513102	1.080481297	1.047074583	0.794752862	0.974102914	0.803838635	1.211814004	0.277168283
NM_001370803	Dnhd1	0.296461623	0.11681643	0.166149185	0.139737433	0.300197433	0.107021196	0.172838699	0.192686278	0.263557932	0.163959396	0.229334904	0.227101793	1.71525026	0.60625194	0.630408591	0.85226853	1.308991468	0.471247691	0.877502563	0.983970264	0.891797847	-0.165211378
NM_025703	Tceal8	4.191007183	3.499168146	3.725248935	4.539034281	3.958404386	7.241783383	11.08577552	4.982853472	6.785696502	6.978297688	5.835947376	5.56695938	0.378052683	0.702241831	0.548985492	0.650450079	0.678279657	1.300850768	0.876526835	0.543093335	1.613952478	0.6905981
NR_045519	Ranbp3	2.419576271	3.293560718	3.40318746	2.370709444	6.582760966	2.977688169	8.251148522	8.687857221	10.60078105	9.275862576	10.8881999	12.5848092	0.293241149	0.379099315	0.321031766	0.255578328	0.604577527	0.236609719	0.365588524	0.331124076	1.104083184	0.142848871
NM_025277	Gng10	0.463274226	3.14385693	0.598455854	0.443830675	1.586930357	0.325188362	3.849986081	2.830917852	3.913839424	3.024770264	2.223969135	2.587718481	0.120331403	1.110543327	0.152907616	0.146732028	0.713557725	0.125666051	0.328651935	0.461260782	0.712507865	-0.489022156
NM_025878	Mrps18b	17.71940707	16.49943258	18.58691263	21.48627935	18.50738802	14.60899356	43.24617465	27.95585517	25.44622288	29.30054121	25.59238884	21.63690209	0.409733513	0.590195953	0.730438962	0.733306569	0.723159848	0.675188781	0.710551733	0.576789476	1.231908283	0.300894849
NM_025967	D16Ertd472e	0.628753983	0.514560693	0.553656629	0.533788302	0.545515428	0.349195557	1.057404541	0.810067402	0.927844638	0.69101213	0.764209528	0.694689525	0.59462009	0.635207257	0.596712646	0.772473128	0.71382966	0.502664203	0.662988997	0.608846664	1.088926057	0.122905991
NM_025966	2310039H08Rik	9.84482702	1.68980834	17.47545884	12.60410217	12.16948708	8.548289157	80.24092794	63.48340774	69.27055673	54.22381962	48.24258015	57.84705738	0.122690842	0.02661811	0.252278308	0.232445856	0.252256141	0.147773967	0.210825321	0.13386242	1.57494031	0.655297151
NM_025963	Rps10	14.48638666	14.17395818	19.43320669	20.67693332	26.79033368	21.20073532	127.8334153	85.15037366	90.22327601	74.3207975	69.47543648	67.71709257	0.113322378	0.166457968	0.215390169	0.278211941	0.385608714	0.31307805	0.325632902	0.165056839	1.972853136	0.980283562
NM_019927	Arih1	2.759407356	2.135777082	2.491831249	3.677000925	2.997805788	3.03205932	2.030867083	1.982062425	2.200789032	1.868401749	2.012804389	2.166150254	1.358733607	1.077552884	1.132244487	1.967992659	1.489367673	1.399745615	1.619035316	1.189510326	1.361093956	0.44476666
NR_015531	Dancr	6.254687664	6.536466995	5.399131481	3.704730013	2.044825127	2.306996682	1.439414245	1.495579242	1.654151002	1.315993278	2.416992871	1.887895244	4.345300658	4.370525352	3.263989487	2.815158767	0.846020338	1.221994011	1.627724372	3.993271832	0.407616721	-1.294714859
NM_001253873	Itgal	1.457305876	2.653640373	1.599502551	0.590187707	0.763735528	1.394909864	0.266775691	0.289784425	0.387428939	0.330732384	0.395220865	0.515363313	5.462663684	9.157291213	4.128505622	1.784487203	1.932427145	2.706653402	2.14118925	6.24948684	0.342618411	-1.545325417
NM_001163512	Rgs12	0.118000972	0.199271067	0.135682299	0.087208834	0.316888104	0.197775378	0.756488493	0.674243061	0.532408926	0.971145137	0.665890174	0.645668549	0.155985152	0.295547821	0.254846026	0.089800001	0.47588644	0.306310999	0.290665813	0.235459666	1.234461163	0.303881449
NM_001270429	Gm10681	5.579216486	6.187348451	8.818110701	6.777129628	9.604081886	7.758602431	0.282633933	0.394727659	0.328367445	0.323439208	0.346522275	0.335999154	19.74008013	15.67498072	26.85439999	20.9533336	27.71562628	23.09113684	23.92003224	20.75648695	1.152412366	0.204657047
NM_001347493	Hfe	3.8341653	3.450799002	2.587315422	3.12559837	5.451548295	2.87832988	3.649805427	3.507139078	2.691014884	4.056263037	3.270068281	2.398932893	1.050512247	0.983935603	0.961464553	0.770561066	1.66710534	1.199837598	1.212501335	0.998637467	1.214155661	0.279953395
NM_001290475	Tdrd7	4.460221089	7.623017174	6.103107017	6.631495183	6.861623693	6.443316699	3.572616095	4.412624078	3.982150959	4.231091928	4.57196498	4.31993827	1.248446788	1.727547382	1.532615684	1.56732477	1.500804079	1.491529808	1.519886219	1.502869951	1.011322515	0.016243152
NM_001033966	Ak2	75.15022614	73.98623944	71.62324169	91.96931666	77.9178426	69.69174439	36.05999666	34.21184293	30.78039982	36.0571043	32.91746365	32.65642691	2.084033086	2.162591463	2.3269107	2.55065731	2.36706702	2.134089703	2.350604678	2.191178416	1.072758229	0.101324968
NM_001310747	Znhit1	8.425447359	4.918409026	11.72118804	13.45305429	20.8245655	8.307924596	11.40047924	11.79868333	11.86332924	13.3931296	12.80813618	11.67216275	0.739043261	0.416860838	0.988018439	1.004474286	1.625885703	0.711772512	1.114044167	0.714640846	1.558886778	0.640516149
NM_001102446	Alas2	37.64961445	27.22151999	28.47223589	44.85122397	34.51884733	33.41335642	10.87343138	11.77397817	8.020086195	10.44136686	10.78176557	8.456246536	3.462532953	2.312007004	3.550115945	4.295531854	3.201595055	3.951322408	3.816149772	3.108218634	1.227761049	0.296029806
NM_001110330	Fiz1	2.735558894	0.920712702	2.242593949	0.746913149	3.393973093	0.884656359	3.777265293	3.960578123	4.42656584	3.650952749	3.770810459	3.438012691	0.724216776	0.232469269	0.506621618	0.204580338	0.900064623	0.257316199	0.453987053	0.487769221	0.930741494	-0.103547569
NM_001110329	Fiz1	2.972433664	1.485907382	2.182193188	0.726796211	3.302561736	0.860829523	3.67553056	3.853906145	4.307343213	3.552620047	3.669249577	3.345415197	0.808708734	0.385558788	0.506621618	0.204580338	0.900064623	0.257316199	0.453987053	0.566963047	0.800734821	-0.32060355
NM_001111043	Serpinh1	1.800829372	2.898328856	3.289086965	1.640201351	1.373172492	3.158890909	0.963115405	0.412132183	1.305452007	1.256635317	1.001911304	1.609022783	1.869796041	7.032522508	2.519500485	1.305232575	1.370552948	1.963235662	1.546340395	3.807273011	0.406154324	-1.299900092
NM_001185021	Wnk1	3.46072654	1.72441523	3.367934971	3.738604057	4.36880197	3.346724813	1.735978235	1.813728649	1.987050225	1.87761193	1.954747142	2.053908929	1.993531065	0.950757011	1.694942044	1.991148436	2.234970383	1.629441679	1.951853499	1.54641004	1.26218367	0.335921863
NR_151479	Zbtb37	0.488244442	0.038477137	0.454112843	0.067356417	0.792993159	1.039897743	0.359556757	0.390567627	0.662505235	0.382536438	0.530377463	0.397391275	1.357906456	0.09851594	0.685447932	0.176078434	1.495148671	2.616810705	1.429345936	0.713956776	2.002006262	1.001446487
NM_001285905	Cd2bp2	1.506791662	2.344556975	2.373533534	1.313960252	2.072883018	2.441568694	5.33936979	6.078099943	5.508042049	4.951888377	6.51008013	6.291888516	0.282204028	0.385738471	0.430921462	0.265345289	0.318411291	0.388050216	0.323935598	0.366287987	0.884374072	-0.177271366
NM_027179	Tecr	81.65225332	75.05229698	65.03136014	93.69426731	71.34175715	68.85121885	83.26063787	74.10216404	61.82356967	80.01754226	65.87203532	71.51179505	0.980682534	1.012821932	1.051886206	1.170921584	1.083035567	0.962795282	1.072250811	1.015130224	1.056269221	0.078977594
NM_001252443	Tfg	20.67913925	19.20404376	24.82059423	25.17192698	29.67846246	27.61844079	8.987521431	9.002464523	9.211472584	13.38853794	10.31348707	12.0693144	2.300872316	2.133198494	2.694530544	1.880110217	2.877636075	2.288318944	2.348688412	2.376200451	0.988421836	-0.016801212
NR_130970	Gm14296	0.17814416	0.241295788	0.149360584	0.182400865	0.259532459	0.281352619	0.140927084	0.180914726	0.065120185	0.051314274	0.109952897	0.213227736	1.264087464	1.333754269	2.293614234	3.554583379	2.360396744	1.319493533	2.411491219	1.630485322	1.479002102	0.564624103
NM_133684	Mtarc2	100.4612566	110.5785464	105.6090774	113.0075918	95.78944428	92.05537766	348.7358726	336.5626207	308.4980503	317.4195365	302.0758077	284.7820092	0.28807262	0.328552666	0.342333046	0.356019648	0.317103991	0.323248571	0.33212407	0.319652778	1.039015124	0.055216654
NM_172471	Itih5	0.95989547	0.515772238	0.539785533	0.35112336	0.945963753	0.446272626	0.334703439	0.381749311	0.399799168	0.31839057	0.421903327	0.3220504	2.867898434	1.351075753	1.350141712	1.102807032	2.242133901	1.385722939	1.576887957	1.856371966	0.849446116	-0.235405661
NM_080435	Adcy4	0.579499319	2.218192583	1.169782485	0.41400403	0.485543198	1.060924697	0.685863292	0.662237584	0.852180475	0.438772409	0.490525071	0.49544677	0.844919572	3.34954197	1.372693368	0.943550737	0.989843796	2.141349506	1.358248013	1.855718303	0.731925751	-0.450230791
NM_146164	Lrch4	0.729770933	1.474644705	1.238359703	1.032579773	1.913547486	1.215894168	0.753598754	0.608098963	1.18197892	0.819279597	1.039440297	1.075066425	0.968381289	2.425007761	1.047700329	1.260350894	1.840940256	1.130994457	1.410761869	1.480363127	0.952983659	-0.069476619
NM_133704	Sec22a	1.010930175	1.735635024	2.053588302	1.880276648	1.770064556	1.798637033	1.163245371	1.155266167	1.503512848	1.048311278	1.479674855	1.521170517	0.869060132	1.50236809	1.365860162	1.793624362	1.196252372	1.182403296	1.39076001	1.245762794	1.116392315	0.158844098
NM_172391	Ahsa2	4.522329475	4.163024315	4.811455069	6.279177612	4.866208133	3.715433166	5.939397183	6.783009208	8.062699771	6.18086465	6.833727178	7.783454019	0.7614122	0.613742984	0.596754835	1.015906021	0.712086978	0.477350179	0.735114392	0.65730334	1.118379214	0.161409452
NM_001161715	Tgm1	0.970298519	1.37400615	2.747899575	0.854047246	0.714398232	1.787851865	0.162821722	0.176864688	0.401982429	0.069873416	0.074860111	0.217760321	5.959269474	7.768685579	6.835869875	12.22277794	9.543109417	8.210181986	9.992023113	6.854608309	1.457708838	0.543702585
NM_001199948	Dynlt1f	0.528224248	0.966360347	1.214747284	1.041026924	1.872460286	0.272409099	0.520980799	0.282957044	0.441351204	0.608618183	0.372602159	0.812895858	1.013903487	3.415219264	2.752337081	1.710476213	5.02536081	0.335109469	2.356982164	2.393819944	0.984611299	-0.0223738
NM_001291156	Tlcd2	48.6580046	44.49805019	27.29342792	60.20849012	46.65570502	47.88049503	56.1055074	46.86092685	35.99476295	43.66323008	41.85194152	49.41083258	0.867258971	0.949576826	0.758261082	1.378928907	1.114779944	0.969028299	1.154245716	0.858365626	1.344701699	0.427286169
NR_033744	Cbwd1	2.350798659	3.727785956	1.41012434	1.878610993	1.63830047	2.173312574	0.395852143	0.465826182	0.435952278	0.462440867	0.67238848	1.063739737	5.938577566	8.002525613	3.234584177	4.062381005	2.436538574	2.043086761	2.847335447	5.725229118	0.497331266	-1.007720961
NM_001360595	Zdhhc6	5.113019512	6.732837378	8.212155795	7.872471704	7.92466889	5.27364294	30.16738137	32.60621137	32.34605057	26.6005881	29.23965936	31.599048	0.169488344	0.206489411	0.253884343	0.29595104	0.271024665	0.166892463	0.244622723	0.209954033	1.165125144	0.220484921
NM_001355002	Cbx3	0.981688762	2.989066011	1.942119181	3.129258176	2.706597222	3.597543077	1.266519197	1.450118348	1.531110636	1.131098453	1.028212768	1.246235251	0.775107685	2.061256597	1.268438175	2.766565692	2.632331853	2.88672871	2.761875418	1.368267486	2.018520097	1.013297951
NM_001356945	Fndc4	1.205694955	0.702934431	1.650424891	1.591198323	2.497776147	0.444132633	20.24405827	18.79150375	17.47125378	17.54925166	19.68255398	19.02593414	0.059557967	0.037407035	0.094465166	0.090670437	0.126903051	0.023343539	0.080305676	0.063810056	1.258511287	0.331718156
NM_001356944	Slc25a28	1.854042844	3.304909128	2.960907749	2.131474728	2.290329399	3.38634129	25.90543114	19.80814858	19.82876734	16.68287548	16.67465986	14.58316081	0.071569658	0.166845938	0.149323843	0.127764229	0.13735389	0.232209007	0.165775709	0.12924648	1.282632294	0.359107637
NM_001359809	Raet1e	19.73739057	10.37476904	4.779174887	10.52701499	10.14830938	10.06807811	15.66443801	5.704322108	4.608447128	8.269583379	8.28195272	7.190052252	1.260012684	1.818755821	1.0370467	1.272980089	1.225352248	1.400278852	1.299537063	1.371938402	0.947226976	-0.078217927
NM_001256005	Gbp4	0.36842336	0.100118562	0.20451012	0.492927854	0.171949156	0.240774107	0.380077956	0.301704455	0.713320024	0.29275596	0.392061549	0.471392819	0.969336301	0.331843167	0.286701779	1.683750022	0.438576943	0.51077169	0.877699552	0.529293749	1.658246585	0.729658555
NM_001163628	Etfrf1	9.129106129	7.453327263	8.736167738	17.91730489	14.95758713	15.96488521	28.08031936	24.24190451	21.31603943	20.38220026	20.65290376	17.85733025	0.32510692	0.307456341	0.4098401	0.879066276	0.724236519	0.89402419	0.832442328	0.347467787	2.395739575	1.260471091
NM_007881	Atn1	1.259004266	0.090433526	0.867922258	0.712390638	0.877656062	1.43213073	1.177065808	1.311369011	1.08920176	1.526173581	1.32750114	1.334280078	1.06961247	0.068961158	0.796842504	0.466782184	0.661133942	1.073335916	0.733750681	0.645138711	1.137353361	0.185680551
NM_001310670	Zfp111	0.127912306	0.432017148	0.22878917	0.449035662	0.762580426	0.140176283	0.105131889	0.125619176	0.213751074	0.221070186	0.191733631	0.207782995	1.216684184	3.439101916	1.070353309	2.031190503	3.977290908	0.674628273	2.227703228	1.908713137	1.167123118	0.222956757
NM_197943	Sgsm2	0.472358034	0.155104896	0.205803823	0.250633793	0.200358496	0.754218386	1.379723519	1.105117664	1.289264751	0.990812866	0.822307916	0.88431836	0.342357022	0.140351477	0.15962883	0.25295775	0.243653857	0.852881066	0.449830891	0.214112443	2.100909624	1.071014102
NM_009169	Sem1	40.39155778	35.16261768	62.69019621	43.12840972	58.18297939	56.69271649	8.37672046	7.484818908	7.82890518	7.170255295	8.261750922	9.556815029	4.82188202	4.697858173	8.007530397	6.014905738	7.042451406	5.93217681	6.329844651	5.84242353	1.083427899	0.115603147
NM_008879	Lcp1	8.737001412	11.3796646	11.36284952	13.62091237	14.50407338	10.46710886	7.947134884	7.632793936	6.999349644	7.939966557	7.443294779	7.456606082	1.0993901	1.490891107	1.623415045	1.715487373	1.948609294	1.40373633	1.689277666	1.404565417	1.202704869	0.266282664
NM_010394	H2-Q7	12.27354981	12.97791747	16.51507982	10.22659847	10.83757317	11.61870919	8.421844553	6.427202225	7.551702991	9.341202285	6.208580502	6.828701547	1.45734699	2.019217229	2.186934503	1.094783965	1.745579874	1.701452188	1.513938676	1.887832907	0.801945273	-0.318424309
NM_009070	Rnps1	3.329532419	2.570721185	2.441151872	2.638044554	3.45088178	1.922029029	5.211795774	4.948951083	5.017533996	4.181886374	4.517364986	3.985248025	0.638845527	0.519447685	0.486524232	0.630826454	0.763914758	0.482285925	0.625675712	0.548272481	1.141176575	0.190522038
NM_010006	Cyp2d9	783.2417927	723.6454585	681.1695189	775.3826737	773.4784507	715.5325753	603.8747026	657.7905195	508.1780313	574.2195906	546.8781862	595.6820318	1.297026998	1.100115367	1.340415124	1.350324312	1.414352355	1.201198856	1.321958508	1.245852496	1.061087498	0.085543627
NM_008999	Rab23	0.573717162	0.065716564	0.787528826	0.161056815	1.434642873	0.77063847	0.644805673	0.583682122	0.483821426	0.584170433	0.724681449	0.878343078	0.889752039	0.112589646	1.627726231	0.275701758	1.979687592	0.877377518	1.044255623	0.876689305	1.19113535	0.252337357
NM_010163	Ext2	5.381647575	2.729826222	6.698575079	5.800253198	2.944377246	6.795995028	6.215597924	6.149297509	6.788476514	6.015620032	5.850022608	6.657824398	0.865829425	0.44392489	0.986756758	0.96419873	0.503310405	1.02075312	0.829420752	0.765503691	1.083496737	0.115694809
NM_025942	Ola1	12.74968537	12.58568576	12.20828777	14.03280362	17.43977292	17.53475453	14.82316126	12.95418543	14.54190325	14.65960328	14.16796153	14.46742838	0.860119184	0.971553621	0.839524755	0.957243068	1.230930284	1.21201599	1.133396447	0.890399187	1.272908224	0.348128406
NM_027026	Lrrc46	0.266495703	0.262521976	1.509439443	0.497856289	1.202319366	0.521103076	0.56218832	0.832739528	0.727379426	0.204703628	0.438625654	0.691121526	0.474032799	0.315251009	2.075174784	2.432083365	2.741105896	0.753996305	1.975728522	0.954819531	2.069216704	1.049084743
NM_001009949	Slc25a51	1.065462272	1.58716239	1.580360877	1.142736451	1.807483468	2.544633746	2.167915742	3.995197853	3.510995079	3.922402021	6.335580317	5.614402354	0.491468488	0.397267532	0.450117656	0.291335882	0.285290909	0.453233236	0.343286676	0.446284559	0.769210291	-0.37855003
NM_176902	Ubald2	2.29518375	0.843069901	2.95717831	2.482097595	3.568647576	1.895834986	12.84687559	14.24662622	13.28747062	14.65682122	15.7028428	16.20379724	0.178656961	0.059176811	0.222553893	0.169347607	0.227261243	0.116999427	0.171202759	0.153462555	1.115599562	0.157819273
NM_001101502	Zfp703	0.581791523	0.125369215	0.617865783	1.332471784	0.109366869	0.7875896	1.213376493	1.22712875	0.871957433	1.131195736	0.807950944	0.80517678	0.479481452	0.102164679	0.708596268	1.177932114	0.135363254	0.978157368	0.763817579	0.430080799	1.775986233	0.828620398
NM_001081960	Clasp2	2.920510585	2.018921231	1.420491896	1.864309725	2.018801402	1.988354009	0.518820077	0.69165042	0.587359533	0.590351292	0.746330204	0.797258923	5.629139489	2.918990824	2.418436778	3.157966708	2.70497079	2.493987777	2.785641758	3.655522363	0.76203658	-0.392067843
NM_001110508	Zfp703	0.627978376	0.120286166	0.592814643	1.278447209	0.10493263	0.755657071	1.164180593	1.177375269	0.836604242	1.085331824	0.775192873	0.772531185	0.539416633	0.102164679	0.708596268	1.177932114	0.135363254	0.978157368	0.763817579	0.450059193	1.697149153	0.763113361
NM_001146117	Smim19	7.700647135	5.516961838	3.498664994	4.118748665	7.028940315	7.507205617	22.50761094	15.95608244	12.62062682	13.23781809	13.31839802	11.13951194	0.342135252	0.345759171	0.277218005	0.31113501	0.527761695	0.673925901	0.504274202	0.321704143	1.567509195	0.648473906
NM_001368875	Mgam	8.739705663	6.65466856	7.259357823	8.403653398	8.564736416	8.44052263	3.201068232	2.261364813	2.178921181	2.521667565	2.473494945	2.410022948	2.730246602	2.942766475	3.33162938	3.332577821	3.462605183	3.502258198	3.432480401	3.001547486	1.143570247	0.193544991
NM_001082414	Sh3d19	4.059432677	3.316736647	3.260271615	3.953113974	4.686356368	3.749790419	2.766000684	2.954816921	2.392887647	2.824700929	2.554662875	2.143629834	1.467618103	1.122484653	1.362484202	1.399480538	1.834432408	1.749271427	1.661061457	1.317528986	1.260739972	0.334270751
NM_001102400	Dab2	2.048159736	1.793439607	1.26184538	2.249987928	0.878413826	1.519827713	1.361679288	0.891265046	0.97608303	1.13623981	1.516981052	1.815942794	1.504142535	2.012240483	1.292764387	1.980205154	0.57905392	0.836935898	1.132064991	1.603049135	0.706194817	-0.501861862
NM_001168569	Ctps2	1.014004471	1.091564632	1.019031881	0.513765191	0.518788634	0.50945194	0.829979564	0.692505084	0.599181275	0.445652604	0.761351537	0.775768127	1.221722214	1.576255045	1.700707153	1.152837853	0.681404856	0.656706459	0.830316389	1.499561471	0.553706137	-0.852807583
NM_001177874	Gps1	7.028454424	8.326683889	7.116398128	11.50622683	7.962298657	7.48876314	13.00400157	14.20296448	15.53764824	13.41369446	15.82338512	18.15942794	0.540483972	0.586263797	0.458009991	0.857796997	0.503198184	0.412389816	0.591128332	0.528252587	1.119025911	0.162243442
NM_001252316	Shmt2	56.7981734	51.3257524	66.62733657	66.68285266	66.91351799	48.58563403	44.55293461	50.46691691	47.05418955	45.27752714	49.93469375	51.39371199	1.274846963	1.017017792	1.415970336	1.472758273	1.340020594	0.945361449	1.252713438	1.23594503	1.013567277	0.019441852
NM_001252313	Ncor1	2.683301437	4.1124983	3.826755847	3.470422956	2.933441631	2.950647226	0.921780532	1.188513349	1.439885865	1.260689448	1.358701433	1.372009196	2.910998164	3.460203712	2.657679986	2.752797655	2.159003855	2.150603097	2.354134869	3.009627287	0.782201464	-0.354387859
NM_011303	Dhrs3	39.96409241	35.94169619	47.5660222	44.66793958	43.14624767	40.34172441	115.9002821	91.79367038	106.6260694	83.76482102	89.74291199	90.88572226	0.344814453	0.391548742	0.446101244	0.533254164	0.480776105	0.443873068	0.485967779	0.394154813	1.232936305	0.30209827
NM_011300	Rps7	7.258980589	6.97345057	9.44269735	12.77641186	11.36761057	11.36974919	13.04674704	19.12094737	18.10522757	13.89353985	20.809501	22.47536274	0.556382412	0.364702148	0.521545356	0.91959371	0.546270214	0.505876115	0.65724668	0.480876639	1.366767747	0.450768108
NM_009734	Cep131	0.24169328	0.015872626	0.115280656	0.069464835	0.702715756	0.334458684	0.444974098	0.563910665	0.697379308	0.352739022	0.218791821	0.424295186	0.543162582	0.028147412	0.16530553	0.196929827	3.211800848	0.788268864	1.398999846	0.245538508	5.69768	2.510374597
NM_008555	Masp1	35.22633954	29.16874595	32.94112811	28.78682479	27.68186309	31.8437727	0.467955209	1.016630346	0.566329055	0.825587542	0.836696483	1.228521594	75.27716092	28.69159481	58.16605699	34.86828874	33.08471307	25.92040127	31.29113436	54.04493757	0.578983634	-0.788405526
NM_008551	Mapkapk2	4.298783062	3.126542218	3.413331702	4.36469581	6.177794324	3.8433412	9.546231904	9.691656681	9.963034391	9.39689509	9.670778678	10.91590421	0.450312029	0.322601421	0.34259961	0.464482765	0.638810434	0.35208638	0.485126526	0.371837687	1.304672827	0.383688067
NM_001373953	Ppp2r5c	4.211348128	6.103617582	3.852876029	6.051897703	6.369690362	5.395232607	0.473446587	0.695790816	0.622857349	0.613509321	0.537785987	0.463515205	8.895086053	8.772201989	6.185808087	9.864394067	11.84428474	11.63981796	11.11616559	7.951032043	1.398078328	0.483445191
NM_001373952	Ppp2r5c	3.943057134	6.296847218	3.307328086	5.680429304	5.966650311	4.951041163	0.479078067	0.673455394	0.658914473	0.620806798	0.544182762	0.469028555	8.230510658	9.350058335	5.019358687	9.150075876	10.96442359	10.55594827	10.22348258	7.533309226	1.3571038	0.440531071
NM_025417	Commd4	9.585328647	7.374722332	7.258344341	6.334282451	9.206676239	8.524355123	22.38109907	25.79808192	23.81625364	27.65076491	29.79686802	25.03973546	0.428277835	0.285863203	0.30476432	0.229081636	0.308981341	0.340433114	0.29283203	0.339635119	0.862195968	-0.213912279
NM_030132	Utp23	0.909148978	0.973470247	0.530263355	1.039510172	1.010565616	0.65996404	0.864193495	1.482202135	1.132836727	1.343556158	1.097879861	1.206478277	1.052020159	0.656772935	0.468084538	0.773700575	0.920470128	0.547016927	0.747062543	0.725625877	1.029542312	0.042003123
NM_026494	Ppcs	8.811252223	3.809715532	6.953014074	7.184777624	7.524843337	7.160440836	26.74632314	26.86043771	22.80595357	24.34713243	24.41136799	26.29475119	0.329437889	0.14183371	0.304877148	0.295097488	0.308251604	0.272314455	0.291887849	0.258716249	1.128216146	0.174043488
NM_026490	Mrpl19	0.922430459	0.817808461	1.237422566	1.113482398	1.075087259	1.446437835	1.300229145	1.297075088	1.497133899	1.208959158	1.366406637	1.435321184	0.709436842	0.630502018	0.826527652	0.921025653	0.786798915	1.007745061	0.905189876	0.722155504	1.253455622	0.325910919
NM_026476	U2surp	2.8962424	3.898679209	2.942757068	2.412234895	3.950782856	2.928576938	0.305344261	0.521210546	0.514391229	0.594028177	0.842323923	0.753219828	9.485170579	7.480046668	5.720853895	4.060808876	4.690336756	3.888077331	4.213074321	7.562023714	0.557135825	-0.843899007
NM_023900	Plekhj1	5.399146536	2.974832364	7.692970981	4.458032559	0.756909872	2.312450575	9.055693757	8.978870762	9.955201817	8.593247111	6.777810698	5.47665287	0.596215672	0.331314755	0.772758918	0.518783238	0.111674685	0.422237931	0.350898618	0.566763115	0.619127478	-0.691691605
NM_001291238	Cux1	2.315110726	3.838066152	2.642770472	2.401873089	2.519213875	2.22525239	2.858845989	3.246569489	3.060380831	2.537342573	2.764895353	3.199094781	0.809806032	1.182191284	0.863543009	0.946609699	0.911142576	0.69558814	0.851113472	0.951846775	0.894170674	-0.161377865
NM_001310017	Gm45927	8.374697588	5.420173034	7.326844143	8.738325208	5.141192607	9.164606752	3.235443094	3.388071381	3.998982597	3.472815009	3.29615636	4.043499287	2.588423701	1.59978124	1.832177051	2.516208086	1.55975386	2.266503862	2.11415527	2.006793997	1.0534989	0.075188808
NM_001294324	Mpv17	5.586681034	7.099031777	7.923099383	6.983207412	3.305956954	5.907091348	9.433416848	7.148126602	8.584483366	8.684175824	7.671673347	9.100539001	0.592222428	0.993131791	0.922955878	0.804130127	0.43093036	0.649092471	0.628050986	0.836103366	0.751164284	-0.412799627
NR_003965	Gm10653	0.561544516	0.599268916	1.422902031	0.443830675	1.231542406	0.717948332	0.269229796	0.058490038	0.328434078	0.269587368	0.173296296	0.168033668	2.085744316	10.24565779	4.332382443	1.646333355	7.106570842	4.272645727	4.341849975	5.55459485	0.781668167	-0.355371809
NR_003964	Tubb2a-ps2	1.965405807	0.242012447	2.709791368	1.341579086	1.539428007	2.36500627	0.094230429	0.102357567	0.38317309	0.566133472	0.404358025	0.196039279	20.85744316	2.364382567	7.071977223	2.369722253	3.807091523	12.06394088	6.080251551	10.09793432	0.602128253	-0.731857281
NM_001242580	Nit1	34.82611358	32.81881357	37.86266889	38.6746427	43.79199873	41.76800738	33.70020288	30.62800629	26.16062683	27.55677336	26.57108975	24.96062271	1.033409612	1.071529543	1.447315049	1.403453235	1.648106989	1.673355984	1.574972069	1.184084734	1.330117705	0.411553919
NM_021313	Rnf25	3.703131068	2.073550864	4.078725498	4.705385386	3.458644042	6.121192698	4.889023777	6.674903731	7.158782174	5.65903803	5.726081451	7.138533741	0.757437729	0.310648804	0.569751307	0.831481492	0.604015865	0.857485994	0.764327784	0.545945947	1.400006334	0.485433355
NM_028975	Tmem33	8.130514991	9.16385341	10.72122561	8.657504522	10.90176242	10.2111332	4.619357523	5.709871127	6.649926969	5.082725224	5.502427878	5.291146267	1.760096496	1.604914228	1.612232084	1.703319408	1.981264027	1.929852755	1.87147873	1.659080936	1.128021358	0.173794384
NM_027987	Cd300lg	3.879472224	2.346187674	1.976292429	2.244104674	3.914080941	3.833566381	1.610425314	1.104833977	1.033979856	1.952051358	1.060837066	1.440070478	2.408973698	2.123565824	1.911345195	1.149613541	3.689615556	2.662068586	2.500432561	2.147961573	1.164095575	0.219209511
NM_027950	Osgin1	32.85224876	22.18806693	47.07132063	27.04312413	29.06838958	31.67624288	18.8674497	21.2605369	32.38820965	22.82564589	15.81088988	34.18861529	1.741213004	1.043626839	1.453347411	1.184769284	1.838504334	0.926514356	1.316595991	1.412729085	0.931952209	-0.10167212
NR_002898	Snora65	34.20028185	5.29419319	33.64461074	36.22861918	6.24538115	25.5741356	7.308448154	7.328107844	4.572099249	4.503479821	9.046654109	12.28069788	4.679554555	0.722450229	7.358679002	8.044583438	0.690352596	2.082465985	3.605800673	4.253561262	0.847713351	-0.238351585
NM_001371054	Nfix	4.418008809	4.668836154	5.09193042	5.35630731	5.224805919	4.174391351	1.085946785	0.790725554	0.65509571	0.740858481	0.62730412	0.782041203	4.068347429	5.904496357	7.772803795	7.229865685	8.328983903	5.33781511	6.965554899	5.91521586	1.177565631	0.23580747
NM_001364207	Ppp2r5c	2.4568776	4.381474425	2.222491343	3.713263743	3.53554922	2.99463199	0.34119585	0.229433371	0.346854701	0.390456002	0.261451184	0.338015313	7.200783947	19.09693612	6.407557226	9.510069568	13.52278909	8.859456582	10.63077175	10.9017591	0.975142787	-0.036314612
NM_001077496	Evi2b	0.767820763	0.402325405	0.277593142	0.225373922	0.380804498	0.162179518	0.263172316	0.16335444	0.554184033	0.338813798	0.221829735	0.391078641	2.917559013	2.462898508	0.500904258	0.665185194	1.716652177	0.414697968	0.932178446	1.960453926	0.475491127	-1.072509676
NM_001304774	Pex26	1.721179687	0.405123082	2.28849616	1.326449828	1.90122816	1.663314846	4.697131682	4.435909227	4.383054722	4.089123983	5.433888127	4.958939159	0.36643207	0.091328082	0.522123566	0.32438484	0.349883567	0.335417474	0.33656196	0.326627906	1.030413979	0.04322407
NM_001304773	Pex26	1.747881677	1.374678036	2.836390357	1.786608371	2.289404211	1.908195768	4.346856581	4.14035107	4.089178252	3.832912777	5.028671531	4.606012358	0.402102449	0.33201968	0.693633337	0.466122887	0.455270183	0.414283684	0.445225585	0.475918489	0.935508066	-0.096178002
NM_001362682	Stat5b	3.251465611	3.67285814	2.744329786	3.982480653	4.369699939	3.443803945	3.56755467	3.378420743	3.050167701	3.425737235	3.768358071	3.492159156	0.911398958	1.087152377	0.899730787	1.16251784	1.159576626	0.986153205	1.102749224	0.966094041	1.141451223	0.190869211
NM_001362681	Ubac1	0.870611653	1.355055295	1.230197105	1.065944285	0.798661388	0.424286839	4.447926675	4.222164622	4.093968966	3.61121683	3.568022968	2.917793918	0.195734264	0.320938527	0.30049009	0.29517593	0.223838634	0.145413573	0.221476046	0.272387627	0.813091431	-0.298510504
NM_001362680	Stat5a	3.115485432	1.807993112	2.662102676	2.712852666	3.421170771	2.630737311	0.31944569	0.636161315	0.613404969	0.302099402	0.399814676	0.498436947	9.752785921	2.842035611	4.339877914	8.980000116	8.556891422	5.277974134	7.604955224	5.644899815	1.347225898	0.429991777
NM_145451	Gpx6	1.005025262	0.450017862	0.081710418	0.078778186	0.652658923	1.36053451	2.207769661	1.82718801	0.801566528	1.473801241	1.973728551	1.148274445	0.455221974	0.246289851	0.10193841	0.053452382	0.330673092	1.184851336	0.52299227	0.267816745	1.952798994	0.965543457
NM_145449	Ifi27l2b	3.375774781	0.051959976	2.735990731	4.729862492	1.031205499	3.665435152	5.947983282	3.823846454	6.355134294	5.955882965	5.925158391	7.134179649	0.567549474	0.013588406	0.430516588	0.79414967	0.17403847	0.513785093	0.493991077	0.337218156	1.464900597	0.550802772
NM_001270475	Mical3	0.311731031	0.848993622	0.901959303	0.500674129	0.813507401	0.728157147	0.625964984	0.572994013	0.85084576	0.61975369	0.867706363	0.943781974	0.49800075	1.481679742	1.060073806	0.807859859	0.937537669	0.771531103	0.83897621	1.013251433	0.828003971	-0.272290408
NM_001163780	Cilk1	0.266310388	0.634692157	0.852790846	0.970329856	1.01415526	1.372274537	0.94895981	1.224081194	0.994845467	1.049201416	1.11347583	1.614351767	0.280634001	0.518504949	0.85720936	0.924827056	0.910801324	0.85004679	0.895225057	0.552116103	1.621443481	0.697278736
NM_001164802	Slc38a10	5.637991774	6.637615878	2.920769822	5.513345632	5.195831145	4.840012831	0.316461403	0.343755407	0.361923778	0.198051065	0.212185487	0.452632133	17.8157327	19.3091243	8.070124158	27.83800036	24.48721267	10.6930385	21.00608385	15.06499372	1.39436393	0.479607155
NM_133724	Bloc1s4	2.692776512	2.174282321	2.408204969	1.788916289	3.452090689	1.832608227	12.13999616	10.04201404	7.952161902	7.019014682	6.975021116	5.653616692	0.221810326	0.21651855	0.302836511	0.254867153	0.494921898	0.324147944	0.357978998	0.247055129	1.448984279	0.535041942
NM_133722	Abhd17c	5.924905205	6.115698511	11.5881656	10.68366673	10.98284895	5.998112416	5.33551381	3.960387148	6.960806598	5.22387561	5.151499552	4.810057588	1.110465724	1.544217341	1.664773391	2.045161011	2.131971253	1.246993889	1.808042051	1.439818818	1.255742756	0.328540952
NM_028037	Acad10	6.83034153	5.912919039	7.33306432	7.646487942	7.31483812	7.673044369	1.410671934	1.810945918	1.303698557	2.14633535	1.277507816	1.924768971	4.841906447	3.265099736	5.624815861	3.562578394	5.72586565	3.986475513	4.424973185	4.577274015	0.96672674	-0.048819947
NM_028035	Snx10	2.91965231	4.491167747	3.37435059	2.94342556	5.437785059	5.290169849	4.832585687	3.031729852	3.546627436	3.182874275	3.465475863	4.193575723	0.60415945	1.481387843	0.951425164	0.92476966	1.569130842	1.261493818	1.251798106	1.012324152	1.23655857	0.306330575
NM_133717	Rab43	4.680623125	5.849167449	3.779339006	4.139536949	2.805551301	4.694902263	11.11022873	13.05466177	9.730161113	10.67813613	10.56527207	12.10123048	0.421289537	0.44805201	0.388414844	0.387664748	0.265544634	0.387968998	0.34705946	0.41925213	0.827806073	-0.272635262
NM_029020	Abcb8	4.000336174	4.095223774	4.208920294	6.594055745	4.688909209	2.990848065	5.4830571	5.098103144	4.450021089	4.360639857	4.647641621	5.985199208	0.729581345	0.803283821	0.945820303	1.512176185	1.008879254	0.499707355	1.006920931	0.82622849	1.218695487	0.285337687
NM_001356487	Optn	15.19640648	16.21729672	17.42956829	21.89344346	18.77006344	17.55000185	20.49915265	17.0357136	16.87216968	18.67158494	18.54687589	18.47177551	0.741318763	0.951958755	1.03303657	1.172554099	1.012033701	0.950098264	1.044895355	0.908771363	1.149789042	0.201369187
NM_001359653	Sidt2	4.855182668	8.363197163	5.579220385	6.045535501	7.128170922	4.442940501	23.40798225	22.76551718	20.84548144	17.813694	18.78367157	19.5930445	0.207415685	0.367362494	0.267646511	0.339375735	0.379487626	0.226761109	0.315208157	0.28080823	1.122503271	0.166719649
NM_001356567	Kdm1a	3.44730577	2.157617851	4.650043506	3.957673467	6.315652156	2.303283278	2.213465607	2.332954496	2.517524421	2.370017626	2.468627781	2.735612534	1.557424592	0.924843521	1.84706987	1.669891997	2.558365503	0.84196254	1.690073347	1.443112661	1.171130565	0.227901926
NM_001356566	Pum1	4.563181566	5.372240264	6.30390089	6.365571485	6.14640572	5.312386456	2.475943925	3.833293078	3.428338899	2.863940755	3.633150779	2.841938787	1.843006831	1.401468699	1.838762466	2.22266172	1.6917563	1.869282506	1.927900175	1.694412665	1.137798492	0.186245074
NM_001356565	Pum1	5.262688499	5.752807848	6.639749407	6.460027793	6.569773451	5.392994274	2.265969882	3.536500154	3.150835181	2.621062387	3.366951309	2.60092631	2.322488283	1.626695206	2.107298232	2.464660065	1.951252883	2.073489838	2.163134262	2.01882724	1.07148062	0.099605755
NM_001358976	Oxr1	5.57666482	4.896107899	5.836231519	7.888879652	7.603401439	6.734291807	2.533382809	2.488227486	2.652507614	2.156994851	2.229563386	1.704237189	2.20127207	1.967709112	2.200269469	3.657347465	3.410264757	3.951499153	3.673037125	2.12308355	1.730048318	0.790812331
NM_001105160	Cyp3a59	120.1827116	169.0970173	121.6044961	130.0848373	124.6022434	116.0191308	26.24296202	44.31113917	38.0924323	40.84703555	39.913397	28.02389836	4.579616871	3.816128867	3.192353145	3.184682452	3.121815049	4.140006838	3.482168113	3.862699628	0.901485605	-0.149623639
NM_010788	Mecp2	0.169259306	0.322713823	0.30762707	0.249510265	0.016422121	0.197102521	0.182196082	0.313926267	0.229925628	0.195019997	0.323517056	0.294086767	0.928995313	1.027992421	1.337941637	1.279408619	0.05076122	0.670218938	0.666796259	1.09830979	0.607111277	-0.719967124
NM_007454	Ap1b1	10.60524256	13.33673289	14.93301858	18.22745704	14.20973391	14.52211042	12.02461406	12.33899437	13.47779477	13.04802859	14.04886961	15.36088596	0.881961159	1.080860602	1.107971952	1.396951035	1.011450338	0.945395367	1.117932247	1.023597904	1.092159569	0.127183656
NM_001099349	Gm14308	0.203268061	0.125148202	0.30676518	0.317664617	0.181501887	0.332497576	0.497025019	0.381100364	0.297216677	0.380582748	0.517521244	0.547423918	0.408969474	0.328386468	1.032126405	0.834679498	0.350713886	0.607385912	0.597593099	0.589827449	1.013165969	0.018870524
NM_001081278	Tbc1d4	0.399335577	0.427588121	0.217385885	0.396714183	0.835542458	0.20370179	0.079913533	0.043402938	0.060929195	0.060014751	0.117879406	0.187035819	4.997095757	9.851594031	3.567844365	6.610277863	7.088112217	1.089105774	4.929165285	6.138844717	0.802946729	-0.316623819
NM_001244618	B4galnt1	3.169345491	2.230062338	3.509269931	4.847281614	5.418786586	5.175772884	0.738056132	1.03750916	1.059242889	1.130290911	0.838354857	0.90321762	4.294179474	2.149438698	3.312998339	4.288525697	6.463595385	5.730371917	5.494164333	3.252205503	1.689365671	0.75648164
NM_001244617	B4galnt1	4.024565702	2.180505398	5.428870577	5.552143594	8.372482358	6.083803214	0.578867554	0.922230365	0.863086798	1.004703032	0.703804078	0.802860107	6.952481053	2.364382567	6.290063279	5.526153918	11.89604128	7.577662863	8.333286019	5.202308966	1.601843734	0.679733414
NM_001081146	Prickle2	0.044353305	0.029127967	0.171886282	0.00637377	0.005558442	0.046699701	0.034023963	0.055437667	0.043235328	0.042586439	0.054750875	0.053088211	1.303590197	0.525418348	3.975598006	0.149666669	0.101522441	0.879662356	0.376950488	1.934868851	0.194819658	-2.359788835
NM_001311122	Carmil1	1.37054197	1.514752818	1.136018011	2.603623628	1.064067872	2.815701319	0.846216203	2.660109757	3.323697004	2.349442966	3.287382286	5.201444183	1.619612063	0.569432451	0.341793494	1.108187628	0.323682426	0.54133068	0.657733578	0.843612669	0.779662992	-0.359077438
NM_001290982	Myo1b	19.99324063	19.61363975	21.80093901	21.26311894	25.37578109	22.74652269	3.236010815	2.953872807	3.980790656	3.607906692	3.077728961	2.814543842	6.178360263	6.639974377	5.476534914	5.893478064	8.244969394	8.081779488	7.406742315	6.098289851	1.214560557	0.280434423
NM_001305273	Rngtt	0.633382731	0.762591304	1.359473034	0.958743607	1.545200862	1.435401755	1.004143004	0.932413461	1.103119405	0.859520349	1.181483603	0.842356276	0.63076945	0.817868184	1.232389738	1.115440266	1.307847911	1.704031649	1.375773275	0.893675791	1.539454565	0.622419289
NM_001311117	Larp4b	5.635446349	6.361200782	5.473910167	5.490965453	5.414132071	5.818866139	8.832180351	10.9185156	10.72805662	8.022282792	10.85660659	10.0290206	0.638058342	0.58260674	0.510242475	0.68446421	0.498694691	0.58020283	0.587787244	0.576969186	1.018749802	0.026799779
NM_001306126	Sh2b3	0.16066485	0.026378195	0.119738211	0.25397092	0.271820228	0.338328811	2.495771462	2.075105937	1.910704273	2.175130552	1.999816185	1.618576043	0.064374825	0.012711734	0.062667056	0.116761231	0.135922606	0.209028679	0.153904172	0.046584538	3.303760821	1.724109245
NM_001329699	Ap4s1	2.001802211	1.577562617	5.669133092	4.717755695	0.752609248	1.686161878	14.43470565	8.92406343	12.2544431	11.30170153	9.966676495	8.545860416	0.138679808	0.176776267	0.462618582	0.417437647	0.075512559	0.197307444	0.230085884	0.259358219	0.887135501	-0.172773617
NM_001329698	Ap4s1	0.987408295	0.753046465	2.706149719	2.279475114	0.359256569	0.804886112	10.29891729	7.484656741	9.016634402	8.404214898	8.296264973	7.77745223	0.095874961	0.100612024	0.300128584	0.271229989	0.043303411	0.103489689	0.13934103	0.165538523	0.841743824	-0.248546865
NM_001165986	Ubap2l	6.958522784	10.48824695	10.35343478	11.61213762	11.49015822	8.559796886	1.390962713	1.782122284	1.232746115	1.464236248	1.41568788	1.650945841	5.002666655	5.885256608	8.398675653	7.930508233	8.116307549	5.184783579	7.077199787	6.428866305	1.100847249	0.138614298
NM_001164205	Tsen34	4.830506916	3.713934881	5.268318147	8.262264775	6.319456836	4.075930424	6.055396259	6.430397994	6.982729234	7.05892852	6.544650316	6.956990648	0.797719375	0.5775591	0.754478367	1.170470101	0.965591213	0.585875507	0.907312274	0.709918947	1.278050511	0.353944856
NM_001287167	Nup98	3.071080959	6.322995231	7.250319463	4.655908158	10.50650871	7.145770017	0.133982775	0.127346147	0.204307389	0.218011173	0.251537029	0.191634458	22.92146097	49.65203392	35.48730913	21.35628233	41.76923271	37.28854453	33.47135319	36.020268	0.92923665	-0.105882038
NM_001252222	Nbr1	21.77650599	30.80257856	25.73991471	33.48220317	30.32516623	30.7393551	23.02781766	25.01390924	25.50281334	26.28979454	25.65960075	24.30317452	0.945660866	1.231418019	1.009297067	1.273581774	1.181825334	1.264828801	1.240078637	1.062125317	1.16754456	0.223477613
NM_001271615	Fen1	0.719265593	2.50714366	1.657615802	0.62017031	1.518508333	1.997318155	2.48290849	2.14381146	4.077373538	2.422457236	3.039282196	2.748312654	0.289686711	1.169479549	0.406540089	0.256008775	0.499627292	0.726743426	0.494126498	0.621902116	0.794540628	-0.331807103
NM_001311143	Xpo6	3.359224819	1.698273213	1.757187205	3.311749734	2.34480475	2.242283869	6.884705507	7.795379453	7.176828614	7.916242178	7.025942949	8.132612758	0.487925709	0.217856388	0.24484174	0.418348714	0.333735239	0.275715067	0.342599673	0.316874613	1.081183723	0.112611697
NM_007523	Bak1	2.388970547	1.928044577	1.879094844	3.623324613	3.484471854	1.714422918	9.273440878	8.706167732	7.743807639	8.025547289	8.207478705	7.475918261	0.257614253	0.22145732	0.242657738	0.451473835	0.424548388	0.229326065	0.368449429	0.240576437	1.5315275	0.614971272
NM_009497	Vamp2	0.399620404	0.367417541	1.024514217	1.217457896	0.280454759	0.192348015	3.923887421	2.597346912	2.243793624	2.916128049	2.038980945	2.26405437	0.101842984	0.141458786	0.45659913	0.417491233	0.137546532	0.08495733	0.213331699	0.2333003	0.914408162	-0.129089813
NM_001170486	Arpc4	7.50117706	7.12542223	8.385569591	6.513916377	9.407335821	6.237813935	26.9730223	27.35724771	25.47744943	23.11957211	29.33324346	28.41039125	0.278099242	0.2604583	0.329136934	0.281749002	0.320705613	0.219561001	0.274005205	0.289231492	0.947356055	-0.078021344
NM_001170485	Arpc4	6.245622899	7.460943201	6.116345201	4.970903562	8.478807247	4.922459128	28.45389412	28.85921425	26.87621136	24.38888196	30.90881025	29.97017744	0.219499759	0.258528979	0.22757468	0.203818427	0.274316843	0.164245245	0.214126838	0.235201139	0.910398814	-0.135429417
NM_001276710	Agxt	83.48946001	87.58367602	130.5415736	127.2653739	112.6884299	97.76171442	406.4017008	435.2351839	515.6241601	398.5151912	382.1389026	404.6594069	0.205435804	0.201232987	0.253171949	0.319348865	0.294888662	0.241590119	0.285275882	0.219946913	1.297021531	0.37520243
NM_001285893	Vps8	1.685862312	2.926038162	1.692317514	2.027123991	1.89716817	2.349481065	0.4090879	0.40136709	0.30855076	0.237850386	0.424708647	0.274540784	4.121027076	7.290179583	5.484729691	8.522685296	4.466987387	8.55785806	7.182510247	5.631978783	1.27530847	0.350846247
NM_001311149	Pccb	45.59622087	46.23588077	48.29424443	44.50034396	54.29155107	46.67304856	19.58413106	18.54840357	15.94558669	16.46283466	16.60023249	14.58710858	2.328222822	2.492714837	3.028690344	2.703079079	3.270529561	3.199609319	3.05773932	2.616542667	1.168618176	0.224803634
NM_007563	Bpgm	1.880739643	0.855090402	1.876058889	5.550946261	4.541718243	3.590536495	8.864517706	8.182440785	8.080769516	8.917963648	7.545310592	8.788069455	0.212164915	0.104503097	0.232163395	0.622445491	0.60192595	0.408569426	0.544313622	0.182943802	2.975305068	1.5730376
NM_026655	2310057M21Rik	0.533654528	0.610487056	0.261722201	0.059371795	0.983762987	0.74572906	0.316933875	0.623986888	0.342327228	0.158677402	0.318753414	0.309073572	1.683804005	0.9783652	0.764538078	0.374166672	3.086282194	2.412788175	1.95774568	1.142235761	1.713959366	0.777332907
NM_025666	Ubr7	3.142712335	2.763528231	2.93762415	2.327001359	2.389806711	1.329997366	1.736602663	1.28717714	1.536940662	1.26838075	1.512326409	1.402643833	1.809689921	2.146968078	1.911345195	1.83462368	1.580218858	0.948207474	1.454350004	1.956001065	0.743532317	-0.427532646
NM_029999	Lbh	0.507366819	0.77746893	0.773052994	0.58328725	0.904308583	1.238005238	0.951395618	0.422775453	0.703399884	0.649540359	0.92786196	1.237066636	0.533286899	1.838964219	1.099023487	0.898000012	0.97461543	1.000758732	0.957791391	1.157091535	0.827757668	-0.272719624
NM_030201	Hspa13	7.275627698	7.362735049	6.96335577	7.043641947	6.142624499	6.950151267	2.921166466	2.49948869	3.268235521	2.451155991	2.083363952	2.614242861	2.490658366	2.945696485	2.130616269	2.873600037	2.948416426	2.658571386	2.826862617	2.522323706	1.120737441	0.164448333
NM_001113562	Cutc	4.27540876	7.64177121	5.597413495	7.068716074	10.07529738	2.307146789	1.065063193	1.377288363	1.701429136	1.472754964	1.523452863	0.685837722	4.014230132	5.548417758	3.289830518	4.799655235	6.613461845	3.363983514	4.925700198	4.284159469	1.149747164	0.201316639
NM_001111141	Sprtn	1.074098318	0.242211634	1.249921784	0.758746223	0.44761245	0.805853988	0.640301579	1.067551513	1.120189973	1.028825272	0.95847828	0.929371396	1.677488161	0.226885196	1.11581233	0.737487932	0.467003227	0.867095751	0.69052897	1.006728562	0.685913756	-0.543900905
NM_001252458	Prkd2	0.897574548	0.850183446	1.8678659	1.041806136	0.635977348	1.339698162	0.476681833	0.453070141	0.444205451	0.397762439	0.404842286	0.495850248	1.882963618	1.876494101	4.20495943	2.619166701	1.570926186	2.701820092	2.297304326	2.654805716	0.865338022	-0.208664301
NM_025834	Proz	30.93557947	30.24154286	32.11889175	24.66534408	24.69545362	32.61022404	60.6676243	52.96896219	58.2387203	49.08081096	48.00023314	49.35047814	0.509919085	0.570929496	0.551504078	0.502545569	0.514486118	0.660788411	0.559273366	0.544117553	1.027853932	0.039635258
NM_019912	Ube2d2a	5.177758567	4.734593888	3.301620822	3.263219011	3.70127348	4.756681962	7.293731183	7.168245108	8.446783036	6.447339868	6.047619654	4.168696707	0.709891609	0.660495535	0.390873165	0.50613417	0.612021538	1.141047741	0.753067816	0.58708677	1.282719787	0.359206045
NM_019911	Tdo2	757.4535172	976.0755707	780.7141202	1103.765849	966.3425319	886.7108015	365.2055194	491.0916738	367.3393365	458.8013143	341.671388	228.9489076	2.074047288	1.987562858	2.125321311	2.405759998	2.828280523	3.87296367	3.035668063	2.062310486	1.471974315	0.557752497
NM_019878	Sult1b1	12.73035508	10.73033375	11.0682158	11.43460535	14.46674514	8.112225807	8.916427649	8.993629539	7.847102368	9.872115471	9.100850654	6.916482576	1.427741645	1.193103819	1.410484441	1.158273055	1.58960362	1.172883141	1.306919939	1.343776635	0.972572305	-0.040122586
NM_025901	Polr3k	1.026326255	1.419320287	2.453522434	1.361425145	1.395045366	1.442807659	2.9069813	2.491623568	3.509293569	3.001805961	2.704395196	2.409652266	0.353055678	0.569636724	0.699149953	0.453535359	0.515843752	0.598761771	0.522713628	0.540614119	0.966888599	-0.048578417
NM_023910	Tsc22d4	1.423503795	1.257214653	1.887653269	0.825309659	1.790114258	0.708797111	1.073159823	0.889626261	0.344513226	0.706963893	0.484747636	0.705040369	1.326460201	1.413194178	5.47918956	1.167400015	3.692878777	1.005328406	1.9552024	2.739614646	0.71367789	-0.486655017
NM_023906	Asb3	1.769779369	1.232700092	1.742623511	1.525951791	1.774337561	1.048669447	0.287979877	0.15640871	0.334578426	0.370751595	0.485480394	0.235368709	6.145496645	7.881275225	5.208415657	4.115833387	3.654807862	4.45543271	4.075357986	6.411729176	0.635609814	-0.653786695
NM_023060	Eefsec	6.068621441	6.783695913	7.525075019	6.60560533	8.204030756	8.11817755	14.18880218	14.17524308	14.27309035	13.95969478	14.50436309	15.63513866	0.427704986	0.478559406	0.527221144	0.473191244	0.565625026	0.51922645	0.519347573	0.477828512	1.086891134	0.120207443
NM_138630	Arhgap4	0.399275455	0.136807598	0.558908115	0.149680926	0.078320312	0.532678317	1.058694896	0.802833455	2.111894082	0.80007621	1.242904762	1.101267325	0.377139302	0.170405951	0.264647796	0.187083336	0.063013929	0.483695743	0.244597669	0.270731016	0.903471173	-0.146449525
NM_001359089	Mtf2	0.535871243	0.669507418	0.490929379	0.653621416	0.599493959	0.920052314	0.240628326	0.359400135	0.703280286	0.466836579	0.580823497	0.531897096	2.226966587	1.862846871	0.698056506	1.400107545	1.032144813	1.729756229	1.387336196	1.595956655	0.869281876	-0.202104029
NM_001357459	Cxxc5	3.766730549	9.173340518	6.830901947	5.209976056	5.310607544	4.626999562	18.69148624	19.2246459	19.49106239	14.94893755	16.95221482	14.74670786	0.20152119	0.477165643	0.350463295	0.34851815	0.313269245	0.313764917	0.325184104	0.343050043	0.947920314	-0.07716231
NM_001357458	Cxxc5	4.151777932	10.09525029	6.885536538	5.414976988	5.334812683	4.648088895	18.77667989	19.31226962	19.57990042	15.01707309	17.02948107	14.81392166	0.221113528	0.522737642	0.351663512	0.360588042	0.313269245	0.313764917	0.329207401	0.365171561	0.901514348	-0.149577642
NM_001357449	Nmnat3	0.845060477	1.341185157	1.595482408	2.793097278	2.400504807	2.076121139	0.324128119	0.176041679	0.329503895	0.216372402	0.231814372	0.112387339	2.607180395	7.61856605	4.842074495	12.90875017	10.35528894	18.47290947	13.91231619	5.02260698	2.769939246	1.469854334
NM_001357445	Nmnat3	1.934054983	0.868554455	1.627919837	1.20164911	1.8820058	1.232090094	2.749092562	2.026346545	3.060847894	2.293953091	3.124747951	3.234116174	0.703524868	0.428630758	0.531852576	0.52383334	0.602290434	0.380966554	0.502363443	0.554669401	0.905698858	-0.142896657
NM_009071	Rock1	4.174568103	5.663620632	4.308411904	6.708751372	4.084891003	6.458565692	0.997164154	1.048226191	1.558703789	1.2346901	1.322806921	1.271482816	4.186440204	5.403052015	2.764099206	5.433550795	3.088047802	5.079554054	4.53371755	4.117863808	1.100987736	0.138798398
NM_007512	Atpif1	3.982660013	3.428103876	2.386042843	2.433775721	2.616717869	3.245340596	6.584880492	5.41293725	6.603632282	6.86093522	7.159659188	6.201730856	0.604818875	0.633316759	0.36132279	0.354729442	0.365480786	0.523295943	0.414502057	0.533152808	0.777454513	-0.363169826
NM_001331161	Hyal1	5.847180351	5.462428643	6.213355576	5.525293255	7.96594076	6.19220953	3.972348605	3.478931437	4.543010294	4.300806375	3.169488947	4.338689669	1.471970598	1.570145529	1.367673673	1.284710999	2.513320252	1.427207291	1.741746181	1.469929933	1.184917826	0.244787012
NM_001347153	Krba1	0.485784393	0.478540845	0.485991439	1.16427904	0.173351642	0.222922613	0.492657459	0.998256717	1.463959799	0.977136778	1.687192809	1.478273911	0.986048995	0.479376534	0.331970481	1.191521051	0.102745603	0.150799261	0.481688638	0.599132004	0.803977479	-0.314773005
NM_001130454	Nfe2l1	7.038322903	6.820242254	5.091368224	6.46472091	4.81121632	5.078638962	4.964983583	5.987888538	6.026089263	5.292934451	4.961843489	5.10572419	1.417592382	1.139006214	0.844887621	1.221386921	0.969642902	0.994695125	1.061908316	1.133828739	0.93656853	-0.094543532
NM_001145900	Btbd6	1.394101449	0.743878393	1.298722257	0.926566407	0.67700709	1.441641102	1.570728675	2.504846938	1.562805713	1.47242237	1.756767559	1.668654738	0.887550773	0.296975588	0.83101965	0.629280311	0.385370897	0.863954099	0.626201769	0.67184867	0.932057764	-0.101508727
NM_001166062	Gm16381	1.007020152	0.165334073	1.200798221	1.591846847	0.441706039	0.605882247	2.12436809	1.25868519	1.66878295	2.127189522	1.243091918	1.607122589	0.474032799	0.131354587	0.71956525	0.748333343	0.355328542	0.376998152	0.493553346	0.441650879	1.117519221	0.160299645
NM_001166062_2	Gm16381	1.008488111	0.082787543	0.977070782	1.521705172	0.505542772	0.455074093	1.257138312	1.995823346	0.78645439	1.258807953	1.244904006	1.710056917	0.802209352	0.041480396	1.242374377	1.20884617	0.406089762	0.266116343	0.627017425	0.695354708	0.901723131	-0.149243564
NM_001145954	Lpp	1.168095248	0.963358109	1.509712171	1.934021445	2.497835928	1.530504192	0.214339973	0.169769147	0.127105344	0.15202579	0.143713676	0.162574308	5.449731242	5.674518162	11.87764514	12.72166683	17.38064183	9.414182434	13.1721637	7.667298182	1.717966797	0.780702154
NM_001145952	Lpp	1.508312983	1.305611336	1.873122166	2.43040551	2.874672951	1.98457138	0.206206103	0.163326671	0.117914682	0.146256646	0.138259964	0.156404864	7.314589441	7.993864871	15.88540229	16.61740218	20.79179584	12.68868067	16.69929289	10.3979522	1.606017471	0.683487587
NM_001146298	Wac	3.306835055	3.385045567	4.430792853	3.003444487	4.212030888	3.950849421	0.947882327	1.103180146	1.362810355	1.05761452	1.162147578	1.78888343	3.488655671	3.068443154	3.251217484	2.839829097	3.62435113	2.208556105	2.890912111	3.26943877	0.884222741	-0.177518256
NM_001163641	Setdb1	2.795993612	4.497069057	3.37458765	3.168150982	4.335029269	3.048117523	6.363344443	8.705928407	7.1201125	8.353181938	10.98048967	11.93534246	0.439390581	0.516552497	0.473951451	0.379274749	0.394793802	0.255385845	0.343151466	0.47663151	0.71995128	-0.474028814
NM_001163640	Chn2	1.77531259	2.235631595	1.89869071	2.714271151	2.339539606	1.28836532	5.264938231	4.552344667	4.795624101	3.859053304	3.840759395	4.271789239	0.337195331	0.491094537	0.395921505	0.703351557	0.609134644	0.301598522	0.538028241	0.408070457	1.318468983	0.398863632
NM_001159624	Rnpep	8.552754942	9.673405938	13.33836519	10.6519362	15.22420993	12.24518814	4.859942982	4.7511908	5.002303642	4.379757848	5.702484962	5.845273736	1.759846766	2.0359961	2.666444532	2.432083365	2.669750124	2.094887031	2.39890684	2.154095799	1.113649096	0.15529472
NM_001130166	Oxr1	5.228543679	4.570059604	5.449718784	7.221756371	7.071056876	6.167121613	2.409413446	2.366467768	2.522708959	2.051443777	2.12046122	1.620841502	2.170048352	1.931173399	2.16026457	3.520328684	3.334678706	3.80488876	3.553298717	2.087162107	1.702454594	0.76761632
NM_001144993	2810459M11Rik	1.957531585	4.795259446	4.508337926	4.64528548	1.797578243	3.189347398	9.368679148	10.63140806	12.62444802	9.72043913	11.54753205	10.86510003	0.208944244	0.451046505	0.357111687	0.477888439	0.155667742	0.293540546	0.309032242	0.339034145	0.911507725	-0.133673212
NM_001144992	2810459M11Rik	1.955768573	4.790940689	4.504277579	4.641101794	1.795959289	3.186474974	9.36024143	10.62183309	12.61307806	9.711684606	11.53713199	10.85531459	0.208944244	0.451046505	0.357111687	0.477888439	0.155667742	0.293540546	0.309032242	0.339034145	0.911507725	-0.133673212
NR_038046	Yars2	7.652250103	8.526156722	9.468036711	10.40943078	8.016452321	9.319831409	6.240580135	5.80377957	6.039913972	6.719673579	6.236284585	4.890876854	1.226208131	1.469069702	1.567578074	1.549097685	1.285453255	1.905554298	1.580035079	1.420951969	1.111955304	0.153098799
NM_144846	Fam49b	0.59169059	0.821993153	0.841230253	0.850286136	1.243468922	0.547685662	0.244403975	0.322372464	0.408180176	0.279689799	0.318378739	0.417666843	2.420953224	2.549824337	2.060928732	3.040104206	3.905628009	1.311297921	2.752343379	2.343902098	1.174256971	0.231748159
NM_009954	Bcar1	4.911557969	7.766309521	5.851272483	7.141474152	5.61468739	4.170916433	6.485755093	8.517591136	6.826527942	8.582590551	7.11446398	7.679365753	0.757283909	0.911796469	0.857137411	0.832088413	0.789193312	0.543132931	0.721471552	0.842072596	0.856780705	-0.223002105
NM_001310444	Kdm6a	1.792489064	0.393457658	1.428813935	1.839519905	2.556480593	1.35394411	0.224191354	0.170469108	0.227909645	0.325509208	0.240510349	0.186565262	7.99535321	2.308087744	6.269212241	5.65120697	10.62939953	7.257214434	7.845940312	5.524217732	1.420280788	0.506176177
NM_010792	Mettl1	3.314821971	2.240957044	2.208852758	6.50084344	6.939956665	3.988781713	1.944525101	2.030995692	2.813103906	1.872218922	2.246534775	2.80068742	1.704694873	1.103378531	0.785201269	3.472266712	3.089182836	1.424215242	2.661888263	1.197758225	2.222391972	1.152113293
NM_009584	Dnajc2	2.462305165	2.620752036	2.936119655	4.490163256	2.745305723	2.52871068	4.103395157	3.643668088	3.343782453	3.587086897	3.912962877	3.590877552	0.600065329	0.719262011	0.878083337	1.251757592	0.701592581	0.704204096	0.885851423	0.732470226	1.209402638	0.27429463
NM_025649	Mad2l1bp	3.263315303	0.044647999	3.445391711	3.00911615	3.510283135	2.454251789	2.972703331	3.399043733	2.809935997	2.506653863	2.909343271	2.983742483	1.097760166	0.013135459	1.226145974	1.200451404	1.206555159	0.822541423	1.076515996	0.779013866	1.381895807	0.466648843
NM_027931	Tars2	5.103158939	3.623110317	6.352398541	5.054148358	7.657168924	5.103434582	5.422382556	5.717657775	5.86187605	6.118214362	5.93058436	6.851056904	0.941128533	0.63367037	1.08368012	0.826082262	1.291132283	0.744912012	0.954042186	0.886159674	1.076603025	0.106486384
NM_023260	Mrps34	21.82446245	23.86020309	22.39500177	30.12998439	15.6042082	18.78549838	103.3540785	92.95231761	92.52498223	82.63318841	91.41145784	82.36909884	0.211162083	0.256692934	0.242042757	0.364623282	0.170702979	0.228064877	0.254463713	0.236632591	1.075353618	0.104811152
NM_027927	Ints12	1.421195161	1.528951379	2.006848145	1.386628953	2.193527622	2.092681513	0.129104551	0.210359242	0.262491588	0.280098039	0.18466951	0.089530751	11.008095	7.268287152	7.645380781	4.950512885	11.87812555	23.37388545	13.40084129	8.640587644	1.550917813	0.633122237
NM_027925	Trnau1ap	6.173345439	1.859569386	2.874543572	8.446137025	0.115089273	1.933863534	30.70344244	24.16870494	21.12674002	20.45695745	22.60969684	17.83159402	0.201063625	0.076941209	0.136061861	0.412873569	0.005090262	0.108451523	0.175471785	0.138022232	1.271329858	0.346338399
NM_026830	Rreb1	1.886535496	3.19676303	3.06883907	3.433979972	3.09978527	2.879664246	0.03573295	0.18437043	0.16346517	0.169956938	0.18208635	0.278773874	52.79540299	17.33880549	18.77365725	20.20500026	17.0237103	10.32974938	15.85281998	29.63595525	0.534918475	-0.902609063
NM_011937	Gnpda1	2.180745922	5.33353344	2.600380755	3.782209232	5.107795356	2.963455683	5.797383723	7.331293978	4.280876405	7.133609938	8.47815712	7.530635812	0.376160355	0.727502328	0.607441213	0.530195688	0.602465286	0.393519984	0.508726986	0.570367966	0.891927697	-0.16500133
NM_016882	Sart1	1.913803128	2.398415764	2.643286272	2.714419937	2.707796715	1.512563429	4.547640812	5.307876189	4.835010672	4.905971142	4.137779542	4.09345109	0.420834276	0.45185978	0.546697091	0.553289014	0.654408164	0.369508123	0.525735101	0.473130382	1.111184401	0.152098252
NM_026307	Cuta	14.04757653	19.35735989	26.07011158	20.86379241	24.60587036	20.29908198	22.51762173	20.50149983	21.65629546	22.17329519	22.15198553	20.50736524	0.623848144	0.944192378	1.203812149	0.940942347	1.110774938	0.98984349	1.013853592	0.923950891	1.097302467	0.133961254
NM_172935	Amdhd2	3.507190313	1.591580604	3.488973401	8.494366988	5.689170333	3.840912438	8.842073297	6.649393823	6.868305621	7.537095244	5.885993501	6.037420197	0.396647957	0.239357248	0.507981676	1.127008047	0.966560757	0.636184382	0.909917729	0.38132896	2.386175253	1.254700006
NM_026081	Gprasp1	0.500212162	0.850241302	1.008730259	0.625802762	0.649000639	0.655023853	0.29343208	0.257443734	0.42450207	0.452033531	0.532723468	0.892215513	1.704694873	3.302629618	2.376267	1.384416685	1.218269287	0.734154297	1.11228009	2.461197164	0.451926447	-1.145840108
NM_001304572	Vezt	0.537913064	0.281358703	0.566211162	0.866039676	0.200447229	0.184732552	1.577525213	1.505334899	1.520163541	1.327319893	1.222255682	1.401654136	0.340985399	0.186907713	0.372467269	0.65247246	0.163997789	0.131796102	0.316088784	0.300120127	1.053207551	0.074789769
NM_013763	Tbl2	1.779635218	1.691944401	0.934581234	0.874279521	1.174783596	1.914245922	1.297714674	0.957002837	1.331340817	1.215988046	1.507126248	1.597586428	1.371360942	1.76796174	0.701984963	0.718986937	0.779485858	1.198211182	0.898894659	1.280435881	0.702022391	-0.510411049
NM_009104	Rrm2	1.533857988	0.651287319	0.496671902	1.641766314	2.525452831	1.432022145	1.643240354	1.38830667	0.742441805	1.340714864	2.285179295	2.18412936	0.933434956	0.469123525	0.668970818	1.22454547	1.105144282	0.655648961	0.995112904	0.690509767	1.441127921	0.527198401
NM_009177	St3gal1	3.707902519	2.935837485	5.081048747	3.575200349	3.582544935	4.380822472	6.732457839	6.901986313	11.43795524	6.454286994	7.800810134	9.74719225	0.550750203	0.425361244	0.444227018	0.55392646	0.459252933	0.449444554	0.487541316	0.473446155	1.029771413	0.042324126
NM_172918	Zfp317	0.558614719	2.031822263	1.703697736	1.704309793	0.506202176	0.879018479	1.087782021	1.253212646	1.675489787	0.973702687	1.750443285	1.354400066	0.513535532	1.621290903	1.016835644	1.750339006	0.289185134	0.649009478	0.896177872	1.050554027	0.853052627	-0.229293347
NM_027959	Pdia6	63.13232696	50.57315835	68.25717441	52.30335621	58.84408323	73.51135984	48.09984761	36.26491394	51.00308804	46.9255882	34.25700081	43.41000248	1.312526548	1.394547866	1.338294935	1.114602037	1.717724315	1.693419849	1.508582067	1.34845645	1.11874734	0.161884253
NM_053158	Mrpl1	6.886803224	8.019086055	7.833302222	7.436898341	9.275881706	7.060047711	3.500596217	3.61447747	4.008374921	3.563024228	4.044283681	3.521317891	1.967322935	2.218601754	1.954233917	2.08724327	2.293578403	2.00494472	2.128588798	2.046719535	1.040000235	0.056583854
NM_027946	Dcaf7	1.113125989	2.242449419	2.071698069	1.962767627	2.40541718	2.461679861	2.884772209	2.845287539	3.307992142	2.657515271	2.624353211	2.304595342	0.385862698	0.788127522	0.626270553	0.738572473	0.916575242	1.068161432	0.907769716	0.600086925	1.51273037	0.597154864
NM_027943	Pdilt	0.377338313	0.185855904	1.084697201	0.139436285	0.486398796	0.559463849	0.744327873	0.539016192	0.725144773	0.496877624	0.865050173	1.225909955	0.506951743	0.344805791	1.49583537	0.280625004	0.562278133	0.456366184	0.433089774	0.782530968	0.553447456	-0.85348174
NR_151446	2410004B18Rik	0.134937165	1.096632176	0.633554561	0.261779591	0.659512937	0.243558282	2.134933993	1.939583059	2.012499508	1.787952638	1.915554457	2.705319106	0.063204373	0.565395831	0.314809797	0.146413045	0.344293494	0.09002941	0.19357865	0.31447	0.615571118	-0.700002552
NR_149742	Acbd5	39.34102833	55.19135618	38.46439808	46.04641061	38.49864118	41.92325097	17.84818469	20.93613618	25.31530393	19.48480883	17.55836977	16.00442131	2.204203342	2.636176785	1.51941285	2.3631954	2.192609091	2.619479341	2.391761277	2.119930992	1.128226006	0.174056097
NR_028098	Rabggtb	3.202883538	10.09640075	2.741643914	2.524903396	5.711229037	4.253257308	18.7431801	12.92499868	15.57507381	13.02166893	13.72506666	12.76060119	0.17088261	0.781152943	0.176027667	0.193900137	0.41611667	0.333311671	0.314442826	0.376021073	0.836237244	-0.258015795
NR_027845	Pex11b	3.25228897	3.003556856	6.521600495	2.40986951	8.043399393	4.95306734	7.835453247	5.970572367	7.549303585	6.967591852	7.339392192	8.150533897	0.415073496	0.503060121	0.863867828	0.345868352	1.095921731	0.607698514	0.683162866	0.594000482	1.150104902	0.201765456
NR_030711	Mir22hg	7.345231217	17.044108	7.094509334	7.431022312	7.634168192	5.98081427	3.042693068	5.671745228	3.245905681	5.529258279	5.480585321	4.259136496	2.414055921	3.005090553	2.185679447	1.343945596	1.392947604	1.40423165	1.38037495	2.534941974	0.544539072	-0.876892525
NM_001360250	Mrps12	14.32038721	4.621211264	12.58620383	15.38106134	27.05912274	12.70114716	48.72379025	30.70639336	30.25344366	31.00843547	18.13463483	15.66299266	0.293909549	0.150496713	0.416025494	0.496028294	1.492123938	0.810901686	0.933017973	0.286810585	3.253080678	1.701806603
NM_001359370	Exoc1	2.296478922	1.738882932	2.314343137	2.349505548	1.842774035	1.732275698	1.439563075	1.285250781	1.323108983	1.500713698	1.798215234	1.497451043	1.595261063	1.352952247	1.749170452	1.565592126	1.024779459	1.156816248	1.249062611	1.565794587	0.797718054	-0.326049165
NM_001360243	Fiz1	2.719429419	0.915283971	2.229371107	0.74250918	3.373961459	0.879440225	3.754993682	3.937225657	4.400465806	3.629425905	3.748576907	3.41774139	0.724216776	0.232469269	0.506621618	0.204580338	0.900064623	0.257316199	0.453987053	0.487769221	0.930741494	-0.103547569
NM_001360242	Fiz1	2.59595814	0.873726988	2.12815013	0.708796756	3.220772215	0.839510668	3.584504287	3.758462316	4.200669798	3.464637712	3.578378856	3.262564389	0.724216776	0.232469269	0.506621618	0.204580338	0.900064623	0.257316199	0.453987053	0.487769221	0.930741494	-0.103547569
NM_001355421	Atg13	4.076881708	5.465033892	3.588845722	5.403755397	4.147490565	5.497360664	10.338902	11.85008824	9.406973752	10.22368599	9.907332276	8.745330714	0.394324437	0.461180861	0.381509061	0.528552559	0.418628391	0.628605234	0.525262061	0.412338119	1.273862485	0.349209545
NM_001081340	Setd2	2.471782218	3.006248666	3.58753748	4.697057377	4.179279714	3.389747909	0.730912143	1.026958986	1.122628322	0.922808859	0.971621486	1.338795669	3.381777468	2.927330798	3.195659161	5.089956962	4.30134551	2.531938209	3.97441356	3.168255809	1.254448441	0.327053176
NM_001163592	Nhsl1	0.636147238	0.075199395	0.713045714	0.431489348	0.93754495	0.826725746	0.08783934	0.116618655	0.12898338	0.205230672	0.26175891	0.111676341	7.242167763	0.644831609	5.528198411	2.102460345	3.581711705	7.402872811	4.362348287	4.471732595	0.975538719	-0.035728961
NM_012003	Cops7a	10.41104315	5.365030278	8.395873362	12.63481229	6.425617497	10.88939734	11.97965799	9.026270623	8.728986979	10.40078195	8.728730635	9.400062958	0.869060132	0.594379507	0.961838227	1.21479446	0.736145697	1.158438767	1.036459641	0.808425955	1.282071209	0.358476394
NM_012002	Cops6	53.01445622	55.80591708	45.47961519	46.9827631	57.77397326	58.02264011	56.69674342	54.47293816	47.09596566	56.28629384	52.17179514	37.71982088	0.935052933	1.02447048	0.965679641	0.834710547	1.107379439	1.538253331	1.160114439	0.975067684	1.189778369	0.250692854
NM_019647	Rpl21	1.459935061	2.172548518	1.805685767	2.464025472	2.125472325	2.326778798	5.325643876	4.659034082	5.522977649	4.366385742	4.601315452	4.647482904	0.274133062	0.466308784	0.326940626	0.564316947	0.461927105	0.500653546	0.508965866	0.355794157	1.430506533	0.516526086
NM_001122739	Inppl1	1.163216216	2.076892021	1.246178324	1.608909518	1.102434934	0.699858938	1.143281669	1.423626387	2.083533879	1.884731861	1.974368564	2.639567121	1.017436252	1.45887435	0.59810802	0.853654332	0.558373423	0.265141558	0.559056438	1.024806207	0.545524055	-0.874285281
NM_001113375	Mocs2	11.52348045	14.00263838	11.16963318	13.89235167	17.95236538	10.64889717	95.63661047	86.59241897	96.21382285	78.90859354	96.59292876	93.32924424	0.120492355	0.16170744	0.116091772	0.176056258	0.185855897	0.114100326	0.158670827	0.132763856	1.195135723	0.257174464
NM_001113374	Mocs2	12.20249688	13.91683423	12.31353337	13.61583092	19.82288426	11.74874082	90.4407335	81.88790724	90.98658629	74.62153922	91.34509562	88.25872503	0.134922578	0.169949809	0.135333502	0.182465158	0.217010931	0.133117047	0.177531045	0.146735296	1.20987281	0.274855389
NM_030564	Rnf34	1.947300739	5.551341124	2.559493111	3.612427358	2.440395187	1.171610066	1.629598077	1.733268769	1.311495204	1.427792093	0.837687453	1.165400339	1.194957681	3.202816102	1.951584042	2.530079398	2.913252643	1.005328406	2.149553483	2.116452608	1.01563979	0.022388822
NM_022418	Tmub1	1.528648961	1.850050706	0.429660613	2.108868178	1.379327495	0.275917398	8.191765256	6.114158666	5.722051484	5.132943478	3.935751439	5.750485513	0.186608004	0.302584674	0.075088561	0.410849679	0.350461028	0.047981583	0.269764096	0.188093746	1.434200242	0.520246467
NM_022324	Sdf2l1	10.97883725	10.09753978	10.00473269	9.286796365	5.633973057	9.626514691	4.729891259	3.772079579	10.95570713	6.834477725	5.652253686	9.840180987	2.321160605	2.676915895	0.91319826	1.358815807	0.99676578	0.978286345	1.111289311	1.97042492	0.5639846	-0.826272325
NM_013881	Ulk2	2.806724367	1.094225438	2.093237325	2.556855608	1.387090047	2.416675941	6.333685369	6.706401579	7.564059604	6.204970885	6.966115605	6.683344251	0.443142373	0.163161336	0.276734642	0.41206569	0.199119585	0.361596807	0.324260694	0.294346117	1.101630615	0.139640559
NM_021375	Rhbg	2.593129559	6.65348585	4.907838805	7.513551932	6.552423947	6.095581014	17.27846988	16.95966381	10.05228149	14.03568842	11.8735758	9.383637449	0.150078657	0.392312367	0.488231334	0.535317664	0.551849254	0.649596816	0.578921245	0.343540786	1.685160156	0.752885711
NM_001159966	Ralgps2	0.60245821	1.89582271	0.381643389	0.606031784	0.157294241	0.672087413	1.251664561	1.380534685	1.135393587	0.877328852	0.681715938	0.801228751	0.481325611	1.373252501	0.336133121	0.69076924	0.23073282	0.838820889	0.586774316	0.730237078	0.803539472	-0.3155592
NM_001359068	Klhl22	3.252045219	5.164913373	4.313093494	5.58892841	3.476673512	4.891551725	2.596507527	3.207570356	3.286525295	2.80387414	3.905173738	3.230510665	1.252469013	1.610226059	1.312356701	1.993287905	0.89027371	1.514172907	1.465911507	1.391683924	1.053336524	0.074966428
NM_001360271	Ndrg2	288.4922204	327.5440252	350.717521	383.3263877	371.2114872	303.3866318	537.7010756	501.145953	478.3979832	438.3735428	433.3216472	423.4005308	0.536529	0.653590083	0.733108277	0.874428656	0.856664996	0.716547594	0.815880415	0.641075787	1.27267389	0.347862791
NM_001360269	Ndrg2	288.970919	322.2806252	345.3656969	380.2029694	366.8941109	301.2149496	526.1216912	490.4400679	468.1081531	428.8530907	424.0865448	414.3755583	0.549247301	0.657125399	0.73779039	0.886557606	0.865139711	0.726912926	0.826203414	0.648054363	1.274898312	0.35038218
NM_028636	Man2c1	2.881700246	4.020066427	2.545148867	4.321182854	4.02413459	2.665312872	3.851365247	4.340138797	3.831492983	5.114476617	4.374749593	5.141694591	0.748228242	0.926252965	0.664270789	0.844892484	0.919854841	0.51837246	0.761039928	0.779583998	0.976212864	-0.034732332
NM_001100415	Gm14430	0.177859553	0.175207483	0.1704251	0.197171142	0.181501887	0.366893877	0.365459573	0.381100364	0.252634175	0.248842566	0.360696625	0.577836358	0.486673674	0.459741055	0.674592422	0.792352951	0.503198184	0.634944257	0.643498464	0.540335717	1.190923428	0.252080656
NM_001035123	Setd6	2.241252237	2.989066011	1.942723826	2.616265032	3.707590822	4.29435349	12.02181889	11.55024334	11.73719677	11.60077009	9.70459259	10.07022822	0.186432041	0.258788142	0.165518553	0.225525117	0.382044974	0.426440533	0.344670208	0.203579579	1.693049029	0.759623753
NM_001308474	Porcn	0.169439834	0.667653246	0.795550878	0.328715151	0.764443075	0.344064101	0.34119585	0.688300112	0.99101343	0.683298004	0.679773079	0.760534454	0.496605789	0.970003105	0.802764982	0.481071435	1.124556265	0.452397783	0.686008494	0.756457959	0.906869293	-0.141033464
NM_001135115	Gm12250	0.170694015	0.063055797	0.591538668	0.625502299	0.802188984	0.539172414	0.491030509	0.240021297	0.249587209	0.344177862	0.237047783	0.383081937	0.347624053	0.262709174	2.370068042	1.817380976	3.384081353	1.407459769	2.202974033	0.99346709	2.217460503	1.148908408
NM_021516	Mark3	3.77766311	4.542709827	6.376427284	4.152201027	6.320851414	3.931438994	4.953828244	5.551236359	5.732667535	5.705449014	5.461459033	6.863920725	0.762574503	0.818323979	1.112296718	0.727760605	1.157355823	0.572768706	0.819295045	0.897731733	0.91262792	-0.131901304
NM_016780	Itgb3	0.179569868	0.049136749	0.115983831	0.094618341	0.480086301	0.342125842	0.275500488	0.299261715	0.210052319	0.298855254	0.320183824	0.286578963	0.651795099	0.164193234	0.55216639	0.316602568	1.499408354	1.193827483	1.003279468	0.456051574	2.199925458	1.137454641
NM_023685	Zkscan3	4.569562201	3.474401085	7.35994248	6.043884284	5.420871537	5.705498004	2.680074367	6.404692947	8.199520815	7.463057941	10.46009954	10.85932393	1.705013211	0.542477386	0.897606415	0.809840193	0.518242825	0.525400848	0.617827955	1.04836567	0.589324863	-0.762864961
NM_023663	Ripk4	0.321808003	0.760822831	1.438997309	1.165380684	1.185690395	0.726069466	0.203661858	0.261450308	0.131752511	0.148314435	0.119174455	0.115555388	1.58010933	2.910009314	10.92197254	7.857500102	9.949199179	6.28330254	8.030000607	5.13736373	1.563058609	0.644371876
NM_199016	Enpp4	2.024205528	1.582755384	1.040915772	1.472617908	2.026248045	1.518544732	0.55318245	0.616706026	0.813938011	0.699684817	0.624683014	0.529998665	3.659200554	2.566466548	1.278863694	2.104687527	3.243641977	2.865185958	2.737838488	2.501510265	1.094474216	0.130237968
NM_212486	Gimap8	0.726970277	0.451473512	0.494675048	0.095384663	0.451565549	0.456404719	0.509174947	0.414817508	0.53610621	0.455224283	0.48771253	0.662062477	1.427741645	1.088366579	0.92271837	0.209533336	0.925884658	0.68936805	0.608262015	1.146275531	0.530642065	-0.91418905
NM_212470	Atraid	38.65448005	30.21555859	22.88901391	32.4758116	25.74233628	25.00304111	12.06839502	7.090545233	7.716071387	8.056282265	7.00270373	4.184563829	3.202951177	4.261387185	2.966407743	4.031116404	3.676056745	5.975065057	4.560746069	3.476915368	1.31172191	0.391461896
NM_001347596	Dock9	0.65621682	0.848750345	1.030379088	0.669467419	1.06595993	0.967455862	0.103752541	0.187834896	0.328139194	0.369387866	0.40811737	0.275807455	6.324826513	4.518597795	3.140067107	1.812369815	2.611895517	3.50772194	2.643995757	4.661163805	0.567239399	-0.817970352
NM_001285845	Paqr7	8.280265737	9.625312927	7.497610702	9.837451237	6.836605299	9.75065565	17.96872467	16.88035083	11.22247863	15.40764275	11.4967703	18.19662083	0.460815438	0.570208109	0.668088659	0.638478669	0.594654422	0.535849801	0.589660964	0.566370736	1.041121879	0.058138967
NM_001291125	Phf23	2.346667147	2.217959323	3.573415002	3.609236909	3.147546004	3.520190851	2.371828609	2.616029698	2.930494307	2.886512575	1.800705482	1.632151004	0.989391534	0.847834153	1.219389846	1.250379763	1.747951586	2.156780128	1.718370492	1.018871845	1.686542328	0.754068527
NM_001164255	Tpm1	2.888078878	1.692603645	0.915446836	1.071723025	5.112970476	3.662235454	0.715123506	0.5483302	0.51316523	0.294853704	0.586665289	0.218788288	4.038573553	3.086832796	1.783922182	3.634761952	8.715311055	16.73871797	9.696263658	2.969776177	3.264981291	1.707074725
NM_001347603	Polk	0.526982666	1.09757817	0.444360415	1.259278259	0.928368765	0.638656694	0.190577289	0.301111422	0.176125526	0.485750109	0.334553727	0.180218924	2.765191328	3.645089791	2.522975658	2.59244051	2.77494671	3.543782633	2.970389951	2.977752259	0.997527562	-0.003571391
NM_001347732	Syne1	1.03054061	0.646380438	1.416651479	1.147144941	1.062455241	1.26792013	0.347405413	0.344663011	0.404965115	0.480056201	0.407477919	0.438468748	2.966391916	1.875398338	3.498206206	2.389605506	2.607393414	2.891700114	2.629566345	2.77999882	0.945887576	-0.080259374
NM_007830	Dbi	518.6707042	481.1377857	460.0808775	573.3052319	555.3563902	596.263608	2210.520642	1661.056504	1367.266029	1734.666392	1716.737469	1556.804354	0.234637349	0.289657687	0.336496971	0.330498841	0.323495234	0.383004844	0.345666306	0.286930669	1.204703237	0.268677802
NM_007829	Daxx	1.943322596	2.15638935	3.016447235	4.121555065	0.520673798	0.503972665	2.724467842	3.266558727	3.344487943	2.573666306	1.819846111	2.914232875	0.713285202	0.660141002	0.901916014	1.601433354	0.286108696	0.172934932	0.686825661	0.758447406	0.905567948	-0.1431052
NM_009992	Cyp1a1	6.875523328	9.696751554	10.00631828	7.253837049	9.906344663	6.763917932	0.122848559	0.106755151	0.199817671	0.319830465	0.105432611	0.102230854	55.96747247	90.83169696	50.07724412	22.6802567	93.95901878	66.16317575	60.93415041	65.62547119	0.928513721	-0.107004866
NM_201256	Eif4ebp3	0.751328024	0.542758294	1.657422348	3.973267834	5.837789198	3.209504599	1.844329361	1.001699074	0.527320743	0.923389433	0.618305928	0.959246932	0.407371937	0.541837672	3.143100988	4.302916722	9.441586976	3.345858603	5.696787434	1.364103532	4.176213388	2.06219543
NM_201245	Mprip	1.031623879	1.016241301	0.780663468	1.419769427	0.800573196	0.984741083	1.080526208	1.553937681	2.235571928	2.537275408	2.824476516	3.142385064	0.954742116	0.653978157	0.349200783	0.559564572	0.283441265	0.313373779	0.385459872	0.652640352	0.590616058	-0.759707514
NM_001276341	Dnm1l	5.719914004	4.697997993	6.991545477	5.374301495	5.515246662	6.851088844	4.549898976	4.508448897	6.143608755	5.04283637	5.589032382	5.292855253	1.25715187	1.042043084	1.138019323	1.065729899	0.986798123	1.294403213	1.115643745	1.145738092	0.973733659	-0.038400883
NM_011258	Rfc1	2.784880093	3.970644892	2.468727931	3.201598904	3.884994451	4.243983709	1.363306675	1.770959396	1.343054154	1.51992444	1.266531575	1.38888845	2.042739278	2.242086917	1.838144741	2.10641978	3.067428027	3.055669235	2.743172348	2.040990312	1.344039867	0.426575932
NM_011255	Rbp4	1455.617581	1388.601149	1414.83082	1408.743379	1307.733829	1331.132335	2752.46555	2514.419576	2045.70592	2372.919836	1880.033504	1864.047704	0.528841344	0.552255146	0.691610072	0.593675082	0.695590704	0.714108514	0.667791434	0.590902187	1.130121783	0.176478247
NM_011254	Rbp1	0.351134549	1.621400482	0.667306929	0.24599066	0.544560205	0.118835488	0.959593614	0.932634459	0.744467245	0.859724069	0.975261684	0.945645124	0.365920055	1.738516594	0.896354988	0.286127455	0.558373423	0.125666051	0.323388976	1.000263879	0.323303663	-1.629038241
NM_001199276	Tnip1	1.059618635	0.149116947	0.38679125	1.678099477	0.195125098	0.897744315	1.194386587	1.216311973	1.188900152	1.420217802	0.854217702	1.604786655	0.887165551	0.122597615	0.325335352	1.181578963	0.228425491	0.559416613	0.656473689	0.445032839	1.475112915	0.560825393
NM_031842	Smarcd1	0.621682437	0.450303316	0.179876946	0.252250101	0.384969298	0.478551855	0.820548889	0.754193148	0.74860331	0.821638683	1.625126828	1.203717234	0.757642166	0.597066305	0.240283396	0.307008551	0.236885695	0.397561688	0.313818645	0.531663956	0.590257514	-0.760583593
NM_001368681	Lpcat1	0.066095619	0.13022013	0.295553302	0.227957744	0.298196338	0.253514573	0.057040603	0.061960212	0.115973283	0.076155147	0.101987693	0.01977811	1.158746842	2.101673393	2.54846026	2.993333372	2.923846289	12.81793718	6.245038948	1.936293499	3.225254308	1.68941292
NM_001369056	Secisbp2l	3.968466955	7.447203186	4.001588779	4.798962137	5.25932823	4.557449701	1.290005	1.078849813	1.357821421	1.406029645	1.102225281	0.914377666	3.07631905	6.902910024	2.947065583	3.413130126	4.771554708	4.98420934	4.389631391	4.308764886	1.018767909	0.02682542
NM_001256042	Hsf4	0.563589628	0.065315991	1.245249851	0.485942269	1.146701244	2.00461141	0.648504755	1.035936273	0.698040455	1.031346083	0.900330231	0.634901218	0.869060132	0.063050202	1.783922182	0.471172846	1.273645164	3.157359526	1.634059179	0.905344172	1.804903847	0.851921982
NM_001305676	Usf1	2.229810176	2.992416982	3.121301316	4.012388525	5.151492181	2.537344171	17.51418297	15.10669168	17.99367087	14.70762293	16.03651287	14.23438567	0.127314542	0.198085527	0.173466623	0.27281013	0.321235185	0.178254561	0.257433292	0.166288897	1.548108723	0.630506795
NR_029575	Mir24-1	12.7173317	10.02216251	24.26318758	20.46842643	9.562564564	15.30298175	0.975562084	7.417913088	1.983484233	2.930573266	1.046573711	1.014791561	13.03590197	1.351075753	12.23260925	6.984444535	9.137019654	15.0799261	10.40046343	8.873195659	1.172121503	0.229122128
NM_001362648	Itpa	1.641335336	1.515807497	5.229321344	4.378286945	4.165330614	5.091917414	22.36849291	18.84836279	20.09954218	17.61125049	18.17164816	17.12867037	0.073377109	0.080421176	0.260171167	0.248607386	0.229221399	0.297274529	0.258367771	0.137989817	1.872368386	0.904864311
NM_001177543	Gm2026	0.241327643	0.100096504	0.193105894	0.273788476	0.114607515	0.263646877	0.482300356	0.396892086	0.386296555	0.351229755	0.407654179	0.380071746	0.500367955	0.252200807	0.499890282	0.779513899	0.281139066	0.6936766	0.584776522	0.417486348	1.400708131	0.486156369
NM_001291234	Cux1	0.631513322	0.712819257	0.384360932	0.533164006	0.369331567	0.41953405	0.005046267	0.032888967	0.015389882	0.020211875	0.027067934	0.047242692	125.1446589	21.67350687	24.97491055	26.37875034	13.64461602	8.880400923	16.30125576	57.26435879	0.284666695	-1.812654382
NM_001310467	Rint1	1.882360492	4.835704104	4.225087721	3.19830863	3.177726321	4.213708354	0.891871099	1.014925734	1.359994631	0.999371762	1.366844027	1.303247037	2.110574605	4.764589113	3.106694413	3.20031919	2.32486389	3.233238392	2.919473824	3.327286044	0.877433976	-0.188637523
NM_009499	Vasp	1.511089435	4.793659841	2.313410321	1.501650121	1.059203064	3.027964491	1.886115588	1.440554296	2.726299519	1.741072108	2.402795618	2.237861088	0.801164809	3.327649539	0.848553252	0.862485887	0.440821124	1.353061862	0.885456291	1.659122533	0.533689509	-0.905927442
NM_008048	Igfbp7	37.73111197	29.00461555	33.9738785	30.66869965	20.08821599	27.31582242	30.85911921	16.02042148	19.68962295	31.31526861	22.49385925	31.29907115	1.222689206	1.810477682	1.725471259	0.979352917	0.893053333	0.87273588	0.915047377	1.586212716	0.576875578	-0.793667907
NM_008980	Ptpra	2.156555001	1.258902837	2.128659398	3.539823262	2.570507796	3.488859346	4.705620603	3.993334837	3.755924424	3.165787837	3.667792821	3.556409993	0.458293429	0.315251009	0.566747133	1.118149239	0.700832332	0.981005945	0.933329172	0.446763857	2.089088358	1.062873513
NM_019519	Rabggta	9.204295252	2.21748498	6.486850041	8.863520017	6.63889515	6.342936555	16.80760151	15.91253844	16.47195453	16.45528543	16.48728181	19.87846793	0.547626932	0.139354572	0.393811799	0.538642739	0.402667658	0.319085786	0.420132061	0.360264434	1.166176899	0.22178665
NM_170757	Ccdc186	1.448001302	0.572325043	1.055166529	1.125196775	1.10224	0.935735814	0.555389763	0.737355347	0.6482457	0.556127392	0.529614975	0.738201861	2.607180395	0.776186196	1.627726231	2.023271631	2.081210032	1.267587991	1.790689885	1.670364274	1.072035551	0.100352749
NM_153081	Slc16a11	2.166871095	2.29626996	2.466388942	0.736010778	2.863686761	2.785212395	8.726725065	7.386532394	7.066444966	6.468622994	7.943470624	6.877004316	0.248302895	0.310872523	0.349028253	0.113781678	0.360508258	0.405003729	0.293097889	0.302734557	0.968167928	-0.046670792
NR_153392	Timm10b	5.331087527	6.602005774	4.15471029	5.647261642	2.118838612	5.086169362	42.76493024	39.6947242	44.89958496	39.39949932	39.29697642	48.86013583	0.124660265	0.166319477	0.092533379	0.143333335	0.053918617	0.104096505	0.100449486	0.127837707	0.785757881	-0.347843258
NM_001272029	Arvcf	0.650670974	0.520031289	1.032063824	0.762148757	0.138469845	0.542903909	4.803022866	5.692963962	5.500198399	4.003119813	4.682837906	5.672114331	0.135471138	0.091346317	0.187641199	0.190388695	0.029569643	0.095714557	0.105224298	0.138152885	0.761651112	-0.392797798
NM_001272028	Arvcf	0.6696364	0.535188896	1.062145895	0.784363481	0.142505893	0.558728196	4.943018931	5.858899577	5.66051538	4.119800711	4.819330881	5.837442231	0.135471138	0.091346317	0.187641199	0.190388695	0.029569643	0.095714557	0.105224298	0.138152885	0.761651112	-0.392797798
NM_001293773	Palld	4.328920251	4.493750976	9.446696356	6.30602967	9.152347456	7.861355521	3.507510162	4.960968914	6.301850218	4.365820671	5.578908438	5.916232939	1.23418609	0.905821232	1.499035367	1.444408771	1.640526558	1.328777214	1.471237514	1.21301423	1.212877374	0.278433697
NM_001310693	Csde1	20.92944174	26.14246623	26.05683719	26.44530876	24.83818613	26.69441793	13.85867612	13.20910513	13.55330112	13.55396388	13.0454636	12.57863498	1.510204984	1.9791247	1.922545435	1.951112531	1.903971135	2.122203083	1.992428916	1.803958373	1.104476104	0.143362206
NM_001293757	Dctn6	2.882595184	6.3891286	4.35031371	6.757322029	2.709393293	3.048640895	2.643163521	1.576306531	1.738647898	2.283405003	1.945972993	2.695540084	1.090585263	4.053227258	2.502124619	2.95931822	1.392307757	1.130994457	1.827540145	2.548645714	0.717063237	-0.479827741
NM_001310692	Slc26a1	41.1366199	43.35262583	39.52925211	43.14628721	42.48640643	36.54926379	59.87515665	64.79990409	64.48931438	60.23045902	63.01225365	68.01266177	0.687039871	0.669022994	0.61295817	0.716353286	0.674256259	0.53738911	0.642666218	0.656340345	0.979166104	-0.030374478
NM_001301818	Fgd4	1.149713601	1.678387138	1.362691037	0.567318403	1.421747946	1.243872832	0.135481712	0.129852944	0.105321964	0.15960194	0.119694639	0.074609855	8.486116579	12.92529137	12.93833671	3.554583379	11.87812555	16.67169607	10.70146833	11.44991488	0.934633003	-0.097528113
NM_001311111	Tpk1	3.266332103	3.442636646	2.941575039	2.89509835	3.091542268	2.494313269	2.418033438	2.226885387	3.152828345	2.579152172	2.340278139	3.909601086	1.350821726	1.545942448	0.932995621	1.122500015	1.32101489	0.637996873	1.027170593	1.276586598	0.804622729	-0.313615603
NM_001289630	Mgme1	1.168995794	0.621479448	0.713565743	0.70395802	0.990624648	0.820558983	1.174316767	1.13644243	0.976739902	1.047598983	1.191079704	0.955021089	0.995468878	0.546863995	0.730558608	0.671972798	0.831703071	0.859205092	0.787626987	0.757630494	1.03959251	0.056018145
NM_001289629	St7	0.092243046	1.968798146	1.622398476	1.086970912	2.034573737	1.664964414	0.212282309	0.153727418	0.143868723	0.283418997	0.03795574	0.184015536	0.434530066	12.80707224	11.27693665	3.835208383	53.60384864	9.047955658	22.16233756	8.172846319	2.711703695	1.439199545
NM_001289627	St7	0.088968987	1.898917965	1.564813345	1.048390154	1.962358928	1.605868455	0.204747598	0.148271043	0.138762271	0.273359372	0.036608545	0.177484121	0.434530066	12.80707224	11.27693665	3.835208383	53.60384864	9.047955658	22.16233756	8.172846319	2.711703695	1.439199545
NM_001289626	St7	0.134637795	1.724192678	1.420830052	0.998359893	1.781796243	1.458107555	0.185908141	0.134628168	0.125994328	0.248206735	0.03324008	0.161153261	0.724216776	12.80707224	11.27693665	4.022291719	53.60384864	9.047955658	22.22469867	8.269408556	2.687580196	1.426307805
NM_001359903	Cc2d2a	0.322659147	0.686961732	0.176859758	0.314102951	0.759158402	0.206655179	0.263484542	0.312228462	0.280029729	0.347781819	0.539630713	0.274079829	1.224584731	2.200189334	0.631574934	0.903160931	1.406810963	0.753996305	1.021322733	1.352116333	0.755351228	-0.40478046
NM_001360357	Rfx3	0.095239929	0.318987331	0.130601684	0.038321944	0.004774261	0.063032105	0.09497763	0.09523312	0.08169858	0.036578374	0.039188883	0.045598564	1.00276169	3.34954197	1.598579618	1.04766668	0.121826929	1.382326559	0.850606723	1.98362776	0.428813682	-1.221577158
NM_001146153	Homer3	0.636646789	1.649182024	0.632629124	0.853897544	0.904239234	0.936329681	1.763592806	1.768336862	2.206575507	2.553813813	1.891965563	2.511868519	0.360994208	0.932617568	0.286701779	0.334361706	0.477936413	0.372762218	0.395020112	0.526771185	0.74988937	-0.415250322
NM_025798	Hint3	22.61346222	26.02978318	22.59422191	27.49709585	24.47796699	18.46471849	23.92369777	28.26480677	23.35153708	21.85578874	32.10695671	26.47206262	0.945232733	0.920925567	0.967568937	1.258115009	0.762388264	0.697517181	0.906006818	0.944575745	0.959167989	-0.060144584
NM_025794	Etfdh	94.45206667	86.99348366	109.0407435	107.1544621	104.8313084	91.10406441	55.34486449	59.64435109	50.91145764	54.54472211	48.35987247	46.40725004	1.706609412	1.458536845	2.141772177	1.964524852	2.167733351	1.963142921	2.031800375	1.768972812	1.148576372	0.199846789
NM_001081264	Alg6	1.814350212	4.997134764	3.01341933	1.88364361	0.960555618	3.35840004	0.852128731	0.694217024	0.909574658	0.618613839	0.594201131	0.620476279	2.129197322	7.198231372	3.312998339	3.044942568	1.616549631	5.412616331	3.358036177	4.213475678	0.796975332	-0.327393024
NM_027530	Rufy3	1.808687174	1.572922727	2.363133373	3.106814726	2.411891284	2.116912475	0.178853049	0.282587165	0.214877459	0.179090588	0.279086323	0.25369789	10.11269971	5.566150627	10.9975862	17.3477275	8.642097756	8.344225773	11.44468368	8.892145514	1.287055375	0.364074126
NM_028717	Als2	4.816129546	4.840248939	5.938184152	5.228914219	5.731664927	4.330518237	2.444897606	2.511910022	3.583186197	2.856168867	3.038149482	3.422739842	1.969869632	1.926919714	1.657235719	1.830744071	1.88656449	1.265219806	1.660842789	1.851341688	0.897102247	-0.156655669
NM_030250	Nus1	1.137044481	1.021620525	0.692820755	0.93729651	0.366419899	0.800637146	2.961784498	2.561290691	3.157067232	2.778561157	2.961436144	3.365043538	0.383905204	0.398869417	0.219450745	0.337331611	0.123730474	0.237927723	0.232996603	0.334075122	0.697437754	-0.519863632
NM_030249	Cttnbp2nl	0.501219543	0.252614151	0.416977546	0.804028073	0.236647372	0.315589191	0.107299995	0.072846469	0.109079602	0.228315318	0.115110412	0.069759226	4.671198207	3.467761099	3.822690391	3.521568673	2.055829422	4.523977829	3.367125308	3.987216566	0.844480166	-0.243864555
NM_001355130	Tm4sf1	2.892177701	1.184244648	1.028380797	1.126678051	0.314417354	1.399420452	3.087363597	2.264796501	1.834228393	2.569528529	2.258246085	2.419061902	0.936779103	0.522892299	0.560661257	0.438476568	0.139230776	0.578497165	0.385401503	0.67344422	0.572284224	-0.805196257
NM_001355509	Ubap1	3.349208167	2.530506533	2.500901032	2.579374663	2.640626966	3.96168563	20.05487131	20.52462617	19.93105194	19.2947313	19.50770896	21.17268439	0.167002227	0.123291236	0.125477624	0.13368285	0.135363254	0.187113054	0.152053052	0.138590362	1.097140162	0.133747845
NM_172505	A730008H23Rik	16.59085005	18.31595028	15.23289319	20.80739064	14.80206205	14.24550912	1.526048402	4.290430303	7.574279439	6.801432706	9.501775213	11.11189894	10.87177184	4.26902408	2.011134302	3.059265825	1.557820693	1.282004922	1.966363813	5.717310075	0.343931637	-1.539806265
NM_001311100	Luc7l2	2.072560437	3.495401304	2.134959569	3.246571684	1.329963807	2.977067934	0.611814956	1.532608539	1.94204498	2.438007498	3.214771872	3.389896599	3.387560921	2.280687609	1.099335799	1.33164959	0.413703945	0.878217918	0.874523818	2.255861443	0.387667346	-1.367108877
NM_001311099	Luc7l2	3.518011264	6.093923747	4.030001502	5.197550861	2.764194186	4.173826629	1.978548265	2.96440427	3.675939583	3.57522571	6.270113873	5.299041844	1.778077051	2.055699288	1.096318754	1.453768596	0.44085231	0.787656854	0.894092587	1.643365031	0.544062074	-0.878156832
NM_001277316	Retreg1	7.650003584	12.14234962	4.80559576	8.187578616	4.734450322	5.960051375	6.749459768	9.6130906	8.516775059	7.490980353	6.076159003	5.670702897	1.133424577	1.263105709	0.564250638	1.092991602	0.779184732	1.051025152	0.974400495	0.986926975	0.987307592	-0.018428474
NM_001166430	Hnrnpf	11.1797333	12.15695173	14.17269132	12.38799426	13.01193619	11.89788699	6.680982044	8.281745891	7.457650038	8.447581915	6.942437616	6.622597061	1.673366763	1.467921365	1.900423223	1.46645447	1.874260442	1.796559097	1.71242467	1.68057045	1.018954409	0.027089502
NM_001347110	Camsap2	1.001416237	1.38838501	1.406403243	0.984970598	1.455793411	1.030962589	0.742592034	1.001344639	1.128023715	0.769218922	1.04388052	1.118725437	1.348541583	1.386520641	1.246785174	1.280481498	1.394597737	0.921551039	1.198876758	1.327282466	0.903256683	-0.146792071
NM_008950	Psmc5	28.48735413	31.39806694	30.32185941	39.62709339	33.81119148	31.08770184	24.25994482	25.11086811	26.56346699	25.80067218	24.24248266	29.93674839	1.174254696	1.250377597	1.14148727	1.535893837	1.394708287	1.038446174	1.3230161	1.188706521	1.112988005	0.154438045
NM_021385	Rad18	0.608047422	1.75257347	0.382666484	1.572824955	0.728149448	0.508106816	0.077740104	0.056296662	0.02634315	0.103791136	0.083398843	0.161732405	7.821541184	31.13103714	14.52622348	15.1537502	8.730929892	3.14165127	9.008777119	17.82626727	0.505365312	-0.984601453
NM_026744	Mrpl53	11.15843297	10.16764551	12.55717792	18.92150388	14.47340417	10.07034928	20.97143783	16.96890349	19.47013716	19.07078431	15.84039952	13.35596635	0.532077632	0.599192842	0.64494553	0.992172297	0.913701965	0.753996305	0.886623523	0.592072001	1.497492739	0.582549007
NM_030221	Nadsyn1	3.618229116	3.113374995	5.516549878	5.074268286	3.409021126	3.560474468	3.762091968	3.895856703	4.436405566	4.89721506	4.654780012	5.452634279	0.961759879	0.799150285	1.243472851	1.03615386	0.732369976	0.652982446	0.807168761	1.001461005	0.805991203	-0.311164002
NM_024194	Lrrc40	2.919619343	1.875707479	3.61387936	3.739578826	4.120266351	3.665976691	1.996232727	2.247734608	2.276821534	1.511351301	2.324353797	2.101828834	1.462564612	0.834487965	1.587247532	2.474327989	1.772650255	1.744184223	1.997054156	1.294766703	1.542404629	0.625181286
NM_029000	Gvin1	1.7667416	0.74767986	3.348301095	2.315245491	1.985509589	2.239155178	0.154121325	0.135525541	0.350659122	0.169023734	0.173213217	0.183221576	11.46331697	5.516892657	9.548592593	13.6977538	11.46280648	12.22102344	12.46052791	8.842934075	1.409094289	0.494768153
NM_011050	Pdcd4	56.45976341	53.03428868	56.12241857	62.3315947	63.05334135	59.47531069	3.923228166	4.142391262	2.900579093	2.884517937	2.854921504	2.311609561	14.39114959	12.80281975	19.34869444	21.60901615	22.08584064	25.72896033	23.14127237	15.51422126	1.491616755	0.576876908
NM_011084	Pik3c2g	0.292484292	0.048020508	0.014531926	0.266198331	0.232146438	0.32262205	0.261762994	0.26402944	0.209082047	0.318277217	0.361050232	0.155593746	1.117363026	0.181875582	0.069503462	0.83637256	0.642975457	2.073489838	1.184279285	0.456247357	2.595695663	1.376121242
NM_001355290	Zeb2	1.676509352	0.893541326	0.973449827	0.480046025	1.237101452	0.818616537	0.115170524	0.164198597	0.197573625	0.223439252	0.077221151	0.202165506	14.5567572	5.441832893	4.92702317	2.148440888	16.02024113	4.049239415	7.40597381	8.308537756	0.891369099	-0.165905147
NM_001358305	BC031181	11.7777127	8.005445436	10.4803835	11.52599702	21.21020449	22.53399232	15.17851038	9.715918266	8.610631246	12.14536527	8.723229294	8.246865844	0.775946546	0.823951501	1.21714462	0.949003737	2.431462452	2.732431053	2.037632414	0.939014222	2.169969704	1.117674901
NM_001285947	Cyp39a1	1.111690971	3.342981135	1.988415829	2.556080316	4.003596043	2.323402641	0.65081476	0.901965461	0.615980557	0.831452677	0.433357991	0.210098929	1.708152672	3.70632943	3.228049663	3.074234274	9.238542095	11.05861247	7.790462947	2.880843922	2.70422944	1.435217562
NM_028003	Rpap3	2.525459498	2.186250494	2.121686922	1.407689504	3.356770452	1.864796979	1.056715036	0.44638769	0.656480622	0.764196686	0.724266055	0.396936168	2.389915362	4.897649604	3.231910967	1.842051306	4.634720115	4.697976976	3.724916132	3.506491977	1.06229136	0.087179516
NM_027870	Armcx3	0.406834957	0.166986928	0.318360701	0.65772026	0.369643778	0.673133216	0.526648629	0.190690251	0.396580205	0.722662191	0.251103836	0.324637818	0.772497895	0.875697247	0.802764982	0.910135147	1.472075389	2.073489838	1.485233458	0.816986708	1.817940786	0.862305209
NM_008480	Lama1	0.775314527	0.465412464	1.007567229	1.357884982	1.380031381	0.951170834	0.153334826	0.18170135	0.205475463	0.139580432	0.157019044	0.290001371	5.056349856	2.561414448	4.903589053	9.728333459	8.788942715	3.279883926	7.265720033	4.173784452	1.740799056	0.799749679
NM_027492	Naa30	1.210572825	1.808017125	1.268900615	1.829436172	2.300139711	1.174760396	2.037028257	2.733356098	2.360117839	2.324696487	2.169236095	1.94755662	0.594283766	0.661464171	0.537642907	0.786956999	1.060345491	0.603197044	0.816833178	0.597796948	1.366405735	0.450385935
NM_001371056	Nfix	4.438020879	4.768337347	5.086777498	5.470459734	5.336155815	4.263355047	1.048151216	0.741382458	0.631887132	0.707831524	0.575298281	0.735318375	4.234141804	6.431683532	8.050136235	7.728477112	9.275459346	5.797971585	7.600636014	6.238653857	1.218313468	0.284885381
NM_001167736	Chchd6	0.829921838	2.834162399	0.544291756	0.763286535	1.788927625	1.647787478	7.639718431	4.495088545	3.624332034	4.908663346	4.849191819	4.437034888	0.108632516	0.630502018	0.150177122	0.155497838	0.368912531	0.371371314	0.298593894	0.296437219	1.007275319	0.010458069
NM_001204165	Rapgef4	8.333893828	8.763236564	9.549375685	8.261202067	8.338180406	8.807764672	4.857863121	7.007234522	10.43805041	5.590803586	8.307894211	7.448560408	1.715547273	1.25059844	0.914862001	1.477641262	1.003645472	1.182478786	1.221255173	1.293669238	0.944024282	-0.083104126
NM_181412	Zbed4	0.010727931	0.021135934	0.076753664	0.064749395	0.024200015	0.038727308	0.098754331	0.227952244	0.188235385	0.296656468	0.304585278	0.282495008	0.108632516	0.092720885	0.407753642	0.218263892	0.079452345	0.137090237	0.144935491	0.203035681	0.713842466	-0.486322366
NM_181410	Gtf2h3	0.670874255	3.219080476	1.393493881	2.31378394	2.147987476	1.113257456	2.191352669	2.596746924	3.847840284	2.717894025	4.087294627	4.040881712	0.306146183	1.239658916	0.362149616	0.851314996	0.525527928	0.27549865	0.550780524	0.635984905	0.866027669	-0.207514976
NM_001357117	Fcgrt	50.93133891	53.02773908	47.43453171	46.69808832	43.8704962	45.16215973	141.319366	124.8074474	107.3234983	108.7493874	88.20642842	105.1254472	0.360398864	0.424876401	0.44197713	0.429410128	0.497361666	0.429602546	0.45212478	0.409084131	1.105212217	0.144323415
NM_001357115	Mapk1	10.43483612	8.640360624	10.52643199	11.49533647	12.50980178	10.40807039	3.164544145	4.158924181	3.653909706	3.533870183	3.632395604	3.522087711	3.297421569	2.077547041	2.880868121	3.252902871	3.443953562	2.955085518	3.217313984	2.751945577	1.169105236	0.225404799
NM_001357110	Ahcyl1	6.524118431	11.04658165	7.448773681	9.349941777	9.855878708	10.3339304	8.528470381	9.374976048	9.171769535	8.232978218	9.459715777	8.534977729	0.764981074	1.178305053	0.812141392	1.135669442	1.041878946	1.210774149	1.129440846	0.91847584	1.229690316	0.298295034
NM_013812	Cdk2ap1	0.415093707	0.045433803	0.618711283	1.193016855	1.768691942	0.457865214	13.00229145	9.684827327	13.16398816	10.0436607	12.92392944	12.20023007	0.031924658	0.004691235	0.047000292	0.11878307	0.136854039	0.037529228	0.097722112	0.027872062	3.506095592	1.809865331
NM_010726	Phyh	761.286739	830.3459095	869.5817786	950.4070839	906.7975404	902.8676175	238.6645792	259.688786	279.544786	279.1798494	240.7318341	230.2378922	3.189776806	3.197465406	3.110706485	3.40428253	3.766836837	3.921455365	3.69752491	3.165982899	1.167891624	0.223906404
NM_011694	Vdac1	33.43867186	33.94672409	39.52623781	40.26162658	40.95973002	40.91193022	11.88927263	10.3246581	9.098049785	11.02199523	10.33691218	8.562022744	2.812507788	3.28792719	4.344473678	3.652843766	3.962472478	4.778301979	4.131206075	3.481636219	1.186570283	0.246797557
NM_008163	Grb2	5.660910439	8.134143461	5.59558008	6.422356023	3.760545878	7.010336045	9.452400731	9.629243715	11.45134493	9.83276385	9.378598523	10.31648564	0.598885997	0.844733367	0.488639554	0.653158778	0.400970984	0.679527534	0.577885765	0.644086306	0.897217904	-0.156469686
NM_025891	Smarcd3	0.066842787	0.032923046	0.059778868	0.461069316	0.603134507	0.422273583	0.769138802	0.751927588	1.094653327	0.770160317	0.907637259	0.840070927	0.086906013	0.043784862	0.054609863	0.598666674	0.66451052	0.502664203	0.588613799	0.061766913	9.529597209	3.252415236
NM_025887	Rab5a	13.07166683	15.47132475	12.1046518	13.16322178	11.75445754	11.35683214	3.283236861	5.3953349	5.676926531	3.990075501	4.636091327	4.728825651	3.981335304	2.867537426	2.132254439	3.298990653	2.535424069	2.40161786	2.745344194	2.993709056	0.917037742	-0.124946983
NM_025877	Slc25a23	5.092984948	6.199511391	4.953493567	4.938375341	4.603228581	5.896336274	57.79436389	49.70449353	59.11396584	45.08770941	50.97268462	50.73837069	0.088122519	0.124727383	0.083795656	0.109528193	0.090307752	0.116210596	0.105348847	0.098881853	1.065401224	0.091396843
NR_110993	Cd68	7.445817819	8.382620549	7.927317589	3.240564437	6.345245794	4.223848836	5.303793864	2.836299223	4.894058267	6.291300377	2.976234218	8.318045466	1.403866366	2.955478209	1.619784064	0.515086587	2.131971253	0.50779343	1.05161709	1.99304288	0.527643986	-0.922363257
NM_028291	Pan3	0.61623175	0.595801559	0.54090291	0.413258016	0.5234299	0.514945942	0.157572973	0.385117307	0.373768209	0.381307105	0.338085569	0.641978193	3.910770592	1.547065137	1.447161362	1.083793117	1.548217219	0.802123729	1.144711355	2.301665697	0.497340407	-1.007694445
NM_027225	Cobll1	10.2949828	11.46766672	9.419482677	9.725256772	8.353608207	7.820856684	3.410638557	4.609786312	3.334869095	3.037153508	3.75665744	4.414422945	3.018491297	2.487678591	2.824543455	3.202095893	2.223681115	1.771660029	2.399145679	2.776904448	0.863964074	-0.210956773
NM_030108	Tmem33	9.312674578	10.46501934	12.10045292	9.916287266	12.48685549	11.48593437	3.052969133	3.778709564	4.6863179	3.702530898	3.379584927	3.884266342	3.050366438	2.769469091	2.582081108	2.678245649	3.694789672	2.957040883	3.110025401	2.800638879	1.11046998	0.151170393
NM_013764	Dguok	6.33651554	9.465375703	7.710666142	5.105252307	4.920844035	5.015517801	5.438538897	6.49186731	4.799674459	4.488265362	6.732014679	6.216741096	1.165113583	1.458035917	1.606497734	1.137466681	0.730961572	0.806776046	0.891734767	1.409882411	0.632488752	-0.660888271
NM_013762	Rpl3	2.753397311	4.67357272	9.357193665	6.793446455	6.879987672	7.645868911	14.72016382	9.159686109	11.69395848	11.12799606	6.954601498	5.425145775	0.187049366	0.510232847	0.800173328	0.610482464	0.989271301	1.409338888	1.003030884	0.499151847	2.009470446	1.006815359
NM_145964	Ap1ar	0.710157828	0.084796199	1.501165861	0.909198486	1.035617295	0.504958412	1.238115373	1.398695712	1.812455917	1.413326114	1.142285006	1.777305713	0.573579687	0.060625194	0.828249585	0.643304102	0.906619004	0.28411455	0.611345885	0.487484822	1.254081887	0.326631554
NM_026040	Srfbp1	0.759148468	1.773422536	1.823390413	2.636935298	1.043799373	1.8400425	0.923444019	0.813315205	1.420825425	0.974652659	1.606478834	1.272116434	0.822083908	2.180486145	1.283331774	2.705512856	0.64974362	1.446441891	1.600566122	1.428633943	1.120347259	0.163945975
NM_026064	Myl12a	10.82390997	10.63059059	13.5346716	14.22254026	15.22986674	10.1194085	10.10548515	7.979632516	7.354166386	8.886714958	7.520741044	9.774855645	1.071092561	1.332215558	1.840408673	1.600427192	2.025048682	1.035248895	1.553574923	1.414572264	1.098264799	0.13522594
NM_001347485	Stard3nl	1.289644904	4.140611741	2.563012772	2.471037396	3.519742074	1.250102734	0.439689953	0.358209083	0.167618386	0.660410877	0.589618992	0.457370844	2.933077944	11.55920366	15.29076156	3.741666715	5.969519508	2.733236605	4.148140943	9.927681057	0.417835839	-1.258991853
NM_001291153	Xaf1	0.67297942	0.662944602	0.534985978	0.064473457	1.461877575	0.944775527	1.290626881	1.059243719	0.728906873	0.976435422	1.384572224	1.432027521	0.521436079	0.625865974	0.733956555	0.066029413	1.055833382	0.659746767	0.593869854	0.627086203	0.94703065	-0.078516977
NM_001289437	Kansl2	1.005077486	2.207415425	1.679839151	1.363837502	1.226544435	0.98142015	1.45985798	2.594891575	1.349154751	2.069296851	2.09494206	1.617169976	0.688476208	0.850677326	1.24510487	0.659082577	0.585478929	0.606875075	0.617145527	0.928086135	0.664965787	-0.58864798
NM_134150	Otub1	16.46706134	9.550039171	17.73983355	11.23418277	18.14663415	17.31235359	23.57637456	23.59021479	23.64568681	24.2018402	22.19460194	20.2038525	0.698456045	0.404830531	0.750235495	0.464187131	0.817614761	0.856883784	0.712895225	0.61784069	1.153849587	0.20645517
NM_029897	C2cd5	0.465256313	0.013094825	0.320982335	0.43554147	0.519763712	0.719808226	0.397692821	0.714449681	0.761928691	0.658596282	0.869691412	1.113767081	1.169888639	0.018328547	0.421276084	0.661317838	0.597641537	0.646282547	0.635080641	0.536497757	1.183752649	0.243367655
NM_009797	Capza1	2.149976979	1.317025012	2.40749977	1.464321325	2.119287264	1.63052767	1.663133105	2.054978116	2.853084497	2.393929065	2.430963442	2.292264987	1.292726946	0.640894908	0.843823508	0.611681167	0.871789031	0.711317269	0.731595822	0.925815121	0.790218053	-0.339677289
NM_010026	Asap1	1.340101566	0.732394936	0.705954073	0.989273914	0.814414032	1.267411416	0.496401277	0.413015472	0.386528371	0.549939344	0.362576723	0.505376215	2.6996336	1.773286926	1.82639652	1.798878228	2.246183998	2.507857275	2.184306501	2.099772349	1.040258722	0.056942385
NM_011568	Alyref	5.245712085	4.665794737	6.649870976	7.552963009	3.982712403	6.342896674	6.32908829	4.774275208	4.765969182	5.985411122	4.149313439	2.987001309	0.828825866	0.977278128	1.395281993	1.261895441	0.959848529	2.123499797	1.448414589	1.067128662	1.357300802	0.440740483
NM_011100	Prkacb	6.074230148	5.419408732	4.550749195	6.673047526	5.759338793	5.013070129	4.261096496	5.261292462	5.297846056	4.54302054	4.669924099	3.810626722	1.425508705	1.030052743	0.858981017	1.468857001	1.233283169	1.315550038	1.339230069	1.104847488	1.212140213	0.27755659
NM_001310704	Scyl2	3.453855756	6.051247651	5.782248552	6.089975135	4.807712809	5.942911692	2.736589163	2.882986596	3.480965488	3.277252469	3.555400077	3.762133557	1.262102402	2.098951018	1.66110482	1.858256327	1.352228358	1.579665262	1.596716649	1.674052747	0.95380307	-0.068236669
NM_001291205	Rgs19	0.381295659	0.901464353	0.579700827	0.558897887	0.544745741	0.034411467	0.701991764	0.524244047	0.758236698	0.966520636	0.847226337	1.551718313	0.543162582	1.719550958	0.764538078	0.578257583	0.642975457	0.022176362	0.414469801	1.009083873	0.410738703	-1.2837072
NM_001310535	Ctbp1	4.592700856	5.029866939	2.947624826	2.189620126	1.889211443	2.462532302	5.284675581	4.761209712	4.297858994	3.984334537	2.267739849	3.459992221	0.869060132	1.056426254	0.685835629	0.549557299	0.833081204	0.711716138	0.698118214	0.870440671	0.802028486	-0.318274617
NM_001310534	Txndc16	0.340631632	0.013981353	0.583881483	0.342652141	1.003182549	0.192134926	0.21230844	0.070959849	0.049806842	0.081765543	0.105121141	0.254822105	1.604418704	0.197031881	11.7229172	4.190666721	9.543109417	0.753996305	4.829257481	4.508122594	1.071234728	0.099274637
NM_011424	Ncor2	1.107549436	1.052069203	2.311176129	1.364227393	2.552933189	2.213288887	2.192309442	2.282509367	2.891872381	2.704147803	2.954102398	3.290500802	0.505197585	0.460926565	0.799197138	0.504494389	0.864199288	0.672629797	0.680441158	0.588440429	1.156346715	0.209574036
NM_010197	Fgf1	1.725575014	2.164759754	2.466509123	2.060082827	2.306692474	1.277793104	14.25533544	14.56310679	15.37162224	13.11873234	12.7805686	12.55132832	0.121047661	0.148646837	0.160458609	0.157033681	0.180484339	0.101805408	0.146441143	0.143384369	1.021318738	0.030433179
NM_024261	Armt1	1.787460769	3.571215986	2.634251096	3.690190417	1.836235105	3.476249391	2.25955515	3.241114365	2.915461977	2.465606037	2.828034114	3.284556791	0.791067556	1.101848187	0.903545001	1.496666686	0.649297367	1.058361786	1.068108613	0.932153581	1.145850463	0.196418781
NM_025818	Ncbp3	1.220194652	0.632631731	0.81228009	0.696116349	0.979589682	1.465521072	0.760081471	0.596293095	0.547320442	0.634242464	0.407704081	0.669852864	1.605347187	1.060940896	1.484103328	1.09755557	2.402697761	2.187825343	1.896026225	1.383463804	1.370492108	0.45469402
NM_023044	Slc15a3	0.811306107	1.162485374	1.517095897	1.081092033	1.719222695	1.264698449	0.622362848	0.153645474	0.431376102	0.481555465	0.394529279	0.588535831	1.303590197	7.566024216	3.516875159	2.245000029	4.357655527	2.148889469	2.917181675	4.128829857	0.706539571	-0.501157732
NM_016746	Ccnc	2.380202452	0.21772318	1.505269268	1.524547244	1.521287181	2.577724321	1.995428668	2.337531697	2.227398395	2.03725687	1.867845502	2.360564976	1.192827632	0.093142344	0.675797051	0.748333343	0.814460928	1.091994648	0.88492964	0.653922342	1.353264115	0.436443436
NM_025615	2810004N23Rik	7.842661283	11.46529589	4.253080456	4.460145019	11.88839431	8.546194871	4.368146292	5.057737722	4.782177615	5.815908546	4.222644725	3.694957407	1.795420931	2.266882255	0.889360622	0.766887062	2.815390609	2.312934611	1.965070761	1.650554603	1.190551805	0.251630398
NM_025614	Rwdd1	6.820188236	7.873233025	7.433684548	13.59877499	2.844612552	6.87644152	3.433401493	2.66394555	2.742414429	1.964549423	2.696716733	3.762794587	1.986423158	2.955478209	2.710635004	6.922083423	1.054842919	1.827482569	3.268136304	2.550845457	1.281197297	0.357492659
NM_025768	Grtp1	3.212663335	2.254349022	2.125344103	2.845937154	4.765223013	3.971766255	18.63546992	18.15245035	14.72320663	15.00930756	17.11267854	16.11891817	0.17239508	0.124189791	0.144353343	0.189611489	0.278461551	0.246404021	0.23815902	0.146979405	1.620356405	0.696311176
NM_013723	Podxl	0.584090581	0.56472598	0.251508652	0.39170347	0.341597053	0.439278838	0.124461954	0.027039297	0.02530524	0.074776353	0.02670432	0.077680104	4.69292471	20.88537935	9.938995016	5.238333401	12.79182752	5.654972286	7.895044401	11.83909969	0.66686189	-0.58454009
NM_133358	Zfp617	1.447164475	1.907202567	2.011301378	1.770505	1.426383443	1.923773757	2.295284469	1.735495464	2.081716491	1.937810093	2.051966095	2.223729133	0.630494605	1.098938376	0.966174494	0.913662803	0.695130123	0.86511155	0.824634825	0.898535825	0.917753975	-0.123820638
NM_011794	Bpnt1	12.12750861	9.421996346	16.02070921	17.01771293	19.52948566	18.17001151	6.53653422	7.034244675	6.861291929	5.723258269	5.838173788	5.819006422	1.855342327	1.339446775	2.334940617	2.97343089	3.34513606	3.122528175	3.147031708	1.84324324	1.707333921	0.771745249
NM_011793	Banf1	7.280476544	7.230225383	9.369601054	8.420935192	7.25472044	6.837636197	79.14272446	69.3963286	79.13979903	67.85851717	72.77448078	73.75263351	0.091991735	0.104187434	0.118393036	0.124095479	0.099687698	0.092710401	0.105497859	0.104857401	1.006107891	0.008785023
NM_011668	Ube3a	5.177902297	6.679627641	5.549005228	6.343192534	7.259573341	5.729643774	1.512926429	2.097307436	2.31435215	1.832350907	1.970850146	2.075870314	3.422441566	3.184858608	2.397649479	3.46177826	3.683473021	2.760116437	3.30178924	3.001649884	1.09999146	0.137492324
NM_011664	Ubb	91.76613889	88.76868021	110.6856187	117.6568768	94.10397092	80.24928546	35.84653741	42.15902648	37.02592115	38.24277552	34.75267046	35.49265642	2.55997219	2.1055676	2.989408913	3.076577869	2.70781985	2.261010969	2.681802896	2.551649568	1.051007525	0.071772998
NM_026277	Nob1	1.505180242	3.517188786	0.626099254	3.682150786	3.526981919	1.04249821	2.738918686	1.618828114	2.579613374	1.935922109	2.203714407	2.555771339	0.54955273	2.172675873	0.242710501	1.902013914	1.600471417	0.40789964	1.303461657	0.988313035	1.318875307	0.399308171
NM_025315	Med21	11.08690456	26.43024139	14.01354616	10.45164339	5.390997937	13.67458753	14.03308536	15.24340382	17.46483296	17.20271555	17.5180338	16.18982845	0.790054665	1.733880549	0.802386498	0.607557764	0.307739898	0.844640669	0.58664611	1.108773904	0.529094442	-0.918402832
NM_025310	Ftsj3	3.126696965	7.97937476	6.884381283	7.6463312	9.005531783	6.105661604	9.173315783	9.713093572	10.43766901	9.754325901	9.750760966	10.02368169	0.340846978	0.821507041	0.65957076	0.783891299	0.923572203	0.609123652	0.772195718	0.60730826	1.271505377	0.346537563
NM_028751	Tjap1	0.466547197	0.109426309	1.211990632	1.01525198	0.250579727	0.140351046	0.281202481	0.55537362	0.571732642	0.358369396	0.329096011	0.664796013	1.659114797	0.197031881	2.11985558	2.832976227	0.761418305	0.211118965	1.268504499	1.325334086	0.957120557	-0.063227439
NM_025305	Mrps7	11.35217794	9.52497452	9.267093251	14.62532588	9.156415571	11.16846121	33.68174165	28.21342494	27.60074511	26.84429715	27.04916782	28.16322499	0.337042486	0.337604333	0.335755184	0.544820593	0.338510066	0.396561871	0.426630843	0.336800668	1.266716144	0.341093269
NM_025303	Stau2	0.598462668	0.039302598	1.552130382	1.255626159	0.82500557	1.188231524	0.596814451	0.623354041	0.443367064	0.41372799	0.344753693	0.191019588	1.00276169	0.063050202	3.500779621	3.034907447	2.393028957	6.220469515	3.882801973	1.522197171	2.5507878	1.350942886
NM_001359328	Clasp1	1.125730042	0.658212067	1.539373626	1.521705172	1.600105286	1.428895197	0.493065644	0.499280044	0.526730255	0.418407202	0.528956126	0.521585988	2.283124074	1.318322401	2.92250846	3.636900047	3.025024586	2.739519908	3.133814847	2.174651645	1.441065218	0.527135629
NM_001167775	Rbm10	1.433894333	1.949882748	1.658706017	1.2363426	1.32429929	1.462864111	2.474905271	2.707840517	4.539653289	2.83735056	3.770947395	4.160124151	0.579373421	0.720087736	0.365381652	0.435738402	0.351184769	0.351639532	0.379520901	0.554947603	0.683886009	-0.548172221
NM_001040403	Flot2	3.211437596	4.550314149	2.478622081	2.844851332	4.333375309	3.990102146	7.264047932	6.818318325	5.712071343	5.144809025	5.104692223	5.476234964	0.442100276	0.667366047	0.433927017	0.552955672	0.848900408	0.728621429	0.71015917	0.514464447	1.380385319	0.465071035
NM_001252653	Ecm1	67.89370207	60.53449553	59.38693348	56.52208214	35.83197625	45.6395095	17.45006465	12.6114019	16.70852822	17.01802588	15.34386296	21.57114123	3.890742152	4.799981477	3.554288725	3.321306627	2.335264355	2.115767034	2.590779339	4.081670785	0.634735008	-0.65577368
NM_001271462	Cd82	26.08380793	19.10644283	25.360942	21.04848956	21.39854935	22.33312185	14.12188362	14.00232517	13.65198603	14.25623035	10.93924493	11.20744276	1.847048781	1.364519293	1.857674184	1.476441461	1.956126723	1.99270452	1.808424235	1.689747419	1.070233465	0.097925546
NM_001286040	Anks1	0.252003527	0.304301419	0.683385747	1.450898248	1.577041105	0.454860202	0.308680389	0.264178357	0.370854497	0.449585972	0.421462848	0.622726012	0.816389821	1.151878687	1.842732804	3.227187542	3.741827097	0.73043392	2.566482853	1.27033377	2.020321677	1.014585018
NM_001271753	Dnmt3a	0.446268219	0.246183783	0.383142502	0.200087975	0.156596165	0.177210708	0.321797546	0.528046303	0.528983719	0.41135098	0.594955929	0.484301391	1.386798082	0.466216281	0.724299232	0.486416673	0.263206327	0.365909971	0.371844324	0.859104532	0.432827799	-1.208134932
NM_001289562	Mpv17l	1.679725261	2.353320991	1.135005052	1.544858342	1.880524189	2.374959355	4.466931083	4.338980009	3.362098881	4.021276535	4.26218753	4.021058177	0.376035634	0.542367327	0.337588242	0.384171128	0.441211039	0.590630439	0.472004202	0.418663734	1.127406468	0.173007749
NM_001289702	Pde4dip	2.966710142	3.506968114	3.883020726	4.616397907	2.986598443	4.277571578	1.084351608	1.343649108	1.30647224	1.785524237	1.800932991	1.729532149	2.735930044	2.610032704	2.972141779	2.585457991	1.658361781	2.47325358	2.239024451	2.772701509	0.807524518	-0.308422031
NM_145585	Thumpd1	3.089918766	4.673774725	2.870346836	2.475138703	4.676795062	3.814104164	4.105996434	3.787371551	3.987544028	3.973635765	3.912709184	3.507557554	0.752538103	1.234041779	0.719828249	0.622890181	1.195283074	1.087396031	0.968523096	0.902136043	1.073588737	0.102441442
NM_054054	Brdt	0.012240319	0.012057803	0.164201508	0.27440232	0.331339817	0.121514123	0.197183674	0.305986102	0.400908066	0.197445559	0.347524689	0.205112859	0.062075724	0.039406376	0.40957397	1.389761923	0.953428138	0.592425668	0.978538576	0.170352023	5.744214578	2.522109643
NM_145578	Ube2m	9.616070422	7.148368678	10.35166883	8.022539339	9.942113459	5.383813501	13.93358788	11.90793947	10.88389109	10.87442579	9.177522053	8.952107178	0.690135987	0.600302739	0.951100002	0.73774372	1.083311312	0.601401815	0.807485616	0.747179576	1.080711574	0.111981541
NM_145573	Mrps35	11.61683158	12.88071745	13.43343773	15.23416555	23.88938341	17.11581857	13.98884713	14.58753614	18.01308549	16.0618486	15.80748071	15.90949694	0.830435237	0.882994724	0.74575995	0.948469005	1.511270761	1.075823996	1.178521254	0.81972997	1.437694481	0.523757126
NM_145570	Eva1a	17.28252769	11.11432124	14.96035484	15.96987117	11.79382963	12.44838707	29.79216518	31.87257162	28.07393068	30.32016187	24.23220669	22.6376579	0.58010311	0.348711154	0.532891351	0.526707979	0.486700604	0.549897305	0.521101963	0.487235205	1.069508026	0.096947309
NR_040355	Znf41-ps	0.16414252	0.273637668	0.112920003	0.174188473	0.104435659	0.136741493	0.363218472	0.58392683	0.531709308	0.407344977	0.296139561	0.528953989	0.451911268	0.468616365	0.212371688	0.427619053	0.352656899	0.258513019	0.34626299	0.377633107	0.916929643	-0.125117056
NM_001109993	Tmem141	2.896256773	0.322989124	3.860836601	1.931820341	2.218877541	1.430212322	37.91653809	31.89752851	28.06207172	29.8446248	33.66098498	26.75202171	0.076385053	0.010125835	0.137582023	0.064729255	0.065918378	0.053461841	0.061369825	0.074697637	0.82157652	-0.283533145
NM_009380	Thrb	0.938276914	1.195036748	0.9238798	1.854997712	1.083222832	1.0178508	1.526771501	2.120448982	2.25053562	2.271358884	2.000585091	1.554134175	0.614549664	0.563577223	0.41051552	0.816690716	0.541453017	0.654931097	0.671024943	0.529547469	1.267166746	0.34160638
NM_009379	Thpo	1.503340204	0.399614372	3.094410046	1.89289374	1.8481292	1.356746147	4.008849491	3.668603658	4.49403671	3.739230348	3.799894284	4.798418375	0.375005399	0.108928194	0.688559139	0.506225497	0.48636332	0.282748614	0.425112477	0.390830911	1.087714573	0.121300029
NM_009615	Adam17	2.992044429	1.263184266	2.444171361	2.792015031	1.607009277	1.987221624	1.058192258	1.408491634	1.621189764	1.34315198	1.582910407	1.627861547	2.827505498	0.896834767	1.507640509	2.078703731	1.015224406	1.220755922	1.43822802	1.743993592	0.82467506	-0.278102317
NM_009474	Uox	607.3313674	582.9603176	476.7903961	734.8737843	620.405491	605.8419751	1091.251149	832.811822	640.464153	853.6666107	794.9235571	870.3795089	0.556545913	0.699990445	0.744445093	0.860844005	0.78045931	0.69606645	0.779123255	0.666993817	1.168111661	0.224178189
NM_026436	Tmem86a	2.478613391	0.792745034	2.53334231	0.888156974	0.484090371	1.772104084	2.889101783	2.253123797	4.330219626	2.18824864	1.589436344	3.852921617	0.857918335	0.351842644	0.585037834	0.405875711	0.304567322	0.459937746	0.390126926	0.598266271	0.652095806	-0.616844153
NM_019588	Plce1	0.266766617	0.424045646	0.227730518	0.423433787	0.474122457	0.470563872	0.146503592	0.219763602	0.212762006	0.195597557	0.239493574	0.188679302	1.820887895	1.929553589	1.070353309	2.164821457	1.979687592	2.493987777	2.212832275	1.606931598	1.37705443	0.461585585
NM_001008548	Pde2a	1.465958578	1.889476138	1.825649184	2.433474652	1.586488848	2.423456995	2.99530944	2.020686265	2.195596378	3.125573388	1.944915974	2.738586732	0.489418074	0.935066552	0.831504917	0.778569034	0.81571074	0.884929795	0.82640319	0.751996514	1.098945505	0.136119848
NM_172572	Rhbdf2	0.851777737	0.677149739	0.788490706	0.244808625	1.449504343	0.431561538	0.343899542	0.485628021	0.874008086	0.482098799	0.737864306	0.715456985	2.476821375	1.394379463	0.902154932	0.507797626	1.964459226	0.603197044	1.025151298	1.59111859	0.644295972	-0.63420452
NM_026467	Rps27l	94.68957069	78.32644884	109.2975564	123.735458	108.7589858	89.4427715	181.0290569	164.364132	195.6907882	159.6058907	159.2519195	159.1607857	0.523062829	0.476542223	0.558521724	0.775256211	0.682936734	0.561964878	0.673385941	0.519375592	1.296529816	0.374655384
NM_026438	Ppa1	52.65421544	58.41865778	64.32937232	73.60169128	80.39264805	65.80282151	40.56284454	41.55146805	43.42786531	47.81461644	39.16388991	40.27120196	1.298089817	1.405934869	1.481292526	1.53931364	2.052723778	1.633991992	1.742009803	1.395105737	1.248657902	0.320378272
NM_023065	Ifi30	10.22571992	3.126179131	6.832523515	6.080615978	7.423903335	5.091634294	14.80945011	10.87139614	14.50511303	16.25108926	15.66980088	17.44489795	0.690486132	0.287560042	0.471042418	0.374166672	0.473771389	0.291869537	0.379935866	0.483029531	0.786568609	-0.346355483
NM_027707	Nipbl	3.391620411	3.602327793	2.816178021	3.9218366	4.540408494	3.514173373	0.292210256	0.550181942	0.554505772	0.448650801	0.348311533	0.466073023	11.60678087	6.547520956	5.078717233	8.741401079	13.03548137	7.539963048	9.772281834	7.744339686	1.261861208	0.335553238
NM_028226	Rbm12b1	0.631994072	2.006060137	1.224611249	2.709475449	0.646822272	3.358827419	0.14140303	0.416910723	0.328567425	0.202272617	0.281720816	0.693420299	4.469452105	4.811725927	3.727123131	13.39516684	2.295969041	4.843855049	6.844996977	4.336100388	1.578606666	0.658651747
NM_015760	Nox4	6.255485151	4.90554262	5.566917037	5.804467502	5.061964329	8.558409786	1.697805728	2.266874914	2.966501345	1.983404069	2.200846022	2.354770927	3.684452849	2.164011163	1.876593465	2.926517895	2.300008396	3.634497813	2.953674701	2.575019159	1.147049602	0.197927779
NM_022313	Eral1	3.463694313	6.457510534	3.686462462	5.504029266	3.465440478	3.64262634	8.168758185	9.052190152	8.873482095	8.575394793	10.07080363	10.0048169	0.424017242	0.713364437	0.415447107	0.641839752	0.344107641	0.364087257	0.45001155	0.517609595	0.869403415	-0.201902332
NM_020282	Nqo2	11.33018037	14.57677386	12.50708096	13.64684395	13.54833003	14.21860337	29.79711267	30.00977564	26.3712564	29.08450166	28.47396819	25.05672047	0.380244237	0.485734183	0.474269438	0.469213608	0.475814608	0.567456678	0.504161631	0.446749286	1.128511331	0.174420904
NM_001357134	Angel2	1.858628537	0.457728616	0.846495537	1.498690328	0.892886626	1.164853834	1.1683448	1.290621979	1.288376624	1.665615373	0.89224314	1.00933895	1.590821936	0.354657385	0.657024911	0.899781758	1.0007212	1.154075977	1.018192978	0.867501411	1.173707576	0.231073013
NM_001357132	Angel2	1.836156178	0.452194298	0.836260704	1.48056992	0.882090886	1.150769786	1.154218543	1.275017289	1.272799083	1.645476702	0.881455181	0.997135206	1.590821936	0.354657385	0.657024911	0.899781758	1.0007212	1.154075977	1.018192978	0.867501411	1.173707576	0.231073013
NM_198300	Cpeb3	0.801525629	0.209284689	0.431819712	0.832647163	0.319499645	0.636214417	0.700051586	0.639726221	0.519626355	0.50070096	0.357623178	0.219616532	1.144952237	0.327147273	0.83101965	1.662962985	0.893397477	2.896933171	1.817764544	0.767706387	2.367786143	1.243538783
NM_198296	Armh3	1.911112829	1.019750421	2.54591717	1.767966391	1.332243111	2.874593256	0.389416357	0.149295015	0.186294099	0.160560874	0.540633381	0.285935744	4.907633684	6.830438528	13.66611815	11.01119062	2.464226513	10.05328406	7.842900399	8.468063453	0.926174023	-0.110644801
NM_001252683	Dhx30	2.316979581	2.371938119	2.546136968	3.277375345	2.15214219	2.391718975	0.644737117	0.738200514	0.885716626	0.785181174	0.766442738	0.996932083	3.593681085	3.213135284	2.874663174	4.174037091	2.807962138	2.399079152	3.127026127	3.227159847	0.968971565	-0.045473766
NM_021474	Efemp2	0.629872984	1.021968585	1.325431198	0.511146896	0.027860085	0.568452664	1.747986562	2.176611295	1.733636605	1.579546345	2.195383414	2.261759084	0.360342006	0.469522779	0.764538078	0.323603608	0.012690305	0.251332102	0.195875338	0.531467621	0.368555544	-1.440046035
NM_001363472	Mmaa	0.838070804	0.371962048	1.424880884	2.969836952	1.745091655	1.30490921	2.299583724	2.590006167	2.585500214	2.260192928	2.84213308	3.483361193	0.364444571	0.143614349	0.551104531	1.313974978	0.614007721	0.374612088	0.767531596	0.353054484	2.173974927	1.120335302
NM_009017	Raet1b	49.20371812	17.1016933	7.347819184	22.4931385	16.12547119	22.74747576	52.3441685	22.62745055	15.09492188	29.68326222	31.68708359	23.11306255	0.940003816	0.755794086	0.486774244	0.757771782	0.508897297	0.984182677	0.750283919	0.727524048	1.031284011	0.044441699
NM_001359053	Cstf2	2.032558955	0.482023485	1.582123521	2.120341889	1.754767016	1.551279412	0.692978159	0.752745789	1.232825021	0.491511454	0.92927546	0.946108172	2.933077944	0.640353612	1.283331774	4.313921625	1.888317395	1.639642758	2.613960593	1.61892111	1.614631236	0.691204707
NM_201645	Ugt1a1	277.6718508	267.8329041	268.4467351	277.4715571	231.9220521	243.698918	301.757758	318.7900905	269.7747409	295.0818333	267.454845	254.6740261	0.920181316	0.840154422	0.995077353	0.940320704	0.867144703	0.956905271	0.921456893	0.91847103	1.003250905	0.004682458
NM_001359170	Ormdl2	6.622649154	7.141952163	11.12857356	6.25119674	11.13898089	7.29806046	8.06165814	6.79644343	6.605218352	6.345441187	6.970408704	7.718305828	0.821499627	1.050836697	1.684815394	0.985147692	1.598038417	0.945552123	1.176246077	1.185717239	0.992012293	-0.011570096
NM_001113461	Tec	3.265830382	3.457871355	2.006738587	1.953881169	3.357768336	1.704262707	1.406012406	1.360665368	1.299392368	1.203097258	1.261534708	1.03708178	2.322760715	2.541309154	1.544366918	1.624042574	2.661653551	1.64332528	1.976340468	2.136145596	0.925189965	-0.112178477
NM_001136259	Tom1	2.249353324	2.673426725	2.776941369	1.370266037	2.720883511	2.294798281	5.204652679	4.920108596	4.461577766	4.817176411	5.281690906	6.204086152	0.432181255	0.543367422	0.62241241	0.284454195	0.51515387	0.36988498	0.389831015	0.532653696	0.731865785	-0.450348995
NM_009163	Sgpl1	10.92630236	12.65554096	16.13250087	15.52957317	16.18048105	11.97120267	5.445435872	6.489202854	8.889763713	7.409213723	7.920809435	6.830610509	2.00650648	1.950245853	1.814727746	2.095981268	2.042781256	1.752581655	1.963781393	1.923826693	1.020768347	0.029655498
NM_028752	Hvcn1	0.3043464	0.471127297	0.019441657	0.131207862	0.016346264	0.235430488	0.275158536	0.489093171	0.279722135	0.425809791	0.32202268	0.390304447	1.106076531	0.963266972	0.069503462	0.308137259	0.05076122	0.603197044	0.320698508	0.712948988	0.449819711	-1.152581214
NM_028744	Pi4k2b	2.88822159	1.237827272	1.878542174	2.571157015	0.211533634	2.031104929	1.985398958	2.81300171	2.89586117	2.571481118	2.98651418	2.761130975	1.45473109	0.440037867	0.648698975	0.999873963	0.07082961	0.735606151	0.602103241	0.847822644	0.710175938	-0.493751616
NM_130892	Rtn4ip1	2.590662339	4.227994781	4.910407009	8.018124122	5.291585023	6.490681191	4.093304089	4.905474383	4.658726884	4.811564959	4.510585288	4.558734995	0.632902487	0.861893153	1.05402337	1.666427491	1.173148203	1.423789977	1.42112189	0.849606337	1.672682781	0.742163869
NM_028725	Sdr42e1	19.54574481	15.90658533	23.03712225	23.61482613	19.71704976	18.12978995	9.949576329	9.928005657	11.9963783	8.410448842	12.4114078	13.47864062	1.964480111	1.602193419	1.920339761	2.80779618	1.588623151	1.345075551	1.913831627	1.82900443	1.046378891	0.065405342
NM_026375	Ahctf1	3.375159575	4.791102864	5.172858839	5.944144673	5.311404902	5.379177436	0.713637307	1.003662828	1.57313142	0.925199668	1.216874517	1.031453862	4.729516716	4.773617921	3.288256006	6.42471553	4.364792612	5.215141108	5.334883084	4.263796881	1.251204791	0.323317942
NM_029909	C330018D20Rik	1.887484621	0.517790963	1.153833723	2.018850183	2.389386211	1.401557798	3.903865513	3.643301579	3.800924614	3.55117954	4.748399911	3.889263306	0.4834912	0.142121357	0.30356659	0.568501299	0.503198184	0.360365881	0.477355121	0.309726382	1.541215566	0.624068662
NM_028882	Sema3d	0.291751698	0.383201838	0.253012844	0.914749927	0.146251563	0.430858373	0.010173014	0.011050411	0.03102521	0.010186525	0.021827024	0.010582093	28.67898434	34.67761099	8.155072834	89.80000116	6.70048108	40.71580046	45.7387609	23.83722272	1.918795719	0.940201126
NM_029896	Wdr82	3.341751895	2.067327594	2.366968739	2.166774564	3.41736599	4.198119175	1.799576151	2.222106123	2.751952156	2.479628728	2.409085045	2.927907764	1.856966093	0.930346023	0.860105338	0.873830239	1.418532732	1.433829039	1.242064003	1.215805818	1.021597351	0.03082669
NM_010093	E2f3	0.441126985	0.401122455	0.556358652	0.243815164	0.255151811	0.357279739	0.286333309	0.452405585	0.44985438	0.48220014	0.46076347	0.541540719	1.540606597	0.886643463	1.236752773	0.505630637	0.553758767	0.659746767	0.57304539	1.221334278	0.46919619	-1.091736795
NM_198035	Zbtb39	0.522524807	0.057192602	0.545188694	0.175208081	0.800357871	0.366778414	0.590118454	0.374933122	0.588586795	0.434814832	0.621128674	0.49802795	0.885457493	0.152540811	0.926267287	0.402948723	1.288554054	0.736461507	0.809321428	0.654755197	1.236067208	0.305757188
NR_015608	1810058I24Rik	10.54269654	16.61679045	11.71124983	10.33412098	11.55729651	11.61789413	137.0181172	129.3468634	101.0603352	96.21907861	101.6475903	103.7411939	0.076943814	0.128466899	0.115883742	0.107401995	0.113699661	0.111989208	0.111030288	0.107098152	1.036715255	0.052019697
NM_008455	Klkb1	53.36055456	47.1964715	44.8109875	43.64997406	40.18155717	43.69695281	51.9687485	56.10620546	55.97934491	49.74983645	52.36072759	54.05852513	1.026781597	0.841198779	0.800491459	0.877389298	0.767398755	0.808326766	0.81770494	0.889490612	0.919295751	-0.121399022
NM_013560	Hspb1	6.192950894	4.025143156	12.27601752	8.75275378	5.664822301	8.009068852	7.419889693	7.740635141	11.50113338	8.533171621	6.698998945	12.15052753	0.834641909	0.520001664	1.06737459	1.025732772	0.845622211	0.659154002	0.843502995	0.807339387	1.044793563	0.063217913
NM_010889	Neb	0.281991614	0.74244843	0.619013912	0.377973458	0.927186215	0.594590486	0.238934411	0.791442599	0.812656131	0.850672875	0.882902594	1.123043816	1.180205117	0.938095108	0.761716904	0.444322922	1.050156859	0.529445493	0.674641758	0.96000571	0.702747652	-0.508921367
NM_001159591	Csnk1g2	0.612503625	0.07542132	1.300964407	0.396087933	1.055452013	0.73703604	29.86541455	25.20017018	23.64376424	20.93649627	20.35143425	23.15467739	0.020508794	0.002992889	0.055023574	0.01891854	0.051861309	0.031830979	0.034203609	0.026175086	1.306723862	0.385954302
NM_172414	Zc2hc1c	0.154355833	1.039037226	0.26458351	0.099817341	0.609341464	0.73134732	0.606842278	0.562715406	0.752325568	0.622468931	0.396960131	0.615848516	0.254359063	1.846470195	0.351687516	0.160357145	1.535019302	1.18754418	0.960973542	0.817505591	1.175494764	0.233268113
NM_172413	Rap2c	2.196727914	1.651030817	3.36161225	2.385135776	2.520508127	2.819584105	3.051970121	4.4948348	4.758570697	4.124694332	4.539583626	5.51189636	0.719773729	0.367317352	0.706433184	0.578257583	0.555228923	0.511545196	0.548343901	0.597841422	0.917206271	-0.124681877
NM_024251	Aplf	0.109882917	0.018040741	0.311190025	0.284232097	0.302956302	0.016527998	1.285461094	0.869844228	0.814060238	1.055056025	0.700818736	0.59185429	0.085481324	0.020740198	0.382269039	0.269400003	0.432289102	0.027925789	0.243204965	0.162830187	1.493611038	0.578804494
NM_028521	Phospho2	5.398015697	2.213386334	3.773825159	2.45710062	5.027315312	4.228685165	5.328497846	5.137337961	5.064295294	4.641002909	5.344290849	5.313186235	1.013046426	0.430843046	0.745182684	0.529433113	0.940688943	0.795884988	0.755335682	0.729690718	1.035144977	0.049832838
NM_053072	Fgd6	1.146731053	1.25671572	1.179376721	2.224670913	2.004762417	1.358320359	0.775210448	1.119774477	1.408461206	1.346033237	1.380165828	1.072318283	1.479251288	1.122293592	0.837351228	1.652760758	1.452551842	1.266713792	1.457342131	1.146298703	1.271345878	0.346356578
NM_001085449	Ctnnd1	15.32967203	16.17009497	17.64273143	19.01885234	17.04120878	17.49457977	1.682443507	2.441492637	3.019832147	3.066640435	3.045784558	3.431833241	9.111552317	6.623036548	5.842288765	6.201852727	5.595014504	5.097735973	5.631534402	7.192292544	0.782995737	-0.352923642
NM_001113569	Stxbp1	0.273504662	0.028360676	0.141610989	1.042586515	0.66026663	0.259825907	0.397532415	0.197916854	0.286255652	0.199030194	0.284312658	0.258448787	0.688005937	0.143295913	0.494701109	5.238333401	2.322325829	1.005328406	2.855329212	0.442000987	6.460006421	2.691535599
NM_001160229	Zfp275	0.284451538	0.940059596	0.771378596	0.197791802	0.151791571	0.289838426	0.538476732	0.561981001	0.676209331	0.444040387	0.668288036	0.637010651	0.528252237	1.672760456	1.140739355	0.445436514	0.227134952	0.45499777	0.375856412	1.113917349	0.337418582	-1.56738867
NM_001288578	Adh5	140.2766055	180.8686482	166.0234617	177.5233151	171.515187	166.0962096	199.5165937	216.2700512	208.2258246	223.0266035	219.3792707	209.9761142	0.7030824	0.836309268	0.797324069	0.795973719	0.78182039	0.791024304	0.789606138	0.778905246	1.013738375	0.01968537
NM_001347457	Hnrnph3	1.164684923	0.956098556	2.926404177	3.180039316	3.336241862	1.351432154	1.372074812	2.183628095	1.784086347	2.108772297	1.916956561	1.72597545	0.848849431	0.437848624	1.640281695	1.50800507	1.740384696	0.782996163	1.34379531	0.975659916	1.377319378	0.461863136
NM_001123382	Il1r1	1.16311037	2.527775042	1.683611887	1.054559408	0.820481829	2.380746744	0.344936677	0.899247843	0.9958675	0.801315929	1.272954047	1.277354103	3.37195331	2.810988163	1.690598285	1.3160345	0.644549448	1.863811091	1.274798346	2.624513253	0.485727532	-1.04178083
NM_001177661	Odf2	1.333584961	0.808430665	1.077974137	0.818164732	1.427011414	0.486046662	0.531177932	0.448770543	0.329992484	0.265941702	0.474868854	0.276268877	2.510618158	1.801434337	3.266662698	3.076481521	3.005064242	1.759324711	2.613623491	2.526238397	1.034590993	0.049060536
NM_001361352	Stx8	2.16052499	2.949762053	1.05084647	4.150590088	3.021124934	3.181329933	0.174459492	0.094753093	0.310367684	0.087345598	0.280737721	0.317581054	12.38410687	31.13103714	3.385811489	47.51916728	10.7613787	10.01737948	22.76597515	15.63365183	1.456216078	0.542224443
NM_001361351	Stx8	1.687940643	1.70577442	1.054089137	2.358732634	2.035122272	2.022372853	0.167436198	0.07275086	0.11914923	0.050297572	0.161661563	0.19158609	10.08109753	23.44679379	8.846797761	46.89555616	12.58878263	10.55594827	23.34676236	14.12489636	1.652880259	0.724982214
NM_001361350	Stx8	1.513674759	0.897557931	1.038282593	2.154100447	1.878549518	1.313021579	0.169100744	0.073474104	0.120333736	0.050797599	0.1632687	0.193490718	8.951319355	12.2159766	8.628358311	42.4055561	11.5058766	6.785966743	20.23246648	9.931884755	2.037122559	1.026532779
NM_001361317	S100pbp	1.259851577	0.350736012	0.771552075	0.554946478	1.328310631	1.025772316	2.789041625	2.225122216	2.482888814	2.540294229	2.129939086	2.409467089	0.451714871	0.157625504	0.310747735	0.21845756	0.623637849	0.425725805	0.422607071	0.306696037	1.37793457	0.462507384
NR_040340	Gm16157	1.156053866	0.247568676	1.393493881	0.563397963	0.529123015	1.270134143	16.02065162	17.7165153	12.05308204	11.40888098	14.76699994	11.9120781	0.072160228	0.013973892	0.115613075	0.049382403	0.03583145	0.10662574	0.063946531	0.067249065	0.950891005	-0.072648112
NM_001244936	Gtf2ird1	1.058939872	1.795802505	1.942014025	1.074852433	2.459305142	1.548444003	0.555260633	0.72042973	0.783985863	0.772219569	1.058983676	1.34770737	1.907104178	2.492682397	2.477103373	1.391900018	2.322325829	1.14894675	1.621057532	2.292296649	0.707176156	-0.499858463
NM_001291508	Pbx1	0.155373925	0.789452612	0.160894187	0.401902841	0.608748791	0.649454204	0.903328976	0.817699031	0.698298988	0.62186349	0.545109031	0.528555264	0.172001484	0.965456215	0.230408736	0.646287887	1.116746847	1.228734719	0.997256484	0.455955478	2.18717952	1.129071639
NM_010690	Lats1	2.796696645	3.046237336	2.100960005	2.438946446	3.106320349	2.451870672	0.937837646	0.978773841	1.420741028	1.132423876	1.262560995	1.348554607	2.982069079	3.112299502	1.478777599	2.153739865	2.460332897	1.818147118	2.144073293	2.52438206	0.849345797	-0.235576052
NM_010688	Lasp1	6.610187206	4.458697168	10.51279174	7.903469938	10.27136277	6.759069034	6.463339873	7.264988023	9.789147262	7.447402418	8.079395356	11.73157508	1.022720039	0.613723953	1.073923137	1.061238469	1.271303398	0.576143356	0.969561741	0.90345571	1.073170196	0.101878894
NM_010686	Laptm5	4.247532639	2.162618952	5.44189353	2.613016359	2.799108303	3.445704499	4.17359673	2.23695345	3.210026221	3.546769962	2.091414683	1.99934099	1.017715154	0.966769761	1.695280086	0.736731276	1.338380344	1.723420125	1.266177248	1.226588334	1.032275633	0.045828243
NM_011919	Ing1	0.69001453	0.164071721	0.191511953	0.902681621	0.250476309	0.236207807	1.670091426	1.278814803	1.057639962	1.178841138	1.028000591	0.825905472	0.413159735	0.128299829	0.181074808	0.765736444	0.243653857	0.285998598	0.4317963	0.240844791	1.792840521	0.842247162
NM_007714	Clk4	1.503962705	4.880357396	1.714246948	3.458019869	6.009171007	4.284834889	0.88224745	2.395847705	3.242565529	1.834793697	3.458243566	2.576688138	1.704694873	2.03700652	0.528669948	1.884691382	1.73763672	1.662923357	1.761750487	1.423457114	1.237656175	0.307610585
NM_008517	Lta4h	12.86424376	16.68581719	13.35150599	13.6423152	13.76466215	15.26150222	3.243059241	4.220342199	3.55798285	4.436995729	4.443632425	5.611315971	3.966700204	3.953664514	3.752549283	3.074673953	3.097614932	2.719772385	2.964020423	3.890971334	0.761768764	-0.392574963
NM_001042743	Mast2	0.503598041	0.208357327	0.288241921	0.434215895	0.605874112	0.290874286	0.672190227	0.704986848	0.942536183	0.754317135	0.957347999	0.795664662	0.749189769	0.295547821	0.305815231	0.575641033	0.632867162	0.365573966	0.524694054	0.450184274	1.165509514	0.220960781
NM_133767	Mtif2	8.801523963	7.648023568	7.819823162	8.036294091	9.089111367	8.949183725	0.552818514	0.456378272	0.674384639	1.018537019	1.043782847	0.805067972	15.92118161	16.75807995	11.59549419	7.890036334	8.70785661	11.11605981	9.237984251	14.75825192	0.625953826	-0.675871856
NM_016916	Blcap	2.965746968	3.931771446	3.024149701	4.038859144	2.334246529	2.126231598	2.9022972	2.979392564	3.728568919	2.011951261	3.763640075	3.118532528	1.021861913	1.319655386	0.811075179	2.007433888	0.620209819	0.681805169	1.103149626	1.050864159	1.049754734	0.070052294
NM_011361	Sgk1	3.146784152	2.799129434	4.599381229	2.632250359	1.377320908	1.843837882	0.864693725	0.704453544	0.686746068	0.649381612	0.637749194	0.787031826	3.639189301	3.973476259	6.697353565	4.053472275	2.159659191	2.342774233	2.851968566	4.770006375	0.597896175	-0.742033114
NM_011595	Timp3	1.613415805	1.552960594	1.50899818	0.361056871	0.824220476	1.233784514	1.176259859	0.35406403	0.475426043	1.035915808	0.501711473	0.840276029	1.371649123	4.386100995	3.173991415	0.348538817	1.642817675	1.468308594	1.153221695	2.977247178	0.387344962	-1.368309119
NM_011792	Bace1	1.007321438	0.163118011	2.023868088	0.725766197	0.996081402	0.958908717	1.159092912	1.707494731	1.63027402	1.033439751	1.379733844	1.783779135	0.869060132	0.095530609	1.241428166	0.70228206	0.721937355	0.53757144	0.653930285	0.735339636	0.889290137	-0.16927391
NM_011791	Ash2l	4.452221514	4.179442088	3.622577673	3.266765817	4.122347639	4.427761587	3.756888994	2.946112406	3.329033803	3.540591646	2.888061675	2.591375664	1.185081998	1.41862954	1.088176897	0.922660997	1.42737521	1.708652917	1.352896374	1.230629478	1.099353135	0.136654884
NM_018817	Smarcal1	1.12470579	0.964157406	1.474218992	1.680409692	0.92962653	1.363708753	0.908878093	0.686794123	0.793393693	0.860624048	1.134008983	0.894044211	1.237466057	1.403852149	1.858117861	1.952547918	0.819769988	1.525325858	1.432547921	1.499812022	0.955151646	-0.066198293
NM_001358950	Cbx5	0.647627194	0.895736223	0.74884682	0.874265349	0.718159847	1.044971566	1.437717048	1.782482755	1.905387214	1.80895479	1.615046235	1.503360788	0.450455251	0.502521677	0.393015558	0.483298617	0.44466829	0.695090344	0.541019084	0.448664162	1.205844213	0.270043532
NM_001358941	Bclaf3	0.952642846	0.703828468	0.684617088	1.422772633	0.550033221	0.414521606	0.078298285	0.106314144	0.059697666	0.019600569	0.06299824	0.122170244	12.16684184	6.620271189	11.46807117	72.58833427	8.730929892	3.392983372	28.23741585	10.0850614	2.79992503	1.485388198
NM_001358940	Bclaf3	0.951800297	0.703205978	0.68401159	1.421514285	0.549546753	0.414154989	0.078229035	0.106220117	0.059644868	0.019583233	0.062942523	0.122062193	12.16684184	6.620271189	11.46807117	72.58833427	8.730929892	3.392983372	28.23741585	10.0850614	2.79992503	1.485388198
NM_001159549	Nr6a1	0.245369015	0.029005237	0.008777541	0.270801692	0.1254605	0.177154028	1.185821123	1.263560077	0.998833225	1.108236309	1.235790817	1.339234624	0.206919079	0.022955171	0.008787794	0.244353745	0.101522441	0.132280053	0.159385413	0.079554015	2.003486737	1.002512959
NM_133692	Pold3	1.363519374	0.624298597	1.270948117	1.175663401	1.039713882	0.866591238	1.944624754	2.352382831	2.223986652	1.969334822	2.275827176	2.643461029	0.701173515	0.26538988	0.571472907	0.596985026	0.456850983	0.32782448	0.460553497	0.512678767	0.898327619	-0.154686405
NM_138651	Cds2	4.593749829	3.192704144	3.125734905	3.51681362	4.068607747	3.82975527	2.283438075	1.768020937	1.582346045	1.803859295	1.746117739	1.454744072	2.011768955	1.80580675	1.975380111	1.949605288	2.33008786	2.632597268	2.304096805	1.930985272	1.193223397	0.254864171
NM_030184	Armc9	1.08439687	0.914050242	0.849823203	0.115669658	0.613645795	0.776870394	0.385911703	0.335356496	0.457697545	0.425066667	0.358802079	0.414811055	2.809961092	2.725607682	1.856735333	0.272121216	1.710262653	1.872829531	1.285071133	2.464101369	0.521517154	-0.939213387
NM_016854	Ppp1r3c	9.026961003	8.425457745	13.66051008	18.42726582	17.44703484	9.177214165	4.462212223	7.135959526	8.870829335	6.354686025	6.515664432	4.486925916	2.022978862	1.180704251	1.539936072	2.899791704	2.677706168	2.04532331	2.540940394	1.581206395	1.60696314	0.684336838
NM_001362711	Slc22a5	2.860449767	4.508476007	2.376611843	2.959628881	2.359010806	1.38236282	1.295336595	2.398915372	1.42475628	2.041269983	2.05026604	1.833381425	2.208267547	1.879381015	1.66808308	1.449895852	1.15058766	0.753996305	1.118159939	1.918577214	0.582806848	-0.778910265
NM_001253679	Slc7a7	0.162705279	0.18699237	0.4850355	0.350722264	1.060308194	0.734197619	0.280829725	0.406734114	0.412370664	0.374936937	0.602542908	0.421954723	0.579373421	0.459741055	1.176212428	0.935416679	1.759722304	1.739991473	1.478376818	0.738442301	2.002020762	1.001456936
NM_001347203	S100pbp	1.241342678	0.361291561	0.630771637	0.571647828	1.336466082	0.865683724	2.872979017	2.292088213	2.557612407	2.616745462	2.194040507	2.481981024	0.432075094	0.157625504	0.246625186	0.21845756	0.609134644	0.348787406	0.392126537	0.278775262	1.406604497	0.492216735
NM_001331138	Tcf7l2	1.81884591	1.316646429	2.526207239	2.934543929	2.610964091	2.723374811	0.951312931	1.240033545	1.12827258	1.174844222	1.275699313	1.451365369	1.911932289	1.061782912	2.239004372	2.497815348	2.046692403	1.876422622	2.140310124	1.737573191	1.231781277	0.300746105
NM_007537	Bcl2l2	0.033315171	0.410230094	0.372430465	0.344702934	0.187880494	0.255565543	1.725062107	1.832203406	1.247056253	1.362689755	1.069253002	1.076658368	0.019312447	0.223899864	0.298647687	0.25295775	0.175711916	0.237369207	0.222012958	0.180619999	1.229171511	0.297686235
NM_001331136	Tcf7l2	1.826266207	1.322017917	2.53651334	2.94651591	2.621615973	2.597136715	0.955193977	1.245092478	1.116691627	1.179637203	1.28090375	1.457286466	1.911932289	1.061782912	2.27145371	2.497815348	2.046692403	1.782173084	2.108893611	1.748389637	1.20619201	0.270459584
NM_001331135	Tcf7l2	1.738953067	1.340026431	2.571065699	2.98665332	2.657327599	2.771734422	0.96820562	1.262053115	1.148307583	1.195706209	1.298352207	1.477137607	1.796057605	1.061782912	2.239004372	2.497815348	2.046692403	1.876422622	2.140310124	1.698948296	1.259785321	0.333177906
NM_001331120	Anxa4	12.86356379	10.609542	7.907561789	9.761306086	10.60456276	8.700691963	4.91276845	3.890467829	5.058690318	4.697131605	5.542390353	5.44001974	2.618394074	2.727060719	1.563163841	2.078141919	1.913355445	1.599386101	1.863627822	2.302872878	0.809262135	-0.305321001
NM_001331143	Tcf7l2	1.768638312	1.362901697	2.614955737	3.037637753	2.702690192	2.677453907	0.984733623	1.283597317	1.151225633	1.216117819	1.320516062	1.502353464	1.796057605	1.061782912	2.27145371	2.497815348	2.046692403	1.782173084	2.108893611	1.709764743	1.233440811	0.302688487
NM_001346117	Rgl1	0.634035076	1.20454899	1.01255447	0.244054574	1.472820235	0.633516998	0.820759617	0.509456044	0.503272119	0.652261659	0.628930784	0.731797842	0.772497895	2.364382567	2.011942311	0.374166672	2.341784297	0.865699461	1.193883476	1.716274258	0.695625114	-0.523618076
NM_011192	Psme3	7.293052381	6.928484467	9.09641839	8.769987515	10.13784998	8.222480507	2.515075222	2.407400794	1.873290664	1.94491499	1.923432766	2.09815012	2.89973529	2.877993762	4.855849956	4.509188093	5.270706708	3.918919066	4.566271289	3.544526336	1.288259941	0.365423725
NM_001359470	Tmem19	27.25770058	28.94786533	28.63476497	31.71204669	30.9263908	36.10770259	25.56427585	23.96545977	24.65609643	24.41511708	22.7006176	20.75984861	1.066241842	1.207899436	1.161366523	1.298869327	1.362359005	1.739304716	1.466844349	1.145169267	1.280897411	0.357154933
NM_001359471	Tmem19	27.58684895	29.7492248	28.3481511	32.23384982	31.67850446	36.65168664	26.30539281	24.66022651	25.37088496	25.12291954	23.35871614	21.33868933	1.048714579	1.206364621	1.117349716	1.283045538	1.356174897	1.717616582	1.452279006	1.124142972	1.291898844	0.369493111
NM_001359472	Tmem19	26.48068903	25.24750059	25.34599375	28.83909035	29.62939675	32.56125694	27.10006311	25.40519731	26.06787174	25.79065439	24.03993825	21.98331846	0.977144921	0.993792738	0.972307751	1.118199248	1.232507191	1.481180241	1.27729556	0.981081803	1.301925645	0.380647057
NM_001359476	Mrpl42	14.04890372	12.40484602	11.41505463	10.3406612	18.80874512	6.880657171	7.688530896	5.56776495	5.711727256	4.342880243	5.921772199	4.101386399	1.827254636	2.227975881	1.998529362	2.381060637	3.17620207	1.677641778	2.411634828	2.01791996	1.195109259	0.257142519
NM_001359477	Mrpl42	9.114925484	6.285308767	9.272517584	10.21687689	16.53479543	8.431761484	9.701637167	6.266063229	6.397324641	5.382370399	7.17295974	4.500379967	0.939524467	1.003071392	1.449436773	1.898211407	2.305156593	1.873566576	2.025644858	1.130677544	1.791531873	0.841193711
NM_001359484	Herc4	10.95953858	19.6194248	13.89110626	16.79175574	14.4659073	12.40981408	3.57457048	4.257358058	3.486288206	3.324950193	4.165683982	4.095805327	3.065973561	4.608356763	3.984497391	5.050227752	3.472636753	3.029883769	3.850916091	3.886275905	0.990901363	-0.01318664
NM_007517	Aup1	16.45693416	16.62633858	20.96262615	22.41898685	15.61982549	18.81065243	173.6583637	139.4704396	133.8507796	118.0553109	114.2657203	119.4056992	0.094766148	0.119210484	0.156611909	0.1899024	0.136697388	0.157535633	0.161378474	0.123529514	1.30639609	0.385592378
NM_001289798	Hadhb	29.17325247	35.44384058	37.17237268	39.69536001	42.47284098	37.03542831	21.00443936	20.97545792	20.8977987	19.5597523	16.18835172	14.30000253	1.388908886	1.689776724	1.778769774	2.029440834	2.623666802	2.589889633	2.414332423	1.619151795	1.491109376	0.576386086
NM_001294262	Agbl5	0.668427869	0.226345941	0.018680896	0.792462887	0.172772906	0.791762969	0.024035588	0.365520355	0.195473808	0.09627004	0.154710896	0.250021109	27.80992421	0.619243053	0.09556726	8.231666773	1.116746847	3.16678448	4.1717327	9.508244841	0.438748977	-1.188532332
NM_027514	Pvr	1.217716802	0.727601595	0.767676165	0.757339878	1.215849622	1.315166229	1.653861483	2.345434332	1.868101494	1.817063664	2.217808556	2.054882635	0.736287056	0.310220408	0.410939217	0.416793254	0.548221179	0.640020119	0.535011518	0.48581556	1.10126468	0.139161251
NM_029498	Zmym2	2.203257466	3.76035219	2.321732954	3.077822084	3.082230853	2.366057228	0.992469322	1.270198123	1.118813207	1.161058603	1.349337517	1.574121942	2.219975386	2.9604454	2.075174784	2.650875741	2.284254914	1.50309653	2.146075728	2.418531856	0.887346479	-0.172430556
NR_073167	Nol8	2.842584023	2.647246157	1.634259138	1.894854476	2.766084555	3.718748206	0.673414722	0.716566584	1.075774129	0.880730257	1.22371287	1.172255593	4.22114921	3.694347762	1.51914709	2.151458361	2.260403256	3.172301526	2.528054381	3.144881354	0.803863198	-0.314978092
NM_001110211	Anxa6	27.73900042	28.07490395	35.65599841	34.15153201	36.74640195	30.72367874	3.827205099	3.939917208	3.992397751	5.05962222	4.266800513	4.267328616	7.247847895	7.125759876	8.930973473	6.749818569	8.612167792	7.199745203	7.520577188	7.768193748	0.968124307	-0.046735794
NM_001252471	Sh3gl1	1.655644414	3.640529117	1.824405066	1.809918733	3.734794447	1.974477029	2.415391662	4.656166984	6.882181703	5.075652706	5.656865082	6.546706585	0.685455878	0.781872542	0.265091092	0.356588372	0.660223356	0.301598522	0.439470083	0.577473171	0.761022512	-0.393988964
NM_001291783	Map2k7	2.194480843	1.541719501	2.631972361	2.874880785	2.148967003	0.875101169	3.562571954	4.550245384	4.636518765	3.743708624	5.732839883	6.088150493	0.615982181	0.338821178	0.56766132	0.767923221	0.374852088	0.143738426	0.428837912	0.507488226	0.845020415	-0.242941898
NM_001163262	Cmip	4.430844188	2.408152122	2.823917812	2.228563213	2.412604629	3.36679117	1.626224075	1.655082072	1.221279603	1.085589272	0.990177071	1.478260852	2.724620953	1.455004657	2.312261505	2.052860387	2.436538574	2.27753523	2.25564473	2.163962372	1.042367816	0.059864445
NM_001146223	Dpy30	10.4002724	11.29391419	4.8336819	19.20576376	6.773483233	8.573147728	85.18430742	66.83949122	59.58341556	62.36903748	50.54475307	42.34448424	0.122091412	0.168970679	0.081124619	0.307937472	0.134009622	0.202461971	0.214803022	0.124062237	1.73141342	0.791950247
NM_001252219	Rpl31	1.971892295	3.37379728	2.691663248	2.237130316	2.887418235	2.013767715	87.95337586	93.26902576	100.7024407	84.06428107	105.1811289	111.5521726	0.022419745	0.036172751	0.026728878	0.026612139	0.027451866	0.01805225	0.024038752	0.028440458	0.845230809	-0.242582739
NM_001252218	Rpl31	1.74842166	2.991451539	2.386622401	1.983600783	2.560192864	1.785551422	77.98579455	82.69903242	89.34385483	74.53744315	93.2611606	98.91018658	0.022419745	0.036172751	0.026712776	0.026612139	0.027451866	0.01805225	0.024038752	0.028435091	0.84539035	-0.24231045
NM_001271532	Insig2	30.5771191	22.73158301	27.41238415	29.51273205	33.8248083	25.21926117	71.59726212	57.87131899	72.26172329	68.00041094	77.66740294	71.91947156	0.427071067	0.392795316	0.379348608	0.434008143	0.435508425	0.350659712	0.406725426	0.39973833	1.017479175	0.024999267
NM_001271531	Insig2	46.93908051	30.91868445	37.23024972	46.22494673	45.55843718	39.16041759	69.69027529	56.26179185	69.80183307	65.91202409	75.19806967	69.3713827	0.673538457	0.549550298	0.533370659	0.701312809	0.605845833	0.564503922	0.623887521	0.585486471	1.065588279	0.091650118
NM_001111110	Cmah	6.287470362	7.405658676	8.759839651	9.363474853	7.200587244	8.466174081	4.811852134	5.751766463	8.018998634	6.201698768	6.980164541	8.615993684	1.306663253	1.287545091	1.092385727	1.509824195	1.031578439	0.982611454	1.174671363	1.22886469	0.955899679	-0.065068879
NM_001276502	Vps13d	4.696424587	4.114754112	4.033281585	5.102729325	4.931295191	5.080217123	1.237370713	1.58182119	1.420477733	1.487659787	1.602860638	1.768706622	3.795487105	2.601276389	2.839383887	3.430037816	3.076558918	2.872278003	3.126291579	3.078715794	1.015453127	0.022123646
NM_009633	Adra2b	0.62742611	0.266894096	0.650389056	0.71311503	0.514670801	0.283122195	0.639918537	0.267349965	0.316925752	0.509328753	0.316845467	0.375495468	0.980478097	0.998294862	2.052181157	1.400107545	1.62435905	0.753996305	1.259487633	1.343651372	0.937361922	-0.093321904
NM_011762	Zfp59	0.075937702	0.059844314	0.407475819	0.432138613	0.548159655	0.109652556	0.122330757	0.132881478	0.124359654	0.367479682	0.262470541	0.236321322	0.620757237	0.450358584	3.276591763	1.175952396	2.088461635	0.463997726	1.242803919	1.449235862	0.857558077	-0.221693715
NM_001033132	Commd6	8.235986241	13.69504645	12.02067636	12.83913377	6.192898956	12.54669612	19.56029852	21.49438718	18.49740725	17.68838203	16.10407822	21.05663495	0.421056265	0.637145238	0.649857366	0.725851225	0.384554699	0.595854758	0.568753561	0.569352957	0.998947233	-0.001519622
NM_001172114	Traf7	0.377681065	0.087541047	0.238424387	0.517203839	0.85197107	0.501253737	2.147364402	2.165957116	2.754711821	2.790161727	4.086275467	4.440837368	0.175881217	0.040416796	0.086551481	0.185366975	0.208495751	0.112873698	0.168912141	0.100949831	1.673228565	0.742634533
NM_030557	Mynn	1.083643229	0.944313643	1.02503526	1.087076326	1.277082543	0.940360346	0.4795823	0.442803312	0.682550873	0.504230209	0.514491324	0.623584187	2.259556342	2.132580355	1.501771225	2.155912726	2.482223673	1.50799261	2.04870967	1.964635974	1.042793523	0.060453528
NM_001310676	Il6ra	1.401142887	2.962488661	2.017138149	2.077348554	4.574008357	1.480407007	0.137631165	0.192216225	0.039975379	0.019687708	0.105463859	0.040904461	10.18041868	15.41227155	50.45951316	105.5150014	43.37038663	36.19182263	61.69240354	25.35073446	2.433554879	1.283065309
NM_001346045	Meis2	0.258581423	0.521029855	0.262789366	0.243224639	0.291653345	0.275796858	0.054098448	0.088146455	0.054995689	0.081255446	0.188617974	0.07034233	4.779830724	5.910956418	4.778362988	2.993333372	1.546264865	3.920780785	2.820126341	5.156383377	0.546919446	-0.870599736
NM_008260	Foxa3	7.26657148	8.690134044	6.625075862	8.288902457	4.911190589	10.05388639	16.82043189	20.00284726	22.82125557	15.66996737	21.15115717	24.46847097	0.432008615	0.434444853	0.290302864	0.528967436	0.232194889	0.410891486	0.390684603	0.385585444	1.01322446	0.01895381
NM_008259	Foxa1	1.866754505	2.445941159	2.868906453	1.56268581	2.929994633	2.240845299	1.918615655	1.834906601	2.098839336	1.795870529	2.147762711	3.817989753	0.972969495	1.33300581	1.366901412	0.87015505	1.364207796	0.586917578	0.940426808	1.224292239	0.768139157	-0.380560401
NM_008258	Jpt1	1.577229906	0.531532977	3.30365396	1.324142777	4.400569668	1.985311239	5.396845971	7.626191425	7.282771482	6.695238179	7.992839397	7.501713283	0.29225031	0.069698352	0.453625926	0.197773812	0.550564005	0.26464771	0.337661842	0.271858196	1.24205136	0.312724831
NM_008256	Hmgcs2	474.4468139	478.1480225	523.4972391	552.6093428	503.4635085	468.3344231	321.339607	348.3980614	314.2828961	340.4399692	298.3440416	331.9569889	1.476465408	1.372418723	1.66568797	1.623221105	1.687526608	1.410828628	1.57385878	1.504857367	1.045852461	0.064679344
NM_008458	Serpina3c	62.56425524	72.08247651	78.98636648	70.2103361	76.6197185	81.70886751	0.942081255	0.341111134	1.476463411	0.825415902	0.673770531	0.734973296	66.41067839	211.316692	53.49700228	85.06055666	113.7178238	111.1725663	103.3169822	110.4081242	0.935773368	-0.095768925
NM_008181	Gsta1	19.75297513	23.94377268	7.305727502	25.28752334	24.2681081	22.35906044	31.74372514	47.28658053	8.459180143	35.95199599	45.04764427	35.98561666	0.622263929	0.506354497	0.863644866	0.703369108	0.538720914	0.621333258	0.621141093	0.664087764	0.935329827	-0.0964529
NM_009321	Tbca	33.96221235	30.46129999	35.62277085	44.55737193	50.44397695	25.25826696	52.94996242	57.64778171	56.5256943	53.38261217	54.99269134	51.94256733	0.641402011	0.52840368	0.630204923	0.834679498	0.91728511	0.486272979	0.746079196	0.600003538	1.243457994	0.314357772
NM_001289678	Pacsin3	5.196094324	3.59521781	7.136423062	3.706843321	6.65138611	8.318122911	16.51337708	13.83979738	13.24167264	13.3280292	13.78288168	13.51240695	0.314659703	0.259773876	0.538936678	0.27812389	0.482583125	0.615591504	0.458766173	0.371123419	1.236155277	0.305859975
NM_001329965	Hp	846.2328674	815.8417075	1294.346625	732.7246092	675.7343082	848.3929323	1168.111229	1280.705683	1715.69023	1141.382637	1037.941764	1407.411918	0.724445452	0.637025133	0.754417437	0.641962288	0.651032969	0.602803573	0.631932943	0.705296007	0.89598259	-0.158457395
NM_007543	Ceacam2	0.445670251	2.546344113	1.291373272	0.753167206	0.991936196	1.431874544	11.42559972	11.63116189	15.30607066	10.66025476	11.35503351	13.72008232	0.03900629	0.218924312	0.084370006	0.070651896	0.087356519	0.104363408	0.087457274	0.114100202	0.766495345	-0.383651065
NM_001331149	Tcf7l2	1.73389184	1.336126282	2.563582607	2.977960659	2.649593441	2.763667283	0.965387655	1.258379906	1.144965432	1.192226103	1.294573351	1.472838395	1.796057605	1.061782912	2.239004372	2.497815348	2.046692403	1.876422622	2.140310124	1.698948296	1.259785321	0.333177906
NM_001331148	Tcf7l2	1.802902461	1.305105108	2.504063276	2.908820611	2.588077176	2.699502537	0.942974011	1.229163789	1.118382486	1.164545895	1.264516921	1.438643142	1.911932289	1.061782912	2.239004372	2.497815348	2.046692403	1.876422622	2.140310124	1.737573191	1.231781277	0.300746105
NM_001331147	Tcf7l2	1.835959297	1.329034658	2.525098321	2.962154836	2.63553046	2.748998844	0.960263764	1.25170093	1.138888414	1.185898245	1.287702274	1.465021159	1.911932289	1.061782912	2.217160427	2.497815348	2.046692403	1.876422622	2.140310124	1.730291876	1.236964788	0.306804433
NM_007450	Slc25a4	2.770061438	2.259751857	2.090240822	2.724293994	1.56217271	1.015603293	1.145479804	0.919681202	1.113848503	1.097131533	1.442574574	1.243348219	2.418254279	2.457103452	1.876593465	2.483106093	1.082906033	0.81682933	1.460947152	2.250650399	0.649122206	-0.623437984
NM_007447	Ang	77.07923006	112.9638281	172.14599	111.4152429	117.2984696	95.19904109	55.16101678	79.27882548	102.9388575	76.89240626	77.19481938	68.94297933	1.397349697	1.424892806	1.672313004	1.448975891	1.519512197	1.380837353	1.449775147	1.498185169	0.967687558	-0.047386783
NM_007446	Amy1	156.7858487	165.1846943	115.9792689	133.6982301	144.2889539	133.5988305	51.21370615	50.50687421	38.05782388	50.49450505	48.67630866	41.00628383	3.061404075	3.270538849	3.047448779	2.647777812	2.964254231	3.258008725	2.956680256	3.126463901	0.945694673	-0.080553625
NM_007542	Bgn	21.00975277	10.89905003	14.51235022	15.34558755	10.50211383	19.66966832	30.39018824	18.79560361	17.06140255	21.74002377	17.50538149	22.35640674	0.69133342	0.579872307	0.850595382	0.705868021	0.599936302	0.87982244	0.728542254	0.707267036	1.030080884	0.042757625
NM_001165902	Ctnnb1	42.10626913	31.45723459	45.63967251	48.53274818	46.94698656	43.59405072	15.4653523	12.39940967	15.30811758	13.85579834	10.72806847	9.353988706	2.72261946	2.536994538	2.981403316	3.502703127	4.376089387	4.66047716	4.179756558	2.747005771	1.521568175	0.605558976
NM_009984	Ctsl	110.670625	85.03462629	94.80206134	82.90033526	91.08626617	85.98540037	61.49849963	57.31510357	50.54521519	59.30854477	50.17588729	45.66301748	1.799566261	1.483633824	1.875589232	1.397780633	1.815339421	1.883042451	1.698720835	1.719596439	0.987860173	-0.017621246
NM_009983	Ctsd	115.9654359	102.2675334	97.01319764	103.8781412	99.36420766	96.70494599	19.10208575	18.71974132	13.40326278	17.74140825	14.55267023	18.17837361	6.070825847	5.463084754	7.238028472	5.855123774	6.827902102	5.319779869	6.000935248	6.257313024	0.959027497	-0.060355914
NM_011343	Sec61g	8.257832358	10.24369572	12.5821039	12.65800376	10.57885127	12.76601528	36.51241646	30.86908735	44.72046679	33.03696652	32.75192742	34.59443274	0.226165046	0.331843167	0.281350013	0.383146672	0.32299935	0.369019356	0.358388459	0.279786075	1.280937439	0.357200016
NM_011083	Pik3c2a	3.290502834	4.80919238	2.878651311	3.090589133	4.317779712	3.642497844	0.280465001	0.331535676	0.469603827	0.528635284	0.522115609	0.626389618	11.73231178	14.50580656	6.129957091	5.846354242	8.269777111	5.815067392	6.643732915	10.78935848	0.615767187	-0.699543105
NR_029446	6230400D17Rik	2.278521929	1.722559181	1.563838262	0.639638326	0.637504304	0.382574544	0.426808412	0.066231367	0.309919411	0.183160829	0.065410857	0.380546835	5.338512237	26.00820824	5.045951316	3.492222267	9.746154298	1.005328406	4.747901657	12.1308906	0.391389372	-1.353323513
NM_001163263	Rnf20	3.436117636	2.054636284	3.16864738	3.170219108	5.167451401	3.233784083	0.430767673	1.270069402	1.094780258	1.247804387	1.501901234	1.39227896	7.976730493	1.617735441	2.894322724	2.540637893	3.440606668	2.322655284	2.767966615	4.162929553	0.664908349	-0.588772602
NM_001316739	Prxl2a	20.70673289	13.38393389	7.89470919	10.90028002	15.35152142	14.16321335	3.762091968	3.541687912	1.954738085	3.013670806	3.408124094	3.217662972	5.5040475	3.778970428	4.0387555	3.616944491	4.504390391	4.401708158	4.17434768	4.440591143	0.940043239	-0.089200977
NM_009324	Tbx2	0.242778932	0.079719616	0.130273291	0.013955372	0.09736169	0.175284013	0.297981905	0.202301311	0.378655047	0.167837436	0.179815584	0.232473305	0.814743873	0.394063761	0.344042135	0.083148149	0.541453017	0.753996305	0.45953249	0.51761659	0.887785475	-0.17171699
NM_019700	Pus1	2.51074994	0.939232429	3.382333825	3.178747592	3.847517708	2.724841843	2.779330127	2.145107644	1.896009735	2.306978293	1.451587352	2.891093048	0.903365137	0.437848624	1.783922182	1.377883616	2.650558855	0.942495381	1.656979284	1.041711981	1.590630917	0.669599118
NM_008112	Gdi2	49.60945237	44.48479443	54.59782833	61.98332938	63.67529005	54.84415137	32.81032525	29.40445412	29.98383028	28.02244545	29.25253547	26.12492113	1.512007333	1.512859047	1.820909064	2.211917211	2.176744307	2.099303997	2.162655172	1.615258481	1.33889108	0.421038601
NM_001163355	Rhot1	5.164875049	6.486357365	5.308283562	5.817262845	3.487136584	4.60022561	3.391588258	3.954497221	3.273865392	3.053367768	4.039028373	3.236671021	1.522848487	1.640248305	1.621411673	1.905195603	0.863360259	1.421283035	1.396612966	1.594836155	0.875709371	-0.191475946
NM_001243240	Cacfd1	0.67979569	0.927220477	0.701486716	0.112718902	1.710419712	1.132628853	0.511451142	0.555562522	0.70343976	0.572381052	0.387303468	0.281656433	1.329150789	1.66897593	0.99722358	0.196929827	4.416226166	4.021313626	2.87815654	1.331783433	2.161129556	1.111785562
NM_001205044	Jarid2	0.589737286	1.3622128	0.736561051	1.376423032	0.703390993	1.449869805	0.807290529	0.96587994	0.892043174	0.702924099	1.179841121	0.876264459	0.730514313	1.410333461	0.825701124	1.958138914	0.596174332	1.654603002	1.402972083	0.988849633	1.418792136	0.504663239
NM_001253703	St7l	2.541304315	4.055111777	3.211889175	2.743504152	1.571349407	2.302973319	1.365431522	1.286312069	1.363509926	1.137354239	1.075931152	1.344922295	1.861173025	3.15251009	2.355603808	2.412180882	1.46045535	1.712346748	1.861660994	2.456428974	0.757872918	-0.399972142
NM_001355747	Zfp467	1.087456106	0.939395964	1.645827074	1.586765501	1.912142916	1.449475694	1.886577402	2.279312321	1.878726795	2.101122949	2.354335289	2.82351175	0.576417434	0.412140081	0.876033215	0.755198787	0.812179525	0.513359186	0.693579166	0.621530243	1.115921829	0.158235969
NM_001355746	Zfp467	1.096728435	0.919125068	1.683508366	1.679550039	2.14166693	1.536381132	1.845867611	2.230127842	1.83818641	2.055783555	2.303531915	2.762584182	0.594153355	0.412140081	0.915852906	0.816987778	0.929731824	0.556139118	0.767619574	0.640715447	1.198066282	0.260707726
NM_001177480	Gm14391	0.365656894	0.300170477	0.654028841	0.105093099	0.824847007	1.210003208	0.14024994	0.304692292	0.21386405	0.210654315	0.3009176	0.072944848	2.607180395	0.985159403	3.058152313	0.498888895	2.741105896	16.58791871	6.609304499	2.216830703	2.981420498	1.575999866
NM_001305158	Pecam1	2.606703236	1.968048413	2.875748263	1.624156609	1.874220575	2.850496006	2.298849267	0.975065615	1.357672046	1.994982109	1.432735232	1.753613404	1.133916553	2.018375362	2.118146479	0.81412089	1.308141612	1.625498527	1.249253676	1.756812798	0.711090947	-0.491894006
NM_027406	Aldh1l1	302.8423829	306.7396872	264.7443045	421.4262045	421.3223095	339.4141875	175.4084868	152.3607547	109.2464444	164.2141766	152.9671335	150.8499456	1.726497893	2.013246047	2.423367698	2.56632048	2.754332253	2.250011999	2.52355491	2.054370546	1.228383514	0.296761055
NM_001159604	Pum1	5.660329816	5.797279105	6.612371577	6.882505674	6.49288905	5.494645228	2.142325645	3.343528542	2.978907649	2.478042279	3.183231249	2.459004941	2.642142584	1.733880549	2.219730303	2.777396388	2.039716421	2.234499466	2.350537425	2.198584479	1.06911399	0.096415683
NM_001243712	Itch	4.771339589	7.155676492	6.295416966	6.235536849	5.502245352	6.854963432	0.701666105	0.93601427	0.951071304	0.924471062	1.003654284	0.973175503	6.800014363	7.644836968	6.619290203	6.744977865	5.482211793	7.043912848	6.423700835	7.021380511	0.914877185	-0.128350009
NM_001252478	Slc30a6	6.585754083	5.624290491	4.417330672	5.128891745	2.535922235	6.063392399	0.244452222	0.597455131	1.025089502	0.642539325	0.786738045	0.603920174	26.94086408	9.413745407	4.309214622	7.982222326	3.223337489	10.04005606	7.081871958	13.55460804	0.522469697	-0.93658073
NM_001252477	Prmt1	3.418097056	0.448950626	3.362561322	2.799817223	1.028070182	2.673485349	4.391957366	4.272315838	3.398578715	3.67576515	2.953571658	3.409378763	0.778262804	0.10508367	0.989402219	0.761696438	0.348076939	0.784156157	0.631309845	0.624249564	1.011310029	0.01622534
NM_172714	Lin54	1.382508672	1.310982112	1.432844	0.490183229	1.50589318	0.921196974	0.773103435	0.96897885	0.81615353	0.774130216	0.57418477	0.726865493	1.788258348	1.352952247	1.755605957	0.633205136	2.622663049	1.267355491	1.507741225	1.632272184	0.92370699	-0.11449281
NR_156443	Rpain	5.336201612	6.854237578	7.439132942	6.315122492	7.513526229	5.099142375	16.85544653	14.25500954	17.07380348	13.98448997	15.24084837	15.27896695	0.316586191	0.480830094	0.435704496	0.451580466	0.492986089	0.333736069	0.426100875	0.41104026	1.036640241	0.051915304
NM_001357283	Arih2	1.358061561	2.38792153	1.227601752	1.611640466	1.438421566	1.370601405	4.335172543	4.581304841	3.757969114	3.752044326	3.857583748	3.670522668	0.313265861	0.521231748	0.32666627	0.429536627	0.372881487	0.373407694	0.391941936	0.387054626	1.012626925	0.018102751
NM_001347213	Osbpl3	0.506989103	0.436009769	0.251894832	0.631424098	0.568806185	0.188830763	0.787095037	0.613573891	0.188270419	0.56560664	0.407293063	0.606835155	0.644126921	0.710606783	1.337941637	1.116366135	1.396552598	0.311173078	0.941363937	0.897558447	1.048805167	0.068746698
NM_177289	Cbfa2t3	0.007594771	0.007481525	0.156219641	0.31432403	0.079950481	0.006854188	0.209737495	0.142391767	0.239868071	0.323774748	0.225004386	0.218171496	0.036210839	0.052541835	0.651273178	0.970810823	0.355328542	0.031416513	0.452518626	0.246675284	1.834470885	0.875364007
NM_146003	Senp6	4.343156778	3.668839428	3.581375222	3.332055648	3.116515574	4.994387481	1.571804767	2.101377219	2.485581295	2.21959174	2.65182873	2.487451814	2.763165547	1.745921387	1.440860224	1.50120204	1.1752326	2.007832857	1.561422499	1.983315719	0.78727884	-0.345053392
NM_175450	Wdr18	8.899549113	4.479551534	8.360491555	9.423513861	8.188714733	9.317516239	13.20476451	13.70939968	11.68872496	12.77256396	12.35906477	14.22631961	0.673965	0.326750379	0.71526121	0.737793437	0.662567507	0.654949171	0.685103372	0.571992196	1.197749508	0.260326221
NM_001145929	Thap3	1.424207107	1.62744602	1.834124357	1.080631209	2.056140365	0.514131798	12.78256248	6.693294813	7.396906616	8.533026242	6.258758989	6.6141948	0.111417966	0.243145725	0.247958296	0.126641027	0.328522055	0.077731578	0.177631553	0.200840662	0.88444019	-0.17716351
NM_001361009	Mtpap	2.952902384	2.922723327	3.822931506	3.309894323	3.04509373	4.454287419	0.857542866	0.773323901	0.625039422	0.64806173	0.711670123	0.824703776	3.443445804	3.77942971	6.116304625	5.107375066	4.278799448	5.401075571	4.929083362	4.44639338	1.108557642	0.148683789
NM_001164575	Zfp169	0.166543776	0.423822793	0.18617937	0.323096765	0.323509647	0.07515186	0.031939442	0.086735348	0.016234584	0.047972793	0.085660824	0.016611898	5.214360789	4.886390639	11.46807117	6.735000087	3.77663479	4.523977829	5.011870902	7.189607534	0.697099373	-0.520563765
NR_110356	Tmem241	0.297174761	0.602707367	0.062533989	0.346667016	0.946398142	0.347077937	0.522981736	0.589937123	0.429414112	0.422969337	0.323682591	0.439394284	0.568231624	1.021646788	0.145626301	0.819603185	2.923846289	0.789900891	1.511116788	0.578501571	2.612122186	1.385222383
NM_001114140	Tcf20	0.917724181	1.298108668	1.122378745	1.190311601	1.344743773	1.316681042	0.180512168	0.254905157	0.330310844	0.234977485	0.290477601	0.291044981	5.08400177	5.092516299	3.397947014	5.065641091	4.629423292	4.523977829	4.739680737	4.524821694	1.047484533	0.066928941
NM_001285956	Podn	0.586109927	0.909795816	0.635357654	0.398162331	0.293809747	0.897624068	0.4496121	0.71038548	0.747931208	0.470673299	0.657735789	0.659020521	1.303590197	1.280707224	0.849486753	0.84594204	0.446698739	1.362057841	0.88489954	1.144594725	0.773111671	-0.371251279
NM_001313927	Asgr2	86.97040637	89.32418829	92.37877987	92.50167978	80.95111613	81.11451936	190.5941911	163.0578529	148.3207225	146.74327	121.893052	138.5169838	0.456311947	0.547806725	0.622831242	0.630364035	0.664115918	0.58559259	0.626690848	0.542316638	1.155581083	0.208618492
NM_001313926	Asgr2	98.11382583	94.90339331	98.0948231	102.4770888	92.67117514	91.06227072	171.6531861	146.9701688	133.839413	132.4146789	109.8526703	124.8171317	0.571581734	0.645732356	0.732929269	0.773910337	0.843595107	0.729565481	0.782356975	0.65008112	1.203475922	0.267207278
NM_001347313	Tet3	0.134051102	0.586898941	0.257529958	0.398117492	0.373323223	0.457033592	0.2456548	0.161346272	0.243921416	0.177335183	0.128703691	0.148565764	0.54568892	3.637511642	1.055790679	2.245000029	2.90064116	3.076304924	2.740648704	1.746330414	1.569375808	0.650190866
NM_175116	Lpar6	4.274837267	5.637804815	6.706048146	7.250912813	6.200426791	4.153134997	6.558560007	8.11693847	8.634746596	8.047598006	8.967966302	9.394634356	0.651795099	0.694572817	0.7766352	0.901003356	0.6913972	0.442075214	0.67815859	0.707667705	0.958300888	-0.061449389
NM_175112	Rae1	5.493809421	4.759855979	3.107763334	6.363441414	7.067441518	3.823110021	5.674164773	5.956716824	6.310258105	4.118279767	5.515239187	4.436654725	0.968214643	0.799073738	0.492493854	1.545169773	1.281438806	0.861710063	1.229439547	0.753260745	1.632156667	0.706779545
NM_133732	4931406C07Rik	52.60322837	57.13974029	52.19020926	53.20672684	56.36366927	55.53197514	52.74078888	56.82109268	53.30604395	59.41536508	58.5937199	56.94629937	0.997391762	1.005607911	0.979067389	0.895504501	0.96194045	0.975163896	0.944202949	0.994022354	0.949881001	-0.074181308
NM_029074	Cnep1r1	1.25877519	1.302005828	1.801197331	1.600891431	2.437270823	2.783271571	4.634984923	3.776055571	6.073879119	5.728908145	6.021226479	6.215044387	0.271581291	0.344805791	0.296548103	0.279440932	0.404779795	0.447828108	0.377349612	0.304311728	1.240010084	0.310351853
NM_029068	Snx16	0.606862144	0.533761788	0.310130969	0.35506454	0.635586998	0.625926471	0.099756724	0.162540738	0.152116836	0.149833821	0.214036127	0.207536319	6.083420921	3.283864677	2.038768208	2.369722253	2.969531388	3.015985219	2.78507962	3.802017935	0.732526692	-0.449046766
NM_029057	Tbc1d30	0.732614838	0.288676318	0.192189769	0.126336078	0.712466688	0.38788988	0.539517899	0.683724961	0.274232995	0.573999101	0.253220478	0.491061454	1.357906456	0.422211173	0.700826572	0.220098042	2.813621925	0.789900891	1.274540286	0.8269814	1.541195831	0.624050189
NM_133728	Asnsd1	2.83301738	1.697720949	2.765874218	2.117010526	2.432018877	3.558162586	6.927209884	5.459070238	3.976715317	5.712337733	4.692010231	3.730044657	0.408969474	0.31099086	0.695517279	0.370603179	0.518331964	0.953919567	0.614284904	0.471825871	1.301931372	0.380653402
NM_133727	Kptn	2.097704197	1.825342313	4.408646196	5.968701669	4.416524665	5.237721587	6.919450657	5.768274095	4.007865048	6.203550281	5.912601994	4.01731917	0.303160511	0.316445142	1.099998663	0.96214287	0.74696803	1.303785277	1.004298726	0.573201439	1.752086889	0.809074323
NM_001305797	F9	52.96672418	65.30784213	49.80850086	43.41243133	47.7498264	55.72247127	42.79966918	41.21233536	47.85789504	39.15630514	43.71571532	45.31057872	1.23754985	1.584667347	1.040758287	1.108695807	1.092280569	1.229789441	1.143588606	1.287658495	0.88811483	-0.17118187
NM_001271389	Ankra2	0.754810477	2.615264077	1.745799332	2.042222231	2.935685735	0.798656745	0.179697215	0.35785869	0.243570073	0.569796939	0.449814073	0.249230975	4.200457303	7.308091572	7.167544483	3.584122853	6.52644261	3.204484295	4.43834992	6.225364452	0.712946198	-0.488134885
NM_001271388	Ankra2	0.68352625	2.368278794	1.791716376	1.849354964	2.658439862	0.72323168	1.111965286	1.384630898	1.516400456	1.493641866	1.542048918	1.861972415	0.614701069	1.71040441	1.181558848	1.238151531	1.723965973	0.388422339	1.116846614	1.168888109	0.955477779	-0.065705773
NM_001271405	Capzb	21.98087687	25.83961778	27.16597376	33.15938086	29.07481866	32.72711395	13.70856304	10.66745205	11.93925675	11.80020558	13.20137328	15.01033077	1.603441354	2.422285814	2.27534882	2.810068064	2.202408646	2.180305981	2.39759423	2.100358662	1.141516577	0.19095181
NM_001252252	Nf2	0.595477083	0.586597904	0.934674859	0.806828782	0.804136964	0.745794557	1.705999799	1.762000073	2.103898116	1.624252524	2.115208419	2.458259827	0.349048741	0.332915936	0.444258613	0.496738512	0.380169139	0.303383129	0.39343026	0.375407764	1.048007788	0.067649439
NM_001347361	Pex3	11.71550153	8.987765002	6.906104537	10.23823715	9.04788219	9.833218729	9.159543456	9.486762242	8.228730001	9.080296125	9.042780924	8.135090515	1.279048632	0.94740068	0.839267364	1.127522386	1.000564126	1.208741158	1.11227589	1.021905559	1.088433153	0.122252807
NM_001272076	Trim24	1.018973172	0.629822261	1.500945757	0.732155264	1.983101242	1.181068804	1.482867891	1.685680673	1.355547013	1.254629992	1.109865034	1.506625212	0.687163825	0.373630825	1.107262044	0.583562699	1.786794955	0.783916793	1.051424815	0.722685565	1.454885591	0.540905708
NM_001272064	Trim24	1.192993901	0.596929589	1.515702081	0.759228168	1.879533137	1.136476982	1.405424635	1.621314275	1.295828589	1.189106533	1.051901972	1.439274088	0.848849431	0.368176361	1.169677914	0.638486247	1.786794955	0.789618177	1.071633126	0.795567902	1.347003975	0.429754108
NM_001310723	Kmt5a	0.437072194	1.476188557	0.39088258	0.376855505	0.281698653	0.394452309	4.071298805	5.072796676	4.942241219	4.316512247	4.753031509	5.181664925	0.107354487	0.291000931	0.079090146	0.087305557	0.059267155	0.076124627	0.074232446	0.159148521	0.466435034	-1.10025194
NM_001310721	Cep57	2.112651194	2.890485251	0.944693531	1.376308804	2.082790935	2.03375132	2.566014276	2.816666859	3.816753455	2.542375721	3.071540434	2.613005632	0.823320125	1.026207712	0.247512327	0.541347525	0.678093283	0.778318766	0.665919858	0.699013388	0.952656801	-0.069971525
NM_001286720	Tsc2	2.831322832	2.449406211	3.765701708	5.187642155	3.957684521	3.275941315	4.970406664	4.922701334	4.267316621	4.454213042	4.570461361	4.79011008	0.569636053	0.497573597	0.882451911	1.164659639	0.865926699	0.683896875	0.904827738	0.649887187	1.392284317	0.477453852
NM_001291037	Mapk7	0.017717241	0.017453059	0.190138686	0.015276286	0.346376033	0.111927156	0.163093354	0.221449684	0.290147048	0.122482472	0.306188744	0.339303386	0.108632516	0.078812752	0.655318353	0.124722224	1.131250052	0.329873383	0.52861522	0.280921207	1.881720591	0.912052424
NM_001291036	Mapk7	0.018573423	0.128075316	0.199327089	0.016014509	0.363114565	0.117336007	0.170974798	0.232151183	0.30416833	0.128401406	0.320985236	0.355700135	0.108632516	0.551689266	0.655318353	0.124722224	1.131250052	0.329873383	0.52861522	0.438546712	1.205379509	0.269487445
NM_001291035	Mapk7	0.017711798	0.12213388	0.190080271	0.015271593	0.346269619	0.11189277	0.163043248	0.22138165	0.290057909	0.122444843	0.306094677	0.339199145	0.108632516	0.551689266	0.655318353	0.124722224	1.131250052	0.329873383	0.52861522	0.438546712	1.205379509	0.269487445
NM_001290464	Adamts13	0.564238551	2.059822692	0.504610047	0.486501788	0.773666709	0.673965517	0.057286893	0.186683231	0.155298708	0.191209923	0.081942444	0.238362094	9.849348158	11.03378531	3.249286832	2.544333366	9.441586976	2.827486143	4.937802162	8.044140101	0.613838409	-0.704069174
NR_027808	Zfp862-ps	0.084865413	0.566622098	0.295154494	0.056912537	0.382877953	0.127649995	0.032550649	0.165004282	0.242663756	0.206427906	0.302640223	0.248303594	2.607180395	3.433984205	1.216310579	0.275701758	1.265125798	0.51408839	0.684971982	2.419158393	0.283144743	-1.820388349
NM_001359198	Dnajb6	2.560159946	3.116793172	2.203203145	1.770116476	1.707133436	1.678391546	1.083867049	1.086782646	1.158348144	1.252276804	0.894432497	0.867270542	2.36206087	2.867908485	1.90202156	1.413518537	1.908621883	1.935257182	1.752465868	2.377330305	0.737157081	-0.439956019
NM_177615	Slc26a10	0.325819236	1.836609791	1.375993173	1.154935207	2.926314891	0.702447702	6.706721316	8.642642313	8.723594077	6.757340679	6.748018123	9.034671746	0.048581001	0.212505589	0.15773237	0.17091564	0.433655458	0.077750218	0.227440439	0.13960632	1.629155749	0.704124534
NM_001355397	Hspa14	7.898445821	11.03924379	6.097759524	5.995352071	5.355334753	5.940208957	4.2335282	3.881437293	3.829936183	4.511389914	4.166686904	3.434130693	1.865688723	2.844112364	1.592130843	1.328936799	1.285274098	1.729756229	1.447989042	2.100643977	0.689307212	-0.536780986
NM_001357893	Fkbp11	4.51817427	12.64028229	9.131971656	6.700591008	5.163984709	5.056220301	6.030747428	7.567400812	7.082095741	8.121087044	10.03923371	8.220129762	0.749189769	1.670359824	1.289444818	0.825085481	0.514380366	0.615102249	0.651522698	1.23633147	0.526980599	-0.924178246
NM_001355396	Nubp2	4.542029731	3.532344768	9.69186069	7.111105993	7.369849345	5.35762996	15.54157371	15.83620818	16.12557603	14.13912151	15.24656104	15.68964534	0.29225031	0.223054959	0.601024154	0.502938318	0.483377814	0.34147553	0.442597221	0.372109808	1.189426378	0.250265976
NM_001355394	Ndrg3	1.518918811	1.870337702	2.896588404	3.331911337	5.240329841	2.419068792	1.465044028	0.949256382	1.306440603	1.415516468	0.909923056	1.443748397	1.03677349	1.970318806	2.217160427	2.353848515	5.759091176	1.675547344	3.262829012	1.741417574	1.873662618	0.905861197
NM_001355403	Gbp3	0.811141804	0.719142157	1.16067306	1.381292231	1.235094516	0.658841001	1.400032818	0.988508392	1.446973725	1.214973276	1.376780048	1.674780867	0.579373421	0.727502328	0.802138311	1.13689104	0.897089202	0.393389376	0.809123206	0.703004687	1.150949946	0.202825093
NM_001355392	Ndrg3	1.728099677	2.502222829	3.798516365	3.303164519	4.900195598	2.499100161	1.365575528	0.88480705	1.21774041	1.319410619	0.848144242	1.345725754	1.265473525	2.827986992	3.119315359	2.503515184	5.777549802	1.857064973	3.379376653	2.404258625	1.405579507	0.491165062
NM_001161763	Fmo5	120.6456408	108.3550794	125.9743113	138.567998	155.4927165	143.6679933	150.8741832	114.627882	125.4521367	123.0329996	144.7828703	135.5708465	0.799644036	0.945276817	1.004162341	1.126266923	1.073971777	1.059726313	1.086655005	0.916361065	1.185837162	0.245905914
NM_001177774	Fbxw7	0.113237228	0.306759046	0.455716634	0.195272421	0.276726641	0.012774402	2.394234862	2.193814428	2.251812201	1.484113869	1.83465168	2.236378358	0.047295789	0.139829077	0.202377727	0.131575093	0.15083334	0.005712093	0.096040176	0.129834198	0.739714015	-0.434960484
NM_001177773	Fbxw7	0.110762543	0.300055138	0.445757409	0.19100494	0.270679061	0.01249523	2.341911285	2.145870837	2.202601127	1.467632593	1.794557227	2.20407658	0.047295789	0.139829077	0.202377727	0.130144929	0.15083334	0.005669145	0.095549138	0.129834198	0.735931981	-0.442355664
NM_001205367	Septin7	11.62152999	8.462719304	16.32370678	14.71623228	11.94274862	16.22599954	1.337252691	1.139284224	1.572675641	1.837882575	1.181428663	1.418301565	8.690601316	7.428101899	10.37957628	8.00716677	10.10873444	11.44044393	9.852115049	8.832759832	1.115406196	0.157569191
NM_010238	Brd2	3.82889844	6.277904634	6.710634228	5.782954444	6.163915029	4.568726175	6.002522401	8.640101003	8.416656963	8.09788301	8.453759209	10.94988817	0.637881574	0.726600839	0.797303996	0.714131636	0.729133026	0.417239528	0.620168063	0.72059547	0.860632754	-0.216530348
NM_010237	Frk	0.483844253	0.476629635	0.144237262	0.716700105	0.410461132	0.615807529	0.142754942	0.294627677	0.145122582	0.128650085	0.29097767	0.222743144	3.389334513	1.617735441	0.993899502	5.570925998	1.410627596	2.764653118	3.248735571	2.000323152	1.624105369	0.699645235
NM_001080131	Tmpo	3.265909869	4.080779149	2.874652404	5.039079341	2.856414635	4.033344026	2.68992193	3.587947058	4.926184753	2.614274064	3.119126658	3.909095698	1.214128125	1.137357682	0.58354539	1.927525277	0.915773852	1.031784417	1.291694516	0.978343732	1.320287004	0.400851577
NM_001291186	Abr	0.129177467	0.674431878	0.219499484	0.122518349	0.009713263	0.116581084	0.208096595	0.177606318	0.302211355	0.19348919	0.239190048	0.247388129	0.620757237	3.797341699	0.726311174	0.633205136	0.040608976	0.471247691	0.381687268	1.71480337	0.222583693	-2.16758019
NM_024240	Gins4	7.565755689	4.788203252	3.43980491	10.45930588	4.957951363	5.912515675	14.00689725	14.63383022	12.06377214	11.98011476	12.57423018	12.69828619	0.540145012	0.327200957	0.285135103	0.873055567	0.394294624	0.465615248	0.577655146	0.384160357	1.503682343	0.588499826
NM_026896	Med27	2.516551351	0.7662447	1.677722395	2.524903396	3.681334379	1.321400329	4.896392555	3.774557136	5.031123499	4.217544594	4.518540465	4.326555767	0.513960293	0.203002544	0.333468736	0.598666674	0.814717586	0.305416225	0.572933495	0.350143858	1.636280296	0.710419904
NM_026679	Tmem254a	7.136066254	6.791814488	4.990381065	8.743608871	8.714437619	5.326491552	10.18688374	8.416468828	5.240681003	12.54959931	8.775829812	6.77535101	0.700515136	0.806967224	0.952239043	0.696724147	0.9930044	0.786157285	0.825295277	0.819907135	1.00657165	0.00944987
NM_001039354	Lin7a	0.70510227	0.742823777	1.497644944	0.759947886	1.229743312	0.636346175	1.431111628	1.774870127	2.692039922	1.771519177	1.547371764	1.558990127	0.492695508	0.418522891	0.556323453	0.428980897	0.794730355	0.408178451	0.543963234	0.489180617	1.111988528	0.153141904
NM_001033275	Gxylt1	0.069575385	0.359824208	0.544448507	0.329943818	0.183105777	0.329652405	0.330240054	0.380463184	0.376410192	0.390802047	0.332806967	0.281061594	0.210681244	0.945753027	1.446423391	0.844273515	0.55018613	1.172883141	0.855780929	0.867619221	0.986355429	-0.019820486
NM_001282737	Magoh	15.91259191	28.47819684	19.44648903	20.47265195	28.44079896	13.08272254	26.36273262	22.80502925	25.33815118	20.15827853	26.43052336	24.73041169	0.603601764	1.248768266	0.767478609	1.015595251	1.076058865	0.529013536	0.873555884	0.87328288	1.000312618	0.000450942
NM_001359423	Tmem175	1.335135756	1.260426356	1.210623021	1.231134044	1.49195282	1.690268231	3.392659135	3.499845223	3.49231029	3.226238479	3.525159182	3.307130299	0.393536663	0.360137742	0.346653911	0.381600446	0.423229915	0.511098166	0.438642843	0.366776106	1.195941709	0.258147073
NM_001359417	Alkbh4	0.063738976	0.031394281	0.655535264	0.522096007	1.054401812	0.115047292	0.660081808	0.557676164	1.3793384	0.771118228	1.062194214	1.029937704	0.096562237	0.056294823	0.4752534	0.677063501	0.992663864	0.111703156	0.593810174	0.209370153	2.836173945	1.503946017
NM_001359416	Alkbh4	0.06786569	0.033426871	0.697977218	0.02925782	1.122667968	0.12249591	0.702818123	0.593782331	1.46864224	0.821043481	1.130964881	1.096619957	0.096562237	0.056294823	0.4752534	0.035634921	0.992663864	0.111703156	0.380000647	0.209370153	1.814970477	0.859946081
NM_001359415	Alkbh4	0.069460125	0.034212201	0.590136264	0.568958841	1.149043903	0.125373826	0.719330115	0.607732639	1.503146485	0.840333057	1.157535743	0.997674595	0.096562237	0.056294823	0.392600635	0.677063501	0.992663864	0.125666051	0.598464472	0.181819232	3.291535591	1.718760798
NM_001359414	Alkbh4	0.063145568	0.031102001	0.649432252	0.51723531	1.044585366	0.113976206	0.653936468	0.552484217	1.366496804	0.763939143	1.052305221	1.020349018	0.096562237	0.056294823	0.4752534	0.677063501	0.992663864	0.111703156	0.593810174	0.209370153	2.836173945	1.503946017
NM_026680	Golt1a	6.854379428	3.79231665	4.198637915	5.100438508	2.706451498	3.220106257	8.427331097	8.332639457	9.079662895	8.618834006	9.736203641	12.96200643	0.813351149	0.455115893	0.462422225	0.59177825	0.277978111	0.248426528	0.37272763	0.576963089	0.646016421	-0.630357257
NM_026679_2	Tmem254a	7.323857472	6.923950956	4.990381065	8.813002592	9.339779207	5.907563358	8.612547165	7.678770365	5.523112913	11.06590284	8.808946151	7.032236356	0.850370666	0.901700484	0.903545001	0.796410625	1.060260677	0.840068942	0.898913415	0.885205384	1.015485706	0.022169933
NM_026679_3	Tmem254a	7.028756987	6.395405082	4.798443332	8.974921275	9.642363846	6.077042635	9.106456679	7.77936561	5.428968943	10.81862009	7.649874289	6.486354995	0.771843235	0.822098536	0.88385905	0.829580963	1.260460431	0.936896399	1.008979264	0.825933607	1.221622725	0.288798806
NM_001164358	Slc25a25	4.38743777	4.944004158	6.153521842	15.48085383	19.68475801	11.20671603	15.46215221	16.51242273	22.32798342	24.99614677	28.85851328	21.8198709	0.283753368	0.299411191	0.275596848	0.61932961	0.682112686	0.513601391	0.605014562	0.286253802	2.113559916	1.079675011
NM_001369070	Srrm1	5.683990504	4.454294448	6.136991693	9.980245483	6.668354882	6.997701512	11.04721008	12.37811386	13.03698557	12.23594597	14.72082083	12.57769822	0.514518187	0.359852438	0.470737017	0.815649686	0.452987979	0.556357879	0.608331848	0.448369214	1.356765427	0.440171313
NM_001172064	Lrrc56	0.203158627	0.489205009	0.141313592	0.700675522	0.305522815	0.285208274	0.545459145	0.705361464	0.528100735	0.546183584	0.278649226	0.378262164	0.372454342	0.69355222	0.267588327	1.282857159	1.096442359	0.753996305	1.044431941	0.44453163	2.349510971	1.232360504
NM_001163729	Klhdc3	5.613167093	2.217547452	6.484127714	4.360883956	6.814701184	3.535516472	14.19611033	16.26094248	13.67920161	14.51812733	14.50767695	15.92172967	0.395401766	0.136372627	0.474013608	0.300375101	0.469730695	0.222056055	0.330720617	0.335262667	0.986452263	-0.019678858
NM_001358058	Slc38a4	294.7029665	308.6099809	247.8537357	295.5335657	276.665781	253.5371402	94.62103899	101.8788163	75.87258383	94.88261849	81.03210713	78.48309692	3.114560669	3.029186952	3.266710097	3.114728181	3.414273562	3.23046809	3.253156611	3.136819239	1.037087688	0.052537882
NM_172644	Dars2	4.808305693	2.587882338	3.047137407	3.528092282	4.812708551	3.62098723	2.711421379	2.805971148	2.905385355	3.962465261	4.972453499	3.658966756	1.773352431	0.922276888	1.048789415	0.890378098	0.967874019	0.98962015	0.949290756	1.248139578	0.760564581	-0.394857339
NM_001310096	Tmem218	0.349758769	0.057423917	0.57346007	1.558119418	2.36695228	1.210003208	4.829476201	2.695864413	4.841386186	3.626917773	5.252974621	4.95390663	0.072421678	0.021300744	0.118449561	0.429598771	0.45059275	0.244252324	0.374814615	0.070723994	5.299681088	2.405905547
NM_001310088	Adnp	5.14578975	7.744398302	5.890966591	8.103394442	6.000970269	6.321016758	0.822374649	1.444172217	1.309755291	1.605760393	1.676247811	1.824947469	6.257232947	5.362517163	4.497761247	5.046453057	3.580001853	3.463670525	4.030041812	5.372503786	0.750123587	-0.414799787
NM_013716	G3bp1	4.852636958	6.324351587	5.703204566	8.960585936	6.974795695	5.212702832	0.790623127	1.073515488	1.205603824	0.742193602	1.378281058	1.413527165	6.137737179	5.89125323	4.730579359	12.07311127	5.060503193	3.687727382	6.940447281	5.586523256	1.24235539	0.313077933
NM_001360385	Extl3	0.666495996	1.158631504	1.034341089	1.022576217	0.692779244	1.238391586	1.928567819	2.033647519	1.834436285	1.795611365	1.754372116	2.111704983	0.345591163	0.569730739	0.563846833	0.569486381	0.394887286	0.58644157	0.516938412	0.493056245	1.048437004	0.068240179
NM_026987	Dhx16	2.908104876	5.009110328	4.121700043	4.032443892	5.025564905	2.793358438	2.876613154	5.63298752	4.734617821	4.134500021	5.269297963	5.170348037	1.0109475	0.889245771	0.870545459	0.975315968	0.953744681	0.540265069	0.823108573	0.923579576	0.89121565	-0.166153527
NM_025935	Tbc1d7	4.459776595	2.516981452	4.860946826	10.65479732	3.458242527	5.114969241	4.062614706	5.980783155	5.814597614	5.03148652	5.964036488	5.894131808	1.097760166	0.420844794	0.835990235	2.117624141	0.579849324	0.867807068	1.188426844	0.784865065	1.514179822	0.598536548
NM_001357722	Map3k4	1.97445498	2.611261641	2.438943879	2.342015112	2.050628793	1.5751792	2.322151564	2.099753638	2.845558648	2.413217569	2.423852832	2.533042625	0.850269642	1.243603818	0.857105469	0.970494804	0.846020338	0.621852623	0.812789255	0.983659643	0.826291147	-0.275277884
NM_001357181	Slc27a1	1.074154829	3.703483244	0.990658532	0.607796069	0.74459018	1.029999819	0.695247738	0.524452163	0.412287552	0.657494943	0.517954966	0.582581938	1.544995789	7.061622601	2.40283396	0.924411777	1.437557759	1.767991335	1.376653624	3.66981745	0.375128639	-1.414542688
NM_001357180	Slc27a1	1.069224657	3.805403812	1.017921644	0.624522733	0.765081444	1.058345612	0.714381089	0.538885186	0.423633785	0.67558933	0.532209186	0.598614705	1.496714671	7.061622601	2.40283396	0.924411777	1.437557759	1.767991335	1.376653624	3.653723744	0.376780983	-1.408201944
NM_008641	Mast2	0.505186678	0.209014605	0.289151201	0.435585661	0.607785386	0.291791871	0.674310701	0.707210782	0.945509484	0.756696684	0.960368025	0.798174645	0.749189769	0.295547821	0.305815231	0.575641033	0.632867162	0.365573966	0.524694054	0.450184274	1.165509514	0.220960781
NM_009702	Aqr	3.790874614	3.467609559	4.780051095	5.481494636	5.461942126	6.534313831	0.528321553	0.573887964	0.537083948	0.93596418	0.668507774	1.042767232	7.175316984	6.042311006	8.900007371	5.856521815	8.170349459	6.266320641	6.764397305	7.37254512	0.917511822	-0.124201348
NM_146211	Colgalt1	6.959550775	7.909138201	5.073263954	7.500891888	7.522590872	8.080128306	6.694300273	6.478806024	6.169315624	6.014078051	5.212799079	5.271429034	1.039623335	1.220770953	0.822338208	1.247222238	1.4431001	1.532815533	1.407712624	1.027577498	1.369933291	0.454105642
NM_030074	Zfp687	0.765613392	0.993625021	0.760781862	0.859220261	0.219310081	0.92127563	1.062753973	1.078465562	1.421552781	1.218189393	1.275125642	1.192765123	0.720405109	0.921332174	0.535176655	0.70532568	0.171990958	0.772386459	0.549901032	0.725637979	0.757817325	-0.400077973
NM_144842	Zmym5	1.895169042	1.824480337	1.521547484	1.550505967	1.473618467	1.875572772	2.007245408	2.812940413	3.148975715	3.027273791	3.735138301	3.479935201	0.944164094	0.648602554	0.483188065	0.512178968	0.394528488	0.538967729	0.481891728	0.691984904	0.696390522	-0.522031528
NR_040341	Gm16157	4.369183089	3.936616512	3.097368562	2.618683022	2.083378207	2.692872204	16.00210339	17.51544199	12.65250293	12.03286521	15.12792314	11.67104084	0.273038049	0.224751195	0.244802833	0.217627554	0.137717398	0.23073111	0.195358687	0.247530692	0.789230157	-0.341482011
NM_001198765	Postn	3.878172282	3.448922321	3.644956433	1.997030705	3.820657998	2.592594852	1.260240275	0.920102402	1.134125522	0.558552114	1.196829232	0.988560574	3.077327679	3.748411387	3.213891551	3.575370417	3.192316743	2.622595843	3.130094334	3.346543539	0.935321563	-0.096465647
NM_001291766	Tfdp1	0.368235712	0.657475199	0.679223964	0.456410307	0.847969797	0.477721825	0.476681833	0.517794446	0.457666222	0.795524879	0.994349474	0.743775372	0.772497895	1.269761008	1.484103328	0.57372223	0.852788501	0.642293149	0.689601293	1.175454077	0.586668	-0.769383792
NM_007636	Cct2	30.16568874	30.59572716	34.2440153	32.9654624	28.46690884	36.53290545	8.487048854	10.371415	8.998535665	8.232748218	10.06509969	10.65607211	3.554320147	2.950005101	3.80550976	4.00418688	2.828278875	3.428365075	3.420276943	3.43661167	0.995246851	-0.006873693
NM_007635	Ccng2	0.947765859	1.912810487	1.054339596	1.494858729	0.417164003	0.834484971	0.611779912	0.346718815	0.432644516	0.559323526	0.713382241	0.415031031	1.549194148	5.516892657	2.436965124	2.672619082	0.584769258	2.010656813	1.756015051	3.167683976	0.55435298	-0.851123202
NM_007634	Ccnf	2.232406726	1.631013432	1.597189502	3.352432541	1.440813213	2.132245085	4.067203009	3.836674727	3.982329428	4.67277811	3.949895489	4.809699403	0.548880083	0.425111209	0.401069156	0.717438847	0.36477249	0.443321901	0.50851108	0.458353483	1.109429946	0.149818573
NM_008601	Mitf	0.239115078	0.024794697	0.596516372	0.21702264	0.274428834	0.181724996	0.304104487	0.141571173	0.147213412	0.145003989	0.186423084	0.301269706	0.7862925	0.175139449	4.052051814	1.496666686	1.472075389	0.603197044	1.190646373	1.671161255	0.712466478	-0.489105959
NM_013630	Pkd1	0.594013969	0.384760508	0.796858216	0.456046198	0.538436945	0.514059232	1.423205321	1.632404546	1.456328155	1.434471148	1.42635367	1.626531118	0.417377563	0.235701689	0.547169409	0.317919394	0.377491892	0.316046355	0.337152547	0.400082887	0.842706744	-0.246897424
NM_023544	Rsc1a1	2.596209219	2.425667311	2.202160247	2.261599578	2.958446159	2.053185573	27.99509913	32.08230191	39.29214123	33.02813213	35.12095362	36.55322546	0.09273799	0.075607646	0.056045819	0.068474946	0.084235929	0.056169751	0.069626876	0.074797152	0.93087603	-0.103339046
NM_016675	Cldn2	11.92149607	13.87390685	11.67062488	12.53264336	9.54385113	10.65718416	5.474093311	4.794580671	5.234949254	5.004723294	4.015620722	4.253783805	2.177802859	2.893664286	2.229367337	2.504163092	2.376681413	2.505342219	2.462062241	2.433611494	1.011690751	0.016768362
NM_016674	Cldn1	7.933585018	8.025563848	12.67903149	7.592092758	8.613881053	10.98075111	6.775054423	7.003645186	12.04778482	8.259737712	7.399963947	6.557789095	1.170999452	1.145912398	1.052395247	0.919168746	1.164043651	1.674459326	1.252557241	1.123102366	1.115265429	0.157387106
NM_016791	Nfatc1	0.934203989	0.025212987	0.789698086	1.48961594	0.510003443	0.820008833	1.045508045	1.103689494	0.883211847	0.722506113	0.742474934	1.041597376	0.893540699	0.022844276	0.894120803	2.061734721	0.686896513	0.787260848	1.178630694	0.603501926	1.952985803	0.965681462
NM_016788	Tnk2	0.232989283	0.0892559	0.451461983	0.792398188	0.165459132	1.296664866	1.93623009	1.957617194	2.967655799	2.207251111	2.460646587	2.866205173	0.120331403	0.045594154	0.152127475	0.358997752	0.067242136	0.452397783	0.292879224	0.106017677	2.762550844	1.466001017
NM_133960	Ces2a	168.2003096	177.9818354	149.9261769	168.9702249	147.1349547	136.6453419	447.3776713	448.648851	352.9188046	350.5984264	341.449469	368.07792	0.375969389	0.396706322	0.424817763	0.481948041	0.430912823	0.371240258	0.428033708	0.399164491	1.07232411	0.100741026
NM_138757	Ints13	1.752738491	1.615209584	2.93276025	3.461269888	5.980328053	2.279188782	2.320428154	1.884530295	2.006178561	1.75891877	1.954242901	1.827221942	0.755351329	0.857088681	1.461864018	1.967839532	3.060176424	1.247351912	2.091789289	1.024768009	2.041232035	1.029440189
NM_177762	Aak1	0.310865149	0.208117359	0.418369145	0.304468494	0.580969267	0.463046982	0.065983992	0.120715698	0.151808918	0.132143254	0.149025259	0.158949657	4.711220713	1.724028955	2.755893072	2.304078977	3.898461719	2.913167541	3.038569413	3.063714247	0.991792696	-0.011889494
NM_001359340	Clasp1	1.157668749	0.676886564	1.583048043	1.564878307	1.645502754	1.469435169	0.507054681	0.513445394	0.541674409	0.430278063	0.543963431	0.536384191	2.283124074	1.318322401	2.92250846	3.636900047	3.025024586	2.739519908	3.133814847	2.174651645	1.441065218	0.527135629
NM_001357675	Cryz	21.60985096	21.28762575	22.1001066	30.56807304	28.27695837	17.99886497	20.41176053	17.65447294	13.70359182	18.75532142	19.01795216	12.73340056	1.058696085	1.205792199	1.612723648	1.629834667	1.48685611	1.413515964	1.510068914	1.292403977	1.168418652	0.224557294
NM_001357667	Synj2	0.204976625	0.289711608	0.286927477	0.537893414	0.247945715	0.402149775	0.307643631	0.256202462	0.229347072	0.19509974	0.253028487	0.330681807	0.666279434	1.130791663	1.25106231	2.75701758	0.979912253	1.216123072	1.651017635	1.016044469	1.624946236	0.700391985
NM_001303610	Hus1	0.38654402	0.884754108	0.183014578	0.098026101	0.461628043	0.441194228	0.209310106	0.284203223	0.279275832	0.327481401	0.364887068	0.299374517	1.84675278	3.113103714	0.655318353	0.299333337	1.265125798	1.47372005	1.012726395	1.871724949	0.541065821	-0.886123986
NM_008020	Fkbp2	37.17257073	41.87369192	51.32841118	45.62844314	37.85062869	31.21808276	111.8838665	118.4145665	114.1421165	96.96260919	105.0510077	116.4859543	0.332242457	0.353619433	0.449688623	0.470577716	0.360307145	0.267998687	0.366294516	0.378516838	0.967709965	-0.047353377
NM_016757	Wbp1	0.65463933	1.891642078	2.146676796	1.505194114	0.72195794	2.44198982	38.76843842	36.71173078	35.68469817	36.05425944	35.28720142	44.24521935	0.016885883	0.051526911	0.060156787	0.041748025	0.020459484	0.055192173	0.039133227	0.042856527	0.913121759	-0.131120848
NM_016756	Cdk2	1.839418256	2.581466101	1.645029271	1.303558626	0.985233925	1.341686249	1.101771165	1.669215707	1.915865452	1.654851687	1.928476733	1.658793898	1.669510253	1.546514384	0.858635072	0.787719308	0.51088712	0.8088324	0.70247961	1.358219903	0.517206093	-0.951188824
NM_001083331	Nup88	9.488784148	6.627667494	6.722416356	8.061465333	9.228291683	8.375072505	0.320345537	0.579957562	0.732731801	0.721734744	0.486856825	0.555378883	29.62046615	11.42784908	9.174456938	11.16956805	18.95483685	15.0799261	15.06811033	16.74092405	0.900076381	-0.151880661
NM_001331177	Ggps1	0.510562675	0.441363985	0.260918066	0.476157399	0.56411008	0.225686483	0.503561415	0.846535743	0.950695859	0.780356277	0.823186118	0.735829341	1.013903487	0.521376669	0.274449567	0.610179495	0.685276474	0.306710361	0.534055443	0.603243241	0.885306967	-0.175750321
NM_001101431	Mkrn2os	1.544044683	1.185501959	1.787009089	2.897572773	3.995261319	1.618897557	9.771758534	7.379097698	7.01211283	7.639420082	6.811179202	7.310975674	0.158010933	0.160656764	0.254846026	0.379292242	0.586574101	0.221433859	0.395766734	0.191171241	2.070221085	1.049784846
NM_001256521	Tmem250-ps	2.423523841	1.010048175	1.938161861	3.054071711	1.752234951	1.976892872	32.65964189	31.04917911	28.51278628	28.80980164	35.09448465	30.2074817	0.074205463	0.032530592	0.067975183	0.106008078	0.049929069	0.065443816	0.073793654	0.058237079	1.267124923	0.341558764
NM_001271343	Ate1	2.443463331	2.020995852	2.329547348	3.249671061	4.341962543	3.619849661	3.620618658	3.788826117	3.586291764	3.412948047	4.53863993	3.862781153	0.674874534	0.533409502	0.649569946	0.952159545	0.956666008	0.937109693	0.948645082	0.619284661	1.531840109	0.615265719
NM_001289478	Papss1	3.010272249	0.73623376	1.838087175	2.935643443	1.920088585	3.072719705	0.621099663	0.337333977	0.947101222	0.621924563	0.794446303	0.82001882	4.846681503	2.182506985	1.940750506	4.720256471	2.41688907	3.747133151	3.628092897	2.989979665	1.213417248	0.279075724
NM_001293716	Pi4kb	3.338913341	5.043327595	4.958666538	4.466659571	4.017015539	3.542943756	4.889795212	6.146196453	4.852539524	5.292655778	5.420583248	5.47396164	0.682832961	0.820560754	1.021870407	0.8439354	0.741067032	0.647235766	0.744079399	0.841754707	0.883962267	-0.177943307
NM_001289652	Gid8	2.900889079	3.398267251	3.611018935	3.684237227	3.43893981	3.018974459	6.811245339	4.736473452	5.686108019	5.796495021	4.822968424	4.817269823	0.425897018	0.717467814	0.635059855	0.635597411	0.713033864	0.626698227	0.658443167	0.592808229	1.110718669	0.151493447
NM_001289651	Gid8	2.878705042	3.372279603	3.583404305	3.656062674	3.412641125	2.995887385	6.759157542	4.700252107	5.642624511	5.752167349	4.786085624	4.795951481	0.425897018	0.717467814	0.635059855	0.635597411	0.713033864	0.624670078	0.657767117	0.592808229	1.10957825	0.150011414
NM_001243758	Pde2a	1.500183291	1.933588422	1.868271344	2.49028729	1.623527499	2.480035758	3.065238844	2.06786182	2.246855437	3.198543973	1.990322572	2.802522609	0.489418074	0.935066552	0.831504917	0.778569034	0.81571074	0.884929795	0.82640319	0.751996514	1.098945505	0.136119848
NM_009503	Vcp	47.530212	56.12411005	60.82905552	68.5129966	70.158166	60.08186064	55.61204167	45.60522098	41.19544176	49.99507896	38.29923077	34.11781269	0.854674825	1.230650984	1.476596752	1.370394807	1.831842692	1.761011504	1.654416334	1.18730752	1.393418559	0.478628684
NM_029633	Clasp2	2.921549173	2.019639197	1.42099705	1.864972709	2.019519325	1.989061105	0.51900458	0.691896384	0.587568409	0.590561232	0.746595613	0.797542443	5.629139489	2.918990824	2.418436778	3.157966708	2.70497079	2.493987777	2.785641758	3.655522363	0.76203658	-0.392067843
NM_133943	Hsd3b7	151.6090106	161.5292584	196.7624062	169.8778343	180.2734881	157.003724	159.6047397	179.5366323	219.5541873	179.8575709	187.8137665	190.8921455	0.949902935	0.899700838	0.896190633	0.944513113	0.959852366	0.822473463	0.908946314	0.915264802	0.993096547	-0.009994115
NM_029632	Ppp1r11	2.849974989	1.251526746	3.777123676	3.167877791	3.563037755	4.183483396	27.10424067	26.69514609	29.03991031	26.34897798	29.50103668	30.66012288	0.105148675	0.046882184	0.130066644	0.120227729	0.120776697	0.136447052	0.125817159	0.094032501	1.338017795	0.420097303
NM_133937	Brk1	6.739217965	8.142816358	8.663841408	7.445006248	4.19646669	9.075576572	92.69176184	88.5775276	86.03793068	77.6490402	83.25565551	84.31944786	0.072705684	0.091928693	0.100697929	0.09588021	0.050404584	0.107633254	0.084639349	0.088444102	0.956981273	-0.063437402
NM_001081343	C9orf72	1.042893846	0.288377045	0.589061837	0.914987009	1.52709695	0.842125368	0.336849111	0.205819595	0.214022418	0.274053398	0.316197452	0.28469557	3.096026719	1.401115595	2.752337081	3.338717992	4.829567532	2.957985504	3.708757009	2.416493132	1.534768281	0.618020854
NM_001271017	Ube2w	1.263288726	2.28149494	1.540615745	2.525060574	1.799065932	1.053731213	1.629823508	1.818240127	2.798741032	1.984850419	2.38641044	1.397528352	0.775107685	1.254781977	0.550467416	1.272166683	0.753879509	0.753996305	0.926680832	0.860119026	1.077386739	0.107536213
NM_001166407	Kif20a	0.435169527	0.650959581	0.259453991	0.083381105	0.084834232	0.232731956	0.612010432	0.926683659	0.772987705	0.835668082	1.173847841	0.733078388	0.711049199	0.702461487	0.335650864	0.099777779	0.072270212	0.317472128	0.163173373	0.58305385	0.279859867	-1.837223479
NM_001362365	Gm45871	1.771376198	1.025390716	1.388197104	1.448600341	1.153444595	1.318470394	1.323822606	0.935840612	1.516671187	0.820597646	1.23984342	1.377056398	1.338076711	1.095689482	0.915292065	1.765299168	0.930314728	0.957455625	1.217689841	1.116352753	1.090775149	0.125353737
NM_001364176	Trmt1	1.541625608	0.795477245	2.429150836	2.067693332	1.030397449	1.612139248	11.03759886	11.28609479	9.961199255	9.106835202	10.02862822	10.42702636	0.139670378	0.070482949	0.243861284	0.227048507	0.102745603	0.154611602	0.16146857	0.151338204	1.066938594	0.093477147
NR_104305	Dph3	0.574665278	0.310439975	0.016578545	0.095901676	0.836340052	0.903417186	5.673944365	5.537708934	5.81141747	4.271789541	5.812354061	4.814875973	0.101281444	0.05605928	0.002852754	0.02245	0.143890073	0.187630417	0.117990163	0.053397826	2.209643585	1.143813682
NR_104304	Dph3	1.955213908	1.024875776	0.593557288	0.788786813	1.146476316	1.376030406	6.315960125	6.143237472	6.064006245	4.588252854	6.332845527	5.281715381	0.309567171	0.166829914	0.097882038	0.171914417	0.18103652	0.260527178	0.204492705	0.191426374	1.068257736	0.095259765
NR_104303	Dph3	0.782782127	0.327721766	0.017501451	0.101240398	0.882898018	0.830080273	5.83217903	5.797065625	6.066256938	4.441950607	6.063448776	4.965796044	0.134217781	0.056532354	0.002885049	0.022791878	0.145609875	0.167159558	0.111853771	0.064545061	1.732956296	0.793235271
NR_104093	Gtf2a2	10.5379205	6.151578793	9.922916292	11.20135909	11.78088225	7.74916948	10.32925889	10.59291927	11.02234081	8.094504107	13.14593748	9.877042816	1.020201024	0.580725543	0.900254897	1.383822769	0.896161439	0.784563723	1.021515977	0.833727155	1.225240142	0.293064539
NM_199018	Stard8	0.569200742	1.361732471	0.446715447	0.410652924	0.899673614	0.597565558	0.641594729	0.624333723	0.597882815	0.588909612	0.53056205	0.528354099	0.887165551	2.181097097	0.747162213	0.697310615	1.695699143	1.130994457	1.174668072	1.271808287	0.923620395	-0.114628065
NM_001360391	Tjp2	2.97024166	2.901969071	2.286200899	3.31673464	3.514888597	2.21919085	0.896462456	0.943349468	1.452433133	0.855575585	1.68300367	1.515330642	3.313291752	3.076239684	1.574048984	3.876612072	2.088461635	1.464492823	2.476522177	2.654526807	0.93294299	-0.100139171
NM_199012	Fchsd2	2.627076092	2.137273679	1.636431264	1.915786909	2.682981162	2.099606564	0.421099571	0.522763833	0.626836776	0.512014312	0.596957483	0.531897096	6.23861023	4.088411523	2.610617828	3.741666715	4.494425884	3.947392419	4.061161673	4.312546527	0.941708489	-0.08664756
NM_001357233	Mphosph6	0.209452874	0.154747287	2.435133721	0.496638866	0.118120689	1.039657615	0.903790486	1.112638839	1.47004826	1.206654448	1.228131911	2.005618926	0.231749368	0.139081327	1.656499169	0.411583339	0.096179154	0.51837246	0.342044984	0.675776622	0.506150958	-0.982360368
NM_001355373	Fubp1	0.724958764	1.236696841	1.96084954	1.654172785	1.655301776	0.957463051	0.813841088	0.828780791	1.303058803	0.774175875	0.971302576	0.973552524	0.890786635	1.492188109	1.504805106	2.136688624	1.70420816	0.983473441	1.608123408	1.295926617	1.240906227	0.311394098
NM_001048139	Bdnf	0.083131801	0.027297406	0.223039396	0.238928313	0.093764151	0.037512717	0.031885711	0.103907321	0.032414546	0.063856119	0.034206687	0.049751857	2.607180395	0.262709174	6.880842703	3.741666715	2.741105896	0.753996305	2.412256305	3.250244091	0.742176968	-0.430164864
NM_001048061	Hnrnpab	19.79872842	27.42541471	25.38458539	27.26672445	25.80577345	26.6181688	15.01407297	16.73371267	16.87948979	16.62615738	18.03643338	18.46482028	1.318678047	1.638931853	1.503871604	1.639989556	1.430758116	1.441561217	1.504102963	1.487160501	1.01139249	0.016342972
NM_001289447	Rad1	3.261652043	1.997281112	3.192890796	0.760076997	1.027415194	3.102714648	1.065063193	1.322196828	1.701429136	1.828247542	1.088180617	1.266161948	3.062402368	1.510577751	1.876593465	0.415740746	0.944158698	2.450487991	1.270129145	2.149857861	0.5907968	-0.759266083
NM_001289817	Ovol3	2.056955929	0.168857049	1.430782617	2.857407399	0.665936112	1.082886914	0.460225522	0.571335795	0.835461644	0.427919849	0.59952389	0.239366097	4.469452105	0.295547821	1.712565295	6.677435984	1.110774938	4.523977829	4.104062917	2.159188407	1.900743309	0.926563712
NM_001356359	Mcts1	15.82703026	15.79550545	14.38647598	18.47869641	13.30553538	13.25340147	7.463796322	8.62641198	8.680198326	8.071605935	8.967940347	5.838476741	2.120506721	1.831063191	1.657390239	2.289345709	1.483677953	2.270010152	2.014344605	1.869653384	1.077389329	0.107539681
NM_001114328	Ccpg1	14.54213302	11.06440532	14.03206251	15.98674262	12.1864248	12.65784637	5.702489022	5.739905248	5.81944926	5.423457195	5.361736408	4.534734013	2.550137838	1.927628565	2.411235477	2.94770329	2.27285041	2.791309553	2.670621084	2.29633396	1.162993332	0.217842826
NM_001159884	Dnajb2	3.362256555	9.571728239	5.71041714	6.835324855	8.465948011	4.370642941	6.885829327	5.590508526	7.216529044	5.437789238	6.853965874	7.86422738	0.488286363	1.712139101	0.791296911	1.257004374	1.235189694	0.555762535	1.015985534	0.997240791	1.018796606	0.026866059
NM_008743	Nthl1	0.106762785	0.631025047	2.100562998	3.958312095	0.842922358	2.312450575	5.221063746	6.071699231	5.370099905	5.597033138	5.798793597	5.047648395	0.020448474	0.103928904	0.391159017	0.707216126	0.145361676	0.458124337	0.436900713	0.171845465	2.542404676	1.346193683
NM_001253883	Pkm	1.920149753	2.732193151	2.289638795	2.330111045	1.622070985	1.347820185	5.346336947	4.355583836	4.076255837	6.364035475	4.564989277	5.759943549	0.359152401	0.627285171	0.561701445	0.366137344	0.355328542	0.233998853	0.318488246	0.516046339	0.617169859	-0.696260489
NM_001277867	Mphosph9	0.147127482	0.036233415	0.065789554	0.247371748	0.138287268	0.039834226	0.237012914	0.266649494	0.378626057	0.262755665	0.472206794	0.202518056	0.620757237	0.135884056	0.173758654	0.941451625	0.292853194	0.196694688	0.476999836	0.310133316	1.53804771	0.621100256
NM_001253688	Immt	29.79556241	27.91293223	29.19719846	36.78507978	44.17372524	34.0141622	16.72237722	17.70838566	16.06567284	16.40286042	19.12243821	15.48330171	1.781777915	1.576255045	1.817365432	2.242601525	2.310046697	2.19682874	2.249825654	1.725132797	1.304146358	0.383105785
NM_001253782	Prlr	35.53152544	30.26463964	45.96850899	45.56277685	34.39096436	38.76944476	0.122962413	0.333919032	0.56250804	0.307814307	0.131912905	0.191860499	288.9624937	90.63466508	81.72062569	148.0203353	260.7096275	202.0710097	203.6003241	153.7725948	1.324035173	0.404941447
NM_001253781	Prlr	10.7324407	9.890785847	15.11492495	15.60071623	10.08481017	12.21034136	19.93873518	23.75615621	26.55518676	20.8642448	20.20881453	23.18990481	0.538270889	0.41634622	0.569189179	0.747724942	0.49903027	0.526536933	0.591097382	0.507935429	1.163725442	0.218750723
NM_008813	Enpp1	2.934480196	3.703478366	2.799323205	1.987481359	2.276881705	1.61202847	0.812344704	1.350189635	1.074557997	0.921226729	0.965973021	0.845010854	3.612358378	2.742932007	2.605092711	2.157429106	2.35708623	1.907701494	2.140738943	2.986794365	0.716734626	-0.48048904
NR_131892	Mtrr	0.907499523	0.236142429	0.581898544	0.590543934	0.540752092	0.339965261	0.926016163	1.005882737	0.781140509	0.868060114	1.416153794	1.024737543	0.980003978	0.23476139	0.744934538	0.680303039	0.381845597	0.331758374	0.46463567	0.653233302	0.711285951	-0.491498427
NR_125903	Sumo3	2.443912831	1.613005949	4.327569382	2.570793703	4.612515246	2.558497669	24.12810268	20.83286728	27.1869348	17.62733401	22.83740073	23.66499083	0.10128906	0.077426018	0.159178275	0.145841322	0.201971989	0.108113191	0.151975501	0.112631117	1.349320723	0.432233306
NR_125731	Hipk1	4.975037374	4.628584735	6.630295759	5.78957465	4.706673064	6.059911723	0.24320273	0.304821181	0.152145435	0.206060237	0.301044891	0.233522254	20.45633848	15.18459027	43.57867045	28.09651552	15.63445585	25.95003949	23.22700362	26.40653307	0.879593075	-0.185091849
NM_030147	Brd8	1.864850162	0.636361411	1.515166814	2.480197126	2.776984923	1.265003354	0.392699833	0.365630751	0.499016118	0.337046904	0.27082584	0.510613936	4.748792862	1.740448279	3.036308368	7.358611206	10.2537665	2.47741643	6.696598046	3.175183169	2.109043066	1.076588555
NM_001313734	Apool	13.66792013	11.08511914	8.868930307	12.75953855	12.44099309	7.558745529	30.50848699	23.89146033	24.46297221	22.20131262	23.65890873	19.31179092	0.448003866	0.4639783	0.362545084	0.574720007	0.525848137	0.391405725	0.497324623	0.424842417	1.170609628	0.22726005
NM_001313733	Apool	14.54360712	9.565462757	10.04704878	13.66623034	16.37095645	11.08194781	29.46138547	24.00176712	23.7358944	21.3226504	23.05940203	19.17986709	0.493649803	0.398531604	0.42328503	0.640925498	0.709947137	0.577790647	0.642887761	0.438488812	1.466144044	0.552026851
NM_001302393	Ppt2	9.166685424	9.868500733	7.905169717	7.000477475	5.612644369	7.829634613	5.537602834	5.56508966	5.55285478	4.828262295	4.889953715	5.603539546	1.655352632	1.773286926	1.423622628	1.449895852	1.147790899	1.39726588	1.331650877	1.617420728	0.823317553	-0.28047911
NM_001290573	Kmt2b	0.815444182	0.763120813	0.941971642	0.796844512	0.643816228	0.809521241	0.883571317	1.257053232	1.391057424	1.080484816	1.132431243	1.520991218	0.922895715	0.6070712	0.677162298	0.737487932	0.568525667	0.532232686	0.612748762	0.735709737	0.832867544	-0.263841022
NM_144878	Fmo4	2.709994353	3.2098588	2.971799206	5.424321178	0.169810884	2.445736758	0.482594786	0.201622068	0.641552259	0.520407713	0.637197648	0.463385514	5.615465466	15.92017595	4.632201297	10.42321442	0.266496407	5.277974134	5.322561654	8.722614239	0.610202573	-0.712639831
NM_134073	Kctd9	0.712202801	2.194695918	0.78392307	1.558819932	0.810157513	1.334951274	0.966600633	1.232570562	1.367140225	1.409744673	1.059502559	1.202192093	0.736811851	1.780584403	0.573403559	1.105746283	0.764658382	1.110430922	0.993611862	1.030266604	0.964422081	-0.052263412
NM_175115	Ikzf5	0.840483334	0.051746929	0.234894185	0.079262699	0.25674433	0.426670835	0.589337277	0.508850009	0.844901029	0.590119992	0.486334936	0.518722611	1.426149959	0.101693874	0.278013847	0.134316241	0.527916691	0.822541423	0.494924785	0.60195256	0.822198987	-0.2824405
NM_134156	Actn1	4.564044796	3.85804562	6.64658194	5.331191036	5.553567852	5.510546837	1.241956544	1.406889564	1.100226344	1.581156228	1.465595065	1.808657653	3.674882842	2.742251927	6.041104158	3.371704164	3.789292134	3.046760579	3.402585625	4.152746309	0.819357931	-0.287434273
NM_145528	Atg13	4.372702463	5.706246645	3.809585287	5.453664137	4.452716881	5.562695968	10.43439144	11.9595349	9.493855962	10.3181113	9.998835765	8.845415164	0.419066362	0.477129478	0.401268494	0.528552559	0.445323534	0.628879014	0.534251703	0.432488112	1.235298008	0.304859125
NM_175109	Rps19bp1	5.904110618	3.83176655	4.907448933	4.072547496	2.45477561	9.27766315	22.85871254	29.0843477	23.64408795	21.60856432	25.80875989	29.43140056	0.258287102	0.13174669	0.207555011	0.188469138	0.095114047	0.315230094	0.199604426	0.199196268	1.002049027	0.002953097
NM_207302	Zranb1	1.356106299	2.112297352	2.435952814	2.548412562	1.141714584	1.443538206	7.962187045	6.939406775	7.050261608	6.183230713	7.211132733	7.366725712	0.170318317	0.304391632	0.345512401	0.412149033	0.158326663	0.195953842	0.255476513	0.27340745	0.934416794	-0.097861891
NM_001039093	Tom1l2	2.725442645	3.594172398	2.614328398	4.965218197	5.387798482	3.292795615	3.211953548	1.758224375	1.594046803	1.544798311	2.00776169	2.446641949	0.848531152	2.044205761	1.64005749	3.214153047	2.683485052	1.345842867	2.414493655	1.510931468	1.598016658	0.676282447
NM_001042407	Pex10	1.89022635	0.034482243	0.563489329	2.263617287	0.44745293	1.516361033	1.651406855	1.925092893	1.678796005	2.218244083	2.030874061	2.136792431	1.144615783	0.017911989	0.335650864	1.020454559	0.220325297	0.709643581	0.650141145	0.499392879	1.301863069	0.380577712
NM_011631	Hsp90b1	271.4800771	254.031609	283.8843513	259.6436797	215.8872858	318.0834855	152.6091675	123.0160619	141.5254462	132.9248834	111.6385753	131.2836468	1.77892378	2.065027973	2.00588911	1.953311322	1.933805454	2.422872104	2.103329626	1.949946954	1.07865992	0.109240084
NM_001198949	Ralbp1	2.247965475	1.732389718	1.463353389	1.252614956	2.207760264	3.326064521	2.516277375	2.389248247	2.146582406	1.920548987	2.35964895	3.001844958	0.893369506	0.725077321	0.68171312	0.652217134	0.935630813	1.108006765	0.898618237	0.766719982	1.172029239	0.229008562
NM_001198913	Arhgef2	0.538299754	0.251879746	0.686012744	0.614981066	0.252977899	0.728713416	0.526493823	0.269130634	0.928774363	0.604721468	0.514980715	0.483234077	1.022423684	0.935901433	0.738621533	1.016965825	0.491237616	1.50799261	1.005398684	0.898982217	1.118374385	0.161403223
NM_001159573	Fip1l1	4.208850853	6.652175137	6.055956211	5.080579565	3.024111917	5.182755466	0.408963729	0.537759158	0.328220947	0.538824849	0.254002964	0.447799002	10.29150156	12.37017546	18.45085229	9.429000122	11.90581349	11.57384328	10.9695523	13.70417644	0.80045323	-0.321110985
NM_001170454	Tada2b	0.608302861	1.602946769	1.060834434	0.944091418	2.206965574	1.729305561	2.012370218	2.071883476	2.508262573	2.575750494	2.496758807	2.566558029	0.302281785	0.773666467	0.422935958	0.366530617	0.883932227	0.673783932	0.641415592	0.49962807	1.283786141	0.360404892
NM_001347642	Wbp2	18.69515365	12.27759306	16.81082045	17.82243628	22.07203325	20.12979347	77.89745113	65.20703011	63.65426187	70.5068578	61.54075962	66.03038298	0.239996988	0.18828634	0.264095757	0.252775926	0.358657147	0.304856531	0.305429868	0.230793028	1.323392955	0.404241505
NM_010346	Grb7	17.72609638	23.81152085	18.99325765	23.49617745	19.73098428	17.73409374	14.25289286	13.49804651	12.99815199	14.49352074	10.6290323	12.83963224	1.243684111	1.764071626	1.461227539	1.621150435	1.856329319	1.381199509	1.619559754	1.489661092	1.087200145	0.120617553
NM_009700	Aqp4	1.431234226	0.055073947	0.139998028	0.723075576	0.689434445	0.504559134	0.283056803	0.265542051	0.209273744	0.450915721	0.207041347	0.13383597	5.056349856	0.20740198	0.668970818	1.603571449	3.329936052	3.769981524	2.901163008	1.977574218	1.467031165	0.552899519
NM_173015	Mon1b	0.296998117	0.270064217	0.439280516	0.610651914	0.154607741	0.752565894	0.578339955	1.056552369	0.908622062	0.750208175	0.817849557	0.902394398	0.513535532	0.255608926	0.483457902	0.813976619	0.189041786	0.83396561	0.612328005	0.41753412	1.466534051	0.552410569
NM_001271447	Enox2	0.76830548	0.114241396	1.140863987	1.112422472	1.057324212	0.981207027	3.269371751	2.536676339	2.340082479	2.238151337	2.594723859	2.047444679	0.235000954	0.045035858	0.487531528	0.49702737	0.407490072	0.47923494	0.461250794	0.255856113	1.802774174	0.850218688
NM_001271437	Haghl	1.838324653	0.100606296	1.05036607	0.088058522	5.91314887	2.073831893	3.172953031	3.318959974	2.867180043	2.412293553	3.088736585	4.095119887	0.579373421	0.030312597	0.366341162	0.036504066	1.914423166	0.506415429	0.81911422	0.325342394	2.517699004	1.332105816
NM_001163791	Orc6	0.226975999	1.565140864	1.962229573	1.337316575	0.995577588	0.921793782	1.958805759	1.560348422	2.124046108	1.612712672	1.821203071	0.769750029	0.115874684	1.003071392	0.923816844	0.829234245	0.546659296	1.197523543	0.857805694	0.680920974	1.25977276	0.333163522
NM_001276360	Camsap1	0.273368148	0.070866302	0.591895829	0.173677689	0.070321164	0.194772166	0.165555832	0.287735372	0.201961958	0.207219639	0.390734782	0.421922321	1.65121425	0.246289851	2.9307293	0.838133344	0.179971599	0.461630391	0.493245111	1.609411133	0.306475518	-1.706156261
NM_001276764	Dst	0.479818901	0.704316613	0.539576264	0.79260833	0.612630316	0.771737862	0.642309015	0.501754929	0.702976036	0.525477107	0.727181371	0.719314162	0.7470219	1.403706416	0.767559968	1.508359395	0.842472511	1.072880118	1.141237341	0.972762761	1.173191847	0.230438951
NM_001290993	Slc30a4	0.270158874	0.585487157	0.07731475	0.49382922	0.097507687	0.312083302	0.79580997	1.040037299	0.783727228	0.722160635	0.586944432	0.659662068	0.339476614	0.56294823	0.098650075	0.683821848	0.16612763	0.473095721	0.441015066	0.33369164	1.32162456	0.402312402
NM_194446	Cdk10	2.69205372	1.170974314	2.563893532	1.74840756	1.393308376	3.155253968	30.01110576	22.59240687	22.45222358	19.93998305	22.31251993	22.51372618	0.089701917	0.051830437	0.114193301	0.087683503	0.062445138	0.140148012	0.096758884	0.085241885	1.135109625	0.182831635
NM_001355182	Hnrnpr	1.014592913	1.148320667	1.544461516	1.960566058	1.163294175	1.798845258	0.687228208	0.746499919	0.850135404	0.762758627	0.763899533	0.568445398	1.476355163	1.538272996	1.816724146	2.570362352	1.522836609	3.164499643	2.419232868	1.610450768	1.502208522	0.587085087
NM_172445	Wdr37	0.430332541	1.084725822	1.154565512	0.545653519	2.284098846	1.530634135	0.087382948	0.110739427	0.207275191	0.204164343	0.171863257	0.136345211	4.924674079	9.795299208	5.570205998	2.672619082	13.29021041	11.22616721	9.062998898	6.763393095	1.340007711	0.422241302
NM_023524	Tfpt	0.913498474	0.249965908	3.721708129	5.51350219	2.747553762	2.335860066	6.07321748	6.533584415	6.05521419	5.028753656	5.011761431	6.924880442	0.150414254	0.038258618	0.614628651	1.096395363	0.548221179	0.337314136	0.66064356	0.267767174	2.467231325	1.302892987
NM_017462	Polg	1.726283125	2.338245882	1.956430877	2.412312518	1.398757508	1.940721459	3.476163915	3.19934772	2.741754793	2.546285393	2.452451251	2.618445133	0.496605789	0.730850813	0.713568873	0.947384973	0.57035079	0.741173238	0.752969667	0.647008492	1.163770919	0.218807101
NM_007806	Cyba	3.721927906	1.047551461	1.969985421	3.53661123	1.199415213	5.346970697	8.390605117	6.361003581	8.352062725	7.264012083	6.657256752	10.00084437	0.443582775	0.164683363	0.23586813	0.486867476	0.180166585	0.534651925	0.400561995	0.28137809	1.423572091	0.509515554
NM_007885	Slc26a2	1.53718511	1.234933822	1.3480421	1.17098686	1.234411648	1.171789283	0.137381769	0.111922952	0.034915073	0.171955287	0.22107278	0.053589821	11.18914919	11.03378531	38.60917295	6.809833422	5.583734233	21.86589284	11.41982016	20.27736915	0.563180563	-0.828330553
NM_007883	Dsg2	12.94695325	13.93481753	14.93798396	15.3149654	10.94461557	12.64915674	2.977230882	3.820876192	4.125069791	3.683317407	3.85986395	4.651406407	4.348656102	3.647021476	3.621268178	4.157927137	2.835492574	2.719426261	3.237615324	3.872315252	0.836092909	-0.258264827
NM_001347441	Vldlr	0.143359203	0.388359316	0.089746342	0.203953522	0.16169449	0.064689964	0.090727395	0.062715167	0.10061688	0.115624591	0.097331485	0.068636903	1.58010933	6.192430534	0.891961091	1.763928594	1.661276301	0.942495381	1.455900092	2.888166985	0.504091384	-0.9882428
NM_001347439	Smarca2	5.879847393	7.413981173	5.626560199	7.959529415	10.03622279	7.667878564	12.99024841	12.64076804	11.07352646	12.29615341	11.21397593	8.691707834	0.452635485	0.586513505	0.508109158	0.647318649	0.894974525	0.882206203	0.808166459	0.515752716	1.566965009	0.647972964
NM_008983	Ptprk	6.999988306	7.281765475	7.278563474	6.792039187	7.558404602	7.825157543	5.896014848	5.739580015	6.976392819	4.860725266	4.919591106	4.546765622	1.187240617	1.268693085	1.043313309	1.397330402	1.536388785	1.721038249	1.551585812	1.16641567	1.330216878	0.411661482
NM_022000	Gnas	64.88472473	60.57379287	76.21896678	85.16935863	79.83634902	74.27444782	274.5912182	297.8059125	350.1981135	305.9171056	361.4983724	406.8345927	0.236295702	0.203400236	0.217645281	0.278406657	0.220848433	0.182566697	0.227273929	0.21911374	1.037241796	0.052752246
NM_001356970	Ppp6r2	2.55558963	2.273855746	3.354547591	3.708038167	2.61382842	2.306388383	1.486127941	1.339527816	1.462559632	1.567256055	1.238129623	1.282758446	1.719629622	1.697505433	2.293614234	2.365942792	2.111110477	1.797991188	2.091681486	1.903583096	1.098812807	0.135945631
NM_172161	Irak2	2.921366405	2.806748879	3.870574183	4.866727603	5.111998857	1.578643535	1.660011804	2.29905917	3.143050086	3.075100547	3.672992503	3.561451773	1.759846766	1.220824986	1.23147073	1.582623894	1.391780368	0.443258434	1.139220899	1.404047494	0.811383449	-0.30154422
NM_029619	Msrb2	3.436847323	4.291606112	4.026038996	2.295547405	6.478885054	2.970654391	5.737058636	3.690716503	4.473248236	3.848376648	3.943763907	3.708121641	0.599060867	1.162811099	0.900025839	0.596497592	1.642817675	0.801121074	1.01347878	0.887299268	1.142206262	0.191823199
NM_001271583	Smim10l1	17.59695543	9.385566464	13.73754676	11.98717048	18.34894345	19.03969634	15.6616375	14.09600059	12.28221603	12.76998536	13.92137172	13.84771216	1.123570599	0.665831872	1.118490892	0.938698843	1.318041341	1.374934438	1.210558207	0.969297788	1.24890227	0.320660586
NM_001271582	Smim10l1	20.79847158	11.62204358	16.20745098	14.99660779	17.92543748	21.18526713	15.67485407	13.68222667	11.95112019	14.29427298	13.81300661	15.14051882	1.326868594	0.84942633	1.356144924	1.049134001	1.297721632	1.399243143	1.248699592	1.177479949	1.060484803	0.084723946
NM_001164212	Rerg	0.306931164	0.17637346	0.343118502	1.1908997	2.192517022	0.60017018	1.177253269	0.511515366	0.62830867	0.97252387	0.599899394	0.887830062	0.260718039	0.344805791	0.546098627	1.22454547	3.654807862	0.675996687	1.85178334	0.383874153	4.823933383	2.270209984
NM_001163310	Rit1	1.560796039	0.456452128	0.327152751	0.693907858	0.916884363	1.320561877	4.489896562	4.328460767	4.222035812	4.636355336	4.304941947	3.999068606	0.347624053	0.105453683	0.077486967	0.149666669	0.212984141	0.33021736	0.230956057	0.176854901	1.30590702	0.385052181
NM_001168660	Apol9b	16.18429896	15.86950441	28.68109657	27.16955698	34.51760045	25.64486747	64.53601905	70.84785592	77.55859563	67.15675916	89.94847483	100.7413646	0.25077932	0.223994138	0.36979907	0.40456921	0.383748591	0.254561446	0.347626416	0.281524176	1.234801289	0.304278894
NM_001161714	Tgm1	1.005191201	1.42341647	2.846716159	0.884759442	0.740088542	1.852144394	0.168676917	0.183224878	0.416438026	0.072386118	0.077552138	0.22559115	5.959269474	7.768685579	6.835869875	12.22277794	9.543109417	8.210181986	9.992023113	6.854608309	1.457708838	0.543702585
NM_001160222	Pum2	4.434761822	6.939557272	3.860803333	5.168859898	5.577403212	4.613291672	3.84978448	4.267662533	4.55634278	4.634920731	4.311684205	5.038035981	1.151950673	1.626079199	0.847346988	1.115199201	1.293555592	0.915692482	1.108149092	1.208458953	0.916993572	-0.125016475
NM_001177659	Odf2	0.811998643	0.552651898	0.779000549	0.585560983	1.354349733	0.346423454	1.359041674	1.199457686	1.139805024	1.054656158	0.765432655	0.865886167	0.59747884	0.460751475	0.683450706	0.555215061	1.769391108	0.400079672	0.908228614	0.58056034	1.564400029	0.645609468
NM_001039137	Scoc	1.315252556	1.727521041	0.700153091	0.864035383	1.059621494	1.01742801	1.044980136	1.017682187	1.208837213	1.226776279	1.00507459	1.087001064	1.258638811	1.697505433	0.579195514	0.704313735	1.054271499	0.935995413	0.898193549	1.178446586	0.762184353	-0.391788104
NM_001146199	Ptpn21	0.145114465	0.428851974	0.982611111	0.679231698	1.239247849	0.98223022	0.39359247	0.336848778	0.54561864	0.489658292	0.294290055	0.483859622	0.368692177	1.273129075	1.800911917	1.38715449	4.210974275	2.029990051	2.542706272	1.147577723	2.215715956	1.147772947
NM_001285825	Snrpa	7.148328483	5.833393683	6.392895993	6.747007769	5.852130488	5.916853544	0.778731876	1.163106381	1.039037228	1.120913815	0.939843156	2.22762755	9.17944764	5.015356961	6.1527112	6.019202977	6.22670969	2.656123347	4.967345338	6.782505267	0.732376186	-0.449343214
NM_001360629	Hspbp1	3.899531947	5.310151091	4.991812961	6.856418706	7.157972732	5.416930806	10.82175235	9.652562919	11.00123483	8.677709874	9.532981757	7.458852563	0.360342006	0.550128617	0.453750242	0.790118454	0.750863991	0.72624184	0.755741428	0.454740288	1.661918787	0.732849884
NM_011210	Ptprc	1.296042034	1.14688111	1.375175901	1.31635663	1.007570148	1.4670338	0.214850404	0.315750376	0.462523281	0.215135753	0.216931263	0.460126484	6.032299737	3.632239886	2.973203637	6.118725569	4.644651658	3.188327232	4.650568153	4.212581087	1.103971189	0.142702522
NM_026701	Pbld1	42.17375167	42.89652939	41.16130736	44.66548837	46.59025194	37.93094816	114.3953468	118.605196	98.15886648	109.8322573	102.4567259	95.65734566	0.368666671	0.361674959	0.419333564	0.406670039	0.454731025	0.396529382	0.419310148	0.383225065	1.094161596	0.129825825
NM_007533	Bckdha	72.57701581	69.86119935	66.07031563	82.3998058	76.28477902	58.8970597	178.3611409	177.690427	166.9415782	172.6035477	163.9691175	168.7976695	0.406910471	0.393162426	0.395769085	0.477393465	0.4652387	0.348921048	0.430517738	0.398613994	1.080036688	0.11108032
NM_145994	Abi1	3.758802531	6.654951375	7.192556522	5.883330794	5.57633721	5.684349872	0.642925497	0.592561633	0.713005786	0.682796316	1.149540581	0.911971271	5.846404521	11.2308172	10.0876552	8.616523921	4.850926798	6.23303612	6.566828946	9.054958971	0.725219072	-0.463511228
NM_172402	Slc25a32	3.973968234	2.50695859	2.748660766	4.034111889	2.222714498	3.162443019	1.711954109	1.419172894	1.030468888	1.443560255	1.280764568	1.171575996	2.321305351	1.766492723	2.667388406	2.794557328	1.735459079	2.699306771	2.409774393	2.251728827	1.070188543	0.097864989
NM_001346538	Cyp4f15	56.3336847	74.60111788	75.95549545	69.68079468	66.7752292	62.1059696	44.01910932	46.47062198	43.23866049	40.38894286	45.13111048	40.63712208	1.279755215	1.605339346	1.756656996	1.72524433	1.479583119	1.528306298	1.577711249	1.547250519	1.019687006	0.028126383
NM_001164624	Zfp809	2.445620368	1.948580151	3.505901948	4.589480519	5.300472469	6.394221568	0.248302764	0.35962434	0.546912059	0.165755028	0.621545959	0.602670971	9.849348158	5.418376717	6.410357732	27.68833369	8.527885011	10.60980515	15.60867462	7.226027536	2.160062986	1.111073381
NM_133228	Zfp87	0.148971327	1.551357258	1.389378727	1.137674495	1.760255517	0.556985604	0.269368933	0.478802174	0.52277879	0.416850338	0.525411682	0.433037669	0.553038266	3.240079815	2.657679986	2.729215722	3.35024054	1.286228991	2.455228417	2.150266022	1.141825426	0.191342094
NR_163697	Gm6637	1.577841575	2.271690169	0.434183357	1.779060222	1.186429063	0.985834192	0.418978242	1.061932821	1.561732849	1.118759198	0.599301156	1.016927964	3.765927237	2.139203275	0.278013847	1.590208354	1.979687592	0.96942382	1.513106589	2.06104812	0.734144232	-0.445864568
NM_001357282	Dlg1	5.637019722	5.099412423	5.441934986	5.471963774	6.13809454	4.660588656	5.169026125	5.537073788	5.589546761	4.545034702	6.006108746	4.587479918	1.09053806	0.920958004	0.973591459	1.203943233	1.021975259	1.01593658	1.080618357	0.995029174	1.086016757	0.119046364
NM_001357281	Dlg1	5.034647452	3.131690813	4.467774102	4.520020344	5.356585795	4.086994855	5.390073832	5.773860648	5.82857757	4.739398103	6.262953369	4.783658442	0.934059089	0.542391132	0.766529063	0.953711895	0.855281124	0.854365943	0.88778632	0.747659761	1.187420223	0.247830589
NM_001357277	Dhrs3	38.03898123	35.71803122	44.28843419	43.72246107	42.74789542	37.2217662	139.4024494	110.4075181	128.2129108	100.750585	107.9409086	109.315457	0.272871685	0.323510861	0.345428818	0.433967317	0.396030532	0.340498656	0.390165502	0.313937121	1.242814167	0.313610592
NM_001356529	Ubxn4	11.34660746	12.60373862	15.85002543	15.97747559	17.26264976	18.63334812	9.371615479	9.153203689	10.92760427	9.945501802	9.916292227	13.16459857	1.210741893	1.376975652	1.450457487	1.606502709	1.740837136	1.415413317	1.587584387	1.346058344	1.179432076	0.238092336
NM_023543	Chn2	0.804040873	1.305815118	1.574180611	1.85495459	2.434675315	1.078649675	6.201235953	5.377996974	5.694012785	4.481836637	4.560268411	5.07204527	0.129658165	0.242806964	0.27646243	0.413882687	0.533888599	0.212665624	0.386812304	0.216309186	1.788237986	0.838538749
NM_025607	Rnf181	15.8181407	12.81385123	10.37648334	12.53110786	16.57333613	17.53662031	53.68037161	52.74009277	61.14545963	54.49179222	66.55800665	75.87757626	0.294672712	0.242962243	0.169701616	0.229963217	0.249005897	0.231117297	0.23669547	0.235778857	1.003887597	0.005597742
NM_025602	Ccdc59	5.401523444	2.739515046	2.774061103	4.980126017	8.203580435	5.309197749	3.815370822	2.33960153	5.004709753	2.834518607	2.508670193	3.328666939	1.415726989	1.170932319	0.554290107	1.756956544	3.270091245	1.594992183	2.207346657	1.046983138	2.108292462	1.076075011
NM_019993	Aldh9a1	60.76547279	67.77783675	69.54041102	74.30913019	67.51199836	66.52070583	90.5506189	102.1248869	96.81335431	105.2082354	104.8790245	106.2489988	0.671066344	0.663676003	0.718293582	0.706305261	0.643713065	0.626083131	0.658700486	0.68434531	0.962526485	-0.055101856
NM_015731	Atp9a	9.948996697	7.644182701	7.904099466	8.550123156	6.891333012	8.949360648	9.267425135	6.962982985	6.573769223	6.512754113	5.767573116	7.704249223	1.073544868	1.097831593	1.202369478	1.31282757	1.194841032	1.161613597	1.223094066	1.12458198	1.087598849	0.121146529
NR_040305	Gm2061	0.981397853	0.658222432	1.923435415	1.584351733	2.213832405	3.20359415	0.240268822	0.182693984	0.464082149	0.40899948	0.592843638	0.524854165	4.084582618	3.602868674	4.14460116	3.87372554	3.734260207	6.10377961	4.570588452	3.944017484	1.158866174	0.212713973
NM_010189	Fcgrt	51.28299373	53.39386847	47.76204286	47.0205147	44.17339951	45.47398132	142.2951039	125.6691789	108.0645121	109.5002462	88.81544864	105.8512845	0.360398864	0.424876401	0.44197713	0.429410128	0.497361666	0.429602546	0.45212478	0.409084131	1.105212217	0.144323415
NM_025481	Smurf2	1.794191228	1.08601611	2.629194304	1.248783422	1.105294302	2.341063574	1.305870506	1.648160238	2.086116713	1.444592046	1.841216292	2.05697907	1.373942684	0.658926289	1.260329438	0.864454034	0.600306605	1.13810763	0.867622756	1.097732804	0.790376997	-0.339387136
NM_027341	Dzip3	0.055940136	0.033063606	0.11006249	0.135052687	0.529995816	0.111067634	0.064368544	0.055936136	0.091610566	0.025781614	0.12429713	0.026782777	0.869060132	0.591095642	1.20141698	5.238333401	4.263942505	4.146979677	4.549751861	0.887190918	5.128266949	2.358471363
NM_021328	Bin3	2.558961782	2.335451707	5.418435411	2.076617676	4.385963033	1.698111551	4.200265996	3.480691781	3.961789656	3.945689158	3.995015052	5.675413901	0.60923803	0.670973431	1.367673673	0.526300373	1.097858951	0.299204883	0.641121402	0.882628378	0.726377508	-0.461208563
NM_025630	Aggf1	2.92334484	2.111820148	1.521109485	1.909535787	1.132383183	1.295157091	2.487173647	2.347366649	3.108718374	2.163857007	2.821310569	2.417536626	1.175368211	0.899655002	0.48930437	0.882468565	0.401367788	0.535734217	0.606523523	0.854775861	0.709570252	-0.494982567
NM_026696	0610030E20Rik	1.430722685	1.250066882	1.301777085	1.319424122	1.440644168	1.594363312	1.660602874	1.726074603	2.532216815	2.078510459	1.781478945	2.203897771	0.861568234	0.724225291	0.514085949	0.634793112	0.808678751	0.723428887	0.72230025	0.699959825	1.031916725	0.045326551
NM_013612	Slc11a1	2.151937377	2.76073458	1.029395219	1.769158386	1.260620491	1.377534034	2.332203107	1.282312853	2.722125497	1.874006631	1.637088391	4.193062354	0.922705819	2.15293372	0.378158619	0.944051294	0.770038134	0.328526961	0.68087213	1.151266053	0.591411628	-0.757765487
NM_001293660	Uimc1	1.294619911	2.740572229	1.034634253	2.35126351	1.201298125	1.814715752	4.817682609	5.095479989	5.703109467	6.823535777	6.188435854	5.868627356	0.268722541	0.537843782	0.181415815	0.3445814	0.194119831	0.309223204	0.282641478	0.329327379	0.858238628	-0.220549258
NM_008320	Irf8	0.42555008	0.798485121	0.525560258	0.541645028	0.015237361	0.402342016	1.399048612	1.190441889	1.327435494	0.910589373	1.300767888	1.261266418	0.304171046	0.670746828	0.395921505	0.594829068	0.011714128	0.318998437	0.308513877	0.456946459	0.675164171	-0.566689749
NM_001172154	Dnase1l1	0.649921991	0.225963876	2.837811478	1.087797199	1.868547099	0.069005488	1.627661938	2.006968528	1.788818672	1.277429372	1.179824475	1.876153099	0.399297898	0.112589646	1.586416512	0.851551735	1.583750073	0.036780308	0.824027372	0.699434686	1.178133411	0.236502919
NM_001252588	Tspan4	11.42451649	4.388689882	10.13828104	8.55740858	6.434549948	5.493618237	27.20526919	29.00031865	23.11586215	19.87199235	21.78026391	24.65625158	0.419937638	0.151332471	0.43858546	0.430626604	0.295430302	0.22280833	0.316288412	0.336618523	0.939604895	-0.089873866
NM_001252583	Zfp410	2.340677467	2.581466101	1.547233277	3.136977976	1.587852733	1.63024704	0.351305675	0.477006137	0.446415251	0.234514836	0.471096728	0.578601367	6.662794342	5.411808988	3.465905954	13.37645851	3.370545028	2.817565139	6.521522891	5.180169761	1.258939995	0.332209521
NM_001316711	Nkiras1	1.211723506	0.491505188	1.614879371	0.819435988	2.134910355	1.640348466	6.438347914	4.88515356	5.405638258	5.283445778	4.7366464	4.450612732	0.188204105	0.100612024	0.298739815	0.155094993	0.450721919	0.368566884	0.324794599	0.195851981	1.658367695	0.729763918
NR_153768	Mus81	0.663795906	1.283577601	1.319213823	0.805519554	1.146148463	1.863766135	0.565784407	0.706769179	1.236611492	1.189725266	0.880103777	0.912230538	1.173231178	1.816119943	1.066797318	0.677063501	1.302287859	2.043086761	1.340812707	1.35204948	0.991689082	-0.012040223
NM_001368428	Tatdn1	2.752300125	3.172751632	2.356696101	3.206220174	2.950197674	2.801013012	2.863762745	3.183949345	3.116759887	3.879648373	3.180648596	3.43452055	0.961078263	0.996483074	0.756136561	0.826420301	0.927545935	0.815547024	0.85650442	0.904565966	0.946867837	-0.078765026
NM_013733	Chaf1a	0.191708265	0.017168154	0.233793562	0.510915118	0.196570251	0.094371471	0.340915891	0.392102506	0.305797146	0.301207651	0.688435428	0.187742574	0.562333026	0.043784862	0.764538078	1.696222244	0.285531864	0.502664203	0.828139437	0.456885322	1.812576147	0.858041605
NM_013731	Sgk2	10.92541949	16.27718484	11.4867763	12.8457179	8.758320685	11.59167913	22.72746437	23.24871385	18.06104515	22.88769306	17.19265725	14.10377496	0.480714404	0.700132702	0.635997319	0.561250007	0.509422165	0.821884861	0.630852345	0.605614809	1.041672587	0.058901889
NM_023140	Glrx3	6.637692025	6.477031165	8.36298138	11.73435598	8.930599761	7.177220331	4.011036577	4.383068124	4.590308189	3.583462265	4.122636485	3.847537013	1.654857017	1.477739105	1.821877973	3.274586172	2.166235076	1.865406442	2.43540923	1.651491365	1.4746727	0.560394787
NM_028607	Bloc1s2	1.285438209	1.836092946	0.977154572	1.773343523	1.93312342	0.986078422	3.919649666	2.972363327	2.932107127	2.814047313	3.490912533	3.000253311	0.327947219	0.617721572	0.333260188	0.630175447	0.553758767	0.328665056	0.504199757	0.42630966	1.182707793	0.242093676
NR_003376	Gm7367	2.616509475	0.961099687	3.371183274	2.829591258	4.068258237	2.161251884	14.64543818	16.24115389	15.14771651	16.70877619	17.90124079	18.47232885	0.178656961	0.059176811	0.222553893	0.169347607	0.227261243	0.116999427	0.171202759	0.153462555	1.115599562	0.157819273
NM_001164676	Zfp229	0.649634796	0.326248036	0.341753912	0.527183763	0.814134971	0.701245783	0.058628565	0.238819246	0.327805172	0.161442687	0.267308707	0.167711906	11.08051668	1.366087706	1.042551925	3.265454588	3.045673218	4.181252236	3.497460014	4.496385436	0.777838124	-0.362458147
NM_001159529	Cox7a2l	3.462124764	4.151914146	5.519400046	8.912150859	6.90435471	8.966028992	59.0057986	38.88340368	36.38977165	38.61861329	29.17290061	24.32320243	0.058674314	0.106778568	0.15167449	0.230773456	0.236670148	0.368620416	0.278688007	0.105709124	2.636366631	1.398551015
NM_019543	Pigp	4.900028999	12.51993918	5.820103925	7.459656075	6.908413178	7.946169804	16.65062935	15.78998005	12.09056126	13.3205517	12.94804872	13.28797449	0.294284912	0.792904053	0.481375827	0.560011045	0.533548593	0.597997069	0.563852236	0.522854931	1.078410478	0.108906419
NR_157102	Zfp410	1.511534665	1.715582487	1.322409411	2.195753924	1.099508706	1.141727165	0.661680752	1.088391433	0.999373076	0.662559549	1.074907852	1.022599875	2.284386632	1.576255045	1.323238981	3.314047662	1.022886477	1.116494528	1.817809556	1.727960219	1.051997341	0.073131058
NM_145558	Hadhb	29.84935842	36.23726674	37.6270833	40.56629879	43.17928562	37.81677678	21.49122863	21.46157554	21.38211652	20.01306017	16.56352555	14.63141284	1.388908886	1.688471878	1.759745499	2.026991297	2.606889788	2.584629194	2.406170093	1.612375421	1.492313801	0.577550935
NM_001355585	Pik3r3	0.145800389	0.035906589	0.423774851	0.764754394	0.036543977	0.285096646	0.363497105	0.182237455	0.454801021	0.363979876	0.329962965	0.596256875	0.401104676	0.197031881	0.931780783	2.101089771	0.110751753	0.478143998	0.896661841	0.509972446	1.758255465	0.814144701
NM_001355584	Pik3r3	0.136185599	0.033538733	0.477024775	0.880671891	0.034134089	0.501865504	0.339526332	0.170219828	0.424809222	0.339977266	0.308203597	0.556936786	0.401104676	0.197031881	1.122915302	2.590384649	0.110751753	0.901117535	1.200751312	0.573683953	2.093053686	1.065609317
NM_025313	Atp5d	147.8142794	121.941693	144.8200864	135.2448842	127.1173996	118.8701433	271.1957807	255.8081613	215.1366679	218.2579327	214.6476591	202.9408722	0.545046383	0.476691957	0.673153897	0.619656214	0.592214237	0.585737816	0.599202756	0.564964079	1.06060328	0.084885116
NM_018739	Rp9	2.880068808	6.520407802	2.756455468	2.657538276	4.787148886	3.967241017	34.76797246	32.90369662	34.87177363	26.54724389	26.94491615	31.99306051	0.082836835	0.198166421	0.079045462	0.100105995	0.177664271	0.124003173	0.13392448	0.12001624	1.115886319	0.15819006
NM_025441	Nemf	3.516115566	3.280584271	3.698636768	3.125178489	4.658817054	4.473305787	0.623814551	0.406570196	0.579804096	0.749571668	0.516257209	0.797219378	5.63647571	8.068924635	6.37911459	4.169285768	9.024216943	5.611135292	6.268212668	6.694838312	0.936275437	-0.094995085
NM_001167885	Kmt5b	1.391694951	1.389469602	2.615386412	2.691795763	2.043424333	0.992909173	0.259683138	0.528900297	0.582978077	0.476718056	0.510740261	0.754100531	5.359204145	2.627091742	4.486251742	5.646515225	4.000907091	1.316680114	3.65470081	4.157515876	0.879058774	-0.185968467
NM_001290716	Suv39h1	0.751582846	0.39727491	1.032824877	0.553200714	2.357042941	0.595575506	3.522570119	2.795321689	4.224285339	2.576792349	3.145378287	2.150261038	0.213362068	0.142121357	0.244496949	0.214685795	0.74936708	0.276978234	0.413677036	0.199993458	2.068452842	1.048552067
NM_001290713	Stag2	8.61721772	10.8212139	7.793339116	8.500989764	8.975064805	8.197308384	0.725801113	0.946079569	0.771892871	0.883299085	0.718737711	0.418146733	11.87269841	11.43795327	10.09639991	9.624135146	12.48726019	19.60390393	13.90509976	11.13568387	1.248697424	0.320423935
NM_001160180	Tor1aip2	19.9013431	26.97474144	17.26289361	24.79000849	22.93691793	23.01518523	7.944844498	9.084281508	9.426882053	9.0391035	11.02996335	8.878391427	2.504938026	2.969386342	1.831241073	2.742529554	2.079509896	2.592269717	2.471436389	2.43518848	1.014885052	0.021316335
NM_001347525	Ktn1	3.856622781	3.267499558	3.390198812	3.699804934	4.414207886	2.411442466	0.984471327	0.72388767	0.600479473	0.667296439	0.617430701	0.677454458	3.91745567	4.513821265	5.645819654	5.544469769	7.149317133	3.559563951	5.417783618	4.69236553	1.154595392	0.207387372
NM_028262	Setd3	3.596632524	4.293286007	5.22215028	6.585307104	5.170218394	4.868875293	11.27141162	10.65690644	11.11187901	11.06699179	10.08090523	10.05332587	0.319093353	0.402864193	0.469961046	0.595040389	0.512872433	0.484304931	0.530739251	0.397306197	1.335844382	0.417751952
NM_026851	Mrpl52	32.18431516	46.72954898	38.91974293	58.51670455	38.61543062	44.57922013	90.49048689	105.466057	107.3777484	86.74117504	119.3602076	128.12975	0.355665178	0.443076667	0.362456314	0.674612772	0.323520136	0.347922478	0.448685129	0.387066053	1.159195246	0.213123583
NM_021434	Gpr180	2.224317452	1.441026958	3.046602889	2.954551648	4.173802946	2.351031606	6.202635259	5.360021414	5.508529378	4.710104547	4.526785977	4.821053548	0.358608456	0.268847239	0.553070099	0.62727942	0.922023477	0.487659302	0.678987399	0.393508598	1.725470302	0.786989643
NM_026106	Dr1	3.724911959	1.917660532	4.118045878	2.211083727	3.729814144	3.513723601	1.421533322	1.14640475	1.94870886	1.768493131	1.317051851	0.851370583	2.620347972	1.672760456	2.113217609	1.250264244	2.831941764	4.127137668	2.736447892	2.135442013	1.281443315	0.357769662
NM_026846	Zfand2b	5.219897504	4.545216789	5.043388929	4.259626334	7.88505728	3.406985588	29.76371305	28.19475177	25.95045176	20.45952362	21.97720187	20.80773901	0.1753779	0.161207902	0.194346864	0.208197728	0.358783494	0.163736463	0.243572562	0.176977556	1.376290687	0.460785215
NM_025828	Lman2	14.29606882	13.04313417	15.13918879	11.19749308	12.32695461	13.56521557	25.56673527	24.11454136	26.22520103	24.09205152	23.40347404	28.5458632	0.559166771	0.540882531	0.577276368	0.464779559	0.526714734	0.475207755	0.488900683	0.559108557	0.874428904	-0.193587005
NM_026844	Cmc2	4.043640467	3.076247103	1.396396993	1.1391654	1.023548577	1.373017529	11.74739343	11.30937384	8.944962923	7.980385162	8.006288887	7.858996868	0.344215974	0.272008614	0.156109869	0.142745667	0.127843073	0.174706461	0.148431734	0.257444819	0.57655747	-0.794463674
NM_025821	Carhsp1	5.301789669	4.166227143	4.234773612	4.867961017	3.545320532	5.00395149	57.49002085	50.51010007	47.67324196	46.58469711	51.20827493	52.97147835	0.092221043	0.082483051	0.088829151	0.104496998	0.069233352	0.094465015	0.089398455	0.087844415	1.017690827	0.025299339
NM_013866	Zfp385a	0.729770933	1.536935732	2.092977933	2.603703306	1.797589614	2.407330695	2.113788819	1.226682391	2.08997422	1.536706831	1.118294388	2.409631642	0.345243066	1.252920677	1.001437201	1.694339645	1.607438643	0.999045104	1.433607797	0.866533648	1.654416768	0.726322713
NM_001285503	Nde1	1.531004911	2.898525838	2.952356745	1.69134478	1.133223419	3.475872285	3.660988999	4.096341335	4.617156243	4.079293132	4.104653408	4.896264014	0.418194349	0.707588944	0.639431847	0.414617122	0.276082608	0.709902954	0.466867561	0.588405047	0.793445883	-0.333796268
NM_001285942	Eif3k	24.40007139	14.63405215	24.71265584	19.18012189	31.89053574	25.84140362	68.81815523	68.2114106	70.409718	62.34673983	66.98630666	64.58355693	0.354558638	0.21453965	0.350983593	0.307636325	0.476075445	0.400123574	0.394611781	0.30669396	1.286663032	0.363634272
NM_001285940	Fez2	5.545617689	7.903218971	8.735873017	9.441804128	5.482287992	5.004852136	5.668549218	4.011137155	4.807624869	3.827298158	3.474951774	3.706367616	0.978313405	1.970318806	1.817087076	2.466963309	1.577658727	1.350338837	1.798320291	1.588573096	1.132034966	0.178918521
NM_001253755	Tdrd3	0.42023255	0.315403009	1.109571317	1.207786357	2.460178013	0.686270476	0.138156657	0.150072323	0.093632022	0.115283456	0.234670815	0.119760198	3.04171046	2.101673393	11.85034021	10.4766668	10.48352781	5.730371917	8.896855511	5.664574688	1.570613153	0.651327884
NM_001284398	Septin4	3.570976124	4.280610206	3.539890426	4.377362838	3.299798399	2.679163819	1.881233153	1.129294231	0.855562602	1.239297152	1.062194214	1.28742213	1.898210287	3.790518084	4.137500188	3.532133379	3.106586682	2.081029801	2.906583288	3.27540952	0.887395384	-0.172351047
NM_001308167	Sh3bp5l	0.133896259	0.489913275	1.214568157	1.286431579	1.610893424	1.053031989	2.311052847	2.103933639	1.342504259	1.410512592	1.440340993	1.556866682	0.057937342	0.232855859	0.904703392	0.912031262	1.118411149	0.676379038	0.902273816	0.398498864	2.264181649	1.178989706
NM_001308095	Nadsyn1	3.880866185	3.339366124	5.603359823	5.281333062	2.865408641	3.650127276	4.035171637	4.178645978	4.758431761	5.25269012	4.992657393	5.848425656	0.961759879	0.799150285	1.177564396	1.005453004	0.573924549	0.624121343	0.734499632	0.97949152	0.7498785	-0.415271234
NM_001308091	Smim4	18.02516095	9.160041003	15.09676001	28.24657359	4.840603402	10.4576704	90.20681265	112.470393	99.40061431	87.85417489	98.36234706	107.0189612	0.199820395	0.081444021	0.151877935	0.321516577	0.049211955	0.097717921	0.156148818	0.144380784	1.081506929	0.113042908
NM_001291249	Cpsf4	2.153953203	1.757145052	2.528300632	3.017944953	0.70858622	2.429895525	6.15748818	7.529883922	7.322565259	6.049332789	8.47523089	8.298423928	0.349810367	0.233356194	0.345275261	0.498888895	0.083606716	0.292814099	0.291769903	0.309480607	0.942772815	-0.085017937
NR_151505	Abhd12	7.751270663	2.362742185	4.185430632	6.254612295	9.303487472	4.962793471	31.23382534	28.04150721	29.42520496	25.74820604	27.152508	29.19881229	0.248169111	0.084258744	0.142239642	0.242914488	0.342638237	0.169965594	0.25183944	0.158222499	1.591679066	0.670549471
NM_001358905	Rbm10	1.628984994	2.075638284	1.868548613	1.389288158	1.504478831	1.661896298	2.811632247	3.054128484	5.115878559	3.182588166	4.21843777	4.726136128	0.579373421	0.679617211	0.365244912	0.436527783	0.3566436	0.351639532	0.381603638	0.541411848	0.704830601	-0.504651532
NM_001358904	Rbm10	1.543199051	2.098520886	1.785147966	1.330588093	1.425249658	1.574377174	2.663565492	2.914257222	4.885707744	3.053639721	4.058403961	4.477247377	0.579373421	0.720087736	0.365381652	0.435738402	0.351184769	0.351639532	0.379520901	0.554947603	0.683886009	-0.548172221
NM_001356504	Cdc123	14.15841537	6.830355217	10.40725455	9.030405125	20.01624112	13.12787332	1.339038958	1.515133035	1.191091457	1.564286935	0.897817649	0.928589755	10.57356493	4.508089428	8.737578036	5.772857218	22.29432796	14.13743072	14.0682053	7.939744133	1.771871368	0.825273873
NM_001356503	Cdc123	13.77606864	6.645902089	10.12620758	9.396716225	19.47570433	12.77335629	1.302878331	1.474217004	1.158926139	1.522043507	0.873572164	0.903513272	10.57356493	4.508089428	8.737578036	6.17375008	22.29432796	14.13743072	14.20183625	7.939744133	1.788702005	0.838913057
NM_001358577	B4galnt1	4.782073695	5.045543427	7.077188713	6.906939686	9.892993111	6.703672509	9.832022754	11.65092009	12.52225793	10.15273972	9.528888387	12.43557625	0.486377403	0.433059654	0.565168738	0.680303039	1.038210619	0.539072124	0.752528594	0.494868598	1.520663458	0.604700902
NM_001362450	Cpsf7	0.67548552	0.618989147	1.868496836	0.880405263	1.85449481	1.389360632	1.31953411	2.120558728	2.443955232	1.719482588	2.59846857	3.309271227	0.511912132	0.291899082	0.764538078	0.51201755	0.713687605	0.419838852	0.548514669	0.522783098	1.049220358	0.069317706
NM_001355518	Rps21	11.214086	29.03344667	24.81531123	18.9662904	27.35068342	24.78243478	3.80493541	2.695501015	3.699865851	2.650427027	2.484633847	2.753349672	2.947247403	10.77107614	6.707084049	7.155937593	11.0079332	9.000830889	9.054900561	6.808469197	1.329946615	0.411368336
NM_001355569	Cdk11b	3.39582833	3.535260805	4.003263546	6.571308256	5.643662603	3.569671445	16.22933068	12.78167851	12.61649978	14.93925435	14.43347037	13.20995066	0.209240196	0.276588149	0.317303818	0.439868557	0.391012172	0.270225948	0.367035559	0.267710721	1.371015542	0.455244926
NM_001360173	Hnrnpc	5.569542343	8.708051861	9.425500103	8.742485828	9.503346304	8.519177899	10.40180687	10.03159937	12.87962737	11.05734258	12.21668059	12.61488722	0.535439891	0.868062164	0.731814658	0.790649812	0.77789922	0.675327314	0.747958782	0.711772238	1.050840061	0.071543106
NM_001360172	Hnrnpc	7.314047483	11.38266929	12.89897961	12.50675097	12.58606579	11.57457937	14.82826633	14.36585179	18.23762297	15.74497525	17.45033351	18.04843214	0.493250345	0.792342108	0.707273071	0.794332844	0.72125073	0.64130664	0.718963405	0.664288508	1.08230595	0.114108383
NM_001359985	Stard13	1.849626056	1.461754595	2.158816785	2.18045797	2.608717994	2.112516023	0.697411067	0.888174995	1.197928125	1.191989561	0.838473047	1.125706789	2.652131781	1.645795709	1.80212547	1.829259283	3.111272334	1.876613025	2.272381547	2.033350986	1.117554993	0.160345826
NM_001357963	Lysmd4	0.211390314	0.39754578	0.240609943	1.209586533	0.606904098	0.641705035	1.481553618	1.681393633	1.618523134	1.682800293	1.874064658	2.093176727	0.142681514	0.236438257	0.148660182	0.718793869	0.323843735	0.306569926	0.449735843	0.175926651	2.556382679	1.354103818
NM_001285952	Fyb2	0.612725546	1.664442877	0.398525786	0.432252484	0.72599524	0.720546194	1.11097827	1.090759155	1.650667716	1.219420502	1.627329428	2.06684117	0.55151893	1.525949033	0.241433077	0.354473689	0.446126781	0.348621947	0.383074139	0.772967013	0.495589246	-1.012783213
NM_001276461	Asap1	1.379639065	0.754003047	0.72678209	1.018460818	0.838441983	1.262163648	0.511046783	0.425200816	0.397932257	0.566164403	0.373273954	0.520286511	2.6996336	1.773286926	1.82639652	1.798878228	2.246183998	2.425901155	2.156987794	2.099772349	1.027248404	0.038785089
NM_001291074	Nsfl1c	9.543727299	13.8910784	12.47177024	13.50204886	12.41927304	13.53486696	26.26634995	22.93252127	21.91750077	28.76978097	20.62881641	23.82566025	0.363344253	0.605737077	0.569032499	0.469313579	0.602035172	0.568079408	0.546476053	0.51270461	1.065869202	0.092030408
NM_025272	Atp6v0e	10.93647922	8.989728683	8.809122122	10.61625133	9.639449505	14.51091787	24.25178708	21.45496901	26.1790017	21.19634064	16.00363719	16.99138433	0.450955601	0.419004506	0.336495724	0.500853025	0.60232867	0.854016223	0.652399306	0.402151943	1.622270678	0.698014555
NM_013806	Abcc2	108.756588	120.9193403	91.77148865	110.0812082	103.3682058	100.9031307	12.62998988	13.05071325	11.71319396	12.88096346	11.8721737	11.65249616	8.610979822	9.265343435	7.834881673	8.546038388	8.70676326	8.659357562	8.637386403	8.570401643	1.007815825	0.011232015
NM_013925	Adat1	0.363849187	1.111113841	0.699605164	0.486266994	0.752371757	0.870179019	0.293068824	0.181911586	0.48945556	0.461148375	0.291944197	0.413730103	1.241514474	6.107988299	1.429353798	1.054469711	2.577108108	2.10325285	1.911610223	2.926285524	0.653254854	-0.614282155
NM_015829	Slc25a13	49.37898477	60.9761807	50.35369161	67.9558501	61.76236447	52.96341395	14.25783048	16.11072695	13.93267432	14.74485742	14.58900957	12.53244825	3.46328881	3.784818704	3.614072248	4.608783128	4.233485773	4.226102746	4.356123882	3.620726588	1.203107657	0.266765744
NM_013658	Sema4a	3.612185032	2.924166936	4.253959918	3.314963603	6.507922352	3.937764782	4.300461643	3.375005831	3.890680611	3.791080718	3.26697203	4.02391294	0.839952854	0.866418336	1.09337166	0.874411243	1.992034916	0.978590949	1.281679036	0.933247617	1.373353666	0.457703196
NM_016679	Keap1	3.198584366	5.158312128	5.594238858	4.514959387	5.169061746	5.435810831	8.192102547	8.592356726	8.901273761	7.697726526	9.616303231	8.536962386	0.390447305	0.600337287	0.628476217	0.586531539	0.537531068	0.63673829	0.586933632	0.539753603	1.087410309	0.12089641
NM_021366	Klf13	1.631487581	0.914571949	1.096319764	1.398940965	1.518209125	0.927366436	2.831509463	2.872925331	1.781910632	2.461388303	1.913809587	2.082258357	0.576190051	0.318341705	0.615249578	0.568354438	0.793291629	0.445365693	0.602337253	0.503260444	1.196869851	0.259266281
NM_016678	Reck	0.546216999	0.794297262	0.488493005	0.381255856	0.557402816	0.434269141	0.119717071	0.130042368	0.136915447	0.284705667	0.176593083	0.233495915	4.562565691	6.107988299	3.567844365	1.339122824	3.156424972	1.859857552	2.118468449	4.746132785	0.446356759	-1.163730822
NM_001291213	Myo18a	3.119024979	3.163554637	3.243977807	4.714589272	3.723515656	2.446514634	2.915478886	3.032168588	2.828703937	2.972591459	2.585817172	2.728523182	1.069815663	1.04333072	1.146807117	1.586019921	1.439976382	0.896644254	1.307546852	1.086651167	1.203281138	0.266973757
NM_001346585	Arhgap24	1.06351254	0.516008918	1.561541877	3.531093389	1.31292186	0.544368183	0.32876872	0.396804665	0.278517885	0.49380805	0.097972209	0.265991621	3.234834934	1.300410412	5.606612573	7.150740833	13.40096216	2.046561399	7.532754797	3.380619306	2.228217411	1.155890006
NM_001346583	Lin54	1.442056569	1.525226417	1.140331486	0.523528548	1.266951682	0.835660457	0.908264226	1.138384315	0.958840719	0.909470517	0.674568837	0.835773566	1.58770601	1.339816788	1.189281455	0.575641033	1.878165151	0.999864665	1.151223616	1.372268084	0.838920346	-0.253394259
NM_007654	Cd72	1.594958199	1.686139801	0.556645329	0.637295328	0.731280241	0.491512774	1.924793207	1.361452335	1.865706492	1.165374164	1.152502224	2.002193337	0.82863873	1.238486107	0.298356323	0.546858981	0.634515254	0.245487169	0.475620468	0.78849372	0.603201339	-0.729288463
NM_010209	Fh1	75.17356069	87.58952443	91.61880725	98.13879458	111.9616934	78.65094993	7.926441932	9.316545604	9.090969401	11.72229306	12.25363386	10.35933052	9.483897231	9.401502247	10.07800194	8.371979275	9.137019654	7.592281159	8.367093363	9.654467139	0.866655119	-0.206470101
NM_001359812	Cd300a	0.939512505	0.028045558	0.636534242	0.049095344	0.492373695	0.796510754	0.655192313	0.427020605	0.632755958	0.590456243	0.316297833	0.85192378	1.433949217	0.065677294	1.005971155	0.083148149	1.556677423	0.934955418	0.85826033	0.835199222	1.027611505	0.039294948
NM_001358782	Hivep2	0.263384332	0.322879821	0.303597753	0.191770899	0.242057472	0.221854395	0.074083293	0.146314167	0.089005079	0.080925475	0.130051393	0.336272046	3.555245993	2.206757063	3.411016041	2.369722253	1.861244744	0.659746767	1.630237921	3.057673032	0.533162933	-0.907351612
NM_001360454	Cgrrf1	7.441779519	4.053509413	7.399166826	3.736670103	8.261900885	7.111180584	33.69800328	27.79524783	26.67839005	22.94911082	23.77637466	29.02750774	0.220837403	0.14583462	0.277346827	0.162824178	0.347483626	0.244980749	0.251762851	0.21467295	1.172773985	0.229925007
NM_001355418	Atg13	3.967944788	5.319004646	3.492949439	5.259363552	4.036666931	5.350467626	10.06263984	11.53344621	9.15561332	9.950502479	9.64260194	8.511649813	0.394324437	0.461180861	0.381509061	0.528552559	0.418628391	0.628605234	0.525262061	0.412338119	1.273862485	0.349209545
NM_001355416	Atg13	4.129967195	5.389484342	3.598109498	5.150923067	4.205539894	5.253902377	9.855162728	11.29564319	8.966837788	9.745337479	9.443785405	8.354392911	0.419066362	0.477129478	0.401268494	0.528552559	0.445323534	0.628879014	0.534251703	0.432488112	1.235298008	0.304859125
NR_040257	2210408F21Rik	2.221763087	2.637584929	1.681280661	0.933272408	2.570175456	3.496096225	11.93039165	7.903784301	6.530602237	7.548446291	5.766497046	4.704942693	0.186227171	0.333711654	0.257446496	0.123637683	0.445708276	0.743068822	0.437471594	0.25912844	1.688242299	0.755521977
NM_001080940	Angptl8	10.19738874	12.0150087	25.74983375	17.98720017	27.7642337	30.01507379	19.78642913	27.49099417	37.0326825	24.57390145	34.39053312	48.58329264	0.515372869	0.437052535	0.695327263	0.731963551	0.807321992	0.617806496	0.71903068	0.549250889	1.309111545	0.38858803
NM_001331107	Akt1	0.51474914	1.190520857	0.600457379	2.913844867	1.968937983	1.030099781	4.532425086	4.251971477	4.633776442	3.764846193	4.171668813	4.205712231	0.113570358	0.279992672	0.129582725	0.773961197	0.471978499	0.244928736	0.496956144	0.174381919	2.849814637	1.510868084
NM_008903	Plpp1	4.655122658	3.950765511	8.358366714	7.101290802	7.027594032	9.242620776	9.600500409	7.653548659	8.168012711	9.365699572	9.81309114	7.929240894	0.484883335	0.516200483	1.023304812	0.758223211	0.716144784	1.165637531	0.880001842	0.67479621	1.304100155	0.383054672
NM_010048	Dgcr2	3.688930341	3.564309164	4.765345954	4.192181479	4.272325977	3.023079846	5.090429859	5.052483933	4.050606438	3.761824374	3.227726717	3.890987991	0.724679535	0.705456803	1.176452471	1.114401169	1.323633117	0.776944018	1.071659435	0.868862936	1.233404476	0.302645987
NM_008971	Twf1	6.224776685	5.482467864	5.150724608	8.259759029	8.646728411	6.142811442	14.36993434	14.37316455	16.10538493	14.09855788	16.06224866	12.64990759	0.433180594	0.381437772	0.319813816	0.585858433	0.538326146	0.48560129	0.53659529	0.378144061	1.419023451	0.504898431
NM_008969	Ptgs1	3.399571432	3.745197504	3.795885111	2.584314831	3.070519685	3.612699738	0.254612854	0.427430342	0.611793462	0.533079389	0.471798058	0.553780182	13.35192384	8.762123632	6.204520557	4.847898614	6.508122771	6.523707159	5.959909515	9.439522676	0.631378272	-0.663423482
NM_008882	Plxna2	1.295665801	1.157975279	0.976519092	0.90994338	1.005679649	1.051447282	0.354685553	0.222023627	0.421681378	0.463509489	0.35470645	0.368948232	3.652998519	5.215549781	2.315774758	1.963160199	2.835244887	2.84985044	2.549418509	3.728107686	0.683837143	-0.548275309
NM_001316674	Sgpl1	11.17726461	12.94622145	16.50304238	15.88626626	16.45576682	12.24616484	5.570510097	6.638250981	9.093949444	7.579393243	8.10273961	6.987500303	2.00650648	1.950245853	1.814727746	2.095981268	2.030889257	1.752581655	1.959817393	1.923826693	1.01870787	0.026740396
NM_001242390	Trip10	1.385524366	0.763398937	1.407116632	0.64793855	0.211895524	1.059676944	1.567257376	1.526316013	1.565781036	1.13641782	1.478418586	1.349197416	0.884043927	0.500157851	0.898667566	0.570158738	0.143325798	0.785412818	0.499632451	0.760956448	0.656584819	-0.606946702
NM_001357025	Gusb	6.641499305	6.360732472	4.722829462	5.448110304	4.751192079	4.765960635	2.228964249	1.815905124	1.375744664	1.886507697	1.764941906	1.490525845	2.979634737	3.502788989	3.43292588	2.88793431	2.691982135	3.197502848	2.925806431	3.305116535	0.885235483	-0.175866816
NM_001357049	BC055324	1.075260871	0.017653794	0.032054258	0.15451985	0.309933706	0.485204892	0.288696022	0.179197332	0.209631532	0.268430916	0.33183251	0.257404387	3.724543421	0.09851594	0.152907616	0.575641033	0.934006454	1.884990762	1.131546083	1.325322326	0.853789347	-0.228047933
NM_197999	Ces2g	17.8057471	12.852252	12.60578253	14.29199975	15.4356761	12.42972515	9.466944546	7.43533386	6.533912034	7.06317017	6.37242223	7.023678004	1.880833569	1.728537312	1.92928562	2.023453974	2.422261981	1.769688922	2.071801625	1.846218834	1.122186378	0.166312305
NM_175270	Sowahb	0.192173012	0.349490795	0.290847184	0.203934505	0.01111546	0.306844403	0.085049002	0.092384266	0.190211052	0.136259133	0.182479519	0.159244214	2.259556342	3.783012108	1.529076156	1.496666686	0.060913464	1.926879446	1.161486532	2.523881535	0.460198514	-1.11967177
NM_145741	Gdf10	0.86300631	0.440250033	1.047448488	0.106301065	1.622304458	0.556323314	0.744775544	0.48155391	0.793181613	0.781277307	0.494611687	0.848507887	1.158746842	0.914227926	1.320565771	0.136060608	3.279955773	0.655648961	1.357221781	1.13118018	1.199828113	0.262827741
NM_172821	Map3k13	0.403881275	0.761857636	0.299718538	0.763158544	1.091995747	0.449805932	0.039551779	0.042963021	0.01005194	0.069307541	0.084861544	0.071998924	10.21145655	17.73286926	29.81698505	11.01119062	12.86796935	6.247397954	10.04218597	19.25377028	0.521569845	-0.939067635
NM_172819	Dip2b	0.489477218	0.391333362	0.494847218	0.470972775	0.554747193	0.627409071	0.342833187	0.319201449	0.315326889	0.294247297	0.3853019	0.407564865	1.427741645	1.225976146	1.569315003	1.600601873	1.439772794	1.539409122	1.526594596	1.407677598	1.084477439	0.11700004
NM_001271456	Tnip1	1.002819766	0.221765991	0.768721864	1.588148103	0.184665784	0.960442731	1.130363735	1.099953236	1.125171389	1.344089691	0.808428965	1.469772655	0.887165551	0.201614017	0.68320424	1.181578963	0.228425491	0.653463464	0.687822639	0.590661269	1.164495922	0.219705587
NM_172725	Ap5z1	1.163006703	1.130786304	1.134655222	0.481853371	2.37364715	0.763344963	1.963903341	2.378707262	1.961139506	1.862095108	2.200080549	2.54907558	0.592191417	0.475378506	0.578569356	0.258769474	1.078891021	0.299459525	0.545706673	0.548713093	0.994520963	-0.007926314
NM_172721	Fbxw8	4.702023483	3.662176297	5.282287974	4.883029011	5.198900108	5.759061069	10.47445606	10.43693517	11.05459754	9.487569054	10.37911831	11.86600787	0.448903834	0.350886179	0.477836299	0.514676519	0.500899976	0.485341079	0.500305858	0.425875437	1.174770401	0.232378821
NM_177372	Dna2	0.433578121	0.110222716	1.363406313	1.435074051	0.7046263	1.262254681	0.386248744	0.524452163	0.719867155	0.741293318	0.863258277	0.887265596	1.122536003	0.210167339	1.89396933	1.935905822	0.816240422	1.422634537	1.391593594	1.075557558	1.293834611	0.371653211
NM_152895	Kdm5b	5.179520236	1.947163002	3.854669502	4.284445451	4.761651197	5.475552611	1.168816287	1.647079477	1.744836447	1.613210807	2.756309684	2.913579327	4.431423734	1.182191284	2.209186717	2.655849708	1.727545793	1.879321617	2.087572372	2.607600578	0.800572139	-0.320896686
NM_178652	Supt3	2.083803748	3.763342147	2.553806055	4.558325221	0.870487805	2.78608503	13.36533115	10.75590305	8.395953339	11.91583382	11.33718135	14.22610071	0.15591112	0.34988621	0.304171063	0.382543537	0.076781678	0.195843196	0.21838947	0.269989464	0.808881454	-0.305999812
NR_104354	Chchd7	6.519220717	10.44544185	5.338562389	9.481287447	12.4026723	7.726546369	17.71429354	24.93619985	19.57001746	17.55682222	21.81550105	17.5805034	0.368020362	0.418886675	0.272792929	0.540034371	0.568525667	0.439495172	0.516018404	0.353233322	1.460842937	0.546801074
NM_001205214	Rxrb	1.664088371	1.747122139	2.643563211	3.039557438	4.2477689	3.833591629	11.03537452	12.06925168	9.9889863	8.981303661	10.21691252	8.176915216	0.150795822	0.144758116	0.264647796	0.338431652	0.415758566	0.468831036	0.407673751	0.186733912	2.183180056	1.12643112
NM_001271470	Gabpb1	2.617281697	0.105955698	2.43688109	1.205629595	2.372404078	2.653278178	0.82510226	0.71701221	0.545211462	0.537028766	0.885161845	1.158679917	3.17206948	0.14777391	4.469607226	2.245000029	2.680192432	2.289914704	2.405035722	2.596483539	0.926266501	-0.110500757
NR_045270	1700101I11Rik	2.266278093	1.687976875	8.947486598	3.908092925	1.454707808	2.444368896	1.208462332	0.621800138	0.517265303	1.337442833	0.477630955	0.727769979	1.875340284	2.714661466	17.29767402	2.92206353	3.045673218	3.358710812	3.108815853	7.295891923	0.426104976	-1.230719195
NM_027334	Mettl7a1	68.58219026	66.8357065	52.29857279	55.93916435	57.0713625	55.7327606	70.31921961	90.81132899	71.30641618	75.56303409	91.5382389	101.5481382	0.975297943	0.735984235	0.733434319	0.740298018	0.623470182	0.548830944	0.637533048	0.814905499	0.782339853	-0.354132637
NM_001160304	Gm4788	165.6162621	156.440656	143.9093526	123.5939048	129.2030679	138.5806405	8.176002233	9.306606826	10.0037869	11.54494472	10.05792093	9.472386469	20.2563866	16.80963416	14.38548762	10.70545661	12.84590213	14.62996056	12.72710644	17.15050279	0.742083576	-0.430346418
NM_001167669	Spag7	7.442243977	18.27796687	10.75861058	13.09751778	9.122342759	7.682610995	20.1184881	18.60427969	20.6906693	18.14830694	17.93333202	22.75788962	0.369920639	0.982460336	0.519974024	0.721693645	0.50868086	0.337580115	0.52265154	0.624118333	0.83742379	-0.255970191
NM_001177670	Golph3l	1.064262968	0.71597619	1.555367551	1.141450165	0.546514271	1.335307457	0.179211765	0.227113053	0.668008197	0.328991266	0.544727244	0.279627391	5.938577566	3.15251009	2.328365965	3.469545499	1.003280589	4.775309931	3.082712007	3.80648454	0.809858013	-0.304259103
NM_001177669	Golph3l	0.630431828	0.621031438	1.41924094	1.630726282	0.42500287	1.098675613	0.150086474	0.217374742	0.712019981	0.350666887	0.509869244	0.286223261	4.200457303	2.856962269	1.993259989	4.650357203	0.83355267	3.838526643	3.107478839	3.016893187	1.030026138	0.042680948
NM_001177668	Sptan1	8.281528957	8.472088194	8.462537554	10.02052195	11.16309535	10.27263374	1.16719254	1.485207396	1.38148418	1.694676945	1.538359447	1.777830132	7.095255217	5.704313227	6.12568546	5.912939321	7.256493516	5.778186316	6.315873051	6.308417968	1.001181767	0.001703923
NR_033446	Slx1b	0.395960877	0.499272565	0.566585424	0.382377197	0.595471053	0.500289788	1.968276908	2.910104365	2.779057579	2.518360762	2.756744159	3.412376019	0.201171327	0.171565175	0.203876821	0.151835751	0.216005193	0.146610393	0.171483779	0.192204441	0.892194675	-0.164569557
NM_001081293	Rprd2	2.109132478	1.234467576	1.837246951	2.893149715	1.441748658	1.637722598	0.480654653	0.479314018	0.456585395	0.465512925	0.600173165	0.663911619	4.38804132	2.575488154	4.023884622	6.214971832	2.40222113	2.466778034	3.694656999	3.662471365	1.008787955	0.012622955
NM_001311165	Edem3	2.600573528	2.535832137	2.616464204	3.484632183	2.867117804	3.591839757	2.729551945	2.5916025	3.165353076	2.42949079	2.559496329	2.250418592	0.952747403	0.978480356	0.82659474	1.434305574	1.120188285	1.59607629	1.383523383	0.919274167	1.505017146	0.589779924
NM_011518	Syk	0.576180107	0.890335163	0.565808215	0.194822793	0.509703618	0.591367431	0.246997102	0.254178932	0.436109996	0.299393598	0.334706701	0.378632791	2.332740353	3.502788989	1.297397951	0.650724646	1.522836609	1.561849489	1.245136915	2.377642431	0.523685521	-0.933227378
NM_145148	Frmd4b	3.198425359	2.710308414	3.12697921	4.181133837	3.810067482	2.286470568	2.348022164	2.049023858	3.218379666	2.826652228	3.000080854	2.758037594	1.362178521	1.322731506	0.971600474	1.479182262	1.269988266	0.829020813	1.192730447	1.218836834	0.978580901	-0.031236969
NM_145145	Pomt1	4.641892559	5.681204936	3.881771731	3.44792544	4.774727253	4.64263343	2.520343732	2.863300416	2.303579458	2.014322231	2.306912564	3.415415586	1.841769637	1.984145605	1.685104336	1.711705003	2.069747821	1.359317282	1.713590035	1.837006526	0.932816521	-0.100334755
NM_145140	Abcc10	0.739533307	0.561990421	0.444069243	0.163966033	1.016829295	0.505332108	0.923896802	1.835496073	2.113244884	1.521585289	2.451786388	2.314104121	0.800450121	0.306179038	0.210136197	0.107760001	0.41472997	0.218370515	0.246953495	0.438921785	0.562636678	-0.829724489
NM_173368	Chd6	0.316080009	0.203999023	0.58972229	0.911575093	1.536663178	0.742655339	0.275912823	0.510868658	0.707597079	0.540000393	0.60544769	0.574015758	1.145579264	0.399317945	0.833415382	1.688100797	2.538061015	1.293789114	1.839983642	0.792770864	2.320952656	1.214717094
NR_033402	Tyms	0.787263391	0.38776224	1.502909498	0.979038254	0.591968283	0.409901297	1.202031853	1.438166823	1.576161578	1.447842744	1.457727668	1.920855455	0.654943867	0.269622573	0.953525019	0.676204828	0.406089762	0.213395181	0.43189659	0.626030487	0.689897057	-0.535546988
NM_009541	Zbtb17	0.523340853	0.548797771	0.543523821	1.018926059	0.901279877	1.081739325	2.020256239	2.405507729	2.428969564	1.925682696	2.771658167	2.384388722	0.25904677	0.228142178	0.223767242	0.529124586	0.325177141	0.453675743	0.43599249	0.236985397	1.839744119	0.879505123
NR_027875	1810058I24Rik	10.13110679	15.97701714	11.4982462	9.753782402	11.81970155	11.89026005	113.7525378	107.6069211	84.07222216	79.82675273	84.68257574	85.91741949	0.089062688	0.148475739	0.136766293	0.122186887	0.139576547	0.138391727	0.133385054	0.12476824	1.069062556	0.096346274
NM_001290127	Gm21992	1.865626148	1.258498774	3.463883664	4.98314286	2.287212066	2.580460587	5.530129632	6.361938625	6.380916917	6.705717887	5.507120194	6.723395655	0.337356676	0.197816868	0.542850457	0.743118477	0.415319075	0.383803173	0.514080242	0.359341334	1.430618172	0.516638672
NM_013789	Sergef	0.434363658	0.505684455	1.236009984	0.170236423	1.128295289	0.035637081	1.135928454	2.270374965	1.200958947	1.273929566	1.46233587	1.134342348	0.382386458	0.222731691	1.029185874	0.133630954	0.771570549	0.031416513	0.312206005	0.544768008	0.573099008	-0.803143695
NM_026686	Mettl26	70.73199034	77.45034916	100.5755497	84.03340053	75.95655476	82.95310524	370.7087802	395.2178376	420.9291053	345.1548008	358.3798746	381.3614215	0.190802037	0.195968759	0.238937029	0.243465831	0.211944253	0.217518345	0.224309476	0.208569275	1.075467499	0.104963927
NM_026683	Acbd6	8.601292082	8.244036903	6.340959051	8.518685539	10.40057425	7.815010638	1.738703392	2.397148181	1.63157574	1.473164518	1.004373158	1.043434871	4.946957672	3.439101916	3.886401897	5.782575832	10.35528894	7.489696628	7.875853801	4.090820495	1.925250401	0.945046097
NM_026023	Nudcd2	4.224649923	3.62351085	6.546692352	8.195867527	3.258802799	6.606479928	4.232571316	4.916266918	5.495617085	3.692682759	5.88937373	4.054037797	0.998128468	0.737045183	1.191257005	2.219488665	0.55333605	1.629604917	1.467476544	0.975476885	1.504368341	0.589157851
NM_001077237	Odr4	7.678368609	5.650341885	4.801928533	7.078718359	5.842506071	5.110398164	1.58148971	2.519570879	2.443733276	3.061607586	3.053892773	3.268235251	4.855149268	2.242581041	1.96499699	2.312091984	1.913133992	1.563656766	1.929627581	3.0209091	0.638757247	-0.64666034
NM_001077193	Abi1	2.955095986	6.165602893	6.221255872	5.016798564	4.692486315	5.251051807	0.69696317	0.64236624	0.751463304	0.67674068	1.200844207	0.922714008	4.239960036	9.598267327	8.278855189	7.413177179	3.907656204	5.690876872	5.670570085	7.372360851	0.769166106	-0.378632905
NM_001039176	Elovl1	7.234250985	12.09609377	11.54905028	11.40818264	6.871152611	11.68315701	15.15154761	13.4442749	11.46862155	13.16096745	11.86769661	16.82420528	0.477459542	0.8997208	1.007012938	0.866819456	0.578979463	0.694425491	0.713408137	0.794731093	0.897672361	-0.15573912
NM_001190379	Camta2	0.46995383	0.125120631	0.658831872	0.602334646	0.658993213	0.64192283	0.891524901	1.778076545	2.540642725	2.180551394	2.571357132	3.952746156	0.527134834	0.070368529	0.259317009	0.276230429	0.256282259	0.162399204	0.231637297	0.285606791	0.811035678	-0.302162713
NM_001271402	Ephx2	280.6964069	286.9573144	254.4024102	318.3745376	321.7676487	303.509138	616.9888202	658.226247	547.3471967	593.3402994	644.0249145	607.4252345	0.454945694	0.435955442	0.464791656	0.53658	0.499619877	0.499665013	0.511954963	0.451897597	1.132900388	0.180021016
NM_001271397	Nol8	2.953326104	2.750378218	1.697927004	1.968674678	2.873846351	3.863624104	0.699649777	0.74448276	1.1176844	0.915041961	1.271386574	1.217924612	4.22114921	3.694347762	1.51914709	2.151458361	2.260403256	3.172301526	2.528054381	3.144881354	0.803863198	-0.314978092
NM_001271392	Ankra2	0.727141128	1.893075141	2.647638374	2.463060323	4.022594727	1.26559795	1.314811601	1.817722847	1.45812895	2.333897988	1.923432766	2.424529027	0.553038266	1.041454226	1.815777936	1.055341894	2.091362276	0.521997442	1.222900537	1.136756809	1.075780262	0.105383424
NM_001271391	Ankra2	0.524448766	1.365375832	2.244620748	1.776476257	2.901286645	0.912809437	1.68108554	2.200654435	2.366261892	2.20126231	2.450845779	2.959314182	0.311970304	0.620440816	0.948593541	0.807026154	1.183789968	0.308453034	0.766423052	0.627001554	1.222362285	0.289671936
NM_001277805	Pex5	25.66731536	26.40795243	25.86867165	35.25673829	30.81477634	34.25657747	30.57598413	25.18131124	24.03223126	26.61224292	22.85835278	25.56573779	0.839459991	1.048712364	1.076415726	1.324831522	1.348075106	1.339940891	1.337615839	0.988196027	1.353593622	0.436794676
NM_001347390	Pus1	3.023260791	1.199545064	4.093197977	3.258421854	2.683739897	1.818970591	3.333821776	2.466720448	2.357644769	2.806064812	1.814162732	3.568400333	0.906845355	0.48629145	1.736138552	1.161206912	1.479326992	0.509743981	1.050092628	1.043091786	1.006711626	0.009650481
NM_172687	Coq3	3.292549931	5.108970984	4.46500615	7.069482109	4.013017017	6.564459359	4.581026882	5.648578835	4.203890808	5.628509261	6.163026077	6.0789007	0.718736217	0.904470157	1.062112779	1.256013232	0.651143929	1.079876064	0.995677742	0.895106384	1.112356876	0.153619721
NM_001198878	Dync1i2	17.80812982	12.9034073	17.45414619	20.90725776	26.5009958	23.34634989	4.007514153	5.092366735	4.63767552	4.643785803	6.651628052	7.288609298	4.443684824	2.533872357	3.763554849	4.502201145	3.984136754	3.203128187	3.896488696	3.580370677	1.088291981	0.122065673
NM_001278941	Dennd2d	1.563820105	0.412634446	0.536945693	1.252056116	0.692932748	1.020692946	2.313563557	2.42584211	2.368267684	2.525777039	2.309609991	2.740846571	0.675935658	0.170099465	0.226725085	0.495711259	0.300021541	0.372400614	0.389377805	0.357586736	1.088904496	0.122877426
NR_045535	Sh2d3c	1.278276843	0.350667862	0.549888408	0.934747512	1.54518304	0.788556679	0.614415188	0.626958053	1.154573758	0.801664911	0.978721191	1.452550368	2.080477285	0.559316306	0.476269622	1.166007767	1.578777546	0.542877339	1.095887551	1.038687738	1.055069306	0.077337771
NM_001047436	Pard6a	0.855770445	1.819126893	0.725052285	1.631077731	1.32082923	2.560858352	3.26508435	3.0963164	2.687001297	2.490987276	2.446366049	1.940788861	0.2620975	0.587513244	0.269836969	0.654791675	0.539914798	1.319493533	0.838066669	0.373149238	2.245928932	1.167312277
NM_001047435	Pard6a	0.41049615	1.797223235	0.734230162	1.573070747	1.337548588	2.058154191	3.306414531	3.135510279	2.721013971	2.469966286	2.477332708	1.965355808	0.124151447	0.573183653	0.269836969	0.636879441	0.539914798	1.04721709	0.74133711	0.32239069	2.299499128	1.20131965
NM_001081011	Srgap2	0.939353157	0.282548528	1.128660716	1.310735765	1.671466509	0.789512043	0.429053175	0.37643141	0.461332776	0.462670937	0.495690633	0.69520795	2.189363024	0.75059764	2.44652185	2.832976227	3.371995349	1.135648755	2.446873444	1.795494171	1.362785512	0.446558515
NM_173440	Nrip1	1.198074113	0.75362781	1.471646768	0.647188245	0.710927434	1.491600099	0.083047348	0.063146982	0.151964491	0.099789175	0.124729366	0.112302922	14.42639818	11.93450248	9.68414899	6.48555564	5.69975988	13.28193491	8.489083476	12.01501655	0.706539474	-0.501157929
NM_207161	Dnph1	1.772300837	3.543097234	2.470742767	4.674267364	1.17586689	3.575307851	4.198621627	3.90920762	3.65850618	3.963958052	2.573852164	2.308513172	0.422114921	0.906346651	0.675341969	1.179191934	0.456850983	1.548749167	1.061597361	0.667934514	1.589373419	0.668458121
NM_001348234	Fbh1	1.889986169	1.630883031	1.821280567	1.920145721	1.310974544	2.247807738	1.803860158	1.098750604	1.113977168	1.282948127	0.813854016	0.736529784	1.047745392	1.484306834	1.634935275	1.496666686	1.610822724	3.051889805	2.053126405	1.388995834	1.478137195	0.563780181
NM_001359897	Rpl15	2.192643396	3.340720836	4.915387138	2.924060919	4.638393386	4.089589949	26.57565677	23.49614835	24.99874094	20.48032811	21.18409545	20.92570185	0.082505709	0.142181637	0.196625388	0.142774125	0.218956405	0.195433825	0.185721452	0.140437578	1.322448409	0.403211442
NM_001359895	Sh3tc1	0.379913698	0.347516736	0.509646856	0.760434765	0.336681492	0.379603266	0.874309347	0.457898949	0.492019859	0.891103944	0.736961295	0.714581396	0.434530066	0.758937614	1.035825783	0.853362584	0.456850983	0.531224669	0.613812745	0.743097821	0.826018766	-0.275753536
NM_001359893	Slc7a4	0.20035414	0.049341663	0.089590397	0.863753877	0.866252591	0.105476677	0.69162351	0.417374614	0.722624722	0.307796478	0.535865138	0.439654844	0.289686711	0.118219128	0.123979148	2.806250036	1.616549631	0.239907915	1.554235861	0.177294996	8.766383145	3.131981735
NM_001359902	Ghitm	54.32856645	59.8734616	63.59083035	73.19977285	70.46427046	61.01191267	26.15492773	28.36629826	26.40161812	29.13830574	27.07154538	26.14308272	2.077182816	2.110725236	2.408595945	2.512149248	2.60289058	2.333768872	2.482936233	2.198834666	1.129205516	0.175308081
NM_001359506	Atp2b1	3.056381521	3.296794727	3.267079443	3.372343303	2.195105043	3.886430782	0.566041618	0.685419142	0.886727599	0.585376783	0.438012106	0.752896131	5.399570326	4.809895909	3.684422866	5.760978911	5.011516841	5.161974702	5.311490151	4.631296367	1.146868982	0.197700588
NM_001361054	Sgtb	0.180387684	0.586403126	0.548502911	0.015553516	0.135639214	0.52095257	0.166053121	0.270562179	0.147706273	0.290978906	0.15587268	0.302278337	1.086325164	2.167350687	3.713470665	0.053452382	0.870192348	1.723420125	0.882354952	2.322382172	0.379935293	-1.396174361
NM_001361053	Zfp532	0.098919192	0.017717128	0.080423138	0.217103884	0.108189781	0.170430962	0.155213434	0.202320245	0.262979504	0.165780883	0.288619922	0.312146149	0.637310763	0.087569725	0.305815231	1.30958335	0.374852088	0.545997324	0.743477588	0.34356524	2.164007011	1.113705174
NM_001163635	Tnks2	2.606389104	3.995875316	3.229912835	4.287509784	3.872831271	2.90617342	0.522025815	0.856133157	0.915689681	0.707208238	0.592966929	0.702728673	4.992835658	4.667352601	3.527300679	6.06258462	6.531277012	4.13555549	5.576472374	4.395829646	1.268582457	0.343217297
NM_001167910	Mbtps1	2.61992083	1.021588478	2.428472295	2.023657781	1.672449162	2.70926162	2.747736994	3.087055766	3.351970988	2.845719586	2.509795228	2.907227706	0.953483116	0.330926474	0.724490845	0.711123398	0.666368771	0.931905545	0.769799238	0.669633478	1.149582963	0.201110586
NM_001356303	Cyp4f16	1.927727497	1.063430529	1.701019281	2.570774914	0.850384698	1.252620352	0.857694351	1.028047824	0.962118076	0.651528846	0.444198918	0.769124233	2.247569306	1.034417373	1.767994306	3.945757627	1.914423166	1.628632018	2.496270937	1.683326995	1.482938814	0.568459073
NM_001356292	Prpf38b	2.119418581	1.941302466	2.045079217	2.340380264	3.718535265	1.224830722	2.374570335	3.067360201	3.979761012	3.320245321	4.222744362	4.250278232	0.892548243	0.632890283	0.513869856	0.70488173	0.880596822	0.288176598	0.624551716	0.679769461	0.918769896	-0.122224509
NM_175383	B4gat1	5.43939337	4.381515436	5.117922981	4.201451659	3.046236784	3.323792595	8.540842303	7.684010216	7.390062631	7.115940719	6.609614412	5.934161955	0.636868493	0.570212078	0.692541219	0.590428142	0.460879651	0.560111541	0.537139778	0.633207264	0.848284296	-0.23738024
NM_001290278	Rcor3	0.105617201	0.237811062	0.431797109	0.195141464	0.521882613	0.40850671	0.451398525	0.339459589	0.388287413	0.33030626	0.428380341	0.505669493	0.233977728	0.700557798	1.112055386	0.590789481	1.218269287	0.807853184	0.872303984	0.682196971	1.278668803	0.35464263
NM_172903	Man2a2	1.073166349	0.797205888	0.833885109	0.834298736	0.681275579	0.936764766	2.935319545	2.825656069	2.397491928	2.523673407	2.877518808	3.000711086	0.365604607	0.282131253	0.347815606	0.330589027	0.236757994	0.312180926	0.293175982	0.331850489	0.883458039	-0.178766481
NM_001252505	St6gal1	5.451879808	3.467087581	3.863551026	5.022076378	4.338142769	3.736902413	8.5126375	6.296815994	5.892994812	5.899968267	3.509792803	3.171922103	0.640445433	0.550609639	0.655617585	0.851203964	1.236011073	1.178119226	1.088444755	0.615557552	1.768225815	0.822302529
NM_001331137	Tcf7l2	1.811916973	1.311630633	2.516583592	2.923364714	2.601017561	2.576730641	0.947688882	1.235309608	1.107917622	1.170368625	1.270839506	1.445836358	1.911932289	1.061782912	2.27145371	2.497815348	2.046692403	1.782173084	2.108893611	1.748389637	1.20619201	0.270459584
NM_178407	Arap2	0.649973921	0.393426374	0.581284937	1.10059397	0.730159779	0.826884833	0.045054484	0.117456768	0.128244838	0.108274372	0.11600165	0.131225423	14.42639818	3.34954197	4.532618606	10.16486124	6.294391317	6.301254833	7.586835798	7.436186254	1.020258979	0.028935408
NM_001304744	Clk4	1.01559431	2.467778516	1.332124509	2.276749723	5.116505479	3.971766255	0.973843537	2.454177436	3.643181844	2.028284805	3.928185061	2.633810159	1.042872158	1.005542011	0.365648646	1.122500015	1.302511312	1.50799261	1.311001312	0.804687605	1.629205301	0.704168414
NM_001305981	Diaph1	5.898478069	8.848068592	7.249966871	5.94347165	6.604263017	6.741655209	1.384907665	1.554083142	2.001279468	1.61596138	1.424322538	1.762053532	4.259112876	5.693433222	3.622665894	3.677978771	4.636774917	3.82602179	4.046925159	4.525070664	0.894334135	-0.161114153
NM_001313702	Mtmr1	3.651936467	5.276307402	3.549054728	3.201278687	2.453099333	3.669355167	2.927510206	3.499522222	3.075740753	2.861269168	3.215739155	3.205507127	1.247454734	1.507722217	1.153886174	1.118831714	0.762841516	1.144703481	1.008792237	1.303021042	0.774194894	-0.369231302
NM_015800	Crim1	2.577266086	1.070479521	1.470664852	2.230480497	0.961732932	0.659598079	0.199180649	0.156259625	0.146238537	0.199445186	0.154323797	0.2187007	12.93933974	6.850646926	10.05661626	11.18342607	6.231915969	3.015985219	6.81044242	9.94886764	0.684544479	-0.546783809
NM_019840	Pde4b	3.48206419	2.507642431	1.781159989	2.581549093	1.170289302	2.49973209	1.305213239	0.428632557	0.956573956	1.534902554	1.432783593	1.168252376	2.667812497	5.850331224	1.862020158	1.681897712	0.816794181	2.139719243	1.546137045	3.460054626	0.446853363	-1.162126613
NM_001317042	Fbrsl1	0.558642478	0.568656292	0.899289656	0.513788482	0.322046748	0.235278402	2.14270742	2.257685249	2.417851904	2.081186613	2.32166287	2.741510536	0.260718039	0.251875806	0.371937443	0.246872855	0.13871383	0.085820718	0.157135801	0.294843763	0.532945989	-0.907938763
NM_001177406	Zfp967	0.257231026	0.142534938	0.158157281	0.304963409	0.411017834	0.348221782	0.332986054	0.160757897	0.094030206	0.092618973	0.07938317	0.288646791	0.772497895	0.886643463	1.681983772	3.292666709	5.177644471	1.206394088	3.225568423	1.113708376	2.896241503	1.534181907
NM_001177406_2	Zfp967	0.353692661	0.190046584	0.388204235	0.304963409	0.459372873	0.435277228	0.258989153	0.34161053	0.188060412	0.351952097	0.317532682	0.30788991	1.365665921	0.55632531	2.064252811	0.866491239	1.446694779	1.413743072	1.242309696	1.328748014	0.934947547	-0.097042666
NM_001177878	Phka2	4.111744269	1.785145645	2.939538035	2.683188786	4.783286143	3.67696184	2.013299597	1.968247479	1.31572984	1.886375219	1.681596433	1.480940124	2.042291309	0.906972149	2.234150162	1.422404599	2.844491134	2.482856519	2.249917417	1.72780454	1.302182837	0.380932029
NM_013719	Eif2ak4	0.729910923	0.588294979	0.820913046	0.581671048	1.746319099	0.359310371	0.394491631	0.663507942	0.582146725	0.879228196	0.887369231	1.138404191	1.850257054	0.886643463	1.410148011	0.661570057	1.967973464	0.31562636	0.981723294	1.382349509	0.710184571	-0.493734077
NM_018755	Cpq	30.10042264	31.96503926	32.55431532	30.27485229	30.40765687	28.56100468	7.546673011	7.302625105	7.604834232	10.79056584	8.944487888	7.507340253	3.988568551	4.377198446	4.280739636	2.805677916	3.3995973	3.804410579	3.336561932	4.215502211	0.791498086	-0.337342233
NM_001168536	Cdadc1	7.376541426	11.64434788	3.920343299	6.229921087	10.68413087	6.657238415	5.287577189	3.929843536	3.854636899	3.552955108	3.134781875	3.148142043	1.395070211	2.963056358	1.017046067	1.753447735	3.408253363	2.114656303	2.425452467	1.791724212	1.353697433	0.436905316
NM_001159598	Axin1	0.879462437	1.871932106	1.264051927	1.083280536	2.19644632	1.388982162	1.897443007	2.178869439	1.763577373	1.773298851	1.919241139	2.293301768	0.463498737	0.859130002	0.716754448	0.610884362	1.144434785	0.605669163	0.786996103	0.679794396	1.157697251	0.211258024
NM_001159718	Septin2	12.01457723	12.35155889	12.4737572	12.6336659	12.55270149	11.59305173	3.866784468	4.019627524	4.670604991	4.017637474	5.218765554	4.84403167	3.107123589	3.072811801	2.670694101	3.144550991	2.4053009	2.393265057	2.647705649	2.95020983	0.897463503	-0.156074824
NM_201638	Mettl14	1.054206239	1.168297801	2.573053273	2.253476281	1.354180572	1.942458483	0.631792588	0.905893713	1.001942893	0.83507383	0.650669827	0.97265355	1.668595453	1.289663219	2.568063801	2.698535388	2.081210032	1.997071294	2.258938905	1.842107491	1.226279637	0.294288004
NM_001356450	Pcnp	4.422754344	2.409057715	1.907879258	2.691825033	2.230114335	4.061919613	14.87820225	13.62501158	15.85534283	13.36919765	15.89696349	15.63218625	0.297264029	0.176811425	0.120330369	0.201345294	0.140285554	0.259843348	0.200491399	0.198135274	1.011891494	0.017054597
NM_001357473	Paip2	10.26637091	12.9777462	12.81684465	12.8685769	13.45353911	11.16652986	6.965001147	8.529972847	7.392893883	8.102439312	9.779512244	8.097441258	1.473994145	1.521428782	1.733670853	1.588234901	1.375686105	1.379019557	1.447646855	1.576364593	0.918345198	-0.122891543
NM_001357472	Paip2	15.1812977	17.39878308	16.45790557	16.21849075	18.09742469	14.63660913	8.691713056	10.73722331	9.268998894	10.19646258	12.3411004	10.14921913	1.746640461	1.620417363	1.775586097	1.590599742	1.466435253	1.442141404	1.499725466	1.71421464	0.874876128	-0.192849333
NM_001357471	Paip2	15.16182201	16.13788879	16.43679216	16.19768447	17.51807851	14.61783221	8.723114465	10.76967057	9.25710794	10.18338181	12.32526833	10.18046185	1.738120263	1.498457049	1.775586097	1.590599742	1.421314168	1.435871224	1.482595045	1.670721137	0.887398269	-0.172346356
NM_001357470	Paip2	15.26956105	16.25256371	16.55359107	16.3127843	17.64256098	14.7217057	8.742246272	10.79964903	9.322888423	10.25574434	12.41285099	10.20822622	1.746640461	1.504915916	1.775586097	1.590599742	1.421314168	1.442141404	1.484685105	1.675714158	0.886001409	-0.174619102
NM_001357467	Trim30a	0.590447543	0.58164336	0.62282736	0.287184555	0.660272315	0.847129347	0.243890521	0.283848715	0.26564521	0.174438885	0.224265795	0.217455335	2.420953224	2.049131558	2.34458344	1.646333355	2.944150778	3.895647575	2.828710569	2.271556074	1.245274374	0.31646365
NM_001355156	Plcb4	0.150023541	0.126674173	0.230004194	0.194031552	0.580152616	0.415854262	0.073983147	0.026788003	0.175490427	0.074081406	0.092596484	0.038479085	2.027806974	4.728765135	1.310636705	2.619166701	6.265384906	10.80728037	6.563943992	2.689069605	2.440972142	1.28745583
NM_001357347	Zfp948	0.709749078	0.019976171	0.52592998	0.821781454	0.640419378	0.713744418	0.256672683	0.354849166	0.33209233	0.186918965	0.550712019	0.679621221	2.765191328	0.056294823	1.583686019	4.39645839	1.162893411	1.050209139	2.20318698	1.468390723	1.50040922	0.585356034
NM_008428	Kcnj8	0.181010687	0.044577908	0.121411162	0.624289301	0.527417219	1.511079359	0.781062265	0.395932567	0.608745946	0.547469731	0.502749695	0.514564638	0.231749368	0.112589646	0.199444716	1.140317475	1.04906522	2.936617187	1.708666627	0.181261244	9.426541461	3.236728552
NM_008905	Ppfibp2	3.71737388	3.870739046	2.974573477	4.133047645	6.056290891	2.957595511	4.427550996	5.685708108	4.272119886	5.616932093	4.930972291	5.561838364	0.839600466	0.680783989	0.69627575	0.735819408	1.228214343	0.531765815	0.831933188	0.738886735	1.125927898	0.171114443
NM_001286824	Uspl1	0.667303327	0.550342167	1.401746066	1.33806287	1.400278633	1.428552912	0.892842822	1.31899366	1.397782428	1.609251538	1.111086599	1.021620576	0.747391713	0.417243982	1.002835661	0.831481492	1.260278573	1.39832042	1.163360162	0.722490452	1.610208354	0.687247379
NM_175179	Amer1	0.313177559	1.059657082	0.103508225	0.369823954	0.168937135	0.454679996	0.23501968	0.19572198	0.262809319	0.196109847	0.226914187	0.130384178	1.332558868	5.414093415	0.393852949	1.885800024	0.744497898	3.48723291	2.039176944	2.380168411	0.856736412	-0.22307669
NM_010150	Nr2f6	4.028875145	3.303066183	6.648310302	6.566612911	6.352049199	5.02004036	30.05857205	34.4379219	30.73953428	26.23510494	28.97376561	31.67174528	0.13403415	0.095913632	0.216278823	0.250298709	0.219234506	0.15850217	0.209345129	0.148742202	1.407435994	0.493069314
NM_010148	Epn2	0.256870004	0.546565982	0.358369572	0.168325018	0.3399417	0.018545763	0.5674986	0.488018113	0.588929733	0.556413721	0.456605319	0.737898694	0.452635485	1.11997069	0.608509899	0.302517734	0.744497898	0.02513321	0.357382947	0.727038691	0.491559736	-1.024561345
NM_153078	Ehbp1	0.776729851	0.285502987	0.559863417	1.509363438	0.74967327	0.92070222	0.520247466	0.594097891	0.827216227	0.64115498	0.830019448	0.832565769	1.493000739	0.480565562	0.6768042	2.354131975	0.903199644	1.105861247	1.454397622	0.883456834	1.646257707	0.719190195
NM_001304992	Ppp3cc	0.666145946	1.730016147	0.054158901	0.182753807	0.52366425	1.22970389	0.905879078	0.378464953	0.637548503	0.872194424	0.336398693	0.724851115	0.735358573	4.57113963	0.084948675	0.209533336	1.556677423	1.696491686	1.154234148	1.79714896	0.642258474	-0.638774075
NM_001305844	Apoe	9187.722451	7947.250038	8962.540318	8478.99479	8046.948044	7583.229056	22144.8995	21154.63389	18955.57857	19913.25435	16229.24046	19604.19081	0.414891133	0.375674194	0.472818083	0.425796539	0.495830231	0.386816734	0.436147835	0.421127803	1.035666207	0.0505591
NM_008442	Kif2a	0.712428468	1.187670716	1.494826849	2.126337075	2.359129521	0.853155779	1.245418136	1.027467592	1.169916318	0.884000554	1.014738769	0.819936147	0.57203958	1.155920366	1.277721172	2.405357174	2.32486389	1.040514901	1.923578655	1.001893706	1.919942847	0.941063366
NM_008317	Hyal1	5.505323691	5.15776065	5.526052362	4.92941021	7.106842641	5.871848622	3.477496096	3.175921196	4.120613989	3.726084473	2.851432881	3.363890023	1.583128647	1.624020349	1.34107499	1.322946446	2.492375917	1.745553089	1.853625151	1.516074662	1.222647668	0.290008721
NM_009159	Srsf5	17.14077556	17.03395706	20.29281168	16.21159118	25.55027074	15.33304654	5.517324268	5.190943016	5.873815129	5.350647194	6.198567544	5.016140605	3.106718896	3.281476412	3.454792368	3.029837438	4.121963754	3.056741776	3.402847656	3.280995892	1.037138652	0.052608776
NM_009933	Col6a1	0.637998934	0.999863631	0.868830818	0.83765226	0.534246565	0.615044387	1.251349756	0.924307365	0.865030599	1.08594348	0.859159103	1.388447206	0.509848611	1.081743658	1.004393161	0.771358984	0.621824949	0.442972829	0.612052254	0.865328477	0.707306266	-0.499593052
NM_001357126	Tfg	21.10135037	20.58683524	24.23726537	26.01664458	28.1809595	26.42053259	8.13802217	8.151552844	8.340805492	12.12305522	9.338657726	10.92852451	2.592933507	2.525510861	2.905866273	2.14604686	3.017667028	2.417575454	2.527096447	2.674770214	0.944790111	-0.081934231
NM_001142963	Gm10778	0.183021916	0.336546692	0.076384109	0.105204308	0.183493302	0.198210049	0.084239012	0.106755151	0.171272289	0.042175446	0.210865222	0.116835261	2.172650329	3.15251009	0.445980546	2.494444477	0.870192348	1.696491686	1.687042837	1.923713655	0.876971909	-0.189397463
NM_001081221	Ercc6	0.424364007	0.633796972	0.489699856	0.967859651	0.396292596	0.401514777	0.630067403	0.923952337	0.864698338	0.970015228	1.140632395	1.007683322	0.673521602	0.685962844	0.566324502	0.997777791	0.347432352	0.398453332	0.581221158	0.641936316	0.905418721	-0.143342958
NM_178041	Eif5	15.89306464	24.3819372	17.09660784	17.7300323	19.07548808	13.94902574	4.420236879	3.897664886	3.682947206	4.026889978	3.793590414	3.227604621	3.595523289	6.255524248	4.642099623	4.40290954	5.028346764	4.321788876	4.584348393	4.831049054	0.94893435	-0.075619814
NM_181406	Rars2	4.691161328	4.773224792	5.547866163	4.257733243	3.713087168	6.796227868	2.024239099	1.774490069	1.444078457	1.600205959	1.562016866	1.329876735	2.317493684	2.689913501	3.841803843	2.660740775	2.377110804	5.110419399	3.382756993	2.949737009	1.146799522	0.197613209
NM_177026	Tmcc3	0.558601626	1.536609438	0.527846311	0.581604804	0.974787203	0.665833575	1.770636265	1.185626223	1.208221109	1.214375272	1.105885932	1.50122364	0.315480733	1.296031926	0.436878902	0.47893334	0.881453661	0.443527238	0.601304746	0.682797187	0.880649127	-0.183360768
NM_177025	Cobll1	10.10873594	11.22320522	9.40681965	9.689777444	8.175530521	8.053829686	3.337932416	4.511517389	3.276729666	2.972409117	3.703910186	4.320318673	3.028442367	2.487678591	2.870795155	3.259907052	2.207270185	1.864174913	2.44378405	2.795638704	0.874141586	-0.194061121
NM_001136086	Dpysl3	0.077104189	0.021701282	0.098508356	0.427379939	0.165648807	0.149111973	0.164768224	0.013767621	0.077308136	0.025382624	0.09517942	0.052736589	0.467955455	1.576255045	1.27423013	16.83750022	1.740384696	2.827486143	7.135123686	1.106146877	6.450430621	2.689395476
NM_013558	Hspa1l	0.190979391	0.729010303	0.106747978	0.061750355	0.107702591	0.107722853	0.219753944	0.417737549	0.530571766	0.192540079	0.530437359	0.600050662	0.869060132	1.745139514	0.201194231	0.32071429	0.203044881	0.17952293	0.234427367	0.938464626	0.249798832	-2.001161366
NM_013557	Eif2ak1	7.62413351	5.809553815	7.781018341	6.013033869	7.975374735	5.625973686	12.38519892	11.07101992	12.51192038	11.05813618	9.965042566	9.501385633	0.61558426	0.524753262	0.621888416	0.543765583	0.80033524	0.592121392	0.645407405	0.587408646	1.098736646	0.135845631
NM_080436	Rdh1	12.84940887	10.65767239	12.2867472	13.45594203	9.394420755	11.30217649	1.568924524	1.518996819	1.317563819	1.519779726	1.225755739	1.419142954	8.189947109	7.016257212	9.325352611	8.853876519	7.664186635	7.96408597	8.160716375	8.177185644	0.997985949	-0.002908591
NM_031874	Rab3d	0.613318124	0.431552084	0.483204945	0.44068294	0.208626029	1.528747721	1.579481469	1.095132631	1.229880801	1.278723627	1.171695998	1.555602464	0.388303463	0.394063761	0.392887623	0.344627197	0.178054742	0.982736757	0.501806232	0.391751616	1.280929578	0.357191163
NM_144925	Tnrc6a	0.972310677	0.636309016	1.045901057	1.20769682	1.549137715	1.607724512	2.519272012	3.985848806	5.209599465	4.026787624	5.153502249	6.331705715	0.385949065	0.159642035	0.200764198	0.299915698	0.300599018	0.253916493	0.284810403	0.248785099	1.14480491	0.195101764
NM_001357751	Nptn	6.833172173	9.273165421	7.991366898	7.910596634	9.611440775	8.129035227	2.556756991	2.478639599	2.710953585	2.642738262	2.447932873	1.401278691	2.672593523	3.741231854	2.947806611	2.993333372	3.926349811	5.801155243	4.240279476	3.120543996	1.358827013	0.442361804
NM_001357749	Slc25a44	2.690100004	2.396096783	2.650714262	2.694482512	2.84641486	5.378918982	3.762687624	2.15434222	2.713366528	3.415044491	2.425922186	3.682624419	0.714941093	1.112217345	0.976909767	0.789003633	1.173333125	1.460621114	1.140985957	0.934689402	1.220711346	0.287722096
NM_001361974	Slc25a45	3.800550801	3.774073247	5.673987047	5.021114709	7.490082469	7.330136392	8.781614676	10.38181077	14.55609588	13.13694512	17.29044372	22.8551992	0.432784965	0.363527455	0.389801434	0.382213267	0.433192033	0.32072074	0.37870868	0.395371285	0.957855804	-0.062119606
NM_001361973	Slc25a45	4.662590379	3.610901209	6.294112748	4.854595543	7.849798676	7.807167188	8.40194161	10.00625916	13.92676315	12.56896937	16.54289147	21.90215439	0.554942012	0.36086425	0.451943692	0.386236564	0.474511889	0.356456586	0.405735013	0.455916651	0.88993243	-0.168232295
NM_001361972	Slc10a1	391.9801442	323.0364225	271.7560339	329.3828256	291.9134764	314.4443024	191.4201349	164.6195598	133.6416497	159.2786979	149.17779	169.6508434	2.047747717	1.96232102	2.033468118	2.067965333	1.956815933	1.853479159	1.959420142	2.014512285	0.972652367	-0.040003828
NM_027740	Poc1b	1.31117355	0.90022181	0.497470593	0.479618538	1.329488646	0.753020604	0.480049158	0.372465854	0.488010938	0.503576569	0.367851545	0.451795554	2.731331842	2.416924402	1.019384104	0.952424255	3.614198886	1.666728674	2.077783938	2.055880116	1.010654231	0.015289501
NR_145824	Acd	1.721980397	1.187412723	0.739201055	2.999171205	0.750990734	2.020286121	4.240256704	3.099343103	2.054576858	3.571307922	2.890894169	1.937439564	0.406102865	0.383117546	0.359782625	0.839796307	0.25977801	1.042760847	0.714111721	0.383001012	1.864516539	0.898801595
NM_175016	Alkbh2	0.517057432	1.0696299	1.572211033	2.764089873	0.777583725	0.746620813	3.034304311	3.231377899	4.294287837	2.323432078	2.680730509	3.589540733	0.170403947	0.331013559	0.366116826	1.189658135	0.290064116	0.207998981	0.562573744	0.289178111	1.945422985	0.960083868
NM_001286030	Dhx32	4.694156332	5.209259609	3.649759148	4.130029546	5.143255065	2.974138825	5.511650192	5.412262656	6.230605839	4.63593511	5.67633199	6.329547365	0.851678929	0.962492019	0.585779175	0.890873027	0.906087782	0.469881755	0.755614188	0.799983374	0.944537365	-0.082320225
NM_019653	Wsb1	0.463067499	0.250889476	1.118152921	0.598904044	1.253502439	1.065677524	2.930604172	1.302284225	3.764637142	1.627311634	2.943856333	4.711241144	0.158010933	0.192653394	0.297014793	0.368032792	0.425802858	0.226198891	0.340011514	0.21589304	1.574907248	0.655266865
NM_026849	Mtmr14	2.843815877	1.337037375	1.348710445	2.396287591	3.110334902	1.419357276	4.437422155	3.015952705	3.099750023	3.028405059	3.217940393	3.27494018	0.640871158	0.443321731	0.435102971	0.791270502	0.966560757	0.433399451	0.730410237	0.506431954	1.44226728	0.528338549
NM_027129	Ap5s1	5.147491401	5.596591189	6.103908713	7.134167149	5.332774101	3.062620553	15.00507396	13.34439391	13.11303465	11.42251661	9.743102878	13.14396689	0.343050052	0.419396432	0.465484068	0.624570521	0.547338375	0.233005803	0.4683049	0.409310184	1.14413205	0.19425357
NM_001160145	Tmem9	3.072358504	3.275791466	2.489068381	1.620608058	1.65791088	1.239589493	14.09947157	11.52052064	12.05013305	12.91044607	11.24394176	9.864155715	0.217905933	0.284344047	0.206559411	0.125526883	0.147449259	0.125666051	0.132880731	0.236269797	0.562410993	-0.830303301
NR_033241	Bmp1	10.8987209	7.650505732	9.179726979	9.787791701	7.844709454	9.438785688	8.742823561	7.992255322	9.523752538	7.05425524	8.548350156	9.094391549	1.246590512	0.957239906	0.9638771	1.38750178	0.917686958	1.037868849	1.114352529	1.055902506	1.055355511	0.077729073
NM_001162855	Nsmce4a	17.35583442	18.56137089	8.551294158	11.70846971	13.50354065	13.56046801	25.10219818	22.79799033	22.08785926	20.04362352	22.66433772	18.60993361	0.691406956	0.814166978	0.387149069	0.584149353	0.595805658	0.728668264	0.636207758	0.630907668	1.008400739	0.012069081
NM_001177406_3	Zfp967	0.241154087	0.348418738	0.301936627	0.22179157	0.459372873	0.406258746	0.203491478	0.080378948	0.131642289	0.259333124	0.099228963	0.384862388	1.185081998	4.334701374	2.293614234	0.855238106	4.629423292	1.055594827	2.180085408	2.604465869	0.837056624	-0.256602875
NM_008944	Psma2	41.98960004	35.72028674	32.2109204	37.88606203	43.85436586	33.33008836	33.5197357	38.23888269	36.92719272	36.09210598	44.76149295	43.11040514	1.252682909	0.934135211	0.872281861	1.049704942	0.979734208	0.773133267	0.934190806	1.019699994	0.916142798	-0.126355608
NM_001310086	Adnp	5.182825195	7.364830159	5.88185941	8.278376836	5.663942298	6.239963891	0.776188242	1.363064261	1.236196491	1.515577282	1.609862213	1.735910994	6.677278678	5.403142293	4.758029529	5.462193803	3.518277683	3.594633546	4.191701677	5.612816833	0.74680892	-0.421188935
NM_001310085	Gnas	41.70563245	38.71127448	48.70973409	54.42971726	51.02151729	47.46703814	175.4847354	190.320696	223.8033092	195.5043672	231.0250366	259.9983398	0.237659602	0.203400236	0.217645281	0.278406657	0.220848433	0.182566697	0.227273929	0.219568373	1.035094106	0.049761937
NM_001160151	Amy2a3	1.316253509	1.281372376	0.803233379	0.814464457	1.141103595	0.69876629	0.017818486	0.019355285	0.036228023	0.124895055	0.057346505	0.037070011	73.87011118	66.20271189	22.17160427	6.521190561	19.89839836	18.84990762	15.08983218	54.08147578	0.279020348	-1.841557759
NM_007656	Cd82	26.54566651	17.97027138	25.6530592	20.17649891	22.0180701	21.94178758	13.28212077	13.1696719	12.8401658	13.40847852	10.28873882	10.54098818	1.998601501	1.364519293	1.997876009	1.504756776	2.140016427	2.08156837	1.908780525	1.786998934	1.068148664	0.095112454
NM_011682	Utrn	1.666885925	2.187845684	2.440133608	1.621906832	1.200868227	2.832201015	0.117867944	0.174591489	0.1361623	0.123389237	0.201166648	0.172765354	14.1419785	12.53122761	17.92077255	13.14463785	5.969519508	16.39333901	11.83583212	14.86465955	0.796239704	-0.328725282
NM_183225	Usp24	6.803370579	6.680496275	6.030893242	6.302136012	8.342099527	6.8859809	3.948629176	3.772582639	3.842357533	4.154386854	3.994375279	4.146468377	1.722970245	1.770801839	1.569581485	1.516983428	2.088461635	1.660685739	1.755376934	1.687784523	1.04004801	0.056650126
NM_001177705	Homez	0.220083616	0.029563901	0.053679619	0.017251097	0.263276114	0.252792619	0.62159708	0.587681273	0.339357184	0.426474772	0.333421713	0.431061902	0.354061535	0.050306012	0.158180292	0.040450451	0.789618982	0.58644157	0.472170335	0.187515946	2.518027633	1.332294115
NM_001204279	Hdac7	0.027743938	0.081990742	0.09924788	0.275098128	0.260769326	0.162750672	0.287316648	0.242742103	0.113587403	0.25573177	0.256858803	0.365285894	0.096562237	0.337768938	0.873757804	1.075729181	1.015224406	0.445543271	0.845498953	0.43602966	1.939085872	0.955376694
NM_001199568	Xylb	12.62795024	13.96554665	16.49157932	14.81858406	14.22084832	11.14360938	32.74473636	42.94449962	45.29835409	37.71750778	42.15753161	47.83438666	0.385648249	0.325199892	0.364065751	0.392883436	0.337326399	0.232962313	0.321057383	0.358304631	0.896045864	-0.158355516
NM_001282040	Pmm1	2.003943176	1.113573612	0.689295102	1.506334413	1.159098735	1.066571455	6.91762205	6.037089439	4.027074049	3.966634521	6.025727425	4.366678839	0.289686711	0.184455378	0.171165241	0.379751249	0.192358309	0.244252324	0.272120627	0.215102443	1.265074553	0.339222408
NM_001282037	Sh3glb1	3.169598459	3.008104648	3.059333365	4.29933999	3.574982233	3.235531541	6.215733479	5.664769029	5.753633613	4.77654952	4.914651203	4.44154161	0.509931526	0.531019823	0.531721964	0.900093252	0.727413215	0.728470388	0.785325618	0.524224438	1.498071364	0.583106351
NM_001197321	Foxp1	0.951974495	1.172224464	0.866049008	0.431637178	0.154271504	0.992460994	1.529792444	1.159110202	1.689561516	1.077950366	0.850964987	1.070695381	0.622289971	1.011314077	0.51258803	0.400423982	0.181290073	0.926931237	0.502881764	0.715397359	0.702940481	-0.508525556
NM_001301153	Cast	4.24949206	6.299645006	5.459217204	5.76457724	5.474730842	5.059353149	0.71673949	0.48443514	0.388600993	0.606050526	0.256303766	0.298224459	5.928921342	13.00410412	14.04838719	9.51171065	21.3603215	16.96491686	15.94564967	10.99380422	1.45042147	0.536472186
NM_001169576	Ube2h	2.476391217	2.987100814	2.79095783	3.976287092	3.087627684	2.497172958	3.154809141	2.889969333	2.660294435	2.707713541	2.573429111	3.054827281	0.784957538	1.033609866	1.049116141	1.468503603	1.199810662	0.817451439	1.161921901	0.955894515	1.215533601	0.281589774
NM_001145827	Stk40	0.627138035	1.647431358	1.428863578	0.901225717	1.695388292	1.118492994	4.089224752	5.095132222	5.55437232	4.714015461	4.534339558	4.432386658	0.153363553	0.323334368	0.257250234	0.191180051	0.37389972	0.252345538	0.272475103	0.244649385	1.113737127	0.155408756
NM_001168293	R3hdm2	1.763885027	0.280686594	1.371192732	1.626160497	1.877254379	1.971487928	9.742304153	8.49656938	8.713512989	6.628562673	9.011026743	9.419482037	0.181054194	0.033035285	0.15736394	0.245326261	0.208328577	0.209298974	0.220984604	0.123817806	1.784756253	0.835727057
NM_001190855	Pdlim5	4.393435609	6.39780209	5.573398389	5.599858226	5.969754533	4.934728344	2.761230599	3.073991259	4.343210246	4.305537474	4.288589892	4.258383971	1.591115067	2.081268797	1.283243977	1.300617695	1.392008722	1.158826536	1.283817651	1.651875947	0.77718769	-0.363665045
NM_001164057	Pola2	1.443101469	1.255731946	1.763813281	1.845683842	1.91703422	0.955079712	0.193728641	0.511061895	0.196941697	0.249410491	0.356280412	0.431826196	7.449086842	2.457103452	8.956017487	7.400185281	5.380689352	2.211722494	4.997532376	6.287402594	0.794848477	-0.331248231
NM_001164197	Mmp19	15.5297837	15.9912296	17.06583644	17.49976422	18.31609377	17.42803278	20.27788229	20.11429235	21.68399664	20.95327105	21.71049796	24.29308218	0.765848399	0.795018255	0.787024492	0.83518054	0.843651481	0.717407229	0.798746417	0.782630382	1.02059214	0.029406436
NM_153419	Grwd1	1.78836084	3.433811375	1.545151732	1.724919217	1.777772255	2.844970739	5.82464933	6.705873661	6.914038099	5.413291662	7.932390438	6.74820382	0.30703322	0.512060255	0.223480361	0.318645165	0.224115576	0.421589332	0.321450025	0.347524612	0.92497053	-0.112520694
NM_001284429	Smtn	0.748505094	0.988711419	1.886500421	0.572042605	0.537241751	0.95186443	0.959153988	0.595359209	0.397984443	0.744821611	0.734979472	1.099532196	0.780380526	1.660697279	4.740136085	0.768026326	0.730961572	0.865699461	0.78822912	2.393737963	0.329287972	-1.602578279
NM_001284428	Smtn	0.736551615	0.972921893	1.856373382	0.562907198	0.528662106	0.936663343	0.943836488	0.58585144	0.39162871	0.732926957	0.723241995	1.081972884	0.780380526	1.660697279	4.740136085	0.768026326	0.730961572	0.865699461	0.78822912	2.393737963	0.329287972	-1.602578279
NM_001290626	Mapkap1	3.893902586	2.654183456	2.822226564	3.468812345	3.788293823	3.430924589	5.988277376	5.559025045	5.677437904	5.103174957	5.490156841	4.68285376	0.650254212	0.477454848	0.4970951	0.67973612	0.690015592	0.732656787	0.700802833	0.541601387	1.293945788	0.371777174
NR_160881	Rce1	1.942877084	2.734152541	4.077934294	1.606825773	0.745362667	0.894603472	2.783102836	2.031945538	2.319066847	2.832484385	2.300446753	2.420424439	0.698097483	1.345583575	1.75843758	0.567284954	0.324007789	0.369606032	0.420299592	1.267372879	0.331630571	-1.592351089
NM_001099327	Gm14305	0.569050252	0.315317883	0.477106171	1.594614344	0.775545027	1.123414453	0.491091092	0.266723234	0.582442008	0.532721934	0.702450461	0.68111858	1.158746842	1.182191284	0.819147941	2.993333372	1.104056542	1.649366917	1.91558561	1.053362022	1.818544403	0.862784152
NM_001305189	Plekha7	0.423087573	0.220647653	0.222574028	0.611572422	0.552054235	0.516595369	0.028637264	0.108875046	0.131005002	0.157714138	0.138248027	0.208521814	14.77402224	2.026613629	1.698973507	3.877727323	3.993215997	2.47741643	3.44945325	6.166536458	0.559382609	-0.838092694
NM_001291062	Elf2	1.246185132	1.029938298	1.067264685	0.992541653	1.373804843	0.905452117	1.433945807	1.280416474	1.037704885	1.301999822	1.134187593	1.036541078	0.869060132	0.804377574	1.028485748	0.762320882	1.21126774	0.873532304	0.949040309	0.900641151	1.053738559	0.075516967
NM_001305982	Coasy	40.74463352	33.28376732	31.61562567	35.01487729	42.41759229	40.71394797	44.27719475	32.99647936	29.24015718	28.05564715	23.99972679	22.04442435	0.92021714	1.008706625	1.081239936	1.248050957	1.767419798	1.846904565	1.620791774	1.0033879	1.615319233	0.691819311
NM_007791	Csrp1	2.209989641	1.104293832	1.059829513	2.209290472	0.674337886	1.560904138	0.442254811	0.360298636	0.524521386	0.295228122	0.513983978	0.498375411	4.997095757	3.064940365	2.020564921	7.48333343	1.311982309	3.131984651	3.975766797	3.360867014	1.182958677	0.242399679
NM_008797	Pcx	93.26330989	79.15119261	91.44427773	110.1431723	95.07638739	83.04640683	50.20798259	42.41479212	38.84455522	46.07169032	38.92188601	41.38676701	1.85753948	1.866122375	2.354107988	2.390690932	2.442748724	2.006593238	2.280010964	2.025923281	1.125418216	0.17046122
NM_001159612	Lrrc57	1.437630168	4.219678939	2.54516516	2.124966408	1.78695863	3.071499237	2.126874284	2.236968629	2.402388028	2.400137019	2.643863562	2.31775294	0.675935658	1.886338005	1.059431337	0.885352124	0.675889125	1.325205627	0.962148959	1.207235	0.79698564	-0.327374365
NM_001145799	Ctla2a	0.647774199	0.765738259	0.424832966	0.744704653	0.714386846	0.428712747	3.478408629	2.860798156	3.283520715	2.786422721	2.398888056	4.186870351	0.186227171	0.267665951	0.129383367	0.267261908	0.297799159	0.10239456	0.222485209	0.194425496	1.144321158	0.194492006
NM_001355538	Mindy3	5.657694179	4.402932368	5.312780891	9.439350728	9.444322843	5.744249772	9.993049099	7.672699111	10.68823545	8.34403327	9.393486906	9.44682311	0.566162952	0.573844003	0.4970681	1.131269546	1.005411828	0.608061536	0.914914303	0.545691685	1.676613972	0.745550557
NM_001356337	Stam	4.456880335	5.50769991	3.971592702	3.581144156	3.135058574	3.272607734	2.168996997	2.435934251	2.447891043	2.061443243	2.169124787	2.848952091	2.054811667	2.261021581	1.622454853	1.737202403	1.445310382	1.14870578	1.443739522	1.979429367	0.729371578	-0.455274112
NM_001161430	Nxt2	6.176150986	3.77072808	6.363527454	7.289308685	6.868946581	5.637481341	1.351083945	1.614372706	2.197587419	1.596396462	1.652350184	0.983789782	4.571256292	2.335723385	2.895687971	4.566101754	4.157076778	5.730371917	4.81785015	3.267555883	1.474450728	0.560177612
NM_001159284	Smtn	0.748947081	0.989295246	1.887614386	0.572380392	0.537558988	0.952426499	0.959720361	0.595710765	0.39821945	0.745261423	0.735413473	1.100181462	0.780380526	1.660697279	4.740136085	0.768026326	0.730961572	0.865699461	0.78822912	2.393737963	0.329287972	-1.602578279
NM_001287124	P2ry14	0.202524252	0.798017624	0.332056212	0.756694922	0.203045867	0.27416349	0.310717666	0.210947679	0.157935513	0.311130339	0.250001214	0.242409225	0.651795099	3.783012108	2.102479715	2.432083365	0.812179525	1.130994457	1.458419116	2.17909564	0.66927724	-0.579324142
NM_001287123	P2ry14	0.173476139	0.683557724	0.284429293	0.648161949	0.17392294	0.234840141	0.266151341	0.180691392	0.135282776	0.266504824	0.214143467	0.2076404	0.651795099	3.783012108	2.102479715	2.432083365	0.812179525	1.130994457	1.458419116	2.17909564	0.66927724	-0.579324142
NM_001287122	P2ry14	0.17784649	0.700778458	0.291594864	1.098965826	0.178304546	0.240756422	0.272856439	0.185243514	0.138690928	0.273218827	0.219538341	0.212871443	0.651795099	3.783012108	2.102479715	4.022291719	0.812179525	1.130994457	1.988488567	2.17909564	0.912529276	-0.13205725
NM_001302153	Erg	0.543885884	0.035718399	0.243204121	0.031263544	0.613447538	0.736275537	0.396360444	0.339904373	0.233277705	0.417775644	0.447591272	0.412298961	1.372200208	0.10508367	1.042551925	0.074833334	1.370552948	1.785780722	1.077055668	0.839945267	1.28229268	0.358725591
NM_001302152	Erg	0.528431748	0.034703486	0.236293646	0.030375213	0.225161924	0.715354784	0.38509814	0.330246229	0.226649283	0.405904842	0.43487328	0.400583775	1.372200208	0.10508367	1.042551925	0.074833334	0.517764447	1.785780722	0.792792834	0.839945267	0.943862493	-0.083351399
NM_001284381	Adra1b	6.401952984	7.608369871	6.017039372	5.74191897	5.936628353	5.886112657	8.926727065	9.160316608	10.17901197	9.90758857	12.81811326	14.07234026	0.717166878	0.830579356	0.591122143	0.579547579	0.463143696	0.418275322	0.486988866	0.712956126	0.683055868	-0.549924511
NM_001284380	Adra1b	6.70120289	7.964011966	6.298297055	6.010316553	6.214127341	6.161250363	9.343993834	9.588502177	10.65481496	10.37070427	13.41727718	14.73013117	0.717166878	0.830579356	0.591122143	0.579547579	0.463143696	0.418275322	0.486988866	0.712956126	0.683055868	-0.549924511
NM_001289580	Chfr	0.499523516	2.85064198	1.263179096	0.490110002	1.606046099	0.233179584	0.97118998	1.227189856	1.511169643	2.242657601	1.871137462	1.752463467	0.514341711	2.322902171	0.835894965	0.218539826	0.858326089	0.133058171	0.403308029	1.224379616	0.329397863	-1.6020969
NM_001252463	Mlst8	0.513831584	0.556786806	0.658659764	0.605487362	1.609859354	0.448269162	1.261332795	1.006181573	1.162041268	1.361680507	1.649146453	1.865576405	0.407371937	0.553366133	0.566812713	0.444661842	0.976177314	0.240284537	0.553707897	0.509183594	1.087442533	0.120939162
NM_011966	Psma4	45.02739923	56.11862347	48.87781503	49.70903562	47.02873906	46.9505533	33.47174873	39.90899122	35.56517531	39.81943164	37.07697449	38.09171973	1.345235936	1.406164921	1.374316718	1.248361254	1.268408216	1.23256586	1.249778443	1.375239192	0.908771689	-0.138010203
NM_001359824	Dnajc14	1.399515927	0.74955603	2.406018424	1.300424924	2.084246926	1.667711232	6.113185173	4.891162247	4.609275168	4.759274927	4.780249473	4.976616263	0.228933999	0.153247018	0.521994964	0.273240135	0.436012166	0.335109469	0.34812059	0.301391994	1.155042594	0.207946054
NM_001359820	Becn1	4.201243569	2.856968125	5.163199472	4.417022911	6.358858166	4.916811342	22.61175869	20.76756593	22.63801751	17.39514073	19.5734378	19.40079175	0.185799063	0.137568752	0.228076485	0.253922804	0.32487181	0.253433541	0.277409385	0.183814767	1.509178995	0.593763926
NR_163734	Ndufa11b	9.171893768	22.37270621	19.92062844	28.80864564	20.85411807	20.29963715	50.75879085	59.50386559	55.94327121	51.83266453	48.52296295	56.98208372	0.180695671	0.375987442	0.356086228	0.555800978	0.429778332	0.356245961	0.44727509	0.304256447	1.470059532	0.55587458
NM_008402	Itgav	3.317742437	3.968615355	3.76371735	3.219989975	1.695915065	4.653581437	0.347911297	0.459629727	0.372799446	0.451943829	0.383323383	0.371682692	9.536173336	8.634374857	10.09582334	7.124757037	4.424241096	12.52030706	8.023101731	9.422123844	0.851517329	-0.231892204
NM_019787	Sec23b	11.92019788	10.52980941	17.98152602	17.67235821	19.74675254	16.31265179	5.925584928	6.590515969	9.143791727	7.328171345	8.028449433	8.545917261	2.011649149	1.597721553	1.96652839	2.411564547	2.459597299	1.908823979	2.259995275	1.858633031	1.215944857	0.282077804
NM_001360519	Cd180	2.266025465	0.077868722	1.20179294	1.226822634	0.792509921	0.380476329	0.060638228	0.032934062	0.092465901	0.060718764	0.032526057	0.031538312	37.36958566	2.364382567	12.99714733	20.20500026	24.36538574	12.06394088	18.87810896	17.57703852	1.074021027	0.103022238
NM_001359034	Gna13	3.59535942	3.044661331	3.271813861	7.233371703	9.722986873	4.326357203	1.088701669	1.419119353	0.811622651	0.72676507	0.467179512	0.452992294	3.3024285	2.145458256	4.031200776	9.952833462	20.81210032	9.550619861	13.43851788	3.159695844	4.253104902	2.088516439
NM_025914	Actr6	2.970355693	7.31516155	4.316730752	4.656584133	3.350256812	5.818358516	0.89331329	0.970359323	0.987096954	0.66115197	1.041671726	0.767629214	3.325099634	7.538611084	4.373157807	7.043137346	3.216230918	7.579647064	5.946338443	5.078956175	1.170779632	0.227469553
NM_026518	Rnf146	6.54801867	3.862346227	4.901887913	5.300917284	5.36488702	5.945613727	6.905435986	7.100958538	6.130769447	7.88265231	7.523322839	8.492042452	0.948241166	0.543918994	0.799555089	0.672478891	0.713100732	0.700139426	0.695239683	0.763905083	0.910112654	-0.135882961
NM_026514	Cdc42ep3	0.228878312	0.250517222	0.432124481	0.197345091	0.038244634	0.780337314	0.234100474	0.095359145	0.059495778	0.32231566	0.251140758	0.182635623	0.977692648	2.627091742	7.263111742	0.612272735	0.152283661	4.272645727	1.679067374	3.622632044	0.463493768	-1.109378155
NM_011439	Sox13	0.326547175	0.434265325	0.97832663	0.154856809	0.675238204	0.751497319	1.202392011	0.755086351	1.489719679	0.921804033	1.04805569	1.504799947	0.271581291	0.575120084	0.656718606	0.167993199	0.644277027	0.49940015	0.437223459	0.501139994	0.872457725	-0.196842867
NM_026565	Apool	14.35923626	9.444200366	9.919681274	13.49298208	16.16342009	10.94146077	29.08790035	23.69749416	23.43499194	21.05234089	22.76707553	18.93672187	0.493649803	0.398531604	0.42328503	0.640925498	0.709947137	0.577790647	0.642887761	0.438488812	1.466144044	0.552026851
NM_011895	Slc35a1	6.531431953	6.991101427	7.130806844	7.191841838	4.868669459	6.813166665	1.138713958	1.767035977	2.017531289	1.335693684	1.431018884	0.947603302	5.735796868	3.956400163	3.534421935	5.384349663	3.402239839	7.189893335	5.325494279	4.408872989	1.207903764	0.272505517
NM_022882	Lpin2	14.93164887	13.44046435	8.628249296	12.83041231	8.199745134	11.10517392	18.46321717	20.04284912	10.31721226	19.01764203	14.55889598	15.69481917	0.80872411	0.670586515	0.836296577	0.674658419	0.563212015	0.707569408	0.648479947	0.771869067	0.840142422	-0.251294179
NM_027879	Cdc40	4.060475832	4.489372845	5.715188426	4.32830533	5.191728961	4.514948077	4.829974537	5.160889819	5.491274625	4.796908632	3.701107625	4.470511175	0.840682658	0.86988349	1.040776289	0.902311397	1.402750065	1.009940005	1.105000489	0.917114145	1.204866913	0.268873798
NM_028270	Aldh1b1	24.54338211	24.54747739	19.4635138	36.90388439	30.84612486	28.04926202	14.58172901	13.14730035	10.10698091	18.12151763	13.16991627	13.33952765	1.683159939	1.867111631	1.925749536	2.036467648	2.342165602	2.102717785	2.160450345	1.825340368	1.183587665	0.243166567
NM_001357937	Shisa5	3.675564107	2.413838432	4.078478549	1.467208843	2.226372765	3.624295323	15.39015415	10.54947599	11.70419622	10.82270741	9.620570143	9.817239731	0.238825685	0.228811216	0.348462934	0.135567635	0.231417965	0.369176614	0.245387405	0.272033278	0.902049213	-0.14872195
NM_001357936	Shisa5	3.785048996	2.485740002	4.199965144	1.510912937	2.292690252	3.732253056	15.84858427	10.8637157	12.05283185	11.14508593	9.907140318	10.10966815	0.238825685	0.228811216	0.348462934	0.135567635	0.231417965	0.369176614	0.245387405	0.272033278	0.902049213	-0.14872195
NM_001357935	Shisa5	3.800436437	2.542936756	4.296606133	1.545678968	2.34544494	3.818132013	16.21325941	11.11368926	12.33016691	11.4015338	10.13510312	10.34229111	0.234402987	0.228811216	0.348462934	0.135567635	0.231417965	0.369176614	0.245387405	0.270559046	0.906964334	-0.140882277
NM_001357933	Shisa5	3.50783414	2.303685805	3.892362063	1.400254524	2.124774909	3.458904945	14.68784289	10.06806328	11.17008924	10.32882611	9.181546942	9.369241749	0.238825685	0.228811216	0.348462934	0.135567635	0.231417965	0.369176614	0.245387405	0.272033278	0.902049213	-0.14872195
NM_001357932	Shisa5	3.504772728	2.375582301	4.658450821	2.550603054	2.103444208	4.004550494	14.54039104	9.966989587	11.05795225	10.22513461	9.089373019	9.27518355	0.241037034	0.238345017	0.421276084	0.249444448	0.231417965	0.431748921	0.304203778	0.300219378	1.013271628	0.019020969
NM_001357926	Mtdh	5.072805181	4.650940551	6.055935814	5.272935702	5.963858596	6.259264714	0.674031921	0.585732389	0.904478484	0.539941698	0.621861721	0.49079535	7.526060739	7.940384789	6.695500139	9.765750126	9.590329157	12.75330893	10.7031294	7.387315222	1.448852402	0.534910632
NM_001357925	Mtdh	4.751530524	4.836702969	5.763917103	5.431016782	5.295111829	6.047458974	0.658896116	0.609127026	0.940604104	0.505356675	0.646699393	0.466649712	7.211350028	7.940384789	6.127888535	10.74689829	8.187902884	12.95931149	10.63137089	7.093207784	1.498810018	0.583817526
NM_001301628	Usp15	2.318751317	3.716122026	2.078204886	3.929190915	3.316891179	2.641907196	0.410924249	0.628683713	0.594249246	0.556353815	0.614686287	0.541836011	5.642770713	5.910956418	3.497193981	7.062395925	5.39607154	4.875842771	5.778103412	5.016973704	1.151710922	0.203778648
NM_001330160	Itga7	0.228777396	0.662012884	0.741676059	1.072590798	0.483820231	0.967822506	0.345511571	0.661262377	0.451596857	0.378920022	0.511865912	0.650352528	0.662141053	1.001134961	1.642341057	2.830652211	0.94520893	1.488150602	1.754670581	1.101872357	1.592444506	0.671243098
NM_001331144	Tcf7l2	1.839509617	1.331604704	2.529981276	2.967882958	2.640626966	2.615970194	0.962120692	1.25412143	1.124789463	1.188191497	1.290192392	1.46785417	1.911932289	1.061782912	2.249293186	2.497815348	2.046692403	1.782173084	2.108893611	1.741002796	1.211309721	0.276567797
NM_001346515	Plekha1	0.949979875	1.184390472	0.769937659	0.857493663	0.982189948	0.5626328	0.290357819	0.408165293	0.520894418	0.564384347	0.329816226	0.426400574	3.271755789	2.901742242	1.478106951	1.519343454	2.977991591	1.319493533	1.93894286	2.550534994	0.760210255	-0.395529607
NM_001136104	Abl2	0.033254319	0.136493593	0.153656747	0.176815451	0.187537317	0.070027104	0.15305877	0.339446898	0.363060371	0.300138184	0.253141651	0.444471289	0.217265033	0.402105879	0.423226436	0.589113483	0.740839431	0.157551467	0.495834794	0.347532449	1.426729489	0.512711822
NM_053155	Clmn	3.54239669	4.581552025	2.155127637	3.764954545	2.370096256	2.561925367	3.177712844	3.10841157	2.085958172	2.593303367	2.308376591	2.08828867	1.114762996	1.473920657	1.033159565	1.451798734	1.02673726	1.226806142	1.235114046	1.207281073	1.023054261	0.032882665
NM_013829	Plcb4	0.149440224	0.126181642	0.229109899	0.193277124	0.577896885	0.414237351	0.073695488	0.026683846	0.162321798	0.073793365	0.092236454	0.038329472	2.027806974	4.728765135	1.411454914	2.619166701	6.265384906	10.80728037	6.563943992	2.722675674	2.410843148	1.269537791
NM_001361617	Slc37a3	1.001091572	0.216145592	1.250962395	0.650332293	0.618700657	1.509913613	1.499079701	0.857037668	1.138946465	0.805837939	1.151131503	1.149002814	0.667804101	0.252200807	1.098350478	0.807026154	0.537471744	1.314107846	0.886201915	0.672785129	1.317213887	0.397489627
NM_001361610	Klc1	0.908097248	1.498986701	1.382815767	2.539414335	0.904284522	1.484043951	2.118078599	2.270080804	3.071909595	2.629905681	2.847892362	3.172681663	0.428736332	0.660323059	0.450148588	0.96559141	0.317527633	0.467756967	0.583625337	0.513069326	1.137517499	0.185888739
NM_001357837	Higd1a	10.17732585	5.621274142	12.96873565	13.39100551	11.65592053	10.27329764	19.25839191	19.85319013	20.12831704	19.69066132	24.50904761	21.30026777	0.528461873	0.28314211	0.64430303	0.680068856	0.475576233	0.48230838	0.54598449	0.485302338	1.125039892	0.169976158
NM_001359907	Ythdc1	3.700152743	5.415398324	4.632770916	3.479024803	6.253465205	4.754587788	1.54086334	1.695782087	2.061077748	2.030144479	2.47953527	1.813722815	2.401350364	3.193451779	2.24774195	1.713683356	2.522031156	2.621452269	2.28572226	2.614181364	0.87435489	-0.193709123
NM_001361598	Adck1	2.575118365	0.851883813	2.320167312	2.899693744	3.468023415	2.358699586	3.803391378	4.03534472	3.21456678	3.055611058	3.202515555	3.450291308	0.677058475	0.211105586	0.721766717	0.948973442	1.082906033	0.683623316	0.905167597	0.536643593	1.686720217	0.754220688
NM_009207	Slc4a2	2.567829043	2.298345537	4.247219856	2.844937623	2.439492046	2.292515656	1.445588644	1.225153407	1.098135907	1.240721632	1.261101272	0.842743567	1.776320708	1.875965511	3.867663219	2.292970115	1.934414071	2.720300394	2.31589486	2.506649813	0.923900438	-0.114190704
NM_010567	Inppl1	1.108690456	1.911277786	1.187763715	1.543449624	1.050758296	0.66705305	1.089690341	1.3568939	1.985868228	1.796385055	1.881820037	2.515837412	1.017436252	1.408568338	0.59810802	0.859197542	0.558373423	0.265141558	0.560904174	1.008037537	0.556431833	-0.845723137
NR_045760	0610031O16Rik	9.165533232	30.18811571	16.45641864	16.22782837	15.88809271	9.913509291	1.046598158	1.136864627	0.81842796	1.209217124	1.554619201	2.093623367	8.757452095	26.55383499	20.10735146	13.42011128	10.21992569	4.735096794	9.458377922	18.47287951	0.51201427	-0.965744075
NM_001009981	Slc10a7	0.145749195	0.127623043	0.188278246	0.404933155	0.462727843	0.394610597	0.409955303	0.465554417	0.530414885	0.466477018	0.699675683	0.736579043	0.355524599	0.274131312	0.354964108	0.868066678	0.661346185	0.535734217	0.68838236	0.328206673	2.09740513	1.068605556
NM_001142922	Tcf7l2	1.843966873	1.334831272	2.561097913	2.975074339	2.647025384	2.622308866	0.964451975	1.257160251	1.127514904	1.191070566	1.293318615	1.47141088	1.911932289	1.061782912	2.27145371	2.497815348	2.046692403	1.782173084	2.108893611	1.748389637	1.20619201	0.270459584
NM_001357368	Ypel5	15.04759175	12.16792737	9.057393955	8.484156782	11.70831782	10.67527115	12.52687255	13.54186429	12.61218662	11.75954048	12.21113512	11.08854401	1.201224941	0.898541523	0.718146204	0.721470095	0.95882305	0.962729745	0.88100763	0.939304223	0.937936409	-0.092437982
NM_001357977	U2surp	2.799821179	3.674925541	2.865541208	2.420659667	3.969617909	2.946790927	0.307243319	0.524452163	0.517590434	0.597722676	0.828727946	0.757904403	9.112716237	7.007170154	5.536310221	4.049803974	4.790013334	3.888077331	4.242631546	7.218732204	0.587725299	-0.766786092
NM_001168506	Zfp574	1.053901815	0.821422721	0.942525893	1.457918682	0.531210899	1.118365761	0.599682599	0.550074253	0.325135222	0.547103138	0.743407923	0.429726921	1.757432711	1.493294253	2.898873546	2.664796782	0.714561793	2.602503375	1.993953984	2.049866837	0.972723666	-0.039898077
NM_001168505	Shoc2	4.569709176	3.093958389	3.593333424	5.47714282	5.595645142	1.966292329	0.358145001	0.406717478	0.661972652	0.537930995	0.384214545	0.355612846	12.75938284	7.607143912	5.428220355	10.18186882	14.56385557	5.529306235	10.09167687	8.598249036	1.173689763	0.231051117
NM_009864	Cdh1	3.056903738	2.498756672	6.223874408	2.501154094	4.18635498	6.069400116	2.335009609	2.650211084	4.640959272	2.502977588	3.147277621	3.985896096	1.309161096	0.942851944	1.34107499	0.99927147	1.330151161	1.5227191	1.284047244	1.19769601	1.072097789	0.100436504
NM_023131	Rce1	1.975484812	2.780040416	4.146375149	1.633793478	0.75787225	0.909617796	2.829812255	2.066048121	2.357988249	2.880022585	2.33905565	2.461046947	0.698097483	1.345583575	1.75843758	0.567284954	0.324007789	0.369606032	0.420299592	1.267372879	0.331630571	-1.592351089
NM_001109045	Aqp8	72.34672472	44.42280168	43.11092331	63.7200787	44.57801507	62.87121186	102.2136457	65.11128413	51.38601769	81.61076766	75.96586683	121.5861253	0.707799083	0.682259646	0.838962139	0.780780288	0.586816381	0.517091993	0.628229554	0.743006956	0.845523113	-0.242083903
NM_001109042	Kif21a	3.48094066	5.21769568	4.089067717	6.749007447	4.216183819	6.147163816	0.49796968	0.682027444	0.86939273	1.083980538	1.196181832	1.193638638	6.990266276	7.65027233	4.703360835	6.226133414	3.524701433	5.149937025	4.966923957	6.44796648	0.770308588	-0.376491584
NM_001362172	Ipo7	9.851056682	14.49605132	14.97481552	13.87890606	16.55159575	18.59716187	4.795703541	4.537150511	4.617897784	4.407767747	4.661989995	4.198573693	2.054142129	3.194968138	3.242777607	3.14873806	3.550328457	4.429399895	3.709488804	2.830629291	1.310482024	0.390097565
NM_001081402	Wdr70	0.509245081	0.15841633	0.743067169	2.1029857	0.745681464	1.596461694	0.370087708	0.301505134	0.87786006	0.80292167	0.595539852	0.673697048	1.376011875	0.525418348	0.846452872	2.619166701	1.252110101	2.369702672	2.080326491	0.915961032	2.27119541	1.183451839
NM_001166454	Pls3	32.04724276	32.36723301	31.95292147	40.8845708	34.76881713	28.6564457	11.43762443	12.7922121	14.21117056	12.85260357	16.31478763	15.8413758	2.801914239	2.530229546	2.248436984	3.181034145	2.131122876	1.808961927	2.373706316	2.526860256	0.939389628	-0.090204431
NM_001168490	Men1	1.290255749	1.795563277	2.52759494	3.266846035	3.079949747	1.903767036	0.612715369	0.947143838	0.86244572	1.179863719	1.188223652	1.274707979	2.10579955	1.895766203	2.9307293	2.768833369	2.592062313	1.493492681	2.284796121	2.310765017	0.988761775	-0.016305124
NM_001285804	Chchd7	7.026590317	11.25837639	5.754045218	10.219185	13.36793167	8.327878172	19.09293899	26.87690263	21.09308783	18.9232122	23.51333006	18.94873641	0.368020362	0.418886675	0.272792929	0.540034371	0.568525667	0.439495172	0.516018404	0.353233322	1.460842937	0.546801074
NM_001271729	Tk1	7.201097917	7.60345064	11.53045834	9.034626518	7.716806029	6.343240452	9.476888815	8.731245921	13.51795687	9.141693518	9.953800527	11.56118553	0.759858858	0.870832262	0.852973453	0.988288056	0.775262274	0.548666954	0.770739095	0.827888191	0.93097003	-0.103193369
NM_001271728	Trim2	1.01776366	0.876277484	1.784578694	1.057198005	1.27748986	1.808108769	1.060452529	1.041730834	1.406139781	0.849488757	1.355279495	1.266161948	0.959744667	0.841174567	1.26913321	1.244510886	0.942602514	1.428023305	1.205045568	1.023350815	1.177548843	0.235786902
NM_001271727	Trim2	1.371921991	0.86002332	2.140169956	1.56600937	1.705642938	2.595878975	1.031489386	1.003535951	1.367735207	0.826287468	1.31826402	1.231580456	1.330039854	0.856993034	1.5647546	1.895235532	1.293855338	2.107762398	1.765617756	1.250595829	1.411821241	0.497557432
NM_001285784	Pars2	0.205441082	1.037185934	0.757886872	0.044284219	0.48274268	0.046352016	0.502338427	0.609859606	0.750985122	0.532594161	0.507203651	0.952864415	0.408969474	1.700696233	1.009190263	0.083148149	0.951772881	0.048644923	0.361188651	1.039618657	0.347424172	-1.525229962
NM_001285783	Pars2	0.149067624	0.752579969	0.549921147	0.032132538	0.35027709	0.033632927	0.364495724	0.442512869	0.544913251	0.386449222	0.36802592	0.691396448	0.408969474	1.700696233	1.009190263	0.083148149	0.951772881	0.048644923	0.361188651	1.039618657	0.347424172	-1.525229962
NM_001291229	Clip1	2.520803719	1.45775834	2.665127968	3.449449807	4.374166549	4.688146612	1.291769231	1.237350599	1.28931742	1.458110213	1.53697566	1.978924383	1.951435023	1.178128771	2.067084434	2.365698955	2.845956942	2.369037773	2.52689789	1.732216076	1.458765985	0.544748465
NM_001301303	Arhgdib	1.896772589	1.524294269	1.874882676	1.807601295	2.176897815	1.126193462	1.550763624	1.06061936	0.875824207	0.97770352	1.35556214	0.896179561	1.223121667	1.437173717	2.140706619	1.848823553	1.605900424	1.256660508	1.570461495	1.600334001	0.981333581	-0.027184466
NM_001317350	Bub3	5.034231353	4.594933247	5.138121987	6.179909707	10.30825904	6.827832605	5.792730756	4.585942181	5.223403471	5.898736519	6.003729209	6.638448989	0.869060132	1.001960571	0.983673196	1.04766668	1.716976013	1.028528293	1.264390329	0.951564633	1.328748763	0.410068348
NM_001317244	Mtch2	22.54593308	29.66400653	23.27907157	29.88664882	29.65106625	21.78937262	3.881220054	4.077282482	4.101338452	4.704558981	3.999377906	3.213897215	5.808980879	7.275435701	5.675969403	6.352699358	7.413919601	6.779735369	6.848784776	6.253461994	1.095198913	0.131192919
NM_019390	Lmna	5.701424437	6.170661324	7.614804884	6.630027522	13.59456153	10.32478339	10.57440749	9.236022281	8.687583511	10.80454251	11.1126109	11.67307404	0.539172	0.668108103	0.876515877	0.613633341	1.223345409	0.884495665	0.907158139	0.69459866	1.306017692	0.38517444
NM_145474	Cyp2d34	44.35855475	45.1676991	44.91569272	42.41510807	49.25683689	42.69550776	2.167648428	2.132470347	2.078867568	2.129573997	2.149928239	2.339901627	20.46390649	21.18092717	21.60584609	19.91717975	22.91092139	18.24671058	20.35827057	21.08355992	0.965599294	-0.050503474
NM_027915	Ap2b1	8.743925769	10.0420811	9.5298676	11.37370891	10.94459597	10.68328899	5.043039772	4.685829098	4.297364386	4.777447803	3.911732557	3.960088403	1.733860164	2.143074552	2.217607525	2.380708148	2.797889634	2.697740026	2.625445936	2.031514081	1.292359212	0.370007124
NM_025505	Blzf1	1.255841874	3.064019794	1.423495649	2.278960346	1.471362518	1.594642019	1.394648531	1.660951157	1.77649449	1.110470518	1.550243936	1.485687747	0.900471944	1.844738047	0.801294717	2.052247501	0.94911677	1.073335916	1.358233396	1.182168236	1.148934098	0.200296049
NM_023231	Stoml2	13.59363362	10.7127508	10.79147587	16.3127843	13.13390651	12.26808808	36.85456762	33.88855385	32.89149888	27.16270363	35.30766503	34.68122271	0.368845288	0.316117083	0.328093162	0.600558196	0.371984568	0.353738626	0.442093797	0.337685178	1.309189226	0.388673635
NM_027882	Cic	0.537832817	0.325323878	1.198267897	0.748483024	0.560502966	0.851557086	0.651439166	1.037848771	0.905066128	1.130660891	1.11817237	0.903513272	0.825607125	0.31345981	1.323956184	0.661987188	0.50126705	0.942495381	0.70191654	0.821007706	0.854945129	-0.226096264
NM_028844	Aven	5.500358302	3.491820577	4.04457906	3.548136111	2.267082445	2.353306592	8.438784387	10.74530207	8.626404219	9.576657796	9.757173421	7.071268405	0.651795099	0.324962533	0.468860368	0.370498371	0.232350328	0.332798369	0.311882356	0.481872667	0.647229813	-0.627650031
NM_028836	Ctbs	5.04348645	2.9518668	2.661002041	2.401754283	2.96724185	3.808941284	3.035240744	2.189223043	1.925402703	2.018076563	2.214200603	1.944893344	1.661642972	1.348362749	1.382049603	1.190120497	1.340096216	1.958431961	1.496216225	1.464018441	1.021992744	0.031384954
NM_001357113	Ahcyl1	6.425205266	11.13911524	7.424535398	9.077898366	9.913763487	9.788842503	9.168399745	10.07842253	9.859968518	8.85073548	10.16952066	9.175395368	0.700798988	1.105243922	0.752997881	1.02566599	0.974850617	1.066857842	1.02245815	0.853013597	1.198642265	0.26140115
NM_001356284	2410004B18Rik	0.145769668	1.184667755	0.684415136	0.282794766	0.712457402	0.263110685	2.18052309	1.958639865	2.174059203	1.805519644	1.979360646	2.791638985	0.066850779	0.604842052	0.314809797	0.156627909	0.359943199	0.094249538	0.203606882	0.328834209	0.61917792	-0.691574069
NM_001356279	Rsrc1	0.544949546	0.18511165	1.142773991	1.085562381	1.116255907	2.272502765	1.535206565	1.902489537	1.077081073	1.688804933	1.646954979	1.39451148	0.354968223	0.097299694	1.060991619	0.642799154	0.677769533	1.629604917	0.983391201	0.504419845	1.949548993	0.963140411
NM_001356278	Rsrc1	0.697326066	0.278484411	1.280975742	1.381257936	1.105368692	2.449277497	1.539723354	1.908086923	1.080249994	1.69377363	1.651800548	1.398614326	0.452890491	0.145949541	1.185814162	0.815491464	0.669190172	1.751217224	1.078632953	0.594884731	1.813179758	0.85852196
NM_001355288	Zeb2	1.662976018	0.886328367	0.965591821	0.476170936	1.227115163	0.812008395	0.11424083	0.155117269	0.181461802	0.221635577	0.076597796	0.20053356	14.5567572	5.713924538	5.321185024	2.148440888	16.02024113	4.049239415	7.40597381	8.530622255	0.868163375	-0.203961533
NM_001355286	Zfp638	4.162035828	5.24332388	4.476363483	5.308656053	5.427309371	5.106449524	0.354749849	0.396679844	0.689446391	0.501488473	0.481311974	0.846564083	11.73231178	13.21802445	6.492692602	10.58579875	11.27607387	6.031970439	9.297947685	10.48100961	0.887123286	-0.172793481
NM_027404	Bag5	3.913635784	2.180226988	3.282800192	2.862458512	3.003671965	5.334550659	3.820038048	3.474790213	3.883394692	3.20314219	5.297544457	3.585976921	1.024501781	0.627441329	0.845342916	0.893640788	0.566993253	1.487614331	0.982749458	0.832428675	1.180580976	0.239496999
NM_026570	Yeats4	1.80162199	2.42012447	3.918211843	2.012368629	0.277097041	2.882351391	11.5432275	11.4640475	11.63888262	10.28475807	9.502413577	9.998003222	0.156076105	0.211105586	0.336648454	0.19566514	0.029160701	0.288292705	0.171039515	0.234610049	0.729037466	-0.455935137
NM_026542	Slc25a39	26.90652734	32.12663211	29.66127377	39.63005899	36.04289482	34.42665995	281.947391	223.3116679	219.8728563	205.8937213	196.210911	199.6077347	0.095431021	0.143864548	0.134901935	0.19247823	0.183694651	0.172471573	0.182881485	0.124732501	1.466189508	0.552071586
NM_016921	Tcirg1	3.401229935	8.407501174	7.462775035	7.213183622	6.925880401	5.79595527	4.035230782	4.330448974	4.794086479	4.113612797	4.094254648	4.602074152	0.842883622	1.941484872	1.556662582	1.753491147	1.691609584	1.259422399	1.568174377	1.447010359	1.083734036	0.116010742
NM_001110150	Mgat1	9.905899217	7.260433543	11.47256293	10.9126433	9.45207649	8.106074416	20.7940531	19.44511459	23.77815388	20.7721538	19.7877716	20.42140364	0.476381356	0.373380857	0.482483333	0.525349629	0.477672609	0.39694012	0.46665412	0.444081849	1.050829078	0.071528028
NM_001110149	Mgat1	9.260150333	7.130155472	11.4872993	11.64962652	10.1075812	7.320302388	22.23612772	20.79363988	25.42717691	22.21270971	21.16006026	21.8376349	0.416446175	0.342900787	0.451772501	0.524457695	0.477672609	0.335214982	0.445781762	0.403706487	1.104222438	0.143030823
NM_001110148	Mgat1	8.922971455	6.736537608	10.33474815	10.32648853	8.290588802	7.046263527	17.77855926	16.54654058	20.25506671	17.67576551	16.83811963	17.39918547	0.501895082	0.407126648	0.51023027	0.58421733	0.492370228	0.404976632	0.49385473	0.473084	1.043904951	0.061990358
NM_001112721	Ubr5	6.61879013	8.094915597	6.088140973	7.283673284	5.957172115	5.952081675	1.642673657	1.710616668	1.738922839	1.801184565	1.813218671	1.482781489	4.029278792	4.732162236	3.501098977	4.043823952	3.285412957	4.014132709	3.781123206	4.087513335	0.925042415	-0.112408578
NM_025816	Tax1bp1	37.25253947	50.48008224	37.75884683	52.20659678	45.46236542	48.1009436	19.85702556	22.57900707	24.95058881	22.57362403	25.91831509	25.71958929	1.876038249	2.235708686	1.51334492	2.312725538	1.754063305	1.870206521	1.978998454	1.875030619	1.055448607	0.077856331
NM_019655	Adar	1.117055061	1.674943026	2.272073614	2.164968286	1.910326684	2.828112779	0.944113923	1.359151232	1.260423966	1.173167304	1.403327575	1.47903434	1.183178251	1.232344853	1.802626478	1.845404555	1.361283508	1.912134629	1.706274231	1.406049861	1.213523274	0.279201778
NM_025438	Rsrc2	5.749992151	6.687312887	3.669860423	3.931294557	5.618776952	4.937833829	2.215160303	1.899641313	2.429681038	2.072174535	2.939235131	2.940933716	2.595745393	3.520302934	1.510428886	1.897183123	1.911645956	1.679002081	1.829277053	2.542159071	0.719576156	-0.474780712
NM_001329541	Cfd	20.04628285	4.231579726	2.089330041	8.122391441	5.723371976	4.556887898	43.87861462	4.050416035	6.4353044	14.93506968	7.628359491	19.30359059	0.456857698	1.044727181	0.324666855	0.543846906	0.750275598	0.236064264	0.510062256	0.608750578	0.837883814	-0.25517789
NM_011052	Pdcd6ip	14.38633456	12.8643856	15.49983876	16.88987901	17.61401575	15.658877	5.250428907	5.957550958	6.674719417	6.764300853	5.907663265	6.180491572	2.740030351	2.159341261	2.322170835	2.496914224	2.981553782	2.533597339	2.670688448	2.407180816	1.10946732	0.149867173
NM_001355199	Ppp1r8	0.537606562	2.395765609	1.625536601	2.560500946	3.233947234	1.155198444	0.706979272	0.895946874	0.748650798	0.766911417	0.66363555	0.551556337	0.760427615	2.674004094	2.171288142	3.338717992	4.873077149	2.09443418	3.435409774	1.868573284	1.838520225	0.878545047
NM_001177667	Sptan1	8.226740404	8.40868227	8.399203108	9.945527395	11.07954967	10.31257193	1.158457158	1.474091961	1.371145019	1.68199382	1.526846217	1.76452468	7.101462789	5.704313227	6.12568546	5.912939321	7.256493516	5.84439087	6.337941236	6.310487159	1.004350548	0.0062629
NM_001190718	Dcaf12l1	0.346109199	1.818391216	1.606621161	1.321595287	1.611074342	1.918778672	0.151716916	0.350204506	0.308466387	0.436765446	0.345865983	0.295908345	2.281282845	5.19236956	5.208415657	3.025869604	4.658088451	6.484368221	4.722775426	4.227356021	1.117193679	0.159879316
NM_001284249	Hdac5	2.272432344	2.209475977	1.596793475	1.068737904	2.907032681	3.489095505	6.808709216	7.248393336	5.713368712	5.729632024	5.44636209	9.060657492	0.333753766	0.304822859	0.279483708	0.186528192	0.533756778	0.385081933	0.368455635	0.306020111	1.20402425	0.267864449
NM_001109750	Dgcr2	3.697087681	3.572190929	4.775883574	4.201451659	4.281773381	3.029764789	5.101686338	5.063656502	4.059563553	3.770142904	3.234864197	3.899592142	0.724679535	0.705456803	1.176452471	1.114401169	1.323633117	0.776944018	1.071659435	0.868862936	1.233404476	0.302645987
NM_001356361	Btf3l4	2.548354487	1.16422302	2.675401128	3.518801048	1.888417619	2.399852615	1.041182852	1.107900994	1.447270046	0.914904573	0.820631788	0.884123333	2.447557105	1.050836697	1.848584607	3.846085321	2.30117532	2.714386697	2.953882446	1.782326136	1.657318706	0.728851063
NM_201392	Plec	1.286855494	1.32894411	1.64806094	1.468241796	1.525986431	1.410487251	1.118386636	1.263438469	1.182412881	1.191543805	1.108610145	2.098700357	1.150635614	1.051847117	1.393811727	1.232218061	1.376486078	0.672076529	1.093593556	1.198764819	0.912266975	-0.132472003
NM_001291136	Rprd1b	2.636118138	3.323917942	2.275020531	2.48886118	4.152668641	2.212529871	2.487304152	2.685353343	3.006515881	2.23243487	2.342946908	2.192914915	1.059829429	1.237795373	0.756696662	1.11486396	1.772412609	1.008944696	1.298740422	1.018107154	1.275642172	0.351223698
NM_001291135	Rprd1b	3.268986935	3.837147743	2.329856378	2.61342312	4.492307107	2.622418423	2.363560365	2.551756577	2.856941226	2.121370872	2.226384917	2.08381704	1.383077405	1.503727972	0.815507283	1.231950129	2.017758507	1.258468653	1.502725763	1.23410422	1.217665201	0.284117516
NM_001291134	Rprd1b	3.185117377	3.918879756	2.379482784	2.669089554	4.587994145	2.585922098	2.413904673	2.606109502	2.917794645	2.166556495	2.273807361	2.128202759	1.319487639	1.503727972	0.815507283	1.231950129	2.017758507	1.215073182	1.488260606	1.212907631	1.227018915	0.295157489
NM_026130	Srpr	14.40315113	15.0594321	14.53289682	18.31474693	17.73018106	17.14831063	11.10159061	12.30467733	12.68780916	12.70114848	10.52709044	12.86509438	1.297395268	1.223878668	1.145422084	1.441975657	1.684243254	1.332933139	1.486384017	1.222232007	1.216122642	0.282288727
NM_001172065	Lrrc56	0.214674031	0.516934047	0.042663859	0.740391097	0.322840409	0.301374403	0.548930258	0.715528941	0.50223101	0.549659308	0.294443576	0.399702758	0.391077059	0.722450229	0.084948675	1.347000017	1.096442359	0.753996305	1.065812894	0.399491988	2.667920574	1.415715717
NM_001361987	Fbln5	0.380408463	0.315567309	0.510310574	0.621470839	0.639828942	0.551109292	0.126709574	0.087587791	0.070260598	0.092274808	0.123575295	0.07189355	3.002207727	3.602868674	7.263111742	6.735000087	5.177644471	7.665629099	6.526091219	4.622729381	1.411739836	0.497474245
NM_001361980	Slc22a27	1.987996679	3.263922656	2.539865694	2.720801074	3.22695118	4.214811393	0.762508295	0.315532467	0.701330495	0.254507001	0.350576415	0.188850099	2.607180395	10.34417373	3.62149616	10.69047633	9.204701281	22.31829062	14.07115608	5.524283429	2.547145935	1.348881619
NM_001362677	Prkar1a	15.07819019	13.05450911	19.22391016	19.16384541	23.63015954	18.14384297	10.22589179	10.39051269	10.06999687	9.257605804	10.6696848	8.805268316	1.474511026	1.256387389	1.909028413	2.070064962	2.214700807	2.060566734	2.115110834	1.546642276	1.367550123	0.451593711
NM_146110	Aamp	33.47427539	30.19335034	26.4748499	30.94161766	36.14512572	23.59539552	76.52444287	80.7846253	77.12555202	70.48429232	62.90270875	65.58781606	0.437432461	0.373751196	0.343269503	0.438986002	0.574619542	0.359752724	0.457786089	0.38481772	1.189618008	0.250498391
NM_175457	Mroh1	3.162156038	3.168897844	2.534418649	5.132229147	3.982072815	2.320569826	4.456961565	5.169591357	5.145238659	5.66054678	5.456722904	5.160048493	0.709486944	0.612988073	0.492575528	0.906666678	0.729755365	0.449718608	0.695380217	0.605016848	1.149356781	0.200826706
NM_138579	Triobp	1.138763433	0.845287412	0.975387566	0.746776443	0.524617536	0.550047362	3.488085659	2.806610599	3.217609281	2.864398592	2.860935674	3.110013587	0.326472325	0.301177303	0.303140462	0.260709681	0.183372713	0.176863331	0.206981908	0.310263363	0.667116819	-0.58398868
NM_144546	Zfp119a	0.734419155	1.975624718	1.288350296	0.097420942	0.785870078	1.40208603	0.617553264	0.56489742	0.297376862	0.358005684	0.523030468	0.338098119	1.18924018	3.497315881	4.332382443	0.272121216	1.502532121	4.146979677	1.973877671	3.006312835	0.656577602	-0.60696256
NM_001162532	Fam174b	0.25833564	0.106034829	0.21178193	0.148495999	0.194250751	0.077714919	0.990862161	0.699609001	0.478465577	1.364244961	0.903539365	0.747262494	0.260718039	0.151562985	0.442627308	0.108848486	0.214988698	0.10399949	0.142612225	0.284969444	0.500447426	-0.99870958
NM_001146176	Max	1.777940407	1.952413188	0.156398201	0.954976417	0.54790562	1.473047383	3.622107151	3.752351818	3.648086774	4.029908636	4.281534109	5.05856663	0.490858037	0.520317199	0.042871294	0.236972225	0.127969463	0.291198573	0.21871342	0.351348844	0.622496486	-0.683862402
NM_001146174	Rangap1	6.57707906	9.439741646	9.63463745	10.1302774	9.626876102	7.4504903	2.582564488	3.195607398	3.036328944	2.855837364	2.674183605	3.574100001	2.546724038	2.953974149	3.173120445	3.547217894	3.599930867	2.084578019	3.07724226	2.891272877	1.064320938	0.08993325
NM_028769	Syvn1	9.187752951	6.710323985	14.44254004	8.824428225	9.382152683	9.746279441	3.938234488	5.440820896	8.259754226	6.202342958	7.526885742	12.30968484	2.332962392	1.233329329	1.748543558	1.42275722	1.246485333	0.791757024	1.153666526	1.77161176	0.65119602	-0.618836214
NM_025338	Aurkaip1	20.98166884	26.30575878	27.67739335	19.57113396	18.10744236	22.9380178	100.3029523	99.05977378	101.6876094	96.04071151	107.0154081	114.0964818	0.209182964	0.2655544	0.272180588	0.20377956	0.169204068	0.201040536	0.191341388	0.248972651	0.76852372	-0.379838306
NM_001355749	Ndfip1	73.40118201	89.41959232	72.70085212	83.01299215	74.52326806	89.7606022	37.92847555	45.69350247	45.62889446	35.88927952	39.82524862	33.665094	1.935252629	1.956943274	1.593307333	2.313030333	1.871256819	2.666281051	2.283522734	1.828501078	1.248849542	0.320599675
NM_001286065	Grk6	0.815922696	0.842964077	0.355949421	0.634875498	0.17956628	0.556760192	1.671622432	1.343191324	1.559674519	1.60505451	1.130025049	1.143348173	0.488102266	0.627583027	0.228220322	0.395547624	0.15890469	0.486955947	0.347136087	0.447968538	0.774911757	-0.367896062
NM_001311094	Rassf5	0.331968735	0.090838538	0.065974758	0.651973916	0.513103272	0.316242041	1.294507845	0.875965973	1.423844728	1.338726367	1.206606415	0.99336602	0.256443973	0.10370099	0.046335641	0.487010588	0.42524494	0.318353995	0.410203175	0.135493535	3.027474155	1.598114644
NM_016969	Myadm	3.591633098	3.639747048	3.987398173	3.648532868	2.980041603	4.731706064	2.73143412	1.444806559	2.607717187	1.617253942	2.191322256	2.569497286	1.314925764	2.519193331	1.529076156	2.256004931	1.359928507	1.841490975	1.819141471	1.78773175	1.017569594	0.025127467
NM_016968	Olig1	2.283769561	1.281815042	0.783719958	0.87007985	1.597431329	1.294162805	1.955617775	2.423012474	1.149342775	2.845531296	2.229091128	2.479251239	1.167799552	0.529017104	0.681885313	0.305770613	0.716628992	0.521997442	0.514799016	0.792900656	0.649260423	-0.623130824
NM_016965	Nckap1	17.09713396	18.97821853	14.90247525	23.48913399	18.83420512	19.05913646	20.76188247	19.64518661	18.09324642	18.48792927	20.3589242	19.86650523	0.823486694	0.966049288	0.823648499	1.270511892	0.925108072	0.959360302	1.051660089	0.871061494	1.207331625	0.271822005
NM_028319	Zfp518a	1.087294675	0.415148057	0.738714739	2.158418652	1.679506954	0.912809437	0.184272838	0.210700957	0.295782736	0.291343541	0.270517883	0.262302848	5.900460893	1.970318806	2.497491055	7.408500096	6.208487714	3.479982945	5.698990252	3.456090252	1.648970321	0.721565433
NM_023056	Tmem176b	56.40836352	57.47280849	74.41958664	51.97259865	46.98662641	46.66813451	89.66987907	83.15580256	113.1786324	77.80914918	75.34578237	86.12290946	0.629067019	0.691146098	0.65754096	0.66794971	0.623613226	0.541878285	0.611147074	0.659251359	0.927031951	-0.109309031
NM_023054	Utp3	11.67902285	7.181832025	18.64236473	17.42410027	16.60563698	14.14938681	3.542925285	3.760022595	3.518888541	4.118513851	3.97556668	3.261785521	3.296434982	1.910050231	5.297799153	4.230676622	4.176923271	4.337926793	4.248508895	3.501428122	1.213364589	0.279013114
NM_027689	Rfx4	0.898059587	0.451007517	1.181107367	0.394757155	1.218151169	0.889947381	0.891533829	0.616271338	0.576749233	0.527515123	0.499951522	0.421538339	1.007319698	0.731832699	2.047869852	0.748333343	2.436538574	2.111189653	1.765353857	1.26234075	1.398476487	0.483855997
NM_001253814	Ankle2	5.371635825	5.38873072	4.519647296	4.678831076	7.047822828	4.798367922	2.384088972	2.343071561	2.577511171	2.084111811	2.192252519	1.850127684	2.25311886	2.299857507	1.753492806	2.245000029	3.214877286	2.593533389	2.684470235	2.102156391	1.27700786	0.352767405
NM_025562	Fis1	20.46422535	16.25732468	24.86127824	18.08751169	14.22948539	19.85883127	202.7282551	176.8488723	192.9632384	162.1782725	186.609685	189.4587441	0.10094412	0.091927783	0.128839454	0.111528575	0.076252663	0.104818763	0.097533334	0.107237119	0.90951095	-0.136837087
NM_001359952	Sfswap	0.655135269	3.732660443	2.153581452	1.572490992	2.862503971	1.118584047	2.91350298	3.319704874	3.748882669	3.304995403	3.278578578	3.878398706	0.224861712	1.124395265	0.57445955	0.475792187	0.873092989	0.288413887	0.545766355	0.641238843	0.851112438	-0.232578361
NM_001359948	Dpy19l1	7.276774992	6.989063987	5.383699251	4.349184126	5.969059234	8.582136923	6.032477419	6.986858225	6.770930112	5.564110037	7.186112547	6.769934753	1.206266429	1.000315702	0.795119601	0.781649554	0.83063815	1.267683846	0.959990517	1.000567244	0.959446277	-0.059726069
NM_201640	Cyp4a31	20.10578546	20.48504985	16.33703568	24.92386082	18.64287199	18.97472149	7.826270875	9.305441049	7.095956347	8.683872209	10.66512421	9.268618341	2.569012213	2.20140558	2.302302167	2.870132151	1.748022023	2.04720065	2.221784941	2.35757332	0.942403327	-0.085583462
NM_001355491	Ctps	0.739376423	2.050884644	0.139208299	0.654287003	0.614482718	0.667278178	0.895554799	1.215992696	0.910407883	0.919162815	0.984761224	1.234326286	0.825607125	1.686592898	0.152907616	0.711829278	0.623991586	0.540601124	0.625473996	0.888369213	0.70406987	-0.50620949
NM_001355500	Maco1	3.274790309	3.348853508	4.016519014	4.463997789	2.591402403	4.461334522	2.709513519	2.338968693	2.499072101	1.976439278	1.790244021	2.202512169	1.208626673	1.431764999	1.607204135	2.25860609	1.447513508	2.025566344	1.910561981	1.415865269	1.349395329	0.432313073
NM_001355490	Exosc10	3.957748161	3.898734045	6.47330087	5.255580858	5.967826637	5.863895869	1.339428118	1.745940525	1.832028756	1.755761957	2.534214462	2.10260043	2.954804447	2.23302798	3.533405713	2.993333372	2.354901973	2.788877899	2.712371081	2.90707938	0.93302271	-0.100015898
NM_177684	Zfp637	2.631826783	4.109000305	7.682820269	4.324386389	4.032585367	3.630009624	7.370913523	7.323899916	7.0284704	8.353353828	8.39783005	7.726750561	0.357055713	0.561039931	1.093099897	0.517682655	0.480193734	0.469797698	0.489224695	0.670398514	0.729752059	-0.454521719
NM_001168488	Men1	1.405616556	1.874613042	2.668859624	4.176603143	3.252084973	2.010166619	0.696725509	1.000078734	0.910646925	1.245805089	1.33471516	1.345950098	2.01746102	1.874465459	2.9307293	3.352533377	2.436538574	1.493492681	2.427521544	2.274218593	1.067409066	0.09411317
NM_146120	Gsn	3.680369368	5.630174658	3.814185843	2.557318017	1.497644359	3.32148834	2.291819901	2.245947185	2.025939584	1.970589509	1.443116284	3.213189051	1.605871982	2.506815252	1.882675017	1.297742633	1.037784948	1.033704611	1.123077398	1.998454084	0.56197308	-0.831427071
NM_001085492	Rere	1.236833546	1.309770411	0.995512925	1.299713321	1.296207464	1.06739221	1.423185234	1.681200392	1.437746817	1.531956061	1.507694817	1.970801954	0.869060132	0.779068585	0.692411844	0.848401174	0.85972801	0.54160298	0.749910721	0.780180187	0.961201955	-0.057088512
NM_001099349_2	Gm14308	0.241380822	0.100118562	0.193148447	0.273848808	0.11463277	0.263704974	0.467788254	0.396979546	0.38638168	0.351307152	0.407744011	0.395361719	0.516004453	0.252200807	0.499890282	0.779513899	0.281139066	0.666996731	0.575883232	0.422698514	1.362397106	0.446147275
NM_009151	Selplg	0.597773195	0.894194479	0.673200961	0.26725288	0.61596038	0.899138328	0.229279568	0.083018119	0.077694083	0.255093423	0.245968937	0.132499666	2.607180395	10.77107614	8.664764886	1.04766668	2.504220202	6.785966743	3.445951208	7.347673807	0.468985328	-1.092385306
NM_009150	Selenbp1	124.4733683	150.5921613	151.7097202	156.4433329	224.4953436	173.3205722	137.9126354	146.8136755	112.82435	137.307358	155.6382436	151.2804284	0.902552315	1.025736607	1.344654059	1.139365983	1.442417612	1.145690649	1.242491415	1.090980993	1.1388754	0.187609915
NM_009693	Apob	846.1470716	786.8681354	813.8091427	720.6863087	691.2889689	793.9636701	139.2010453	155.9109518	171.4155909	131.2909746	142.7177709	163.4429461	6.07859711	5.046907394	4.747579486	5.489229637	4.843748363	4.857742038	5.063573346	5.291027997	0.957011256	-0.063392202
NM_026187	Ankzf1	2.127454246	0.643244385	2.86335754	2.433690454	4.672391795	3.497824399	5.138364268	4.423103456	4.533678247	4.732602789	4.836340626	5.168503604	0.414033365	0.145428293	0.631574934	0.514239323	0.966100644	0.676757659	0.719032542	0.397012197	1.81110945	0.856873735
NM_026183	Slc47a1	22.80686547	20.05193486	18.00855418	23.04279897	25.09840408	23.34837625	28.83723001	32.9658205	32.87433093	32.50703719	40.28474388	42.30995036	0.79088267	0.608264395	0.547799869	0.708855711	0.623025038	0.551841258	0.627907336	0.648982311	0.967526117	-0.047627489
NM_027432	Wdr77	3.01808446	3.053003252	3.105455826	3.39974547	3.355285812	3.353476383	3.491485353	3.204457328	3.6632771	3.271772386	3.625451514	3.457088955	0.864412751	0.952736435	0.847726159	1.039114299	0.925480812	0.970028954	0.978208022	0.888291782	1.101223766	0.139107651
NM_175472	Tut4	2.237891868	1.913713224	1.311550732	3.251532558	1.503726704	1.60714169	0.328732516	0.488015992	0.445579544	0.351113722	0.493725556	0.398943494	6.807637697	3.92141499	2.943471601	9.26062512	3.045673218	4.028494543	5.44493096	4.557508096	1.194716684	0.256668537
NM_023472	Ankra2	0.870330665	3.015517923	2.281383788	2.354774722	3.384978607	0.920887397	1.415860016	1.763043819	1.930825359	1.901846957	1.963483422	2.370840462	0.614701069	1.71040441	1.181558848	1.238151531	1.723965973	0.388422339	1.116846614	1.168888109	0.955477779	-0.065705773
NM_026549	Pdcd2l	5.29726527	6.044504852	4.066313308	5.480935014	5.476874651	4.302645404	5.130291265	6.565932258	6.248127208	4.679343122	6.321112886	6.763205014	1.032546691	0.92058593	0.650805141	1.171304363	0.866441519	0.636184382	0.891310088	0.867979254	1.026879484	0.038266875
NM_026545	Psmd8	42.3339491	34.83358355	45.42532168	45.86504542	60.82793878	42.98590378	81.99106054	80.01344454	72.20774061	71.16792905	69.05034639	65.44835462	0.516323961	0.435346631	0.629092135	0.644462274	0.880921559	0.656791206	0.72739168	0.526920909	1.380457043	0.465145995
NM_029153	Scamp1	4.707917441	5.840674974	6.725122643	5.901908911	5.038202913	5.40893017	8.190588689	8.997424124	7.593405636	6.683362368	6.307444236	6.481316448	0.574795979	0.649149678	0.885653021	0.883074804	0.798770901	0.834541904	0.838795869	0.703199559	1.192827638	0.254385591
NM_029166	Uhrf1bp1l	2.817305253	2.819348643	3.223454431	3.801823543	3.550877217	3.551545252	1.420210145	2.101648883	2.38535057	1.669417473	2.009369569	1.905528554	1.983724213	1.341493655	1.351354585	2.27733542	1.767159845	1.863811091	1.969435452	1.558857485	1.263383902	0.337293095
NM_026790	Ifi27	50.37013427	48.64825575	73.20143782	46.82940487	44.95585909	37.35497083	81.83603989	55.0199626	86.6517015	70.71596673	64.00300159	46.79027529	0.615500632	0.884192817	0.844777847	0.662218266	0.702402356	0.798349029	0.720989883	0.781490432	0.922583123	-0.116249194
NM_013742	Cars	4.115436948	4.124577122	5.616792375	4.196417656	5.502877005	6.104094395	7.432680955	8.431569563	7.639677011	7.937348241	7.023932315	9.48776567	0.553694821	0.4891826	0.73521333	0.528692648	0.783446759	0.643364793	0.651834733	0.592696917	1.099777499	0.137211675
NM_020580	Nelfcd	3.921037767	5.008882447	7.35268272	6.303603025	6.277137599	5.798883298	3.347474987	3.857519399	3.077490236	3.468509414	3.029047914	3.754595193	1.171341916	1.298472394	2.389181494	1.817380976	2.072313736	1.544476302	1.811390338	1.619665268	1.118373267	0.161401781
NM_001355745	Rmnd5a	6.051162113	4.75522446	4.849026922	6.075548798	6.029475233	6.16309372	6.39689995	6.019274826	4.536039537	6.141799315	5.379887241	6.407683858	0.945952283	0.789999559	1.069000145	0.989213174	1.120743793	0.96182862	1.023928529	0.934983996	1.095129471	0.131101442
NM_008794	Pcsk7	1.919714674	1.325251868	1.635729446	2.293862157	1.250270633	1.104992442	2.974262169	4.326606585	4.42045516	3.866451147	4.590216317	5.210717864	0.64544232	0.306302836	0.37003643	0.593273281	0.27237728	0.212061461	0.35923734	0.440593862	0.815348037	-0.29451208
NM_009366	Tsc22d1	21.52782068	26.42645355	25.21337888	35.42846296	56.15491672	36.24064521	24.50296166	37.61267838	37.50046375	39.08786199	55.82291082	50.01925203	0.878580352	0.702594303	0.672348455	0.906380169	1.005947484	0.724533929	0.878953861	0.75117437	1.170106297	0.226639596
NM_178189	H2ac6	6.155850086	4.314811922	6.669885496	2.96008631	11.66096169	3.953008426	4.358979661	2.663398539	2.769546773	0.954793206	2.192002433	2.125436124	1.412222714	1.620039907	2.408294946	3.100238135	5.319775888	1.859857552	3.426623858	1.813519189	1.889488614	0.917995825
NM_178188	H2ac7	3.340577597	4.776918579	4.240388857	5.574845116	2.917029041	3.792851177	1.487960113	2.289748339	1.76474485	2.110743112	2.926493965	2.837622758	2.245072007	2.086219912	2.40283396	2.641176505	0.99676578	1.336629813	1.658190699	2.244708626	0.738710887	-0.436918256
NM_178187	H2ac8	2.686289419	3.256903468	4.712406727	5.2559733	1.864528718	2.237855395	3.56657106	2.066228735	2.538006707	2.261828351	2.168170626	2.844326168	0.753185447	1.576255045	1.856735333	2.32377196	0.859954791	0.786778753	1.323501835	1.395391942	0.948480348	-0.076310213
NR_073427	Eci2	54.96473868	63.93139352	62.37361276	75.82734247	61.22922696	59.08507189	28.81215138	24.47791579	21.09833299	21.20388416	16.43475496	16.32553091	1.907692972	2.6117989	2.956328957	3.576106241	3.725594151	3.619182263	3.640294218	2.491940276	1.460827233	0.546785566
NM_001364944	Uqcc2	21.19935472	22.66596693	16.5313366	15.71518839	19.05080127	23.21524092	81.65848367	108.4127285	100.250452	91.89471744	121.4307094	127.9547494	0.259609948	0.209071086	0.16490037	0.171012968	0.156886189	0.18143321	0.169777456	0.211193801	0.803894123	-0.314922591
NM_001284520	Cmah	5.009691544	6.222381048	6.901284463	8.20971767	6.401468092	6.93061207	5.062729139	6.051648069	8.437087617	6.525038633	7.344091514	9.065208381	0.989523912	1.028212642	0.817969989	1.258186829	0.871648737	0.76452871	0.964788092	0.945235514	1.020685403	0.029538266
NM_001284519	Cmah	6.242859285	7.284585237	8.71548928	9.380956363	7.148489076	8.432778436	4.759963229	5.657732134	7.894703618	6.100308598	6.873229468	8.482096707	1.311535192	1.287545091	1.103966621	1.537783903	1.040048075	0.994185604	1.190672527	1.234348968	0.964615808	-0.051973642
NM_001276409	Fn1	209.6296594	188.8692263	226.6705765	183.4747765	178.6877918	189.8517055	61.24602195	55.11761722	59.82377046	50.66066318	46.91894771	46.69021171	3.422747352	3.426658042	3.788971754	3.621641822	3.808435623	4.066199286	3.832092243	3.546125716	1.08064196	0.111888606
NM_001317105	Fgg	1481.897954	1401.506629	1630.173287	1265.818236	1171.581799	1409.741446	186.413913	159.7514586	182.547715	197.1702098	130.2845834	107.4154183	7.949502966	8.773044338	8.930121567	6.419926405	8.992482214	13.12420013	9.512202916	8.550889623	1.112422606	0.153704967
NM_001326683	Uty	3.306885395	5.024397369	3.6090489	5.209638382	4.06277291	2.084038191	0.141886144	0.196157142	0.406492783	0.477887247	0.345941145	0.187843976	23.30661262	25.61414448	8.878506714	10.90139654	11.74411593	11.09451706	11.24667651	19.26642127	0.58374497	-0.776589881
NM_001326682	Uty	3.252947673	4.925748317	3.53818881	5.296864451	3.983004399	2.043120171	0.139100351	0.192305791	0.398511701	0.468504406	0.339148934	0.184155846	23.38561809	25.61414448	8.878506714	11.30590105	11.74411593	11.09451706	11.38151134	19.29275643	0.589937026	-0.761367136
NM_001285946	Fez2	6.583592787	10.14019429	9.954030108	10.09861796	5.278616082	5.383560014	4.269084299	3.273375618	3.871861335	3.352748384	2.694019394	3.265259913	1.542155724	3.097779012	2.570864307	3.012041706	1.959383104	1.648738587	2.206721132	2.403599681	0.918090125	-0.123292311
NR_045521	Prmt1	3.746609125	0.753212921	3.726764471	3.658954213	1.351103287	1.794142687	2.947387835	2.914882862	2.325464273	2.510809456	2.076491076	2.287991584	1.271162581	0.258402466	1.602589433	1.457280721	0.650666551	0.784156157	0.964034476	1.044051493	0.923359128	-0.115036221
NR_045520	Lmf1	18.60584164	12.61230581	17.54354504	23.66020981	20.29581885	20.87962678	53.71672888	53.85762723	54.78280413	52.92539199	49.95554566	59.9544126	0.346369595	0.234178638	0.320238172	0.447048362	0.406277593	0.348258383	0.400528113	0.300262135	1.333928144	0.415680954
NM_010124	Eif4ebp2	4.712865587	7.727053625	7.967726491	5.399525705	9.587550735	5.826443218	1.040016914	0.766592842	0.339835484	0.706663057	0.557860119	0.270459565	4.531527829	10.07973621	23.4458344	7.640877292	17.18629887	21.54275157	15.45664258	12.68569948	1.218430454	0.285023907
NM_010123	Eif3a	16.69632991	17.8079267	18.81674417	22.90495555	25.66176522	26.78908764	9.548295049	10.88692168	11.99977304	11.0239983	11.86575186	11.13212227	1.748618976	1.635717352	1.568091672	2.077735766	2.162675027	2.406467248	2.215626014	1.650809333	1.342145316	0.424540882
NM_011266	Rfxank	2.254718667	2.113128416	2.688587868	2.767613336	2.248752282	2.275082077	3.170974204	2.89648007	4.121035954	3.499920561	4.213581936	4.610383823	0.711049199	0.729550477	0.652405827	0.790764615	0.533691362	0.493469126	0.605975034	0.697668501	0.868571584	-0.203283341
NM_011265	Rfx3	0.09413068	0.31527212	0.162753775	0.037875612	0.004718656	0.062297977	0.093871436	0.09412395	0.080747045	0.03615235	0.038732455	0.045067482	1.00276169	3.34954197	2.015600388	1.04766668	0.121826929	1.382326559	0.850606723	2.122634683	0.400731567	-1.319291935
NM_010435	Hira	0.267083604	0.050114497	0.443594015	0.504437599	0.659865474	0.757553299	0.6000148	0.572281089	0.669475155	0.747351135	0.627990402	0.669811681	0.44512836	0.087569725	0.662599668	0.674967329	1.05075726	1.130994457	0.952239682	0.398432584	2.389964375	1.256989114
NM_010633	Uhmk1	0.812926996	1.067740552	0.740116605	0.593578423	0.930665582	1.04430409	1.988798313	1.601937532	1.636273705	1.502018073	1.301835591	1.130811938	0.408752858	0.666530705	0.452318339	0.395187271	0.714887186	0.92349935	0.677857936	0.509200634	1.33121974	0.412748731
NM_009108	Nr1h4	34.77230886	32.23888734	36.19340797	36.50704136	36.16552548	34.51974179	22.0567022	33.67413503	30.69424257	28.88686714	39.38893941	38.92726027	1.576496275	0.957378335	1.179159508	1.263793723	0.91816449	0.886775528	1.022911247	1.23767804	0.826476042	-0.274955096
NM_001290742	Gpn2	2.194983124	2.427019411	2.48381893	2.433309436	3.334637899	1.293678643	10.25742511	12.98978764	11.73754151	10.94202129	13.10534726	13.24354239	0.213989681	0.186840576	0.211613218	0.222382078	0.254448649	0.097683732	0.19150482	0.204147825	0.93806936	-0.092233497
NM_146043	Spin1	2.487452923	5.500553161	3.545424207	4.848027294	3.497248332	3.788261728	4.964186029	4.679833965	6.698382259	4.508033902	4.541894719	4.481501969	0.501079715	1.175373572	0.529295593	1.07541944	0.769997666	0.845310736	0.896909281	0.735249627	1.219870433	0.286727922
NM_146042	Rnf144b	2.456757259	0.930817104	2.20839546	2.715747138	2.39677099	3.297364511	7.828374065	5.684781796	8.739293948	6.706504204	7.947190406	7.012174206	0.31382727	0.163738405	0.25269724	0.404942285	0.301587211	0.470234255	0.392254584	0.243420972	1.611424772	0.688336839
NM_001372283	Bag6	13.46707428	13.02936867	15.22690449	13.54695631	13.2244914	14.28079704	17.8943479	16.79256155	18.8662666	18.0104753	19.13751416	22.31751274	0.752588155	0.775901201	0.807096858	0.75217095	0.691024513	0.639891963	0.694362475	0.778528738	0.891890616	-0.165061311
NM_030597	Lsm2	2.242751402	4.418619321	4.24744588	3.071267647	0.297599263	2.381242011	25.65482716	27.29035433	22.8395713	22.19277756	25.40515772	20.84386511	0.08742025	0.161911394	0.185968722	0.138390413	0.011714128	0.114241864	0.088115468	0.145100122	0.607273565	-0.719581527
NM_145428	Dhrs7b	11.17400065	13.71351921	8.299947456	11.52302178	12.03089256	12.46311095	28.79070279	22.04016123	17.71725259	22.79796039	20.30069959	22.03920784	0.388111424	0.622205939	0.46846696	0.505440907	0.592634382	0.565497229	0.554524173	0.492928107	1.124959531	0.169873104
NM_146033	Ankmy2	2.07414862	0.742989426	3.562353736	1.829032382	3.845876334	1.3826488	2.766352663	2.6808811	2.260815225	2.416984111	3.055002573	2.792958622	0.749777368	0.277143744	1.575694332	0.756741583	1.258878263	0.495048079	0.836889308	0.867538481	0.964671108	-0.051890936
NM_001372284	Bag6	12.99794075	11.95463823	15.14387149	13.4377975	12.79169637	13.21624934	17.50015639	16.4226411	18.45066486	17.61372564	18.71593715	21.8258841	0.742732834	0.727936399	0.820776466	0.762916249	0.683465448	0.605530996	0.683970898	0.763815233	0.895466427	-0.159288751
NM_146030	Plekhh3	0.767157734	0.037785931	0.171521203	1.389074848	0.865275303	1.15968704	2.537889387	2.253364721	2.31076573	2.099301763	1.704599098	2.525163299	0.302281785	0.016768671	0.074226998	0.661684219	0.507612203	0.459252295	0.542849572	0.131092484	4.14096639	2.049967493
[truncated: 19,726 more rows]
