# Supplementary material for: Circadian ribosome profiling reveals a role for the Period2 upstream open reading frame in sleep
Source: Proc Natl Acad Sci U S A. 2023 Sep 28;120(40):e2214636120. doi: 10.1073/pnas.2214636120 (PMC10556633; doi:10.1073/pnas.2214636120)
Supplement: Supplementary file 6 — Dataset S05 (TXT) [file pnas.2214636120.sd05.txt]

	gene	baseMean	log2FoldChange	lfcSE	pvalue	padj	threshold_DE	Name
1	NM_001160107	188.2210127	0.010382502	0.083373978	0.776175404	0.977847203	FALSE	Zc3h14
2	NM_001162506	1.835527999	0.006578251	0.104615897	0.35845094	NA	FALSE	Troap
3	NM_178697	0	0	0.104993669	NA	NA	FALSE	Clca2
4	NM_001081400	97.73489872	0.012288801	0.089127978	0.695411222	0.966371882	FALSE	1810013L24Rik
5	NM_001195486	20.36217926	0.00592742	0.098190239	0.765708278	NA	FALSE	Srsf7
6	NM_001214911	48.62714252	0.055073955	0.111439128	0.064413755	0.625771502	FALSE	Fignl2
7	NM_001311097	31.88464787	0.011894014	0.096761798	0.604465375	0.946286205	FALSE	Sema6a
8	NM_001291353	44.03031461	-0.014971707	0.094474347	0.568446761	0.939051232	FALSE	Anapc15
9	NM_001291352	43.86880262	-0.01405082	0.094402035	0.590853274	0.942355631	FALSE	Anapc15
10	NM_001291349	38.75441822	-0.012021493	0.094762903	0.63512031	0.952065877	FALSE	Anapc15
11	NM_001291348	43.86880262	-0.01405082	0.094402035	0.590853274	0.942355631	FALSE	Anapc15
12	NM_001291292	0.672357508	0.002855413	0.104713162	0.534555369	NA	FALSE	Misp3
13	NM_001291280	5.188485954	0.003523268	0.102606928	0.764187484	NA	FALSE	Nmb
14	NM_001289526	34.67067218	0.028401443	0.099039724	0.273873228	0.852369123	FALSE	Tcerg1
15	NM_001166218	1.304989217	0.00248226	0.104424755	0.67590735	NA	FALSE	Zfp712
16	NM_001166213	1.471853484	0.006544573	0.104838143	0.296246773	NA	FALSE	Fam129c
17	NM_001301721	2428.158551	-0.018480742	0.083191705	0.618960666	0.951014549	FALSE	Atp5g3
18	NM_029604	0	0	0.104993669	NA	NA	FALSE	Pifo
19	NM_147017	0	0	0.104993669	NA	NA	FALSE	Olfr1045
20	NM_147016	0	0	0.104993669	NA	NA	FALSE	Olfr1049
21	NM_054068	0.159501401	0.000633816	0.104864987	0.814051057	NA	FALSE	Vsx1
22	NM_148925	236.9631958	0.009662947	0.0818138	0.797792313	0.980544696	FALSE	Fyco1
23	NM_126166	21.04063446	0.027439227	0.104321592	0.188679281	NA	FALSE	Tlr3
24	NM_146702	0.478657303	-0.001018974	0.104766865	0.777808296	NA	FALSE	Olfr1444
25	NM_146609	0	0	0.104993669	NA	NA	FALSE	Olfr150
26	NM_133871	6.95605533	0.007140719	0.1025118	0.581657277	NA	FALSE	Ifi44
27	NM_172275	57.78872877	-0.018069034	0.093655127	0.515275904	0.925575588	FALSE	Trafd1
28	NM_001370804	0	0	0.104993669	NA	NA	FALSE	Erfl
29	NM_028770	3.261706491	-0.004808394	0.103602712	0.614951204	NA	FALSE	Krt80
30	NM_028768	128.2288949	-0.03382809	0.088409373	0.337802721	0.874856645	FALSE	Armc8
31	NM_026141	81.30790529	0.008794461	0.08945355	0.774695828	0.976930885	FALSE	Ppil4
32	NR_029450	21.34131966	-0.004893441	0.097325998	0.815425498	NA	FALSE	C530005A16Rik
33	NM_024254	72.75539864	0.015612048	0.090862857	0.603861426	0.946255563	FALSE	Katnbl1
34	NM_001270514	0	0	0.104993669	NA	NA	FALSE	Gm21693
35	NM_001199203	101.9614062	0.008721646	0.087577253	0.789212121	0.980544696	FALSE	Spag9
36	NR_040659	0	0	0.104993669	NA	NA	FALSE	Gm5860
37	NM_001242615	316.6640501	0.02175774	0.079283429	0.586279265	0.941578398	FALSE	Taz
38	NM_013528	42.53114791	0.01852751	0.094921954	0.486310357	0.920691918	FALSE	Gfpt1
39	NM_013790	15.81648207	-0.008269482	0.099636933	0.650406275	NA	FALSE	Abcc5
40	NM_021452	0	0	0.104993669	NA	NA	FALSE	Kcnmb4
41	NR_033452	2.113091156	0.008756296	0.104989447	0.236817056	NA	FALSE	Gm4013
42	NM_001361645	51.38275153	0.000476614	0.092101717	0.986101003	0.997820371	FALSE	Hpcal1
43	NM_001081396	20.64190247	0.005353506	0.098064635	0.788798466	NA	FALSE	Tbc1d31
44	NM_001164208	2107.696321	-0.084844679	0.08558875	0.056627813	0.598375099	FALSE	Tmem176b
45	NR_039570	0	0	0.104993669	NA	NA	FALSE	Mir5110
46	NR_039568	0	0	0.104993669	NA	NA	FALSE	Mir5108
47	NM_007819	201.238385	-0.025922694	0.08648497	0.464320427	0.912066686	FALSE	Cyp3a13
48	NM_001347460	76.8340514	-0.022456504	0.092680592	0.449083461	0.91000601	FALSE	Akap7
49	NM_001347459	234.9324599	0.031049542	0.084416119	0.408279675	0.89601098	FALSE	Ablim1
50	NM_007947	0	0	0.104993669	NA	NA	FALSE	Lcn5
51	NM_001347394	346.8336419	0.004459566	0.085033254	0.898214515	0.990301408	FALSE	Ulk1
52	NM_007823	18.48957078	0.014666199	0.099800279	0.463394308	NA	FALSE	Cyp4b1
53	NM_001347389	134.481019	0.027695059	0.086868689	0.433837764	0.899665171	FALSE	Golga3
54	NR_035424	0	0	0.104993669	NA	NA	FALSE	Mir1193
55	NM_001326602	41.89930413	-0.007020034	0.094328813	0.779483562	0.979153205	FALSE	Wdyhv1
56	NM_001326601	1.472838934	-0.001329113	0.104288915	0.832390496	NA	FALSE	Traf1
57	NM_007500	0	0	0.104993669	NA	NA	FALSE	Atoh1
58	NM_001290481	3279.334595	-0.056858931	0.076337374	0.192412661	0.788063125	FALSE	Rxra
59	NM_007828	260.5952252	-0.014100828	0.081408923	0.71203631	0.969443583	FALSE	Dapk3
60	NR_105968	0	0	0.104993669	NA	NA	FALSE	Mir7002
61	NR_105964	0.161511991	-0.000636507	0.104865033	0.81327642	NA	FALSE	Mir6998
62	NM_001122820	5.468831335	0.009163439	0.103114611	0.464561397	NA	FALSE	Ap3m2
63	NM_001122766	217.5328276	0.122386653	0.135930467	0.008220967	0.354640896	FALSE	Sirt2
64	NM_001122765	217.5328276	0.122386653	0.135930467	0.008220967	0.354640896	FALSE	Sirt2
65	NM_010565	403.692331	0.047167204	0.084811155	0.232413023	0.826660885	FALSE	Inhbc
66	NM_011412	0	0	0.104993669	NA	NA	FALSE	Slit3
67	NM_054092	0	0	0.104993669	NA	NA	FALSE	Cts3
68	NM_054091	0	0	0.104993669	NA	NA	FALSE	Olfr74
69	NM_026551	292.2347126	0.014792209	0.081701721	0.697271884	0.966371882	FALSE	Dcakd
70	NM_027815	74.00463178	0.023056673	0.093546733	0.427106327	0.897794922	FALSE	Vps35l
71	NM_019396	377.7248519	0.017015095	0.079163272	0.669108538	0.960027526	FALSE	Cyhr1
72	NM_020024	1860.985137	-0.033570927	0.076029706	0.426328702	0.897794922	FALSE	Taf10
73	NM_024284	3371.355129	-0.02760162	0.073519872	0.51928661	0.92653256	FALSE	Hagh
74	NM_025402	53.38959807	-0.019832305	0.093948783	0.476978145	0.916574593	FALSE	Ogfod3
75	NM_001110780	2.939789985	-0.005202605	0.103770022	0.572787943	NA	FALSE	Syn1
76	NM_001145060	0	0	0.104993669	NA	NA	FALSE	Glyatl3
77	NM_001136476	0	0	0.104993669	NA	NA	FALSE	Slx
78	NM_001164045	12.71806886	-0.000687101	0.09979106	0.967592071	NA	FALSE	Ccl27a
79	NM_001164044	12.71806886	-0.000687101	0.09979106	0.967592071	NA	FALSE	Ccl27a
80	NM_001162503	877.0928499	-0.048012543	0.085263649	0.223081016	0.815905599	FALSE	Sqor
81	NM_026126	39.22896628	-0.047799984	0.112225226	0.06669211	0.628573953	FALSE	Fundc2
82	NM_026124	581.7333444	-0.044151911	0.110536265	0.079197014	0.652969228	FALSE	Rab5if
83	NM_020034	0	0	0.104993669	NA	NA	FALSE	H1f5
84	NM_020033	12.34120243	0.012510031	0.101356214	0.462760856	NA	FALSE	Ankrd2
85	NM_025390	67.53498848	0.00611724	0.08960619	0.840378876	0.984473775	FALSE	Pop4
86	NM_026120	57.00869179	-0.061503788	0.113030353	0.052946407	0.591142953	FALSE	Carnmt1
87	NM_027944	0	0	0.104993669	NA	NA	FALSE	Iqcm
88	NM_001177770	173.7501697	0.006582573	0.082862169	0.858017766	0.98645711	FALSE	Clcc1
89	NM_020016	0	0	0.104993669	NA	NA	FALSE	Magea2
90	NM_001277321	63.86833734	-0.018154861	0.092262626	0.533505375	0.932000418	FALSE	Ilf3
91	NM_001291201	60.38931487	0.00898077	0.091475036	0.753310656	0.974138401	FALSE	Tpd52l2
92	NM_001286610	7.251624597	0.010149154	0.102577045	0.469220004	NA	FALSE	Arhgap25
93	NM_001286608	1036.540455	-0.031544599	0.074602642	0.459270571	0.911827411	FALSE	Banf1
94	NM_001358433	14.9571681	0.01340243	0.10234203	0.399494445	NA	FALSE	Tbc1d23
95	NR_040348	41.62258701	-0.025293847	0.097794055	0.328989429	0.872380641	FALSE	4930473A02Rik
96	NM_001309392	114.4960093	-0.027367769	0.088029416	0.427113946	0.897794922	FALSE	Pard3
97	NM_011281	383.1300896	-0.027270171	0.084505287	0.461589145	0.911827411	FALSE	Rorc
98	NM_026834	0	0	0.104993669	NA	NA	FALSE	Krtap4-6
99	NR_131050	0	0	0.104993669	NA	NA	FALSE	1700017L05Rik
100	NR_131046	0	0	0.104993669	NA	NA	FALSE	1700123J17Rik
101	NM_001346730	39.19874748	0.026682588	0.097704901	0.31330726	0.869066725	FALSE	Evi5l
102	NM_001310460	0.323023982	-0.001416377	0.104863768	0.627309955	NA	FALSE	Pex5l
103	NM_001313703	214.0580263	-0.008566111	0.081815095	0.820148908	0.98249152	FALSE	Mtmr1
104	NM_020009	360.9977009	0.021684922	0.080023109	0.58334394	0.941041529	FALSE	Mtor
105	NM_001357990	27.45296299	-0.022772682	0.100282736	0.314245837	0.869066725	FALSE	Zfp758
106	NM_001357987	6.480639998	0.01563553	0.104812049	0.229154851	NA	FALSE	Plekhh2
107	NM_001359830	0	0	0.104993669	NA	NA	FALSE	Adgrl3
108	NM_013747	121.7259924	-0.015088494	0.086257445	0.66063046	0.960027526	FALSE	Golga5
109	NM_013746	559.8714621	-0.039728265	0.08434143	0.304715407	0.866707113	FALSE	Plekhb1
110	NM_013745	108.3958115	0.021193586	0.087173668	0.53603846	0.93210881	FALSE	Nufip1
111	NR_045869	0	0	0.104993669	NA	NA	FALSE	Gm9866
112	NM_028534	218.2385087	0.028859908	0.083037365	0.449968413	0.910091625	FALSE	Smap1
113	NM_028532	0	0	0.104993669	NA	NA	FALSE	Tepp
114	NM_053115	1993.313085	0.033530343	0.073655936	0.435704586	0.900587557	FALSE	Acox2
115	NM_080636	38.61394205	0.004815574	0.093710572	0.850840284	0.985691569	FALSE	Hars2
116	NM_001360926	0	0	0.104993669	NA	NA	FALSE	Gpa33
117	NM_001360925	0	0	0.104993669	NA	NA	FALSE	Gpa33
118	NM_023374	5771.781592	0.015263506	0.072420819	0.721696471	0.971676481	FALSE	Sdhb
119	NM_025508	5.141984397	-0.016598207	0.105843771	0.157989106	NA	FALSE	Gmpr
120	NM_177717	0	0	0.104993669	NA	NA	FALSE	Krt90
121	NM_001198933	972.5480776	-0.008217913	0.101468978	0.590857124	0.942355631	FALSE	Me1
122	NM_001177373	0	0	0.104993669	NA	NA	FALSE	Klk11
123	NM_001190409	834.968951	0.013735108	0.081270463	0.719754504	0.971428381	FALSE	Magt1
124	NM_001359530	42.46209571	0.009941601	0.09510823	0.685576082	0.963326457	FALSE	Mcam
125	NM_001359529	3692.862126	-0.033751415	0.076861037	0.42028364	0.89601098	FALSE	Pbld1
126	NM_001359534	339.0754545	-0.059936136	0.08614623	0.142350603	0.750091856	FALSE	Tab2
127	NM_001359535	108.0734963	-0.032019166	0.090284501	0.341257868	0.875433853	FALSE	Mettl27
128	NM_001359536	108.0734963	-0.032019166	0.090284501	0.341257868	0.875433853	FALSE	Mettl27
129	NM_198020	350.9277734	-0.035602922	0.080441176	0.377557139	0.889836465	FALSE	Trmt1
130	NM_001361960	100.8292856	-0.008093461	0.087373681	0.805017746	0.98087706	FALSE	Vps37c
131	NM_001361958	100.8292856	-0.008093461	0.087373681	0.805017746	0.98087706	FALSE	Vps37c
132	NM_001361956	304.844378	-0.003895331	0.083481749	0.914350595	0.991741537	FALSE	Sec23a
133	NM_001361954	224.4262256	0.001304245	0.081565695	0.972427647	0.997340288	FALSE	Rara
134	NM_001361951	6.926536981	-0.008849699	0.102805344	0.496813226	NA	FALSE	Med1
135	NM_001361950	128.652613	0.001842082	0.084769802	0.958094144	0.995922165	FALSE	Med1
136	NM_001362046	31.03263795	-0.00567458	0.094835448	0.815387456	0.982232862	FALSE	Ap5b1
137	NM_001324482	119.6399807	0.014221767	0.088138926	0.662222401	0.960027526	FALSE	Bag5
138	NM_001360710	60.70146608	0.001751198	0.091794954	0.949657175	0.994665357	FALSE	Pdcd2l
139	NM_001358924	226.9439398	0.032244013	0.085357585	0.38457762	0.890887317	FALSE	Ctcf
140	NM_029797	61.1945918	-0.024874666	0.092400918	0.41406202	0.89601098	FALSE	Mnd1
141	NM_031379	0.171733631	0.000633816	0.104864987	0.814051057	NA	FALSE	Tktl1
142	NM_025681	0	0	0.104993669	NA	NA	FALSE	Lix1
143	NM_025680	55.09028231	0.021670559	0.093581126	0.449715645	0.910091625	FALSE	Ctnnbl1
144	NM_198214	0.159577951	-0.000636507	0.104865033	0.81327642	NA	FALSE	Snph
145	NM_198193	177.5532419	-0.004370032	0.099600953	0.803181325	0.980544696	FALSE	Raet1e
146	NM_198931	184.609551	-0.035450903	0.085392281	0.344543415	0.875433853	FALSE	Ppm1m
147	NM_021880	474.7608553	-0.027203268	0.078930332	0.501775462	0.924460959	FALSE	Prkar1a
148	NM_011988	2.97002254	7.76E-05	0.103423508	0.993291294	NA	FALSE	Slc27a3
149	NM_011830	94.9129809	-0.017043727	0.089351204	0.591486881	0.942355631	FALSE	Impdh2
150	NM_001357410	103.137201	0.034906742	0.092262899	0.288859107	0.857982419	FALSE	Tiprl
151	NM_001357407	110.4876524	-0.016708964	0.09122065	0.576440089	0.939952765	FALSE	Uaca
152	NM_001352886	0	0	0.104993669	NA	NA	FALSE	Smim31
153	NM_007587	0	0	0.104993669	NA	NA	FALSE	Calca
154	NR_105828	0	0	0.104993669	NA	NA	FALSE	Mir6402
155	NM_001081080	186.353334	0.016963437	0.085102094	0.633001716	0.952065877	FALSE	Phf3
156	NR_028445	0	0	0.104993669	NA	NA	FALSE	F930015N05Rik
157	NR_028442	25.72729964	0.004508101	0.096253575	0.84029378	0.984473775	FALSE	9330020H09Rik
158	NR_136919	0.333245622	-1.87E-06	0.104808407	0.999529835	NA	FALSE	Gm13884
159	NR_136916	0	0	0.104993669	NA	NA	FALSE	Gm7443
160	NM_001346657	177.6334782	-0.051890433	0.088890329	0.17642363	0.778353784	FALSE	Ube2q2
161	NM_001166414	8.609112172	-0.026690999	0.108711155	0.086962604	NA	FALSE	Rfx3
162	NM_001163709	293.4919872	-0.053476039	0.091840144	0.152828413	0.753711294	FALSE	Bri3
163	NM_001163702	0	0	0.104993669	NA	NA	FALSE	Fbxo27
164	NM_007944	133.6861353	-0.010120054	0.08583701	0.768406932	0.976279558	FALSE	Eps15l1
165	NM_008941	0	0	0.104993669	NA	NA	FALSE	Tmprss15
166	NM_008558	116.0228712	0.045005128	0.091340761	0.208546632	0.805166328	FALSE	Max
167	NM_001364378	10.22259856	0.007430812	0.100694344	0.649933429	NA	FALSE	Ttc8
168	NM_001364374	142.476439	-0.056076058	0.108171983	0.075091991	0.649703459	FALSE	Vti1b
169	NM_001364373	2.972832761	0.016344463	0.107389531	0.035479748	NA	FALSE	Cpsf3
170	NM_001364372	35.44753757	0.051416737	0.112938199	0.061314775	0.611126563	FALSE	Cpsf3
171	NM_001357097	0.165006777	0.000633816	0.104864987	0.814051057	NA	FALSE	Nlgn1
172	NM_001355663	0	0	0.104993669	NA	NA	FALSE	Casq2
173	NM_001360524	34.51371842	-0.009870748	0.095030599	0.688663431	0.964388732	FALSE	Pidd1
174	NM_001360523	34.51371842	-0.009870748	0.095030599	0.688663431	0.964388732	FALSE	Pidd1
175	NM_001355662	0.341122476	-1.90E-06	0.104805301	0.999525846	NA	FALSE	Asb4
176	NM_001355296	173.8753911	0.026448019	0.084065125	0.477777024	0.917043045	FALSE	Orc4
177	NM_001355293	31.84930108	0.056689906	0.11856563	0.039103946	0.566010566	FALSE	Mapkbp1
178	NM_001358456	37.26759729	-0.036717356	0.102412072	0.169773179	0.775055512	FALSE	Mospd1
179	NM_207275	0	0	0.104993669	NA	NA	FALSE	Banf2
180	NM_001357466	0	0	0.104993669	NA	NA	FALSE	Dclk1
181	NM_001355648	385.3880382	-0.044447289	0.09133021	0.212734327	0.80778616	FALSE	Gpcpd1
182	NM_001355645	4.283480454	0.015098133	0.105797748	0.153631107	NA	FALSE	Sinhcaf
183	NM_001355642	1011.446662	-0.072563476	0.088502257	0.085014314	0.662591296	FALSE	Acbd5
184	NM_001355641	1011.446662	-0.072563476	0.088502257	0.085014314	0.662591296	FALSE	Acbd5
185	NM_001355639	1011.446662	-0.072563476	0.088502257	0.085014314	0.662591296	FALSE	Acbd5
186	NR_106041	0.330013555	0.001459135	0.104862779	0.619898958	NA	FALSE	Mir7073
187	NM_001256081	56.70548927	0.096599588	0.143391634	0.009752704	0.376029377	FALSE	Myo7a
188	NR_040656	0	0	0.104993669	NA	NA	FALSE	4930548K13Rik
189	NM_001170848	166.3282423	0.185143207	0.201121375	0.001168425	0.189834585	FALSE	Luc7l2
190	NM_013811	4.535996429	-0.003688091	0.103039343	0.731234101	NA	FALSE	Dnah8
191	NM_021292	5.831283067	-0.008384316	0.103155162	0.48807247	NA	FALSE	Evc
192	NM_001359161	28.37526783	0.027804779	0.10455025	0.182393122	0.780837052	FALSE	Shroom2
193	NR_037697	0	0	0.104993669	NA	NA	FALSE	1500009C09Rik
194	NM_026984	109.7287488	0.067429942	0.122061343	0.030379596	0.531277982	FALSE	Kmt2e
195	NM_028385	72.94677131	0.066770677	0.119288932	0.035631453	0.550373927	FALSE	Setd5
196	NM_025823	259.1517865	-0.051981364	0.085480697	0.192671754	0.788154861	FALSE	Pcyox1
197	NM_001362011	0	0	0.104993669	NA	NA	FALSE	Arpp21
198	NM_027391	496.7338509	-0.029231228	0.079388812	0.469248189	0.913727916	FALSE	Iyd
199	NM_001362010	0	0	0.104993669	NA	NA	FALSE	Arpp21
200	NR_106045	0	0	0.104993669	NA	NA	FALSE	Mir7077
201	NM_001308464	376.1865827	-0.01018789	0.078797012	0.797949734	0.980544696	FALSE	Smim4
202	NM_001324481	119.6399807	0.014221767	0.088138926	0.662222401	0.960027526	FALSE	Bag5
203	NM_001324480	119.6399807	0.014221767	0.088138926	0.662222401	0.960027526	FALSE	Bag5
204	NM_001324476	71.30953282	-0.015528487	0.091652026	0.595972527	0.943549809	FALSE	Smc6
205	NM_020276	1021.645968	0.004636815	0.075200723	0.911323632	0.991741537	FALSE	Nsmf
206	NM_013551	347.3117884	-0.057387827	0.086773793	0.153622483	0.755695706	FALSE	Hmbs
207	NM_016752	132.9032662	0.013326427	0.087694315	0.685304617	0.963326457	FALSE	Slc35b1
208	NR_106049	0	0	0.104993669	NA	NA	FALSE	Mir7081
209	NM_001113352	22.62758937	-0.007623342	0.097045591	0.72580271	NA	FALSE	Synj2
210	NM_001122666	1361.977523	-0.079452806	0.079057097	0.077174403	0.651910195	FALSE	Suds3
211	NM_001162366	95.62550474	-0.052079762	0.09786272	0.130440753	0.730294095	FALSE	Ptk2b
212	NM_001271465	136.889576	0.013566772	0.086153658	0.692685628	0.966284445	FALSE	Gfm2
213	NM_001271464	136.2458353	0.014572291	0.086360698	0.670300375	0.960067197	FALSE	Gfm2
214	NM_011276	136.3071395	-0.004175453	0.085417207	0.903674469	0.990301408	FALSE	Rlim
215	NM_010027	7151.182744	-0.064599408	0.07841065	0.139764397	0.747152818	FALSE	Ddt
216	NM_010140	1.652499277	7.87E-05	0.104086561	0.991045933	NA	FALSE	Epha3
217	NM_001113346	419.3584686	-0.014820403	0.078069863	0.713504009	0.969740901	FALSE	Gatad2a
218	NM_001113331	116.8581808	0.026347009	0.090309167	0.417434159	0.89601098	FALSE	Shc1
219	NM_001128086	0	0	0.104993669	NA	NA	FALSE	Anks1b
220	NM_009873	172.698999	-0.011771202	0.084842145	0.739187134	0.974138401	FALSE	Cdk6
221	NM_009872	0	0	0.104993669	NA	NA	FALSE	Cdk5r2
222	NM_009871	0.496241809	0.003589805	0.104870042	0.371529204	NA	FALSE	Cdk5r1
223	NM_133872	106.5972893	0.014391886	0.086514536	0.672756986	0.96073283	FALSE	Kdm1a
224	NM_207549	0	0	0.104993669	NA	NA	FALSE	Olfr192
225	NM_178923	73.01257912	0.029854741	0.093099721	0.336777679	0.87368924	FALSE	Scaf4
226	NR_040703	0	0	0.104993669	NA	NA	FALSE	4930557J02Rik
227	NR_040702	0.488030759	-0.001048674	0.10476449	0.772973589	NA	FALSE	6030466F02Rik
228	NM_001134480	167.001241	-0.002214608	0.087020514	0.946355541	0.993321786	FALSE	Plcxd2
229	NM_001159288	86.04579063	0.021872402	0.092396791	0.462881041	0.911827411	FALSE	Morc2a
230	NM_001159632	0.330013555	0.001459135	0.104862779	0.619898958	NA	FALSE	Atp6v1c2
231	NM_001173550	8.506369389	0.021196619	0.106224887	0.149921453	NA	FALSE	C5ar1
232	NM_001173547	316.8401658	0.021332493	0.079258587	0.593537036	0.942708423	FALSE	Taz
233	NM_001173506	1.155243779	0.003140307	0.104613095	0.551207502	NA	FALSE	Map1a
234	NM_001271628	3.526925205	-0.01084362	0.104921031	0.241261736	NA	FALSE	Gja5
235	NM_001271627	0	0	0.104993669	NA	NA	FALSE	Runx2
236	NM_001271623	0.159577951	-0.000636507	0.104865033	0.81327642	NA	FALSE	Gja3
237	NM_001271607	1.437676299	0.002952384	0.10450819	0.605057215	NA	FALSE	Ackr3
238	NM_001271603	0	0	0.104993669	NA	NA	FALSE	Socs1
239	NM_001271599	64.81701426	-0.030784506	0.096543557	0.283994973	0.856214555	FALSE	Sort1
240	NM_001285443	4.72293173	0.003288225	0.102900637	0.764930319	NA	FALSE	Rangrf
241	NM_001281829	251.5758719	0.052769066	0.08582796	0.185699644	0.780837052	FALSE	Phyhd1
242	NM_001271546	0.990390101	-0.002448889	0.104602134	0.628119996	NA	FALSE	Slc4a9
243	NM_001281818	4.433937861	-0.006618029	0.103167996	0.559219204	NA	FALSE	Specc1
244	NM_001282084	151.1640767	-0.004485416	0.085828115	0.895425598	0.990301408	FALSE	Gtf2a2
245	NM_001282083	151.6482394	-0.004970187	0.085770907	0.884428576	0.988430778	FALSE	Gtf2a2
246	NM_001282076	143.0925149	-0.000791363	0.084367025	0.982170923	0.997497719	FALSE	Deaf1
247	NM_001290273	2029.658625	-0.027229827	0.077370016	0.509523606	0.925575588	FALSE	Mtarc1
248	NM_023871	158.6454294	0.009082567	0.084461495	0.79829616	0.980544696	FALSE	Set
249	NM_001368774	0.333245622	-1.87E-06	0.104808407	0.999529835	NA	FALSE	Glra3
250	NM_001370803	43.76970299	-0.00244719	0.092918647	0.92622966	0.991741537	FALSE	Dnhd1
251	NM_030104	0.323023982	-0.001416377	0.104863768	0.627309955	NA	FALSE	Tmem247
252	NM_030101	0.834280245	0.003825704	0.104786972	0.413310047	NA	FALSE	Pgpep1l
253	NM_008716	1.466161938	-0.001096529	0.104258628	0.863492111	NA	FALSE	Notch3
254	NM_026630	0	0	0.104993669	NA	NA	FALSE	Gtsf1l
255	NM_021350	9.258159955	0.004271206	0.101145224	0.774079452	NA	FALSE	Chml
256	NM_001362887	0.343467262	0.001544442	0.104861258	0.605181247	NA	FALSE	Rnf212
257	NM_025703	224.4948473	-0.042390199	0.095316687	0.198499332	0.793216157	FALSE	Tceal8
258	NM_146746	0	0	0.104993669	NA	NA	FALSE	Olfr935
259	NR_121588	0	0	0.104993669	NA	NA	FALSE	Gm5087
260	NR_120500	0	0	0.104993669	NA	NA	FALSE	Slco6b1
261	NR_045519	379.5509218	0.05876145	0.086294389	0.147985994	0.751523651	FALSE	Ranbp3
262	NR_038074	88.77801422	-0.010060775	0.089961336	0.739926268	0.974138401	FALSE	Parp6
263	NM_025277	49.74501852	-0.04147196	0.101505534	0.155064614	0.756800948	FALSE	Gng10
264	NM_025878	472.3524336	-0.061427322	0.096385865	0.101237867	0.700309561	FALSE	Mrps18b
265	NM_025967	71.02023955	-0.048504708	0.099413916	0.137512819	0.742584685	FALSE	D16Ertd472e
266	NM_025966	695.1180022	-0.145344729	0.117345043	0.004889856	0.291359249	FALSE	2310039H08Rik
267	NM_025963	731.318175	-0.170731221	0.149251787	0.002328983	0.253859146	FALSE	Rps10
268	NM_019927	189.8427411	-0.010137736	0.082058792	0.787162487	0.980517142	FALSE	Arih1
269	NR_015531	26.01144155	0.015619901	0.097734816	0.493405452	0.921792955	FALSE	Dancr
270	NR_015530	0	0	0.104993669	NA	NA	FALSE	9530026P05Rik
271	NM_001253873	27.36852616	0.022758231	0.099300562	0.334814949	0.872569701	FALSE	Itgal
272	NR_105835	0	0	0.104993669	NA	NA	FALSE	Mir6408
273	NM_001163430	6.45148244	0.016998857	0.105153151	0.203113253	NA	FALSE	Sirt6
274	NM_001163512	35.09313456	0.01455708	0.095827797	0.555247849	0.934423178	FALSE	Rgs12
275	NM_001270429	7.962183306	-0.000119408	0.100992732	0.993555767	NA	FALSE	Gm10681
276	NM_001347493	156.5916414	-0.002607101	0.087624355	0.935692285	0.991795017	FALSE	Hfe
277	NM_001290475	221.0664193	0.027048274	0.08300349	0.4770823	0.916574593	FALSE	Tdrd7
278	NR_037210	0	0	0.104993669	NA	NA	FALSE	Mir1298
279	NM_001033966	639.2559369	0.000421236	0.077199769	0.991723236	0.998710294	FALSE	Ak2
280	NM_001310747	129.9314139	0.018113801	0.085680154	0.606326267	0.947045173	FALSE	Znhit1
281	NM_019412	0.654696452	-8.40E-05	0.104652782	0.984394235	NA	FALSE	Prx
282	NR_040663	0	0	0.104993669	NA	NA	FALSE	4930509K18Rik
283	NM_001081473	8.254597297	-0.011941534	0.102722139	0.41291021	NA	FALSE	Zxdb
284	NM_001102446	281.8366368	-0.009720017	0.084191697	0.786020964	0.980517142	FALSE	Alas2
285	NM_001110330	140.2731738	-0.030431284	0.086505816	0.398570989	0.894837149	FALSE	Fiz1
286	NM_001110329	140.2731738	-0.030431284	0.086505816	0.398570989	0.894837149	FALSE	Fiz1
287	NM_001081273	0	0	0.104993669	NA	NA	FALSE	Doxl1
288	NM_001111043	35.68517149	0.031006193	0.102814058	0.195709902	0.790401275	FALSE	Serpinh1
289	NM_001105180	0	0	0.104993669	NA	NA	FALSE	Vmn2r65
290	NM_001099635	0	0	0.104993669	NA	NA	FALSE	Myh3
291	NM_001143834	0	0	0.104993669	NA	NA	FALSE	Grm5
292	NM_001134802	1.495118086	0.006705333	0.104837798	0.293667764	NA	FALSE	Apol7e
293	NM_001164567	7.528455362	0.005769381	0.101872378	0.676457062	NA	FALSE	Vill
294	NR_045185	0	0	0.104993669	NA	NA	FALSE	1700123O12Rik
295	NM_001185083	0.343467262	0.001544442	0.104861258	0.605181247	NA	FALSE	Ins2
296	NM_001185021	275.2278772	0.019704276	0.080033086	0.617123053	0.951014549	FALSE	Wnk1
297	NM_001199293	0.68020767	0.004628665	0.104958647	0.269670729	NA	FALSE	Tex14
298	NR_151479	19.32458252	-0.004915588	0.097846801	0.808081702	NA	FALSE	Zbtb37
299	NR_151637	3.153599274	-0.001426458	0.103334509	0.881395107	NA	FALSE	Egfem1
300	NM_001252192	0.159577951	-0.000636507	0.104865033	0.81327642	NA	FALSE	Eya1
301	NM_001290445	2.669139851	-0.000127802	0.103494736	0.988690845	NA	FALSE	Adgrg2
302	NM_001290410	0	0	0.104993669	NA	NA	FALSE	Nkain3
303	NM_001285905	280.948134	0.01297156	0.081187397	0.734892154	0.974138401	FALSE	Cd2bp2
304	NM_001290407	0.992560169	0.005622336	0.104906695	0.28517946	NA	FALSE	Sapcd2
305	NM_001190373	2.763499567	0.001231139	0.103702386	0.883884477	NA	FALSE	Kcng2
306	NM_027179	1188.983497	-0.004897023	0.078805558	0.901798754	0.990301408	FALSE	Tecr
307	NM_001199212	0	0	0.104993669	NA	NA	FALSE	Asmt
308	NM_001252443	273.2540131	0.099423919	0.104721992	0.02444585	0.505223625	FALSE	Tfg
309	NR_040669	0	0	0.104993669	NA	NA	FALSE	Gm12530
310	NR_033609	0	0	0.104993669	NA	NA	FALSE	A930017M01Rik
311	NM_001362507	0	0	0.104993669	NA	NA	FALSE	Trpm3
312	NR_046161	0	0	0.104993669	NA	NA	FALSE	Trpc4
313	NR_130970	9.44994431	-0.001562907	0.101128929	0.914626005	NA	FALSE	Gm14296
314	NM_133684	8907.419736	-0.048735723	0.075553853	0.260016726	0.844655633	FALSE	Mtarc2
315	NM_172471	41.6007927	-0.006412301	0.093063995	0.80890576	0.981704471	FALSE	Itih5
316	NM_080435	30.37586191	-0.045010099	0.10912539	0.088018405	0.667991211	FALSE	Adcy4
317	NM_138315	14.36230309	0.018002751	0.102410609	0.31866076	NA	FALSE	Mical1
318	NM_172467	1.358168723	0.004452354	0.104679447	0.426644395	NA	FALSE	Zc3hav1l
319	NM_146164	40.50347537	0.014432432	0.095008071	0.572229185	0.939051232	FALSE	Lrch4
320	NM_153564	0.33569365	-0.001769159	0.104844775	0.582628781	NA	FALSE	Gbp5
321	NM_001290311	1.139134255	-0.001019835	0.104479895	0.84869513	NA	FALSE	Wnk2
322	NM_133704	75.46512333	0.008329744	0.089616408	0.784880927	0.980346162	FALSE	Sec22a
323	NM_172391	369.522041	-0.00190123	0.080080576	0.960937022	0.996101437	FALSE	Ahsa2
324	NM_001161722	93.61092691	-0.010309348	0.087434896	0.753832584	0.974138401	FALSE	Tfeb
325	NM_001161715	7.521952826	-0.018297618	0.105563311	0.178558084	NA	FALSE	Tgm1
326	NM_001199948	5.57280337	0.007641424	0.102821111	0.540981587	NA	FALSE	Dynlt1f
327	NM_001199941	0	0	0.104993669	NA	NA	FALSE	D7Ertd443e
328	NM_001291156	753.0208857	-0.012239929	0.081226384	0.748953714	0.974138401	FALSE	Tlcd2
329	NR_033793	0	0	0.104993669	NA	NA	FALSE	Bend5
330	NR_033744	16.81973864	0.029025363	0.106206235	0.145813888	NA	FALSE	Cbwd1
331	NM_001356368	0.159577951	-0.000636507	0.104865033	0.81327642	NA	FALSE	Lrch2
332	NM_001360595	970.9684301	-0.043826327	0.075604075	0.307485963	0.868060679	FALSE	Zdhhc6
333	NM_001355002	35.7022001	-0.024798852	0.097323294	0.343213673	0.875433853	FALSE	Cbx3
334	NM_001356945	636.4120746	-0.004628658	0.076234812	0.910415396	0.991741537	FALSE	Fndc4
335	NM_001356944	357.569685	-0.126050246	0.121596419	0.008826146	0.360400131	FALSE	Slc25a28
336	NM_001359809	177.5532419	-0.004370032	0.099600953	0.803181325	0.980544696	FALSE	Raet1e
337	NM_001256005	27.74327143	-0.014736903	0.098056057	0.506160954	0.925575588	FALSE	Gbp4
338	NM_001166655	0.336740408	0.001774822	0.1048446	0.581863139	NA	FALSE	Cdkl3
339	NM_001166654	0.336740408	0.001774822	0.1048446	0.581863139	NA	FALSE	Cdkl3
340	NM_001166653	0.336740408	0.001774822	0.1048446	0.581863139	NA	FALSE	Cdkl3
341	NR_105837	0	0	0.104993669	NA	NA	FALSE	Mir6410
342	NM_001163628	519.0319017	-0.086878623	0.095009916	0.044320879	0.572547824	FALSE	Etfrf1
343	NR_045415	0	0	0.104993669	NA	NA	FALSE	Gm10549
344	NM_007881	82.32268703	0.029042792	0.091298619	0.36809202	0.884552291	FALSE	Atn1
345	NM_001310670	16.15909228	0.01821034	0.10142861	0.347769512	NA	FALSE	Zfp111
346	NM_001291539	2.814848276	-0.001497009	0.103520864	0.868234197	NA	FALSE	Sema3b
347	NM_001355608	37.44006935	0.004866809	0.094397553	0.844250174	0.984473775	FALSE	Rbm43
348	NM_001355597	0	0	0.104993669	NA	NA	FALSE	S100a3
349	NM_001355607	37.44006935	0.004866809	0.094397553	0.844250174	0.984473775	FALSE	Rbm43
350	NM_197959	0.822124565	0.001275511	0.104607104	0.786214896	NA	FALSE	Kif18b
351	NM_197944	0.161511991	-0.000636507	0.104865033	0.81327642	NA	FALSE	Hsh2d
352	NM_197943	74.25814298	-0.066235002	0.108907509	0.057147937	0.598375099	FALSE	Sgsm2
353	NM_009169	57.4718587	0.006743957	0.090698565	0.817525116	0.98249152	FALSE	Sem1
354	NM_009168	1.288227846	-0.009418382	0.105685925	0.070337388	NA	FALSE	Shd
355	NM_008879	410.3533261	0.002486085	0.078203248	0.950484655	0.994991885	FALSE	Lcp1
356	NM_010394	165.9680799	-0.000569957	0.08610094	0.986546681	0.997820371	FALSE	H2-Q7
357	NM_010291	0.159577951	-0.000636507	0.104865033	0.81327642	NA	FALSE	Gjb5
358	NM_009070	129.0772084	-0.047340846	0.090838648	0.195272885	0.790401275	FALSE	Rnps1
359	NM_010287	0.165006777	0.000633816	0.104864987	0.814051057	NA	FALSE	Gpr83
360	NM_010006	13873.88796	-0.016821071	0.075200749	0.687750737	0.963960954	FALSE	Cyp2d9
361	NM_008999	40.4935839	0.027098816	0.097501702	0.311493462	0.869066725	FALSE	Rab23
362	NM_010163	260.3258866	-0.013489368	0.080113827	0.729859897	0.973329207	FALSE	Ext2
363	NM_009132	0	0	0.104993669	NA	NA	FALSE	Scin
364	NM_009131	20.91263365	-0.027904322	0.104757592	0.177815348	NA	FALSE	Clec11a
365	NM_009129	0.176115699	-0.000636507	0.104865033	0.81327642	NA	FALSE	Scg2
366	NM_001359310	0	0	0.104993669	NA	NA	FALSE	Map7d2
367	NM_009348	1.32781638	0.002609755	0.104414237	0.664857789	NA	FALSE	Tectb
368	NM_027029	0	0	0.104993669	NA	NA	FALSE	Spata3
369	NM_025942	448.4946789	0.007187331	0.077206413	0.859686134	0.986727433	FALSE	Ola1
370	NM_027026	10.75987306	-0.017745156	0.103616509	0.275224584	NA	FALSE	Lrrc46
371	NM_027025	0	0	0.104993669	NA	NA	FALSE	Tmigd3
372	NM_176913	0.478580753	0.001015166	0.104766774	0.77861028	NA	FALSE	Dpep2
373	NM_001009949	272.2527729	0.170116286	0.180681677	0.001925348	0.241587187	FALSE	Slc25a51
374	NM_176902	310.1732038	0.051291609	0.08289919	0.209786006	0.805166328	FALSE	Ubald2
375	NM_173381	2.796793612	0.01547542	0.107064638	0.042997965	NA	FALSE	6720489N17Rik
376	NM_001101502	46.41496771	-0.022725818	0.095706819	0.399762915	0.894837149	FALSE	Zfp703
377	NM_001101483	3.005425344	0.009795843	0.104797428	0.2664093	NA	FALSE	Slc35g2
378	NM_001081960	53.18630908	0.023034434	0.0938698	0.422837953	0.89601098	FALSE	Clasp2
379	NM_001110508	46.41496771	-0.022725818	0.095706819	0.399762915	0.894837149	FALSE	Zfp703
380	NM_001145854	1.144211408	0.003651966	0.104599742	0.511809413	NA	FALSE	Pak6
381	NM_001146117	300.2019042	-0.083308453	0.109227125	0.036164807	0.550373927	FALSE	Smim19
382	NM_181273	0.975939493	-0.007939977	0.105371258	0.1156861	NA	FALSE	Heph
383	NM_029203	0	0	0.104993669	NA	NA	FALSE	Rhox2a
384	NM_001287211	0.64559812	1.66E-05	0.104617579	0.997062276	NA	FALSE	Cd209b
385	NM_029459	0	0	0.104993669	NA	NA	FALSE	Prame
386	NM_001368875	430.0591396	-0.011401483	0.082023484	0.761873048	0.975888988	FALSE	Mgam
387	NM_001082414	273.4551638	-0.022645971	0.083684818	0.542100318	0.93278447	FALSE	Sh3d19
388	NM_001102400	70.23816516	0.050450922	0.10321579	0.109756983	0.715869329	FALSE	Dab2
389	NM_001099288	12.34332676	0.034378422	0.112214055	0.053502497	NA	FALSE	Arhgap44
390	NM_133689	1.630275056	-0.010140534	0.105690409	0.093608606	NA	FALSE	Ppp1r32
391	NM_001098226	64.25138803	0.023352343	0.092232351	0.440303329	0.902719763	FALSE	Tead3
392	NM_001168569	54.42440084	-0.010229542	0.092601238	0.709702585	0.968885648	FALSE	Ctps2
393	NM_001177874	403.341237	0.034841167	0.080902388	0.384192278	0.890887317	FALSE	Gps1
394	NM_001252628	0	0	0.104993669	NA	NA	FALSE	Cdh16
395	NM_001252316	1595.535292	0.012279778	0.072968799	0.773256376	0.976532195	FALSE	Shmt2
396	NM_001252313	160.5554684	0.02790155	0.086896717	0.430540142	0.898686004	FALSE	Ncor1
397	NM_011303	3256.709718	-0.091673355	0.083454372	0.044421436	0.572547824	FALSE	Dhrs3
398	NM_011302	0.161511991	-0.000636507	0.104865033	0.81327642	NA	FALSE	Rs1
399	NM_011300	247.9538318	0.029327853	0.087248097	0.406785488	0.89601098	FALSE	Rps7
400	NM_026806	0	0	0.104993669	NA	NA	FALSE	Klk5
401	NR_045952	0	0	0.104993669	NA	NA	FALSE	Gm4719
402	NR_126329	0	0	0.104993669	NA	NA	FALSE	D030068K23Rik
403	NM_001373914	0	0	0.104993669	NA	NA	FALSE	Gm21828
404	NM_001373914_2	0	0	0.104993669	NA	NA	FALSE	Gm21828
405	NR_040343	0.161511991	-0.000636507	0.104865033	0.81327642	NA	FALSE	Gm15880
406	NR_040514	0	0	0.104993669	NA	NA	FALSE	4930547E08Rik
407	NM_001033221	0.828517222	-0.004217674	0.104781442	0.393609943	NA	FALSE	Mpig6b
408	NR_157559	0	0	0.104993669	NA	NA	FALSE	Lgi1
409	NM_009734	23.24514106	-0.041432397	0.111142682	0.075424839	NA	FALSE	Cep131
410	NM_008555	35.34756203	0.03115379	0.102019515	0.206546083	0.803263225	FALSE	Masp1
411	NM_008553	0.159501401	0.000633816	0.104864987	0.814051057	NA	FALSE	Ascl1
412	NM_008552	1.982589382	0.000137604	0.103852169	0.986043075	NA	FALSE	Mas1
413	NM_008551	408.7286668	0.008018856	0.077141306	0.843836795	0.984473775	FALSE	Mapkapk2
414	NM_001373953	19.58045671	-0.006831812	0.097699371	0.7416602	NA	FALSE	Ppp2r5c
415	NR_030498	0	0	0.104993669	NA	NA	FALSE	Mir450b
416	NM_001373952	19.56391896	-0.006776454	0.097678482	0.743912232	NA	FALSE	Ppp2r5c
417	NM_001123367	2.174382239	0.001033545	0.103905643	0.893602417	NA	FALSE	Gm3448
418	NM_028854	0	0	0.104993669	NA	NA	FALSE	Tbc1d21
419	NM_146290	0	0	0.104993669	NA	NA	FALSE	Olfr125
420	NM_146289	0	0	0.104993669	NA	NA	FALSE	Olfr113
421	NM_146288	0	0	0.104993669	NA	NA	FALSE	Olfr122
422	NM_025417	306.8279945	0.045433779	0.083825827	0.252828982	0.841853288	FALSE	Commd4
423	NM_025416	0.171733631	0.000633816	0.104864987	0.814051057	NA	FALSE	Them5
424	NM_030132	50.12170187	0.005661746	0.092490082	0.834638327	0.982589532	FALSE	Utp23
425	NM_026494	527.6402151	-0.009844452	0.077356369	0.80852876	0.981390204	FALSE	Ppcs
426	NM_026490	97.48193155	-0.005738808	0.086791951	0.862927569	0.987116751	FALSE	Mrpl19
427	NM_026489	0.176115699	-0.000636507	0.104865033	0.81327642	NA	FALSE	Hormad1
428	NM_026486	1.982512832	0.0029099	0.103942486	0.713776566	NA	FALSE	Tctn2
429	NM_026481	1.347947083	0.002406135	0.104394116	0.691006043	NA	FALSE	Tppp3
430	NM_026480	0	0	0.104993669	NA	NA	FALSE	Ooep
431	NM_026476	64.50990819	0.085332281	0.131539607	0.016968514	0.447744518	FALSE	U2surp
432	NM_023907	0	0	0.104993669	NA	NA	FALSE	Foxi1
433	NM_023900	148.5660065	-0.072986795	0.104970876	0.054400959	0.595662718	FALSE	Plekhj1
434	NR_030557	0	0	0.104993669	NA	NA	FALSE	Mir344-2
435	NR_030561	0	0	0.104993669	NA	NA	FALSE	Mir465b-2
436	NR_030560	0	0	0.104993669	NA	NA	FALSE	Mir465b-1
437	NR_030560_2	0	0	0.104993669	NA	NA	FALSE	Mir465b-1
438	NM_001291238	130.1961784	-0.020336617	0.085847326	0.563910638	0.937665239	FALSE	Cux1
439	NM_001310017	146.9099271	0.003085777	0.084278096	0.93075983	0.991795017	FALSE	Gm45927
440	NM_001294324	212.5420848	0.001613121	0.082589457	0.965159517	0.996101437	FALSE	Mpv17
441	NM_001310521	20.31339451	0.032361113	0.108874022	0.097509934	NA	FALSE	Ankrd23
442	NM_001310754	0	0	0.104993669	NA	NA	FALSE	Hsf3
443	NM_001310752	0	0	0.104993669	NA	NA	FALSE	Radil
444	NR_003965	3.759882341	-0.001054034	0.103049373	0.918569137	NA	FALSE	Gm10653
445	NR_003964	2.971917483	0.007799273	0.104253939	0.390211239	NA	FALSE	Tubb2a-ps2
446	NM_001289831	0	0	0.104993669	NA	NA	FALSE	Nanog
447	NM_001242580	562.0673975	-0.052634999	0.083136891	0.198888242	0.793809456	FALSE	Nit1
448	NM_021313	132.4172664	-0.0036951	0.086092604	0.913080753	0.991741537	FALSE	Rnf25
449	NM_028975	493.956759	-0.025139619	0.080423532	0.524672274	0.928666515	FALSE	Tmem33
450	NM_001168646	0.159501401	0.000633816	0.104864987	0.814051057	NA	FALSE	Slc6a18
451	NM_027987	46.50286823	0.018471837	0.095581948	0.476252078	0.916574593	FALSE	Cd300lg
452	NM_027950	688.467204	-0.000741991	0.087097405	0.981963829	0.997497719	FALSE	Osgin1
453	NM_028624	0.638158704	-1.71E-06	0.104697033	0.999660495	NA	FALSE	1110017D15Rik
454	NM_028621	0	0	0.104993669	NA	NA	FALSE	Krtap21-1
455	NM_146459	0	0	0.104993669	NA	NA	FALSE	Olfr1215
456	NR_002898	12.73525598	0.011871452	0.101109567	0.489023456	NA	FALSE	Snora65
457	NM_146457	0	0	0.104993669	NA	NA	FALSE	Olfr282
458	NM_146456	0	0	0.104993669	NA	NA	FALSE	Olfr92
459	NM_146455	0	0	0.104993669	NA	NA	FALSE	Olfr1241
460	NM_146454	0	0	0.104993669	NA	NA	FALSE	Olfr1231
461	NM_146453	0	0	0.104993669	NA	NA	FALSE	Olfr693
462	NM_146452	0	0	0.104993669	NA	NA	FALSE	Olfr694
463	NM_001371054	62.75181451	-0.024656216	0.093929229	0.396758555	0.894837149	FALSE	Nfix
464	NM_001364207	18.758588	0.004505255	0.097771982	0.824310657	NA	FALSE	Ppp2r5c
465	NM_001077496	16.34707399	-0.001594729	0.099122745	0.929510971	NA	FALSE	Evi2b
466	NM_001038635	26.52744215	0.028303744	0.10202853	0.226296802	0.820635308	FALSE	Stk35
467	NM_001304774	255.0383268	0.019527856	0.081869978	0.609134432	0.947929775	FALSE	Pex26
468	NM_001304773	256.3642358	0.019606477	0.081691861	0.608898233	0.947929775	FALSE	Pex26
469	NM_001362684	0.159577951	-0.000636507	0.104865033	0.81327642	NA	FALSE	Stard7
470	NM_001362682	361.405845	0.022172518	0.079616718	0.577527839	0.939995163	FALSE	Stat5b
471	NM_001362681	182.6364744	-0.070536452	0.096579892	0.074559375	0.647799135	FALSE	Ubac1
472	NM_001362680	24.86274351	-0.020261635	0.09984096	0.358722814	0.881553628	FALSE	Stat5a
473	NM_001316760	6.260804967	-0.000131862	0.101756904	0.992077154	NA	FALSE	Eva1c
474	NM_010014	0.176115699	-0.000636507	0.104865033	0.81327642	NA	FALSE	Dab1
475	NM_145451	28.7932715	-0.004136756	0.09687889	0.847394232	0.9850441	FALSE	Gpx6
476	NM_145450	3.989916801	-0.002808004	0.103004761	0.791941732	NA	FALSE	Clba1
477	NM_145449	92.30149748	0.028959017	0.091665257	0.364998196	0.884398728	FALSE	Ifi27l2b
478	NM_001270475	101.4186654	0.030883411	0.091617004	0.341009636	0.875433853	FALSE	Mical3
479	NR_033536	3.467896573	0.006771381	0.103730348	0.4981607	NA	FALSE	Gm10516
480	NM_001163780	111.9450275	0.033847961	0.091334479	0.30941101	0.869044492	FALSE	Cilk1
481	NM_001164802	7.575440527	-0.005159762	0.101584239	0.716983778	NA	FALSE	Slc38a10
482	NM_001290700	0.3356171	-1.88E-06	0.104807468	0.999528626	NA	FALSE	Zfp451
483	NM_133724	157.0489173	-0.134975102	0.151874724	0.005031841	0.291359249	FALSE	Bloc1s4
484	NM_133722	169.3411555	-0.016000212	0.086643403	0.639029108	0.953055347	FALSE	Abhd17c
485	NM_028037	86.2115289	0.026811704	0.092804902	0.380455223	0.890359367	FALSE	Acad10
486	NM_028035	137.4110172	-0.012876832	0.087186264	0.699176289	0.966371882	FALSE	Snx10
487	NM_028182	15.35249601	0.009672064	0.100432186	0.579011089	NA	FALSE	Sh2d4a
488	NM_133719	21.92435784	-0.000562525	0.097750595	0.977634502	NA	FALSE	Metrn
489	NM_133717	698.2577832	-0.009000544	0.078468818	0.821824271	0.98249152	FALSE	Rab43
490	NM_029020	212.329624	-0.003341107	0.083070397	0.927173396	0.991741537	FALSE	Abcb8
491	NR_105025	0	0	0.104993669	NA	NA	FALSE	D14Ertd670e
492	NM_001356487	712.5999699	0.007231677	0.076795047	0.859586507	0.986727433	FALSE	Optn
493	NM_001359653	1261.787848	-0.095289522	0.084004253	0.038062777	0.56059723	FALSE	Sidt2
494	NM_001356567	106.5972893	0.014391886	0.086514536	0.672756986	0.96073283	FALSE	Kdm1a
495	NM_001356566	214.2629894	-0.011237064	0.085174288	0.748393295	0.974138401	FALSE	Pum1
496	NM_001356565	215.2899997	-0.011055971	0.085313105	0.751392978	0.974138401	FALSE	Pum1
497	NM_001358976	145.1980017	-0.061325616	0.095974619	0.102894129	0.700309561	FALSE	Oxr1
498	NM_001105561	3.148170447	-0.004166633	0.103469381	0.668394257	NA	FALSE	Gm11545
499	NM_001105160	1048.194105	0.000245504	0.084269644	0.994481747	0.998874838	FALSE	Cyp3a59
500	NM_198644	6.648277447	0.027211206	0.110984543	0.035066684	NA	FALSE	Zfat
501	NR_040683	0	0	0.104993669	NA	NA	FALSE	4933402J10Rik
502	NM_010788	39.06596354	0.010665102	0.094800758	0.670193925	0.960027526	FALSE	Mecp2
503	NM_001110506	0.683542979	-0.002656517	0.10473411	0.544453548	NA	FALSE	Efcab12
504	NM_001099918	0.837440835	0.001322645	0.104559457	0.790481801	NA	FALSE	Klrb1
505	NM_001285494	25.32434884	-0.000576137	0.0972628	0.97786314	0.997497719	FALSE	Gnb1l
506	NM_007454	789.5723175	0.051181242	0.077140638	0.233689384	0.828030063	FALSE	Ap1b1
507	NM_001099349	28.60917994	0.016821738	0.097472602	0.473399597	0.915460225	FALSE	Gm14308
508	NM_001081278	8.70416225	0.020044696	0.105583648	0.176812138	NA	FALSE	Tbc1d4
509	NM_001244618	21.02152963	0.000873073	0.09697175	0.967113687	NA	FALSE	B4galnt1
510	NM_001244617	20.20761611	0.003982502	0.097402898	0.847854616	NA	FALSE	B4galnt1
511	NM_001253910	2.154607351	0.006471117	0.104420319	0.40616203	NA	FALSE	Nat8f7
512	NM_001081147	0	0	0.104993669	NA	NA	FALSE	Oxtr
513	NM_001081146	5.313075988	0.002557846	0.102239731	0.836744323	NA	FALSE	Prickle2
514	NR_046214	1.794954016	0.00135401	0.104076967	0.849579063	NA	FALSE	Gm2381
515	NM_001081126	0.159501401	0.000633816	0.104864987	0.814051057	NA	FALSE	Gpr161
516	NM_001100446	0	0	0.104993669	NA	NA	FALSE	Gm4297
517	NM_001100445	0	0	0.104993669	NA	NA	FALSE	Gm2030
518	NM_001100444	0	0	0.104993669	NA	NA	FALSE	Gm5934
519	NM_001099325	0	0	0.104993669	NA	NA	FALSE	Gm10488
520	NM_001311122	218.4363918	0.017908353	0.103321872	0.285661506	0.856318744	FALSE	Carmil1
521	NR_037211	0	0	0.104993669	NA	NA	FALSE	Mir3059
522	NM_001290982	231.3248143	-0.019125339	0.084072197	0.600685096	0.945446572	FALSE	Myo1b
523	NM_001305273	58.43791432	-0.008459205	0.091169472	0.769424974	0.976484411	FALSE	Rngtt
524	NM_001311117	831.7124357	-0.022647239	0.0789215	0.573509756	0.939618428	FALSE	Larp4b
525	NM_001306126	127.6271656	-0.024917646	0.088450782	0.460163883	0.911827411	FALSE	Sh2b3
526	NM_001324526	0.331235032	0.00173498	0.104845022	0.588102556	NA	FALSE	Gm7827
527	NM_001329699	136.3647878	-0.037757592	0.091948663	0.263786291	0.84581661	FALSE	Ap4s1
528	NM_001329698	223.6731188	-0.027667595	0.084206866	0.458144149	0.911827411	FALSE	Ap4s1
529	NM_001305805	3.301491363	0.001962441	0.103696558	0.818349912	NA	FALSE	Ntng2
530	NM_001313744	0.506129253	0.001100806	0.104759901	0.764855688	NA	FALSE	Stk26
531	NM_001256318	0	0	0.104993669	NA	NA	FALSE	LOC666331
532	NR_030552	0	0	0.104993669	NA	NA	FALSE	Mir297a-4
533	NR_105940	0	0	0.104993669	NA	NA	FALSE	Mir6974
534	NM_001165986	80.08634935	0.003815359	0.088965752	0.901881127	0.990301408	FALSE	Ubap2l
535	NM_001164205	141.5009166	0.013120065	0.084457371	0.713784046	0.969740901	FALSE	Tsen34
536	NM_001287171	0	0	0.104993669	NA	NA	FALSE	Sct
537	NM_001287167	10.74371558	0.013744473	0.101941387	0.409968089	NA	FALSE	Nup98
538	NM_001252222	1639.777901	0.015714578	0.073483699	0.711586628	0.969443583	FALSE	Nbr1
539	NM_001271615	84.68735493	-0.009847328	0.09047414	0.740613798	0.974138401	FALSE	Fen1
540	NM_001311143	492.1531362	0.019497102	0.077774175	0.63196896	0.952065877	FALSE	Xpo6
541	NM_007523	238.7601981	-0.027137094	0.082824931	0.477102837	0.916574593	FALSE	Bak1
542	NM_008652	2.599778412	0.002462314	0.103728387	0.772946526	NA	FALSE	Mybl2
543	NM_009497	83.54790022	-0.030515413	0.094750949	0.309149444	0.868562723	FALSE	Vamp2
544	NM_009496	4.240391107	0.01716358	0.107114282	0.070617506	NA	FALSE	Vamp1
545	NM_026203	1.797172394	0.005683973	0.104598908	0.39436011	NA	FALSE	Ahi1
546	NM_001170486	832.1824401	0.00235047	0.0759913	0.954554593	0.995501814	FALSE	Arpc4
547	NM_001170485	832.0107064	0.002177805	0.07597412	0.95789769	0.995922165	FALSE	Arpc4
548	NM_001276719	3.938155702	0.008776258	0.104268553	0.361371766	NA	FALSE	Ackr2
549	NM_001276710	9505.453075	-0.071563124	0.078063344	0.107209969	0.709608033	FALSE	Agxt
550	NM_001285893	24.92056309	-0.014176727	0.097843458	0.524109001	0.928390862	FALSE	Vps8
551	NM_010389	1.849930296	0.014805835	0.107224504	0.016106322	NA	FALSE	H2-Ob
552	NM_001310683	0.161511991	-0.000636507	0.104865033	0.81327642	NA	FALSE	Mapk10
553	NM_001311149	538.6860523	-0.049449872	0.082473119	0.226077728	0.82048864	FALSE	Pccb
554	NM_007563	193.4716025	-5.79E-05	0.082414511	0.998754118	0.999556053	FALSE	Bpgm
555	NM_026655	16.69295198	-0.026588577	0.105354464	0.169683939	NA	FALSE	2310057M21Rik
556	NM_025666	68.35913131	-0.015472978	0.090511336	0.610952014	0.948681407	FALSE	Ubr7
557	NM_030022	0.165006777	0.000633816	0.104864987	0.814051057	NA	FALSE	Grifin
558	NM_029999	35.97523022	0.026292646	0.100035446	0.279096044	0.855022285	FALSE	Lbh
559	NM_030201	154.9303506	-0.053589878	0.092027381	0.15134336	0.753085546	FALSE	Hspa13
560	NM_030203	18.11813194	-0.001581765	0.099422688	0.92818132	NA	FALSE	Tspyl4
561	NM_138652	0	0	0.104993669	NA	NA	FALSE	Atp12a
562	NM_001113562	24.72797308	-0.008038176	0.097412381	0.706212444	0.968247541	FALSE	Cutc
563	NM_001111141	61.63698964	0.004109168	0.091289691	0.884970101	0.988806866	FALSE	Sprtn
564	NM_001252458	21.47654053	-0.004647678	0.096765794	0.830411188	NA	FALSE	Prkd2
565	NM_025834	2619.358248	-0.090526976	0.08018043	0.048219698	0.579996231	FALSE	Proz
566	NM_019912	237.1497334	-0.095348502	0.113619196	0.023498757	0.502618087	FALSE	Ube2d2a
567	NM_019911	8903.11198	-0.041380703	0.090255198	0.245199627	0.83828693	FALSE	Tdo2
568	NM_019878	324.7937056	0.00093887	0.082693381	0.979669326	0.997497719	FALSE	Sult1b1
569	NM_025901	119.8295395	-0.0204976	0.08780151	0.542129905	0.93278447	FALSE	Polr3k
570	NM_023910	23.86068748	-0.012846903	0.098953729	0.530527145	0.932000418	FALSE	Tsc22d4
571	NM_023906	14.55000226	0.015814743	0.101586058	0.382683452	NA	FALSE	Asb3
572	NM_019471	0	0	0.104993669	NA	NA	FALSE	Mmp10
573	NM_001110250	0	0	0.104993669	NA	NA	FALSE	Gm14819
574	NM_001033500	0	0	0.104993669	NA	NA	FALSE	Wdr72
575	NM_023060	559.3227707	0.01212848	0.075362128	0.770996133	0.976532195	FALSE	Eefsec
576	NM_027745	21.3031206	-0.006627773	0.097624126	0.749927431	NA	FALSE	Ccdc57
577	NM_138630	56.6869192	-0.025617552	0.097890704	0.323319825	0.870210687	FALSE	Arhgap4
578	NM_001359089	30.51999141	0.014755663	0.097808906	0.511269322	0.925575588	FALSE	Mtf2
579	NM_001357459	552.6348095	-0.097382665	0.091145841	0.03213205	0.533497117	FALSE	Cxxc5
580	NM_001357458	552.6348095	-0.097382665	0.091145841	0.03213205	0.533497117	FALSE	Cxxc5
581	NM_001357449	4.120851181	-0.00642423	0.103300871	0.557056952	NA	FALSE	Nmnat3
582	NM_001357445	80.2741742	0.0153953	0.090144061	0.616787614	0.951014549	FALSE	Nmnat3
583	NM_001357433	13.31408964	0.001261202	0.099153265	0.944030349	NA	FALSE	St3gal6
584	NM_009071	110.5989817	0.011456733	0.087745895	0.725797146	0.973183577	FALSE	Rock1
585	NM_007512	139.4713898	0.019611705	0.085737703	0.578017574	0.940147288	FALSE	Atpif1
586	NM_001331161	153.0635848	-0.004727737	0.085255062	0.891522501	0.990085522	FALSE	Hyal1
587	NM_001347156	5.758583483	0.010191602	0.103724719	0.385513356	NA	FALSE	Kitl
588	NM_001347153	119.1663858	0.046628359	0.103994557	0.117343286	0.716368355	FALSE	Krba1
589	NM_001166638	0	0	0.104993669	NA	NA	FALSE	Gm4303
590	NM_001166638_2	0	0	0.104993669	NA	NA	FALSE	Gm4303
591	NM_001164052	34.56467244	0.039085731	0.104174062	0.141819578	0.749828753	FALSE	Pik3cd
592	NM_001166646	0	0	0.104993669	NA	NA	FALSE	Gm16405
593	NM_001166638_3	0	0	0.104993669	NA	NA	FALSE	Gm4303
594	NM_001130454	273.7579157	-0.034940508	0.082518366	0.372221095	0.884718687	FALSE	Nfe2l1
595	NM_001145900	50.41494589	-0.018380792	0.094109146	0.502171053	0.924460959	FALSE	Btbd6
596	NM_001166062	16.62245244	-0.000980559	0.098347457	0.959258075	NA	FALSE	Gm16381
597	NM_001166062_2	13.63989326	0.001580252	0.099388222	0.92847493	NA	FALSE	Gm16381
598	NM_001145954	34.72959603	-0.011606889	0.095147506	0.639930444	0.953470326	FALSE	Lpp
599	NM_001130693	0	0	0.104993669	NA	NA	FALSE	Gucy2d
600	NM_001145952	34.57001808	-0.010590205	0.095114277	0.667616497	0.960027526	FALSE	Lpp
601	NM_001146298	87.17863094	0.025568784	0.092057834	0.40795271	0.89601098	FALSE	Wac
602	NM_001163641	598.5899315	0.146774656	0.132093235	0.004575953	0.291359249	FALSE	Setdb1
603	NM_001163640	201.6642135	-0.067141493	0.091694692	0.095444526	0.690298475	FALSE	Chn2
604	NM_001159624	160.3763277	0.020879304	0.084706169	0.564177325	0.937665239	FALSE	Rnpep
605	NM_001142737	0	0	0.104993669	NA	NA	FALSE	Pcdh15
606	NM_001145403	0	0	0.104993669	NA	NA	FALSE	Kcnt1
607	NM_001130166	145.1980017	-0.061325616	0.095974619	0.102894129	0.700309561	FALSE	Oxr1
608	NM_001144993	518.4737026	-0.00737405	0.078746791	0.852878218	0.985691569	FALSE	2810459M11Rik
609	NM_001144992	518.4737026	-0.00737405	0.078746791	0.852878218	0.985691569	FALSE	2810459M11Rik
610	NR_040534	0.171733631	0.000633816	0.104864987	0.814051057	NA	FALSE	Gm10548
611	NR_038046	134.5835401	-0.003471816	0.0858179	0.918927089	0.991741537	FALSE	Yars2
612	NR_145522	0	0	0.104993669	NA	NA	FALSE	Nudt12os
613	NM_144846	18.15354001	0.002067733	0.097789098	0.917908032	NA	FALSE	Fam49b
614	NM_001099920	0	0	0.104993669	NA	NA	FALSE	Gm15093
615	NM_009783	1.633540194	-1.94E-05	0.10402924	0.997858863	NA	FALSE	Cacna1g
616	NM_009954	346.7264081	0.020430264	0.082009598	0.592363358	0.942355631	FALSE	Bcar1
617	NM_009953	1.345755397	-0.00545804	0.104699104	0.3722824	NA	FALSE	Crhr2
618	NM_010491	0	0	0.104993669	NA	NA	FALSE	Iapp
619	NM_010488	0	0	0.104993669	NA	NA	FALSE	Elavl4
620	NR_040349	0	0	0.104993669	NA	NA	FALSE	Gm19466
621	NR_040518	0.656630492	-9.40E-05	0.104652155	0.98256902	NA	FALSE	Gm4262
622	NR_045063	0	0	0.104993669	NA	NA	FALSE	4930556M19Rik
623	NR_045487	0	0	0.104993669	NA	NA	FALSE	1700026F02Rik
624	NR_105973	0	0	0.104993669	NA	NA	FALSE	Mir7006
625	NM_001310444	19.65931019	0.012066001	0.098715855	0.557271321	NA	FALSE	Kdm6a
626	NM_010792	29.18234995	0.000989371	0.095178782	0.966531449	0.996101437	FALSE	Mettl1
627	NM_009591	0	0	0.104993669	NA	NA	FALSE	Aanat
628	NM_009584	108.8998615	-0.001340377	0.086286079	0.96820449	0.996309778	FALSE	Dnajc2
629	NM_010797	23.9754325	0.004110754	0.097629292	0.840705331	0.984473775	FALSE	Mid1
630	NM_016707	0.165006777	0.000633816	0.104864987	0.814051057	NA	FALSE	Bcl11a
631	NM_001141975	4.73990408	0.013806426	0.104999412	0.222155411	NA	FALSE	Tpx2
632	NR_038077	0.161511991	-0.000636507	0.104865033	0.81327642	NA	FALSE	1700001G11Rik
633	NM_025649	53.85380797	-0.013809045	0.091820714	0.632058638	0.952065877	FALSE	Mad2l1bp
634	NM_027931	216.6697187	0.032365444	0.082870157	0.402652875	0.89601098	FALSE	Tars2
635	NM_023260	1200.988251	-0.05870168	0.078242528	0.174914561	0.77666896	FALSE	Mrps34
636	NM_023258	23.30972057	0.036092815	0.106693242	0.12430216	NA	FALSE	Pycard
637	NM_027927	8.626011401	-0.0022046	0.101185609	0.879342045	NA	FALSE	Ints12
638	NM_026831	0	0	0.104993669	NA	NA	FALSE	Mybphl
639	NM_027925	373.3583567	-0.070622506	0.09485839	0.077863288	0.652700354	FALSE	Trnau1ap
640	NM_023256	0.171733631	0.000633816	0.104864987	0.814051057	NA	FALSE	Krt20
641	NM_026830	18.04775914	0.0245891	0.104815165	0.190005462	NA	FALSE	Rreb1
642	NM_001170802	0	0	0.104993669	NA	NA	FALSE	Ipcef1
643	NM_011937	224.819905	0.073804001	0.102744714	0.056650853	0.598375099	FALSE	Gnpda1
644	NM_013571	7.022797905	-0.000867368	0.101898668	0.946805996	NA	FALSE	Ksr1
645	NM_013691	3.250009868	-0.006572512	0.10411621	0.455885881	NA	FALSE	Thbs3
646	NM_016882	341.70215	-0.038965639	0.082885885	0.32274094	0.870210687	FALSE	Sart1
647	NM_026307	221.598068	-0.000635547	0.081260946	0.98664293	0.997820371	FALSE	Cuta
648	NM_138649	0	0	0.104993669	NA	NA	FALSE	Syt17
649	NM_172935	147.6346459	-0.032996514	0.08890872	0.343044577	0.875433853	FALSE	Amdhd2
650	NM_177914	0	0	0.104993669	NA	NA	FALSE	Dgkk
651	NM_026081	40.08078295	0.079383553	0.13856551	0.011203128	0.388046589	FALSE	Gprasp1
652	NM_145916	13.32223101	-0.00047781	0.099429872	0.978218081	NA	FALSE	Zfp7
653	NM_027957	1.001221062	0.005567843	0.104905545	0.286591405	NA	FALSE	Fam178b
654	NM_027954	15.3169679	-0.005706276	0.098806455	0.763440768	NA	FALSE	Syce2
655	NM_027951	0	0	0.104993669	NA	NA	FALSE	Tekt4
656	NM_001270360	2.104506812	0.006136581	0.104444451	0.414203061	NA	FALSE	Ccl21d
657	NM_001304572	249.5270857	-0.055408028	0.085689287	0.169524163	0.775055512	FALSE	Vezt
658	NM_001304559	0.490736433	0.003086881	0.104865026	0.408692366	NA	FALSE	Stil
659	NM_013763	105.8618838	0.037590899	0.091737007	0.267242462	0.847411705	FALSE	Tbl2
660	NM_009104	50.23562671	0.048561848	0.109323263	0.081973303	0.65901337	FALSE	Rrm2
661	NM_009180	11.59745614	-0.012808297	0.101897834	0.432943424	NA	FALSE	St6galnac2
662	NM_009177	680.847181	-0.013038183	0.084465753	0.715398008	0.969817113	FALSE	St3gal1
663	NM_172918	78.2833254	0.001277789	0.090484042	0.965124828	0.996101437	FALSE	Zfp317
664	NM_027959	1343.390633	-0.029481589	0.081439307	0.452617774	0.91088618	FALSE	Pdia6
665	NM_053158	184.8349702	-0.001174979	0.08257648	0.974624264	0.997340288	FALSE	Mrpl1
666	NM_027946	230.340601	-0.05747315	0.088437526	0.146592178	0.751523651	FALSE	Dcaf7
667	NM_027943	23.53066791	0.016619171	0.099168567	0.438857133	NA	FALSE	Pdilt
668	NR_133572	6.260804967	-0.000131862	0.101756904	0.992077154	NA	FALSE	Eva1c
669	NR_130109	7.104304263	-0.008544835	0.102499678	0.526913465	NA	FALSE	Fendrr
670	NR_151452	41.99053128	0.000515957	0.093052957	0.984304086	0.997774794	FALSE	Ccdc163
671	NR_151446	51.29960978	0.005638056	0.091747206	0.840274803	0.984473775	FALSE	2410004B18Rik
672	NR_149755	0.159577951	-0.000636507	0.104865033	0.81327642	NA	FALSE	Disp3
673	NR_149742	1011.446662	-0.072563476	0.088502257	0.085014314	0.662591296	FALSE	Acbd5
674	NR_149736	9.507863225	0.012527666	0.102479219	0.41213301	NA	FALSE	Ccdc34
675	NR_028098	263.3893731	-0.056565875	0.089509693	0.14696482	0.751523651	FALSE	Rabggtb
676	NR_029785	0	0	0.104993669	NA	NA	FALSE	Mir17
677	NR_027845	239.1314225	0.013339382	0.081989425	0.723754472	0.97235694	FALSE	Pex11b
678	NR_033145	10.93612378	0.000232254	0.100071648	0.988722432	NA	FALSE	Dand5
679	NR_030711	116.124102	0.041863495	0.097092944	0.188194184	0.785544105	FALSE	Mir22hg
680	NR_037254	0	0	0.104993669	NA	NA	FALSE	Mir467a-4
681	NR_033468	0	0	0.104993669	NA	NA	FALSE	AU019990
682	NM_001360250	394.3842913	-0.152883376	0.178002392	0.002455245	0.2574404	FALSE	Mrps12
683	NM_001359370	71.67093799	0.028777386	0.092278383	0.360216807	0.881553628	FALSE	Exoc1
684	NM_001360243	140.2731738	-0.030431284	0.086505816	0.398570989	0.894837149	FALSE	Fiz1
685	NM_001360242	140.2731738	-0.030431284	0.086505816	0.398570989	0.894837149	FALSE	Fiz1
686	NR_033592	0.507427281	-0.00128514	0.104730485	0.743768999	NA	FALSE	4933417G07Rik
687	NR_028579	1.998639833	-0.000138851	0.103940756	0.985335349	NA	FALSE	Gm10649
688	NM_183248	0	0	0.104993669	NA	NA	FALSE	Nkx6-2
689	NM_198861	4.962520985	-0.002689869	0.102406632	0.823494999	NA	FALSE	Lrrc75a
690	NM_001355431	0.482525383	-0.001040571	0.10476612	0.77384084	NA	FALSE	Slc23a2
691	NM_001355421	526.1552419	-0.033731105	0.0810744	0.397225973	0.894837149	FALSE	Atg13
692	NM_001243165	0	0	0.104993669	NA	NA	FALSE	Gm13289
693	NM_001243165_2	0	0	0.104993669	NA	NA	FALSE	Gm13289
694	NM_001243165_3	0	0	0.104993669	NA	NA	FALSE	Gm13289
695	NM_001081340	122.5558535	0.02198713	0.08883476	0.504648795	0.925448369	FALSE	Setd2
696	NM_001163592	14.97839247	0.027360655	0.106339678	0.145602129	NA	FALSE	Nhsl1
697	NM_012007	0	0	0.104993669	NA	NA	FALSE	Ctsj
698	NM_012003	269.2155505	-0.013218925	0.083185906	0.719556827	0.971273342	FALSE	Cops7a
699	NM_012002	804.6524411	-0.025003665	0.082824062	0.51020831	0.925575588	FALSE	Cops6
700	NM_019647	130.1315567	-0.034556031	0.08762749	0.336292628	0.873459644	FALSE	Rpl21
701	NM_001358984	20.3195433	0.012612333	0.101528141	0.453305455	NA	FALSE	Derl3
702	NR_027630	19.78883633	-0.015192965	0.099166857	0.468877342	NA	FALSE	Kctd18
703	NR_040336	0	0	0.104993669	NA	NA	FALSE	D330050G23Rik
704	NM_001122739	127.2308269	0.070704883	0.108788904	0.05128377	0.587579988	FALSE	Inppl1
705	NM_001127261	0	0	0.104993669	NA	NA	FALSE	Trp63
706	NM_001113375	2200.660038	-0.020202686	0.073616485	0.635049663	0.952065877	FALSE	Mocs2
707	NM_001113374	2200.660038	-0.020202686	0.073616485	0.635049663	0.952065877	FALSE	Mocs2
708	NM_030564	38.23767992	-0.033621828	0.101193335	0.201504628	0.795612546	FALSE	Rnf34
709	NM_153392	3.859519573	0.001104927	0.103032962	0.915036935	NA	FALSE	Ttc39a
710	NM_172476	12.85786873	0.011941374	0.100673111	0.503061048	NA	FALSE	Tmc7
711	NM_028186	2.114568974	-0.00129781	0.10396789	0.863250829	NA	FALSE	Nkd2
712	NM_016762	5.605260331	-0.002536689	0.102265106	0.837315708	NA	FALSE	Matn2
713	NM_022418	110.8365437	-0.066135317	0.10552467	0.064800912	0.625771502	FALSE	Tmub1
714	NM_016770	0	0	0.104993669	NA	NA	FALSE	Folh1
715	NM_022416	0	0	0.104993669	NA	NA	FALSE	Stk32b
716	NM_022324	110.8227425	0.016002056	0.094074628	0.55184099	0.934423178	FALSE	Sdf2l1
717	NM_013881	566.0769768	-0.017586615	0.076725786	0.669267492	0.960027526	FALSE	Ulk2
718	NM_021375	368.0808824	-0.052913537	0.095692605	0.137254398	0.742584685	FALSE	Rhbg
719	NR_040359	0	0	0.104993669	NA	NA	FALSE	Gm14204
720	NR_040360	0	0	0.104993669	NA	NA	FALSE	Gm19277
721	NR_105830	0	0	0.104993669	NA	NA	FALSE	Mir6404
722	NM_001159966	101.8650218	-0.144259694	0.164106285	0.003552135	0.278582692	FALSE	Ralgps2
723	NM_001102581	0	0	0.104993669	NA	NA	FALSE	Vmn2r95
724	NM_001145887	4.109923357	0.006626021	0.103393135	0.539322668	NA	FALSE	Tiam1
725	NM_001145886	4.286039055	0.005444282	0.103053541	0.626590853	NA	FALSE	Tiam1
726	NM_001291053	79.07623228	-0.015810186	0.091668689	0.589706398	0.942355631	FALSE	Ypel1
727	NM_001359068	119.3378695	0.018176211	0.087384757	0.589568428	0.942355631	FALSE	Klhl22
728	NM_001360271	13436.40156	-0.090833276	0.079659125	0.047821254	0.576995283	FALSE	Ndrg2
729	NM_001360269	13439.90158	-0.090849088	0.079652011	0.047792113	0.576995283	FALSE	Ndrg2
730	NM_028636	206.7772288	0.060077458	0.09011536	0.127663432	0.726551799	FALSE	Man2c1
731	NM_001100415	23.79344367	0.010965075	0.097898719	0.607065135	0.947045173	FALSE	Gm14430
732	NM_001035123	268.8299129	-0.040527367	0.083559928	0.301626251	0.86467686	FALSE	Setd6
733	NM_001081137	0	0	0.104993669	NA	NA	FALSE	Sis
734	NM_001308474	13.54680014	0.002153349	0.099436806	0.902409018	NA	FALSE	Porcn
735	NM_001135115	12.65927919	-0.001119209	0.099646243	0.948011434	NA	FALSE	Gm12250
736	NM_001358581	0.478580753	0.001015166	0.104766774	0.77861028	NA	FALSE	Satb2
737	NM_021516	279.2068693	0.033301704	0.082132694	0.39567272	0.894837149	FALSE	Mark3
738	NM_016780	23.5587519	0.010596071	0.097084523	0.634215491	NA	FALSE	Itgb3
739	NM_023685	287.088417	0.034440154	0.107611145	0.115524502	0.716368355	FALSE	Zkscan3
740	NM_023663	8.490646048	-0.014019331	0.103092866	0.350163704	NA	FALSE	Ripk4
741	NM_001355144	10.56128473	0.000561362	0.100647832	0.97096917	NA	FALSE	Pde1a
742	NM_001355140	5.777417113	-0.003078862	0.102501816	0.795922265	NA	FALSE	Pde1a
743	NM_199016	42.15497479	-0.007822984	0.09341057	0.765743119	0.975965231	FALSE	Enpp4
744	NM_212486	26.84958523	0.00724891	0.095879311	0.754538496	0.974138401	FALSE	Gimap8
745	NM_183336	0	0	0.104993669	NA	NA	FALSE	Igsf1
746	NM_001364078	95.69514341	0.024332628	0.092531636	0.420724477	0.89601098	FALSE	Fbf1
747	NM_212470	97.49753662	-0.051237464	0.104954136	0.098909183	0.698245764	FALSE	Atraid
748	NM_183335	0	0	0.104993669	NA	NA	FALSE	Igsf1
749	NR_105832	0	0	0.104993669	NA	NA	FALSE	Mir496b
750	NM_001347596	46.35896989	0.056236246	0.117968729	0.040972966	0.570950819	FALSE	Dock9
751	NM_001290987	8.566398016	0.014883462	0.103426759	0.318773431	NA	FALSE	Wdr76
752	NM_145123	0	0	0.104993669	NA	NA	FALSE	Crtac1
753	NR_038065	0	0	0.104993669	NA	NA	FALSE	Gm38402
754	NM_001285845	857.8977231	-0.008199818	0.084130013	0.818779441	0.98249152	FALSE	Paqr7
755	NM_001291125	62.52241631	-0.030844044	0.096426173	0.284855958	0.856214555	FALSE	Phf23
756	NM_022430	8.928734102	0.007345399	0.101401469	0.62752998	NA	FALSE	Ms4a8a
757	NM_001177857	0	0	0.104993669	NA	NA	FALSE	Olfr1053
758	NM_001164255	10.95911929	-0.018415879	0.103776897	0.262116102	NA	FALSE	Tpm1
759	NM_001205353	28.72607754	-0.006992653	0.095951156	0.761681744	0.975888988	FALSE	Gramd4
760	NM_001347603	15.49667172	0.019539116	0.102872685	0.28417849	NA	FALSE	Polk
761	NM_001347732	167.1520303	0.052850921	0.090290068	0.163732931	0.768809245	FALSE	Syne1
762	NM_007830	14514.74741	-0.016760399	0.080997778	0.664334089	0.960027526	FALSE	Dbi
763	NM_007829	103.3725356	-0.05147658	0.097756553	0.133538911	0.736104632	FALSE	Daxx
764	NM_009992	6.258674589	0.004752519	0.102334634	0.706550339	NA	FALSE	Cyp1a1
765	NM_009991	0	0	0.104993669	NA	NA	FALSE	Cyp11b2
766	NM_010010	8.974858936	0.020352525	0.105217391	0.191758625	NA	FALSE	Cyp46a1
767	NM_201258	0	0	0.104993669	NA	NA	FALSE	Oog3
768	NM_201256	16.33190361	-0.014643042	0.101226233	0.418537092	NA	FALSE	Eif4ebp3
769	NM_201245	279.8516312	0.288046311	0.237943812	0.000236949	0.083405938	FALSE	Mprip
770	NM_001359317	0	0	0.104993669	NA	NA	FALSE	Map7d2
771	NR_105838	0	0	0.104993669	NA	NA	FALSE	Mir6411
772	NM_001276355	0	0	0.104993669	NA	NA	FALSE	Grin3a
773	NM_001276350	12.04834331	-0.005973879	0.099900909	0.730263629	NA	FALSE	Epc1
774	NM_001276341	286.0468857	0.013261204	0.08168184	0.726854215	0.973268781	FALSE	Dnm1l
775	NM_001289488	5.573603934	0.015671705	0.1055723	0.17482059	NA	FALSE	Exoc3l4
776	NM_207280	0	0	0.104993669	NA	NA	FALSE	Ccdc121
777	NM_207276	0	0	0.104993669	NA	NA	FALSE	Defb21
778	NM_001320332	1.028970973	-0.002481971	0.104615157	0.619450282	NA	FALSE	Klk1
779	NM_011258	98.49540159	-0.01446927	0.08826645	0.655786801	0.959236058	FALSE	Rfc1
780	NM_011255	30157.2485	-0.069769461	0.087379676	0.096598229	0.693943538	FALSE	Rbp4
781	NM_011254	34.28784156	0.004767425	0.094092421	0.849593787	0.985691569	FALSE	Rbp1
782	NM_001255990	0	0	0.104993669	NA	NA	FALSE	Gm1553
783	NM_001255977	0	0	0.104993669	NA	NA	FALSE	Esp16
784	NM_001254951	2.504056524	0.001170247	0.103611781	0.893130304	NA	FALSE	Zfp850
785	NM_001199276	47.96789506	0.008320148	0.093020934	0.755912819	0.974138401	FALSE	Tnip1
786	NM_031842	45.26867678	0.055439597	0.113118598	0.057907292	0.598375099	FALSE	Smarcd1
787	NR_003188	0	0	0.104993669	NA	NA	FALSE	Kis2
788	NM_001368681	3.648547439	-0.002353358	0.103166401	0.816578714	NA	FALSE	Lpcat1
789	NM_001368679	1.706932026	-0.002276279	0.10438323	0.707462782	NA	FALSE	Dnm1
790	NM_001369056	100.2770093	-0.015800798	0.089185872	0.618681519	0.951014549	FALSE	Secisbp2l
791	NM_001369055	2.431879791	-0.01070214	0.105409081	0.162895068	NA	FALSE	Rragd
792	NM_001369054	0	0	0.104993669	NA	NA	FALSE	Lrp8
793	NM_001256042	20.80634471	0.004916313	0.097521359	0.812218289	NA	FALSE	Hsf4
794	NM_001276301	4.646025282	-0.002454097	0.102816223	0.82438888	NA	FALSE	Ampd3
795	NM_001310482	0	0	0.104993669	NA	NA	FALSE	Mgst2
796	NM_001316685	4.17492942	0.003667025	0.1030464	0.732166791	NA	FALSE	Sh3bp1
797	NM_001305676	410.8096359	-0.046919256	0.08161065	0.251634812	0.84087604	FALSE	Usf1
798	NM_001305675	1.61978467	0.002098441	0.104357663	0.732242057	NA	FALSE	Wdr44
799	NM_001329152	22.12863104	0.050615576	0.119766695	0.031201309	NA	FALSE	Adamts10
800	NM_001346699	0	0	0.104993669	NA	NA	FALSE	Col26a1
801	NM_026600	0	0	0.104993669	NA	NA	FALSE	C2cd6
802	NR_105933	0	0	0.104993669	NA	NA	FALSE	Gm27775
803	NR_029575	2.539733147	-0.006496863	0.104294246	0.429393927	NA	FALSE	Mir24-1
804	NM_001362648	309.4101361	-0.055314029	0.084742518	0.174058305	0.775055512	FALSE	Itpa
805	NM_001177543	26.29458697	-0.009561147	0.096156289	0.680469271	0.96142338	FALSE	Gm2026
806	NM_001291234	4.651147909	0.009425191	0.103836699	0.394583449	NA	FALSE	Cux1
807	NM_001310467	52.05592432	0.014552208	0.092816854	0.602277159	0.945994876	FALSE	Rint1
808	NM_009499	67.21432548	0.006565585	0.091282092	0.818232807	0.98249152	FALSE	Vasp
809	NM_008869	2.182308951	0.001136377	0.103994934	0.878251846	NA	FALSE	Pla2g4a
810	NM_008048	409.1265416	0.056466537	0.096642822	0.118132255	0.716368355	FALSE	Igfbp7
811	NM_008109	0	0	0.104993669	NA	NA	FALSE	Gdf5
812	NM_009059	129.6834968	-0.006992052	0.085600744	0.839049981	0.984473775	FALSE	Rgl2
813	NM_008980	198.6362592	-0.05680066	0.090105567	0.143307473	0.750669211	FALSE	Ptpra
814	NM_019519	565.6418387	0.027091375	0.077013467	0.513299201	0.925575588	FALSE	Rabggta
815	NM_170757	58.39829351	-0.010033792	0.091282993	0.728453773	0.973268781	FALSE	Ccdc186
816	NM_153081	188.1611344	-0.025426844	0.084704198	0.488286928	0.920691918	FALSE	Slc16a11
817	NR_153392	464.0508368	-0.002197633	0.077617527	0.956593962	0.995632428	FALSE	Timm10b
818	NM_001272029	342.701507	-0.039361704	0.083087376	0.317093733	0.869066725	FALSE	Arvcf
819	NM_001272028	342.701507	-0.039361704	0.083087376	0.317093733	0.869066725	FALSE	Arvcf
820	NM_001285857	0.484535972	-0.002575331	0.104867313	0.451845455	NA	FALSE	Syt8
821	NM_001271690	1.01582477	0.005608594	0.104907908	0.28483298	NA	FALSE	Kcnj15
822	NM_001271689	1.01582477	0.005608594	0.104907908	0.28483298	NA	FALSE	Kcnj15
823	NM_001293773	400.6738584	0.017094151	0.084702262	0.633632758	0.952065877	FALSE	Palld
824	NM_001310693	751.197995	-0.018108476	0.075295992	0.66522503	0.960027526	FALSE	Csde1
825	NM_001293757	39.68046881	0.015070339	0.095089646	0.556202759	0.934423178	FALSE	Dctn6
826	NM_001310692	3308.154904	0.002541144	0.070618727	0.953134233	0.995465416	FALSE	Slc26a1
827	NM_001301818	14.60187167	-0.002191708	0.099022679	0.904250411	NA	FALSE	Fgd4
828	NM_001311111	100.6595818	0.020838497	0.090254309	0.508571476	0.925575588	FALSE	Tpk1
829	NM_001289630	48.56787766	-0.004484885	0.091917554	0.87139933	0.987551843	FALSE	Mgme1
830	NM_001289629	4.601141398	-0.000114612	0.102723414	0.991765785	NA	FALSE	St7
831	NM_001289627	4.601141398	-0.000114612	0.102723414	0.991765785	NA	FALSE	St7
832	NM_001289626	4.601141398	-0.000114612	0.102723414	0.991765785	NA	FALSE	St7
833	NM_001301841	3.000387288	-0.002179715	0.103671592	0.801270776	NA	FALSE	Azin2
834	NM_001290269	0	0	0.104993669	NA	NA	FALSE	Rgs21
835	NM_001290183	426.8737417	0.090536	0.098912903	0.036268938	0.550373927	FALSE	Ddit3
836	NM_001331236	0.319079352	-1.81E-06	0.104814085	0.999537213	NA	FALSE	Ltbp1
837	NM_001359903	26.9573733	0.024172069	0.100517695	0.292812511	0.85840496	FALSE	Cc2d2a
838	NM_001359013	0	0	0.104993669	NA	NA	FALSE	Dmp1
839	NM_001360357	8.609112172	-0.026690999	0.108711155	0.086962604	NA	FALSE	Rfx3
840	NM_181752	21.76157725	0.004598627	0.097464435	0.824499071	NA	FALSE	Gpr135
841	NM_181748	1.296285797	1.66E-05	0.104414512	0.997632519	NA	FALSE	Ffar4
842	NM_181732	42.1452818	-0.015051467	0.094146533	0.571753383	0.939051232	FALSE	Aida
843	NR_105846	0.504979253	0.001153485	0.104761799	0.753821519	NA	FALSE	Mir6418
844	NR_036456	0	0	0.104993669	NA	NA	FALSE	A730020M07Rik
845	NM_001146153	74.70040517	0.032854531	0.09361182	0.296461332	0.859577468	FALSE	Homer3
846	NM_025798	261.3751678	0.015662857	0.083430051	0.670177406	0.960027526	FALSE	Hint3
847	NM_025794	1734.57696	-0.047362527	0.078700581	0.261078719	0.844655633	FALSE	Etfdh
848	NM_001081264	32.16253471	-0.030471044	0.100412658	0.234798395	0.828298672	FALSE	Alg6
849	NM_001081263	0	0	0.104993669	NA	NA	FALSE	Slc44a5
850	NM_027533	6.711087797	0.015289794	0.104709755	0.237790047	NA	FALSE	Tspan2
851	NM_027530	13.6243301	0.00211574	0.099117882	0.906769286	NA	FALSE	Rufy3
852	NM_028717	279.417912	0.024091854	0.083551094	0.519237375	0.92653256	FALSE	Als2
853	NM_133251	0	0	0.104993669	NA	NA	FALSE	Vgll1
854	NM_030250	197.3302625	0.012112253	0.082498285	0.745362786	0.974138401	FALSE	Nus1
855	NM_030249	8.425789295	0.010487607	0.102458035	0.46603567	NA	FALSE	Cttnbp2nl
856	NM_172466	0	0	0.104993669	NA	NA	FALSE	Adamts18
857	NM_001355135	0	0	0.104993669	NA	NA	FALSE	Il19
858	NM_001355134	0	0	0.104993669	NA	NA	FALSE	Asb18
859	NM_001355132	30.63732337	-0.010127513	0.095973938	0.667119359	0.960027526	FALSE	Mettl18
860	NM_001355131	0.482525383	-0.001040571	0.10476612	0.77384084	NA	FALSE	Zfp819
861	NM_001355130	115.2059561	0.000349028	0.087903104	0.99129734	0.998710294	FALSE	Tm4sf1
862	NM_001355509	514.3374983	-0.006471346	0.075780023	0.875730955	0.987687387	FALSE	Ubap1
863	NR_040525	0	0	0.104993669	NA	NA	FALSE	1700049E22Rik
864	NM_172505	216.4509869	0.027915682	0.108371188	0.099565475	0.698769266	FALSE	A730008H23Rik
865	NM_001311100	167.2528467	0.319144166	0.288328635	7.46E-05	0.043611556	FALSE	Luc7l2
866	NM_001311099	166.3282423	0.185143207	0.201121375	0.001168425	0.189834585	FALSE	Luc7l2
867	NM_001311098	0.159577951	-0.000636507	0.104865033	0.81327642	NA	FALSE	Iqch
868	NR_045164	47.01135346	0.033267892	0.100425683	0.213419716	0.80778616	FALSE	Slc2a4rg-ps
869	NM_001277316	299.2540324	-0.078516552	0.100260479	0.052265518	0.587579988	FALSE	Retreg1
870	NR_045162	0.165006777	0.000633816	0.104864987	0.814051057	NA	FALSE	A330048O09Rik
871	NM_001077362	37.86865455	0.009026523	0.094743881	0.716341006	0.969817113	FALSE	Fhl1
872	NM_010342	0	0	0.104993669	NA	NA	FALSE	Npbwr1
873	NM_001166430	271.4262818	-0.005952428	0.082389084	0.872731611	0.987551843	FALSE	Hnrnpf
874	NM_001362384	3.20791285	0.010545914	0.10502974	0.226132648	NA	FALSE	Sfxn4
875	NM_001362381	9.377072843	0.01261356	0.102489077	0.409672346	NA	FALSE	Sfxn3
876	NM_027170	0	0	0.104993669	NA	NA	FALSE	2310057N15Rik
877	NM_001347110	108.3425927	0.002587379	0.087777575	0.935866521	0.991795017	FALSE	Camsap2
878	NM_001331193	4.372203798	-0.002544736	0.103201724	0.80074573	NA	FALSE	A930033H14Rik
879	NM_008950	478.9765621	0.018371894	0.077482267	0.652623377	0.95771376	FALSE	Psmc5
880	NM_008026	13.66592839	0.001506294	0.099558315	0.930718985	NA	FALSE	Fli1
881	NM_013788	0.841822903	-0.001271808	0.104600737	0.788391268	NA	FALSE	Peg12
882	NM_001368975	0	0	0.104993669	NA	NA	FALSE	Mlip
883	NM_001368974	0	0	0.104993669	NA	NA	FALSE	Mlip
884	NM_001368973	0	0	0.104993669	NA	NA	FALSE	Mlip
885	NM_001368972	0	0	0.104993669	NA	NA	FALSE	Mlip
886	NM_026747	0	0	0.104993669	NA	NA	FALSE	Ptx4
887	NM_021386	0.319002802	0.001388875	0.104864253	0.632344291	NA	FALSE	Cldn10
888	NM_021385	3.128581729	0.009267936	0.104422758	0.329490796	NA	FALSE	Rad18
889	NM_026744	158.144311	-0.04221164	0.090550549	0.235930593	0.829659035	FALSE	Mrpl53
890	NM_026743	0	0	0.104993669	NA	NA	FALSE	Tspan11
891	NM_026627	0	0	0.104993669	NA	NA	FALSE	H2al2a
892	NM_030221	172.3999395	0.063563851	0.092599472	0.105443546	0.706852792	FALSE	Nadsyn1
893	NM_030219	0	0	0.104993669	NA	NA	FALSE	Trim42
894	NM_024194	81.64831875	-0.018166583	0.089956194	0.562347283	0.937665239	FALSE	Lrrc40
895	NM_025728	0	0	0.104993669	NA	NA	FALSE	Spag16
896	NM_029000	25.28721176	-0.01383934	0.098518649	0.516559304	0.925575588	FALSE	Gvin1
897	NM_001363144	0	0	0.104993669	NA	NA	FALSE	Hmx1
898	NR_038116	24.89566758	0.059538939	0.125923458	0.020368382	0.464861139	FALSE	Cxcl11
899	NR_015585	13.99044	-0.011922323	0.101268024	0.481508278	NA	FALSE	4933439C10Rik
900	NM_011050	111.075891	-0.068714037	0.106552202	0.058300938	0.598375099	FALSE	Pdcd4
901	NM_011084	13.47836119	0.00573606	0.099696724	0.744563884	NA	FALSE	Pik3c2g
902	NM_001085548	0	0	0.104993669	NA	NA	FALSE	Krtap4-9
903	NM_001355290	21.73031044	0.003187221	0.097902743	0.873225836	NA	FALSE	Zeb2
904	NM_001358305	148.1791148	-0.025727998	0.091248123	0.415590434	0.89601098	FALSE	BC031181
905	NM_001160410	0	0	0.104993669	NA	NA	FALSE	Scrt2
906	NM_001285947	26.14070199	-0.023910453	0.102571045	0.250497241	0.84064068	FALSE	Cyp39a1
907	NM_028003	22.10433431	-0.0085085	0.098309244	0.673669768	NA	FALSE	Rpap3
908	NM_054079	0	0	0.104993669	NA	NA	FALSE	Iltifb
909	NM_019938	0	0	0.104993669	NA	NA	FALSE	Pmfbp1
910	NM_027870	19.85550081	0.007868998	0.099408147	0.670448653	NA	FALSE	Armcx3
911	NM_001081369	0	0	0.104993669	NA	NA	FALSE	Ccdc153
912	NM_008480	25.69439898	0.005322706	0.096571958	0.809123449	0.981730034	FALSE	Lama1
913	NM_016925	95.37630957	0.056298497	0.099010899	0.109312611	0.715128213	FALSE	Fanca
914	NM_027492	144.9854163	-0.024967899	0.086891327	0.475391907	0.916574593	FALSE	Naa30
915	NM_172908	0	0	0.104993669	NA	NA	FALSE	Ovch2
916	NM_024253	4.396008836	0.001335524	0.103121838	0.895206896	NA	FALSE	Nkg7
917	NR_138591	12.59987467	0.019146811	0.103044063	0.282574071	NA	FALSE	Rap1gap
918	NM_001371056	58.26873994	-0.026025007	0.094937292	0.362857821	0.883325845	FALSE	Nfix
919	NM_001167736	75.35052808	-0.015342267	0.092581734	0.587861272	0.942170429	FALSE	Chchd6
920	NM_001168503	0	0	0.104993669	NA	NA	FALSE	Olfr78
921	NM_001168502	2.151036015	0.006552756	0.104414064	0.40436361	NA	FALSE	Zfp57
922	NM_001204165	440.809508	-0.010272803	0.086900664	0.758307781	0.974474326	FALSE	Rapgef4
923	NM_181412	18.09879906	0.033062902	0.107887809	0.11275315	NA	FALSE	Zbed4
924	NM_181410	124.5192136	0.042545822	0.095252643	0.197927567	0.792425539	FALSE	Gtf2h3
925	NM_001357117	2850.813375	-0.095207323	0.092652515	0.034144751	0.54417168	FALSE	Fcgrt
926	NM_001357115	265.9068886	-0.009885041	0.081355577	0.795098605	0.980544696	FALSE	Mapk1
927	NM_001357110	500.3204502	-0.015042146	0.077175013	0.712766788	0.969443583	FALSE	Ahcyl1
928	NM_030052	0	0	0.104993669	NA	NA	FALSE	Cox7b2
929	NM_019958	0.496318359	0.001269563	0.104733773	0.745114285	NA	FALSE	Rgs17
930	NM_145819	2.978705053	-6.73E-05	0.103382074	0.994254261	NA	FALSE	Mzf1
931	NM_013812	213.5145199	-0.007233285	0.083385674	0.842416451	0.984473775	FALSE	Cdk2ap1
932	NM_145745	0	0	0.104993669	NA	NA	FALSE	Adam34
933	NM_018873	0.165006777	0.000633816	0.104864987	0.814051057	NA	FALSE	Srcin1
934	NM_019459	0	0	0.104993669	NA	NA	FALSE	Nphs1
935	NM_024445	0.159577951	-0.000636507	0.104865033	0.81327642	NA	FALSE	Tsnaxip1
936	NM_010726	5429.954718	-0.017085928	0.075396093	0.682544485	0.962386227	FALSE	Phyh
937	NM_011694	300.2274497	-0.014190485	0.082929497	0.701890224	0.96751246	FALSE	Vdac1
938	NM_008163	391.5780602	-0.014421488	0.078481574	0.719220845	0.971023637	FALSE	Grb2
939	NM_011039	0	0	0.104993669	NA	NA	FALSE	Pax7
940	NM_015779	0.663259176	0.002569169	0.104734164	0.554286849	NA	FALSE	Elane
941	NM_025893	0.321013392	-1.82E-06	0.104813303	0.99953619	NA	FALSE	Zcchc18
942	NM_025891	21.29630987	-0.003068383	0.09686824	0.886100944	NA	FALSE	Smarcd3
943	NM_025890	0	0	0.104993669	NA	NA	FALSE	Khdc3
944	NM_025887	157.5425623	-0.016608829	0.087337613	0.620623837	0.951014549	FALSE	Rab5a
945	NM_025877	2536.12466	-0.067747342	0.077396686	0.125610201	0.722539536	FALSE	Slc25a23
946	NR_105941	0	0	0.104993669	NA	NA	FALSE	Mir6975
947	NM_008762	0	0	0.104993669	NA	NA	FALSE	Olfr15
948	NR_110993	59.72468347	0.030781762	0.100105286	0.236630761	0.830661803	FALSE	Cd68
949	NR_110970	2.655834171	-0.002796419	0.103560656	0.759071709	NA	FALSE	Sh3kbp1
950	NR_105946	0	0	0.104993669	NA	NA	FALSE	Mir6980
951	NR_105942	0	0	0.104993669	NA	NA	FALSE	Mir6976
952	NM_028291	27.56481992	0.028827773	0.103427884	0.198339915	0.793017005	FALSE	Pan3
953	NM_029247	0.834203695	0.005995251	0.105097484	0.186992286	NA	FALSE	4930550C14Rik
954	NM_027225	276.5838856	-0.006157788	0.083573038	0.864904369	0.987213437	FALSE	Cobll1
955	NM_030108	294.9966438	-0.015554627	0.082751626	0.676600869	0.961323059	FALSE	Tmem33
956	NM_030106	0	0	0.104993669	NA	NA	FALSE	Tmsb15a
957	NM_013766	0	0	0.104993669	NA	NA	FALSE	Prl3c1
958	NM_013764	91.27349881	0.005863612	0.088701371	0.851466527	0.985691569	FALSE	Dguok
959	NM_013762	194.4338016	-0.085938575	0.124125619	0.022200118	0.483962564	FALSE	Rpl3
960	NM_017383	0	0	0.104993669	NA	NA	FALSE	Cntn6
961	NM_145964	56.51875745	-0.00437441	0.091534968	0.876455446	0.987687387	FALSE	Ap1ar
962	NM_019446	2.193134839	0.009670139	0.105455263	0.1368423	NA	FALSE	Barhl1
963	NM_019445	10.51764298	0.019382747	0.10420917	0.237012116	NA	FALSE	Fmn2
964	NM_026040	44.7506307	0.021471748	0.096118104	0.41318705	0.89601098	FALSE	Srfbp1
965	NM_028513	0	0	0.104993669	NA	NA	FALSE	Actrt2
966	NM_028506	36.91752425	-0.045106985	0.109165126	0.087626455	0.666925786	FALSE	Ccdc30
967	NM_026064	221.1745533	0.005759013	0.083634025	0.873358921	0.987687387	FALSE	Myl12a
968	NM_001347485	7.800952817	0.016140967	0.104214403	0.261641044	NA	FALSE	Stard3nl
969	NM_001291153	38.23973319	0.020348732	0.096659566	0.422676434	0.89601098	FALSE	Xaf1
970	NM_001289437	94.55087549	0.009675061	0.090959094	0.740478364	0.974138401	FALSE	Kansl2
971	NM_134150	555.7315181	-0.025380432	0.078350936	0.532837779	0.932000418	FALSE	Otub1
972	NM_029897	46.95387834	0.039223357	0.102959116	0.152633089	0.753391814	FALSE	C2cd5
973	NM_009797	105.0924049	0.014761661	0.088712719	0.645300697	0.95670539	FALSE	Capza1
974	NM_010026	41.08892801	0.009586806	0.093777254	0.712957114	0.969443583	FALSE	Asap1
975	NM_011568	79.39888806	-0.027005346	0.094707125	0.352804615	0.880323258	FALSE	Alyref
976	NM_011100	290.5445897	-0.041502305	0.084904378	0.282833534	0.855022285	FALSE	Prkacb
977	NR_040667	0	0	0.104993669	NA	NA	FALSE	A630077J23Rik
978	NM_001310704	228.4744123	0.047092578	0.085687969	0.228023089	0.823223035	FALSE	Scyl2
979	NR_040675	0	0	0.104993669	NA	NA	FALSE	1700095B10Rik
980	NR_040674	0	0	0.104993669	NA	NA	FALSE	Gm12505
981	NR_040672	0	0	0.104993669	NA	NA	FALSE	Fhad1os1
982	NM_001291205	19.3786918	0.033776461	0.107677098	0.115284857	NA	FALSE	Rgs19
983	NR_131976	0	0	0.104993669	NA	NA	FALSE	LOC100125594
984	NR_131974	0	0	0.104993669	NA	NA	FALSE	AY702102
985	NM_001310535	123.8573576	-0.093920602	0.125398825	0.018457838	0.451912522	FALSE	Ctbp1
986	NM_001310534	7.530809216	0.006151594	0.102283983	0.638868042	NA	FALSE	Txndc16
987	NM_011025	0	0	0.104993669	NA	NA	FALSE	Oxt
988	NR_161285	0.331311582	-1.86E-06	0.104809176	0.999530827	NA	FALSE	Mfap2
989	NM_001369305	0	0	0.104993669	NA	NA	FALSE	Strit1
990	NM_011424	342.8965505	0.068220147	0.088709589	0.099054466	0.698245764	FALSE	Ncor2
991	NM_029181	0	0	0.104993669	NA	NA	FALSE	Slxl1
992	NM_011924	0	0	0.104993669	NA	NA	FALSE	Avpr1b
993	NR_040347	0	0	0.104993669	NA	NA	FALSE	Gm20556
994	NR_040629	0	0	0.104993669	NA	NA	FALSE	4930452N14Rik
995	NM_001085491	0.331311582	-1.86E-06	0.104809176	0.999530827	NA	FALSE	Fam229a
996	NM_001102474	0.319155902	-0.00139167	0.104864305	0.631718847	NA	FALSE	Skint3
997	NM_007710	0	0	0.104993669	NA	NA	FALSE	Ckm
998	NM_007789	0	0	0.104993669	NA	NA	FALSE	Ncan
999	NR_045195	1.147520024	-0.001372866	0.104358946	0.818354303	NA	FALSE	A830082K12Rik
1000	NM_001177697	15.77438374	-0.007146983	0.099431122	0.696082071	NA	FALSE	Ablim2
1001	NM_010197	778.3331656	-0.068649215	0.079735083	0.11719982	0.716368355	FALSE	Fgf1
1002	NM_024261	93.57505859	0.002332645	0.08800203	0.941741661	0.993321786	FALSE	Armt1
1003	NM_025818	54.73775798	-0.01465753	0.09302392	0.597050934	0.94432724	FALSE	Ncbp3
1004	NM_023044	15.05519199	0.008323103	0.099994457	0.63855959	NA	FALSE	Slc15a3
1005	NM_016746	104.6668409	-0.011195574	0.086817084	0.738467819	0.974138401	FALSE	Ccnc
1006	NM_016745	4.225563776	0.006731859	0.103646299	0.509229862	NA	FALSE	Atp2a3
1007	NM_025615	93.2705346	-0.005892215	0.088948165	0.849530166	0.985691569	FALSE	2810004N23Rik
1008	NM_025614	44.84260768	-0.006957877	0.093378502	0.790563101	0.980544696	FALSE	Rwdd1
1009	NM_025768	314.9394157	-0.023929749	0.081580689	0.536417956	0.93210881	FALSE	Grtp1
1010	NM_011941	31.84930108	0.056689906	0.11856563	0.039103946	0.566010566	FALSE	Mapkbp1
1011	NM_013723	4.577023539	1.24E-05	0.102858571	0.999077881	NA	FALSE	Podxl
1012	NR_045088	0	0	0.104993669	NA	NA	FALSE	A330076C08Rik
1013	NM_001270435	36.91752425	-0.045106985	0.109165126	0.087626455	0.666925786	FALSE	Ccdc30
1014	NR_108050	0	0	0.104993669	NA	NA	FALSE	4930532M18Rik
1015	NM_133358	87.44060578	0.001757179	0.087790119	0.956382452	0.995632428	FALSE	Zfp617
1016	NM_011795	0	0	0.104993669	NA	NA	FALSE	C1ql1
1017	NM_011794	198.7738788	-0.053763748	0.087347889	0.17227636	0.775055512	FALSE	Bpnt1
1018	NM_011793	1036.540455	-0.031544599	0.074602642	0.459270571	0.911827411	FALSE	Banf1
1019	NM_011668	261.4288432	-0.003542678	0.0827764	0.923305938	0.991741537	FALSE	Ube3a
1020	NM_011664	807.6962808	-0.026535461	0.077091146	0.521333643	0.927344752	FALSE	Ubb
1021	NM_011661	0	0	0.104993669	NA	NA	FALSE	Tyr
1022	NM_026277	53.96083309	-0.005830228	0.091994749	0.833329301	0.98249152	FALSE	Nob1
1023	NM_025315	183.4362974	0.023465693	0.083910415	0.526621311	0.929762266	FALSE	Med21
1024	NM_025312	0	0	0.104993669	NA	NA	FALSE	Sostdc1
1025	NM_025310	446.7811481	0.00089954	0.076723331	0.98243812	0.997497719	FALSE	Ftsj3
1026	NM_024228	2.147130482	0.000971295	0.103940561	0.898282143	NA	FALSE	Gdpd3
1027	NM_028751	17.16809427	-0.002576334	0.09859047	0.891632223	NA	FALSE	Tjap1
1028	NM_025305	722.0729233	-0.039165997	0.078342448	0.346706706	0.876724374	FALSE	Mrps7
1029	NM_025303	18.28458933	-0.033888242	0.10856759	0.102757183	NA	FALSE	Stau2
1030	NM_028748	0.646047963	-0.003731569	0.104914903	0.326833582	NA	FALSE	Paqr5
1031	NR_105905	0	0	0.104993669	NA	NA	FALSE	Mir6940
1032	NR_105904	0	0	0.104993669	NA	NA	FALSE	Mir6939
1033	NR_105907	0	0	0.104993669	NA	NA	FALSE	Mir6942
1034	NM_001359328	57.062111	-0.006148299	0.090647886	0.833469753	0.98249152	FALSE	Clasp1
1035	NM_001167775	181.8033215	0.019460442	0.088503363	0.553820664	0.934423178	FALSE	Rbm10
1036	NM_001313752	0	0	0.104993669	NA	NA	FALSE	Map7d2
1037	NM_203490	0	0	0.104993669	NA	NA	FALSE	Mrgprd
1038	NM_001037493	11.10315036	0.003674598	0.099899735	0.828435249	NA	FALSE	Slc41a3
1039	NM_001040403	224.4155296	-0.078050692	0.096566501	0.05805337	0.598375099	FALSE	Flot2
1040	NM_001097644	8.891113632	-0.009634584	0.101790763	0.526681784	NA	FALSE	Ccnyl1
1041	NM_001252653	459.083212	0.043598826	0.084786489	0.263629525	0.84581661	FALSE	Ecm1
1042	NM_001271462	325.1886767	-0.045760368	0.085013815	0.243033332	0.836080651	FALSE	Cd82
1043	NM_001286040	41.47367143	0.057779391	0.114605545	0.051323102	0.587579988	FALSE	Anks1
1044	NM_001276679	0	0	0.104993669	NA	NA	FALSE	Syt6
1045	NR_152791	0	0	0.104993669	NA	NA	FALSE	Gm20609
1046	NM_001271753	66.88012846	0.01050161	0.091460264	0.715039641	0.969817113	FALSE	Dnmt3a
1047	NM_001289562	182.2642598	0.00129545	0.083765207	0.97124916	0.997036823	FALSE	Mpv17l
1048	NM_001289702	179.999032	0.129004609	0.130806693	0.007473723	0.338475457	FALSE	Pde4dip
1049	NM_001289560	19.75625649	-0.0082236	0.098780927	0.672957771	NA	FALSE	Pomgnt2
1050	NR_105833	0	0	0.104993669	NA	NA	FALSE	Mir6406
1051	NM_001167967	11.31991895	0.016319245	0.103118948	0.313651727	NA	FALSE	Ankrd10
1052	NR_130983	0	0	0.104993669	NA	NA	FALSE	4930504C09Rik
1053	NM_001359092	11.89269794	0.032165405	0.110503288	0.071049821	NA	FALSE	Nsg1
1054	NM_001359101	1.632806012	0.000165168	0.104119881	0.980851127	NA	FALSE	Prkar1b
1055	NM_001359091	11.89269794	0.032165405	0.110503288	0.071049821	NA	FALSE	Nsg1
1056	NM_145586	7.284145703	0.002553201	0.101342548	0.857881109	NA	FALSE	Tmem159
1057	NM_145585	162.2665879	-0.012488103	0.083764328	0.730886551	0.973800944	FALSE	Thumpd1
1058	NM_054054	18.74465248	-0.011096629	0.099110067	0.574342501	NA	FALSE	Brdt
1059	NM_054053	10.94126589	-0.012282081	0.10250977	0.416273381	NA	FALSE	Adgrv1
1060	NM_145582	48.49622495	0.017651147	0.093873698	0.520356745	0.927332358	FALSE	Ctu1
1061	NM_144537	0	0	0.104993669	NA	NA	FALSE	Cpa5
1062	NM_145578	205.4290013	-0.070692197	0.096918121	0.07349527	0.643058614	FALSE	Ube2m
1063	NM_145574	0.825658448	-0.003764209	0.10478277	0.419662694	NA	FALSE	Ccdc136
1064	NM_145573	242.3708686	0.006732499	0.081374157	0.859219362	0.986727433	FALSE	Mrps35
1065	NM_030720	0.161511991	-0.000636507	0.104865033	0.81327642	NA	FALSE	Gpr84
1066	NM_145570	712.4672967	-0.055349737	0.084760722	0.173758992	0.775055512	FALSE	Eva1a
1067	NM_033580	0.506129253	0.001100806	0.104759901	0.764855688	NA	FALSE	Pcdhgb8
1068	NR_040355	29.76456464	-0.016137336	0.097279256	0.49180735	0.921638364	FALSE	Znf41-ps
1069	NM_001109993	478.8368495	-0.028029727	0.082248787	0.468033359	0.913509881	FALSE	Tmem141
1070	NM_001159671	0	0	0.104993669	NA	NA	FALSE	Rsph6a
1071	NM_009382	11.18686126	0.002652823	0.101195111	0.855341263	NA	FALSE	Thy1
1072	NM_009380	172.0702653	-0.002538119	0.086372244	0.939711514	0.992872631	FALSE	Thrb
1073	NM_009379	142.3258272	0.001573017	0.084604159	0.964360408	0.996101437	FALSE	Thpo
1074	NM_009615	92.46414441	0.019496443	0.089355648	0.543762834	0.933281322	FALSE	Adam17
1075	NM_009475	0.165006777	0.000633816	0.104864987	0.814051057	NA	FALSE	Prap1
1076	NM_009474	22592.1799	-0.008228525	0.081086419	0.829487411	0.98249152	FALSE	Uox
1077	NM_026251	1.30528596	0.0024769	0.104410345	0.679802459	NA	FALSE	Patl2
1078	NM_026436	73.36676397	-0.027331288	0.096983926	0.316463801	0.869066725	FALSE	Tmem86a
1079	NM_019588	27.54914798	0.00604012	0.095754061	0.794472163	0.980544696	FALSE	Plce1
1080	NM_177383	0	0	0.104993669	NA	NA	FALSE	Gpr21
1081	NM_146306	0	0	0.104993669	NA	NA	FALSE	Olfr518
1082	NM_146305	0	0	0.104993669	NA	NA	FALSE	Olfr420
1083	NM_146304	0	0	0.104993669	NA	NA	FALSE	Olfr1340
1084	NM_177859	0	0	0.104993669	NA	NA	FALSE	Aknad1
1085	NM_001008548	152.3885534	0.015056587	0.088107816	0.644953793	0.95670539	FALSE	Pde2a
1086	NM_172572	33.65773657	0.010217378	0.096350955	0.658296779	0.959778352	FALSE	Rhbdf2
1087	NM_181409	11.16290598	0.020607945	0.105270201	0.188976225	NA	FALSE	Mtmr11
1088	NM_026467	1249.169654	-0.063408062	0.077686736	0.147820047	0.751523651	FALSE	Rps27l
1089	NM_026438	787.3924943	0.004375856	0.076965042	0.914495575	0.991741537	FALSE	Ppa1
1090	NM_027756	0.319155902	-0.00139167	0.104864305	0.631718847	NA	FALSE	Mfap3l
1091	NM_023065	211.3596353	0.060839994	0.091279169	0.120306273	0.716368355	FALSE	Ifi30
1092	NM_027749	0	0	0.104993669	NA	NA	FALSE	Cpvl
1093	NM_027707	65.38735781	-0.013905695	0.092546845	0.620642067	0.951014549	FALSE	Nipbl
1094	NM_028226	16.17618064	0.011670691	0.100938873	0.500922211	NA	FALSE	Rbm12b1
1095	NM_025503	0	0	0.104993669	NA	NA	FALSE	1700029P11Rik
1096	NM_007844	0	0	0.104993669	NA	NA	FALSE	Defa29
1097	NR_045473	0.490736433	0.003086881	0.104865026	0.408692366	NA	FALSE	1810012K16Rik
1098	NM_001270609	0	0	0.104993669	NA	NA	FALSE	Ascl5
1099	NM_015760	121.435205	-0.012625505	0.087842827	0.699225339	0.966371882	FALSE	Nox4
1100	NM_022313	265.3206585	0.02984941	0.081484784	0.447061769	0.908485644	FALSE	Eral1
1101	NM_020287	0	0	0.104993669	NA	NA	FALSE	Insm2
1102	NM_020282	1618.083308	-0.019924676	0.076230472	0.631075479	0.952065877	FALSE	Nqo2
1103	NR_027950	18.73138304	-0.042157687	0.113917498	0.053761027	NA	FALSE	4930526I15Rik
1104	NR_027944	0.319079352	-1.81E-06	0.104814085	0.999537213	NA	FALSE	4930511M06Rik
1105	NR_027943	57.90770545	-0.014096916	0.091264657	0.632237914	0.952065877	FALSE	1110038B12Rik
1106	NR_027929	1.606704256	-6.29E-06	0.104208275	0.999230346	NA	FALSE	1110020A21Rik
1107	NM_001357134	59.19808868	-0.006065092	0.092239096	0.825090041	0.98249152	FALSE	Angel2
1108	NM_001357132	59.19808868	-0.006065092	0.092239096	0.825090041	0.98249152	FALSE	Angel2
1109	NM_198300	42.45781372	-0.063233094	0.122420735	0.029803722	0.528457834	FALSE	Cpeb3
1110	NM_198296	11.92622578	0.010499937	0.10158236	0.50887541	NA	FALSE	Armh3
1111	NM_001252683	44.06231436	0.013548183	0.093440226	0.616889532	0.951014549	FALSE	Dhx30
1112	NM_001293784	5.827690824	-0.009140384	0.103785077	0.407620826	NA	FALSE	Marchf1
1113	NM_021474	43.765584	0.006758898	0.092905362	0.800400081	0.980544696	FALSE	Efemp2
1114	NM_001363472	241.4551365	0.037861519	0.085658326	0.315131759	0.869066725	FALSE	Mmaa
1115	NR_015512	0	0	0.104993669	NA	NA	FALSE	4933406K04Rik
1116	NM_008919	0	0	0.104993669	NA	NA	FALSE	Npy4r
1117	NM_009017	524.229586	-0.003268379	0.099344091	0.854368581	0.985691569	FALSE	Raet1b
1118	NM_001359056	1.773798173	-0.003422038	0.104285136	0.616739853	NA	FALSE	Gpr12
1119	NM_001359055	1.773798173	-0.003422038	0.104285136	0.616739853	NA	FALSE	Gpr12
1120	NM_001359053	55.57351352	-0.015389911	0.094339659	0.561169102	0.937665239	FALSE	Cstf2
1121	NM_001359052	3.930732831	0.008949606	0.104648147	0.300764162	NA	FALSE	Hap1
1122	NM_001359049	0	0	0.104993669	NA	NA	FALSE	Gabra6
1123	NM_201645	13300.99229	-0.041138282	0.076591292	0.332440906	0.872569701	FALSE	Ugt1a1
1124	NM_001359170	169.1892654	-0.007656483	0.083624982	0.832484969	0.98249152	FALSE	Ormdl2
1125	NM_001113461	47.36734647	-0.020364991	0.093917791	0.46771328	0.913457153	FALSE	Tec
1126	NM_001136259	175.2123475	0.028712147	0.084995205	0.436136587	0.90080111	FALSE	Tom1
1127	NM_009163	428.5327031	0.017702887	0.083046492	0.634270181	0.952065877	FALSE	Sgpl1
1128	NM_007448	0	0	0.104993669	NA	NA	FALSE	Ang5
1129	NM_028755	0	0	0.104993669	NA	NA	FALSE	Arpp21
1130	NM_028752	13.96051174	0.00407501	0.099226064	0.821727429	NA	FALSE	Hvcn1
1131	NM_029843	3.685189198	0.000145614	0.103181041	0.98828641	NA	FALSE	1700109H08Rik
1132	NM_027120	0	0	0.104993669	NA	NA	FALSE	Nmrk2
1133	NM_028744	118.4653937	0.01586302	0.087297341	0.635950962	0.952065877	FALSE	Pi4k2b
1134	NM_130892	197.8636472	0.003661635	0.082270661	0.921607426	0.991741537	FALSE	Rtn4ip1
1135	NM_028725	455.4856722	0.01986568	0.082345614	0.5999879	0.945298866	FALSE	Sdr42e1
1136	NM_026375	137.1607248	-0.006676245	0.089262102	0.82824208	0.98249152	FALSE	Ahctf1
1137	NM_029916	0	0	0.104993669	NA	NA	FALSE	Stk31
1138	NM_025583	0	0	0.104993669	NA	NA	FALSE	Ctrb1
1139	NM_029909	136.7505987	0.015779557	0.085641291	0.651784336	0.957082425	FALSE	C330018D20Rik
1140	NM_029898	1.146375097	-0.003718633	0.10460645	0.504084977	NA	FALSE	Ankrd55
1141	NM_028882	1.484336982	-0.001320369	0.104142165	0.84787047	NA	FALSE	Sema3d
1142	NM_029896	151.2339679	0.033433476	0.088268272	0.343813986	0.875433853	FALSE	Wdr82
1143	NM_028878	0	0	0.104993669	NA	NA	FALSE	Slc6a19
1144	NM_177607	0.508474039	0.003217341	0.104869866	0.39487049	NA	FALSE	4933430I17Rik
1145	NM_010018	0	0	0.104993669	NA	NA	FALSE	Dao
1146	NM_010093	32.76713311	0.02148152	0.097488449	0.388649003	0.89192684	FALSE	E2f3
1147	NM_010089	0	0	0.104993669	NA	NA	FALSE	Usp17lc
1148	NM_198035	44.54174899	-0.000875649	0.092986268	0.973450322	0.997340288	FALSE	Zbtb39
1149	NR_015608	1675.852476	-0.089599316	0.089911288	0.043972647	0.572547824	FALSE	1810058I24Rik
1150	NM_008455	4029.245093	-0.030498416	0.070871528	0.484492996	0.920328303	FALSE	Klkb1
1151	NM_010896	0	0	0.104993669	NA	NA	FALSE	Neurog1
1152	NM_010895	0.176115699	-0.000636507	0.104865033	0.81327642	NA	FALSE	Neurod2
1153	NM_013560	117.0698059	0.003438688	0.088941045	0.911565062	0.991741537	FALSE	Hspb1
1154	NM_010889	253.6418212	0.023097837	0.103588892	0.231158333	0.824350779	FALSE	Neb
1155	NM_011196	0	0	0.104993669	NA	NA	FALSE	Ptger3
1156	NM_011195	11.09841662	0.008317567	0.100617097	0.619312402	NA	FALSE	Ptcra
1157	NM_011193	0	0	0.104993669	NA	NA	FALSE	Pstpip1
1158	NM_011322	11.50442478	-0.010882669	0.101245313	0.511573237	NA	FALSE	Scn1b
1159	NM_001159593	0.528347096	-0.002861829	0.104874499	0.417713083	NA	FALSE	Slc20a1
1160	NM_001159591	779.1016467	-0.091691536	0.090274827	0.040395821	0.570742762	FALSE	Csnk1g2
1161	NR_132425	0	0	0.104993669	NA	NA	FALSE	Gm12348
1162	NM_207157	0	0	0.104993669	NA	NA	FALSE	Olfr1333
1163	NM_207133	0	0	0.104993669	NA	NA	FALSE	Olfr741
1164	NM_172414	38.36862009	-0.017695422	0.095573655	0.491720393	0.921599477	FALSE	Zc2hc1c
1165	NM_172413	225.3946997	0.035189298	0.087310717	0.331694509	0.872569701	FALSE	Rap2c
1166	NM_008699	0	0	0.104993669	NA	NA	FALSE	Nkx2-3
1167	NM_024251	40.48920938	-0.023753546	0.09794868	0.346715386	0.876724374	FALSE	Aplf
1168	NM_024244	0	0	0.104993669	NA	NA	FALSE	Fam13c
1169	NM_028522	0	0	0.104993669	NA	NA	FALSE	Tex33
1170	NM_028521	156.1553344	-0.005990449	0.08338947	0.869078749	0.987551843	FALSE	Phospho2
1171	NM_028518	11.87895352	0.011956346	0.101012942	0.490385299	NA	FALSE	Col20a1
1172	NM_053072	137.6299115	0.027515455	0.090267161	0.40086095	0.895872684	FALSE	Fgd6
1173	NM_001360005	0	0	0.104993669	NA	NA	FALSE	Ccdc60
1174	NM_001097623	3.441744959	0.005752148	0.103725703	0.547774531	NA	FALSE	Trerf1
1175	NM_001085449	202.4298313	0.076695641	0.104364495	0.049678755	0.582850552	FALSE	Ctnnd1
1176	NM_001113569	15.64672607	-0.009665197	0.099449572	0.608773459	NA	FALSE	Stxbp1
1177	NM_001160229	53.23384181	-0.003221439	0.091524712	0.90871286	0.991741537	FALSE	Zfp275
1178	NM_001290541	54.59004842	0.008348461	0.092608656	0.759242905	0.974848487	FALSE	Acer2
1179	NM_001290540	1.950762055	-0.002536652	0.104022467	0.737289288	NA	FALSE	Pdzd4
1180	NM_013592	0.176115699	-0.000636507	0.104865033	0.81327642	NA	FALSE	Matn4
1181	NM_018733	0	0	0.104993669	NA	NA	FALSE	Scn1a
1182	NR_046002	0	0	0.104993669	NA	NA	FALSE	C87198
1183	NM_001288578	4878.19672	0.020963565	0.071905891	0.626874493	0.952065877	FALSE	Adh5
1184	NM_001311108	10.0485211	-0.013499298	0.102183922	0.404669894	NA	FALSE	Tmcc2
1185	NM_001347457	55.61869541	0.009893702	0.091997721	0.724816187	0.972989613	FALSE	Hnrnph3
1186	NM_001123382	64.46988625	0.046773954	0.107680112	0.09436971	0.687566017	FALSE	Il1r1
1187	NM_001123368	1.807470584	0.006769368	0.104628726	0.349758715	NA	FALSE	Gm3417
1188	NM_001177661	12.62477114	-0.01149266	0.100836473	0.509635099	NA	FALSE	Odf2
1189	NM_001361352	4.592250165	0.002592549	0.10278084	0.816412154	NA	FALSE	Stx8
1190	NM_001361351	7.231766781	0.002429761	0.101732125	0.856864665	NA	FALSE	Stx8
1191	NM_001361350	7.231766781	0.002429761	0.101732125	0.856864665	NA	FALSE	Stx8
1192	NM_001361317	147.8684802	-0.015627988	0.08513343	0.658742777	0.959778352	FALSE	S100pbp
1193	NR_046195	0	0	0.104993669	NA	NA	FALSE	A930041C12Rik
1194	NR_046183	0.6577538	0.00282139	0.104715203	0.537013752	NA	FALSE	BC051537
1195	NM_001362966	17.29893179	0.011857188	0.099473526	0.54293001	NA	FALSE	Nt5c3b
1196	NM_001135727	2.655834171	-0.002796419	0.103560656	0.759071709	NA	FALSE	Sh3kbp1
1197	NM_001081220	0.171733631	0.000633816	0.104864987	0.814051057	NA	FALSE	Gpr179
1198	NM_026336	0	0	0.104993669	NA	NA	FALSE	2310057J18Rik
1199	NR_040340	232.0771451	-0.051011679	0.091183795	0.169927333	0.775055512	FALSE	Gm16157
1200	NM_001244936	54.00571319	0.062665546	0.114987491	0.047036709	0.576995283	FALSE	Gtf2ird1
1201	NM_001290353	0	0	0.104993669	NA	NA	FALSE	Zfp37
1202	NM_001291508	70.02073646	-0.066841931	0.11106713	0.051807173	0.587579988	FALSE	Pbx1
1203	NM_010692	0.651103496	4.38E-05	0.104653904	0.991844942	NA	FALSE	Lbx2
1204	NM_010691	0	0	0.104993669	NA	NA	FALSE	Lbx1
1205	NM_010690	122.756846	0.023732452	0.088214656	0.481858948	0.919613127	FALSE	Lats1
1206	NM_010689	5.53539436	-0.00603107	0.10303714	0.597579551	NA	FALSE	Lat
1207	NM_010688	431.1824617	0.038565932	0.086889811	0.298146017	0.860324724	FALSE	Lasp1
1208	NM_010686	100.7540245	-0.033714887	0.096612716	0.254705827	0.842200742	FALSE	Laptm5
1209	NM_011919	41.22067775	-0.031472867	0.099715112	0.236301281	0.82995824	FALSE	Ing1
1210	NM_013456	0	0	0.104993669	NA	NA	FALSE	Actn3
1211	NM_028946	0	0	0.104993669	NA	NA	FALSE	Slc9b1
1212	NM_177393	0.324508178	0.001686652	0.104845637	0.59575339	NA	FALSE	Nalcn
1213	NR_105947	0.159577951	-0.000636507	0.104865033	0.81327642	NA	FALSE	Mir6981
1214	NM_001085503	0	0	0.104993669	NA	NA	FALSE	Aadacl3
1215	NM_007541	0.159577951	-0.000636507	0.104865033	0.81327642	NA	FALSE	Bglap
1216	NM_008693	0	0	0.104993669	NA	NA	FALSE	Klk1b3
1217	NM_007723	0	0	0.104993669	NA	NA	FALSE	Cnga1
1218	NM_007722	1.437676299	0.002952384	0.10450819	0.605057215	NA	FALSE	Ackr3
1219	NM_007721	0.492823573	-0.001197954	0.104732869	0.758412602	NA	FALSE	Ccr10
1220	NM_007720	0	0	0.104993669	NA	NA	FALSE	Ccr8
1221	NM_007719	3.481831888	-0.003828222	0.10336511	0.699547772	NA	FALSE	Ccr7
1222	NM_007714	67.51582275	0.017835135	0.096634403	0.469628598	0.913727916	FALSE	Clk4
1223	NM_008517	126.7375163	0.066990259	0.100544176	0.07443842	0.647493435	FALSE	Lta4h
1224	NM_001161627	0.480591343	-0.001179098	0.104736591	0.760298529	NA	FALSE	Tmem116
1225	NM_001161626	0.480591343	-0.001179098	0.104736591	0.760298529	NA	FALSE	Tmem116
1226	NM_001042743	66.47243324	0.011476854	0.090600668	0.700072803	0.966371882	FALSE	Mast2
1227	NM_001145955	56.0082431	0.004841852	0.091367249	0.864413959	0.987213437	FALSE	Pigv
1228	NM_001159902	0.176115699	-0.000636507	0.104865033	0.81327642	NA	FALSE	Klrb1a
1229	NM_001042420	22.1758834	0.021760186	0.100886507	0.313287394	NA	FALSE	Cabyr
1230	NM_133767	32.90047713	0.058035461	0.118793799	0.038519568	0.563425346	FALSE	Mtif2
1231	NM_016916	92.47426368	-0.014561614	0.090109628	0.635098551	0.952065877	FALSE	Blcap
1232	NM_011361	25.58895101	-0.007606185	0.096107879	0.740293128	0.974138401	FALSE	Sgk1
1233	NM_011595	49.52651311	0.013091658	0.097231655	0.563948618	0.937665239	FALSE	Timp3
1234	NM_018820	46.36750551	-0.009355707	0.095179258	0.701078968	0.966836662	FALSE	Sertad1
1235	NM_011792	87.20521849	-0.012996468	0.090161984	0.669297207	0.960027526	FALSE	Bace1
1236	NM_011791	151.8212407	-0.025414633	0.087304857	0.464210742	0.912066686	FALSE	Ash2l
1237	NM_018817	85.34487602	0.034110321	0.092864144	0.291079247	0.85840496	FALSE	Smarcal1
1238	NM_019819	7.439570994	0.010583948	0.102720339	0.44809873	NA	FALSE	Dusp14
1239	NM_054042	3.652326564	0.004721932	0.103495341	0.630885231	NA	FALSE	Cd248
1240	NM_001358958	0	0	0.104993669	NA	NA	FALSE	Npy5r
1241	NM_001358957	0	0	0.104993669	NA	NA	FALSE	Npy5r
1242	NM_001358955	0.171733631	0.000633816	0.104864987	0.814051057	NA	FALSE	Npy1r
1243	NM_001358950	213.5495441	-0.011468582	0.083408213	0.753648387	0.974138401	FALSE	Cbx5
1244	NM_001358941	3.642576386	-0.002737982	0.103190846	0.78727831	NA	FALSE	Bclaf3
1245	NM_001358940	3.642576386	-0.002737982	0.103190846	0.78727831	NA	FALSE	Bclaf3
1246	NM_133759	1.156443637	0.004095841	0.104584602	0.484141117	NA	FALSE	Zbtb3
1247	NM_001357538	0	0	0.104993669	NA	NA	FALSE	Abcc8
1248	NM_030031	0	0	0.104993669	NA	NA	FALSE	4930583I09Rik
1249	NM_001159549	100.852612	0.012192535	0.087347289	0.712699552	0.969443583	FALSE	Nr6a1
1250	NM_029922	89.93498425	-0.011682243	0.090135328	0.699822034	0.966371882	FALSE	Parp6
1251	NM_134161	0.326518768	-1.84E-06	0.104811089	0.999533305	NA	FALSE	Fut10
1252	NM_029881	0	0	0.104993669	NA	NA	FALSE	Tmem200a
1253	NM_029879	2.708131469	0.002344019	0.103697895	0.785370806	NA	FALSE	Rgs7bp
1254	NM_030187	0.98113867	0.002409352	0.104562043	0.646428445	NA	FALSE	Ak7
1255	NM_133692	96.78530367	0.009680063	0.087450804	0.76799473	0.976279558	FALSE	Pold3
1256	NM_138651	215.6240768	-0.031406959	0.086908187	0.38186117	0.890887317	FALSE	Cds2
1257	NM_030184	29.51220626	0.001133275	0.094888689	0.962267806	0.996101437	FALSE	Armc9
1258	NM_080444	0	0	0.104993669	NA	NA	FALSE	Asb10
1259	NM_016854	243.9839756	-0.03306753	0.091201388	0.31952777	0.869270173	FALSE	Ppp1r3c
1260	NM_001362711	83.23570256	0.022149134	0.092434195	0.457635549	0.911792209	FALSE	Slc22a5
1261	NR_073433	4.436294098	0.008891592	0.103706587	0.422745689	NA	FALSE	1600023N17Rik
1262	NM_001190704	0.161511991	-0.000636507	0.104865033	0.81327642	NA	FALSE	Dlk1
1263	NM_001253679	12.78631456	0.010717351	0.100470592	0.545023667	NA	FALSE	Slc7a7
1264	NM_001256886	0	0	0.104993669	NA	NA	FALSE	Gm3500
1265	NM_001347203	147.8684802	-0.015627988	0.08513343	0.658742777	0.959778352	FALSE	S100pbp
1266	NM_001331138	72.66815345	0.02728415	0.091926753	0.384713753	0.890887317	FALSE	Tcf7l2
1267	NM_007537	69.50595517	-0.052357903	0.103882612	0.100949378	0.700309561	FALSE	Bcl2l2
1268	NM_001331136	72.5085755	0.02812463	0.092137759	0.370592074	0.884552291	FALSE	Tcf7l2
1269	NM_001331135	72.66815345	0.02728415	0.091926753	0.384713753	0.890887317	FALSE	Tcf7l2
1270	NM_001331120	148.7204869	0.029947596	0.086560081	0.40468637	0.89601098	FALSE	Anxa4
1271	NM_001331143	72.5085755	0.02812463	0.092137759	0.370592074	0.884552291	FALSE	Tcf7l2
1272	NM_001346117	47.17081062	0.010145579	0.093223788	0.704701792	0.968165538	FALSE	Rgl1
1273	NM_011192	81.95074016	-0.025256951	0.090771147	0.428518665	0.898477275	FALSE	Psme3
1274	NM_001359470	1057.850718	-0.040670466	0.077387039	0.33422806	0.872569701	FALSE	Tmem19
1275	NM_001359471	1057.691217	-0.040770812	0.077421532	0.332965621	0.872569701	FALSE	Tmem19
1276	NM_001359472	1056.380722	-0.041238899	0.077405088	0.327898167	0.872227991	FALSE	Tmem19
1277	NM_001359476	54.10933239	-0.039315523	0.100113589	0.178202327	0.779224011	FALSE	Mrpl42
1278	NM_001359477	48.14795899	-0.033115657	0.099497639	0.225984393	0.82048864	FALSE	Mrpl42
1279	NM_001359484	201.5781271	0.004526339	0.082902704	0.901877417	0.990301408	FALSE	Herc4
1280	NM_007517	3163.410283	-0.125181054	0.100312397	0.010324765	0.380015877	FALSE	Aup1
1281	NM_001289798	565.5588996	-0.088243133	0.095304493	0.042007546	0.571482625	FALSE	Hadhb
1282	NM_001294262	7.189198285	-0.003511173	0.102291365	0.777955009	NA	FALSE	Agbl5
1283	NM_027514	83.15865777	0.005664392	0.08873785	0.856238334	0.985938895	FALSE	Pvr
1284	NM_029498	121.15913	0.042132245	0.091289795	0.231046178	0.824103146	FALSE	Zmym2
1285	NR_105743	0	0	0.104993669	NA	NA	FALSE	Mir3084-2
1286	NR_105743_2	0	0	0.104993669	NA	NA	FALSE	Mir3084-2
1287	NR_073167	66.54858331	0.043513119	0.099866578	0.157794952	0.760979596	FALSE	Nol8
1288	NM_001110211	162.0970953	0.038729417	0.087239714	0.293726025	0.85840496	FALSE	Anxa6
1289	NM_001204916	0	0	0.104993669	NA	NA	FALSE	H60c
1290	NM_001252471	146.1264234	0.032929832	0.09527876	0.277209491	0.85399015	FALSE	Sh3gl1
1291	NM_001252470	4.159974038	0.006440781	0.103290422	0.55718677	NA	FALSE	Cpt1c
1292	NM_001291783	230.356099	0.04979161	0.091231355	0.177049846	0.778823625	FALSE	Map2k7
1293	NM_001111142	0.652248424	0.00250254	0.104732981	0.562712855	NA	FALSE	Lrrc73
1294	NM_001034893	0.159577951	-0.000636507	0.104865033	0.81327642	NA	FALSE	Zfp936
1295	NM_001163262	87.83061179	-0.04540746	0.097341904	0.165498632	0.771513357	FALSE	Cmip
1296	NM_001146223	624.1087769	-0.104293422	0.114636428	0.017974318	0.449194972	FALSE	Dpy30
1297	NR_033456	0	0	0.104993669	NA	NA	FALSE	Gm4710
1298	NM_001177626	0	0	0.104993669	NA	NA	FALSE	Ect2
1299	NM_001252219	1556.352025	0.025644916	0.075730924	0.540866973	0.932282992	FALSE	Rpl31
1300	NM_001252218	1556.511603	0.02554253	0.075730874	0.542442242	0.933034899	FALSE	Rpl31
1301	NM_001271532	2342.628842	0.032396875	0.075756184	0.443152725	0.905050084	FALSE	Insig2
1302	NM_001271531	2399.73035	0.031009024	0.075617983	0.462758831	0.911827411	FALSE	Insig2
1303	NR_045501	0	0	0.104993669	NA	NA	FALSE	4921509O07Rik
1304	NM_001368392	0	0	0.104993669	NA	NA	FALSE	Prl7c1
1305	NM_001164201	0.159577951	-0.000636507	0.104865033	0.81327642	NA	FALSE	Cers3
1306	NM_001077398	3.846968981	0.001049629	0.10336201	0.911541686	NA	FALSE	Ldb2
1307	NM_001111267	2.646690364	-0.009064426	0.104896614	0.254685288	NA	FALSE	Ncoa7
1308	NM_001111110	944.6045598	0.048018851	0.086501397	0.216088277	0.809678735	FALSE	Cmah
1309	NM_001276502	345.0518341	0.046353341	0.083147109	0.248546269	0.84011687	FALSE	Vps13d
1310	NM_009633	23.68813047	-0.001532167	0.09738112	0.940770151	0.993241468	FALSE	Adra2b
1311	NM_011762	11.42337085	0.034817688	0.112592037	0.050191377	NA	FALSE	Zfp59
1312	NR_030429	0	0	0.104993669	NA	NA	FALSE	Mir802
1313	NM_001033132	240.9717113	-0.027740323	0.083058371	0.466258879	0.913437506	FALSE	Commd6
1314	NM_001164823	15.12724683	-0.042431576	0.116146534	0.037839545	NA	FALSE	Tmem42
1315	NM_001172114	114.4300782	0.133708219	0.15660544	0.004726522	0.291359249	FALSE	Traf7
1316	NM_001113395	0	0	0.104993669	NA	NA	FALSE	H2al2b
1317	NM_001166712	0	0	0.104993669	NA	NA	FALSE	Vmn1r151
1318	NM_030557	43.15947858	0.001988204	0.092842025	0.940210076	0.992964364	FALSE	Mynn
1319	NM_030554	2.955143708	4.17E-05	0.103349481	0.996478422	NA	FALSE	Rab27b
1320	NR_110364	5.07169658	-0.001027928	0.102443825	0.930600776	NA	FALSE	E230029C05Rik
1321	NM_146893	0	0	0.104993669	NA	NA	FALSE	Olfr1216
1322	NM_146892	0	0	0.104993669	NA	NA	FALSE	Olfr1223
1323	NM_146891	0	0	0.104993669	NA	NA	FALSE	Olfr1225
1324	NR_040651	0	0	0.104993669	NA	NA	FALSE	1700125G02Rik
1325	NR_040649	0.801757834	-0.005774892	0.105071418	0.198461288	NA	FALSE	1700045H11Rik
1326	NM_001310677	0.159501401	0.000633816	0.104864987	0.814051057	NA	FALSE	Bmp3
1327	NM_001310676	4.377458859	-0.011986705	0.104788324	0.251190182	NA	FALSE	Il6ra
1328	NM_001346045	6.361138831	0.012397377	0.103757356	0.337430386	NA	FALSE	Meis2
1329	NM_008423	0.492823573	-0.001197954	0.104732869	0.758412602	NA	FALSE	Kcnd1
1330	NM_008422	16.09893294	0.011492419	0.101202471	0.495821151	NA	FALSE	Kcnc3
1331	NM_009400	0.490812983	0.001236246	0.104734659	0.750715614	NA	FALSE	Tnfrsf18
1332	NM_008260	592.050324	0.005901566	0.081172727	0.876866161	0.987687387	FALSE	Foxa3
1333	NM_008259	103.6719499	0.04643677	0.099345382	0.147227532	0.751523651	FALSE	Foxa1
1334	NM_008258	142.0526621	0.019852159	0.086375393	0.56784348	0.938685996	FALSE	Jpt1
1335	NM_008256	15516.15839	-0.009525076	0.07245099	0.82370934	0.98249152	FALSE	Hmgcs2
1336	NM_009393	3.318496431	-0.01048991	0.104677273	0.276988203	NA	FALSE	Tnnc1
1337	NM_008464	0	0	0.104993669	NA	NA	FALSE	Klra6
1338	NM_008458	20.27350319	-0.011596747	0.099633729	0.545617148	NA	FALSE	Serpina3c
1339	NM_008457	0	0	0.104993669	NA	NA	FALSE	Klk1b8
1340	NM_008181	425.3868448	0.009042374	0.101695007	0.551120117	0.934423178	FALSE	Gsta1
1341	NM_001370871	0.330013555	0.001459135	0.104862779	0.619898958	NA	FALSE	Ankdd1a
1342	NM_009179	19.4653422	0.0069731	0.097869807	0.733908472	NA	FALSE	St3gal2
1343	NM_009321	433.9134755	-0.018497497	0.077583222	0.650021181	0.956896529	FALSE	Tbca
1344	NR_045062	0	0	0.104993669	NA	NA	FALSE	Gm11351
1345	NM_001289678	378.3229008	-0.027534856	0.080382532	0.48812718	0.920691918	FALSE	Pacsin3
1346	NM_001291182	0.159577951	-0.000636507	0.104865033	0.81327642	NA	FALSE	Ush1c
1347	NM_001329965	23451.24749	-0.059768941	0.084182477	0.150000934	0.753085546	FALSE	Hp
1348	NM_007543	575.8372614	-0.027910318	0.080296689	0.483069527	0.919613127	FALSE	Ceacam2
1349	NM_001331149	72.66815345	0.02728415	0.091926753	0.384713753	0.890887317	FALSE	Tcf7l2
1350	NM_001331148	72.66815345	0.02728415	0.091926753	0.384713753	0.890887317	FALSE	Tcf7l2
1351	NM_001331147	72.66815345	0.02728415	0.091926753	0.384713753	0.890887317	FALSE	Tcf7l2
1352	NM_007450	22.31444835	0.012384115	0.097643562	0.573574341	NA	FALSE	Slc25a4
1353	NM_007447	1216.892263	-0.018097922	0.083421575	0.624346714	0.951769035	FALSE	Ang
1354	NM_007446	1197.622317	-0.0004977	0.07991027	0.989799816	0.998710294	FALSE	Amy1
1355	NM_007542	746.8169335	-0.02046479	0.085414125	0.565464998	0.93795941	FALSE	Bgn
1356	NR_029815	0	0	0.104993669	NA	NA	FALSE	Mir19b-1
1357	NM_001165902	637.0488257	-0.080867727	0.097310107	0.051908251	0.587579988	FALSE	Ctnnb1
1358	NM_009984	2748.824922	-0.03509113	0.07966135	0.388542121	0.89192684	FALSE	Ctsl
1359	NM_009983	470.010697	-0.006684553	0.081907043	0.858721672	0.986727433	FALSE	Ctsd
1360	NM_011343	385.4624633	-0.039287448	0.082775432	0.31994258	0.869510099	FALSE	Sec61g
1361	NM_010856	0	0	0.104993669	NA	NA	FALSE	Myh6
1362	NM_011083	53.28037404	0.066804004	0.117447446	0.039135101	0.566010566	FALSE	Pik3c2a
1363	NR_029446	3.728351758	-0.003453463	0.103333683	0.727511616	NA	FALSE	6230400D17Rik
1364	NR_029445	0	0	0.104993669	NA	NA	FALSE	4930584F24Rik
1365	NM_001163268	6.789080586	-0.003626829	0.102222287	0.773868444	NA	FALSE	Lpar5
1366	NM_001163263	71.94751668	0.05096551	0.108538177	0.082261937	0.659037275	FALSE	Rnf20
1367	NR_110488	0	0	0.104993669	NA	NA	FALSE	Gm38509
1368	NM_001316739	72.34903701	0.00459141	0.091092335	0.872684916	0.987551843	FALSE	Prxl2a
1369	NR_045061	0	0	0.104993669	NA	NA	FALSE	4921525O09Rik
1370	NM_146095	0	0	0.104993669	NA	NA	FALSE	Rorb
1371	NM_009324	12.48158834	-0.01893838	0.10302896	0.285369867	NA	FALSE	Tbx2
1372	NM_009428	0	0	0.104993669	NA	NA	FALSE	Trpc5
1373	NM_001360365	111.9839755	-0.016746713	0.086481599	0.62566809	0.952065877	FALSE	Fam149b
1374	NM_019700	58.79531232	-0.004297136	0.092298259	0.874708375	0.987687387	FALSE	Pus1
1375	NM_019698	13.77701002	0.029198446	0.107876209	0.112464215	NA	FALSE	Aldh18a1
1376	NM_008112	1134.81944	-0.048243626	0.077296537	0.258597981	0.843719145	FALSE	Gdi2
1377	NM_007878	0	0	0.104993669	NA	NA	FALSE	Drd4
1378	NM_007877	0	0	0.104993669	NA	NA	FALSE	Drd3
1379	NM_007876	6.474210842	-0.001188458	0.102195976	0.923486679	NA	FALSE	Dpep1
1380	NM_008863	2.640599523	-0.007135386	0.104391467	0.388380726	NA	FALSE	Pkib
1381	NM_007770	0	0	0.104993669	NA	NA	FALSE	Crx
1382	NM_007769	0.34784933	-1.92E-06	0.104802676	0.999522501	NA	FALSE	Dmbt1
1383	NM_007938	0	0	0.104993669	NA	NA	FALSE	Epha6
1384	NM_001163356	0.336740408	0.001774822	0.1048446	0.581863139	NA	FALSE	Inka2
1385	NM_001163355	215.2544706	-0.009399789	0.083325865	0.796850891	0.980544696	FALSE	Rhot1
1386	NM_001243305	9.531444883	-0.003668821	0.101259055	0.801157425	NA	FALSE	Ncmap
1387	NM_001243240	16.04140854	-0.018905777	0.101820741	0.325650413	NA	FALSE	Cacfd1
1388	NR_040358	0	0	0.104993669	NA	NA	FALSE	Gm14204
1389	NR_040357	0	0	0.104993669	NA	NA	FALSE	Gm19276
1390	NM_001205044	74.02493561	0.00434483	0.090016338	0.884214266	0.988430778	FALSE	Jarid2
1391	NM_001253703	100.0545243	-0.027759295	0.088834942	0.413015586	0.89601098	FALSE	St7l
1392	NM_001301831	1.649107732	-0.007547029	0.10500026	0.236351003	NA	FALSE	Arhgap15
1393	NM_001346088	1.823038123	-0.001439288	0.104042621	0.843279388	NA	FALSE	Mag
1394	NM_001355747	110.3973397	0.039522554	0.091370554	0.252632224	0.841853288	FALSE	Zfp467
1395	NM_001355746	110.3973397	0.039522554	0.091370554	0.252632224	0.841853288	FALSE	Zfp467
1396	NR_110973	0.815771004	-0.001109493	0.104609765	0.811673015	NA	FALSE	Ranbp17
1397	NM_001177480	2.847676886	-0.001332921	0.103459789	0.884653413	NA	FALSE	Gm14391
1398	NM_009486	0	0	0.104993669	NA	NA	FALSE	Vmn2r89
1399	NM_001305158	71.68673379	0.013359254	0.093165767	0.62515129	0.951976817	FALSE	Pecam1
1400	NM_027406	6854.52131	0.020747722	0.081091811	0.592825142	0.94247628	FALSE	Aldh1l1
1401	NM_001159604	215.2899997	-0.011055971	0.085313105	0.751392978	0.974138401	FALSE	Pum1
1402	NM_001162540	1.381175678	-0.002219077	0.104465533	0.695579426	NA	FALSE	Stk32c
1403	NM_001166601	0	0	0.104993669	NA	NA	FALSE	Gm16430
1404	NM_001164607	315.7018055	-0.11578623	0.11409744	0.012896233	0.413764137	FALSE	Maf1
1405	NM_027581	0	0	0.104993669	NA	NA	FALSE	Lrrc63
1406	NM_027574	0.159577951	-0.000636507	0.104865033	0.81327642	NA	FALSE	Krt28
1407	NM_029638	0.159577951	-0.000636507	0.104865033	0.81327642	NA	FALSE	Aoc1
1408	NM_001243712	71.21157738	0.018698043	0.090612785	0.544169476	0.933281322	FALSE	Itch
1409	NM_001252478	20.34552697	0.004683653	0.098563788	0.806969705	NA	FALSE	Slc30a6
1410	NM_001252477	53.95498288	-0.02670816	0.094724114	0.356539158	0.881546837	FALSE	Prmt1
1411	NM_001285497	0.676739576	-0.000139096	0.104645595	0.974447698	NA	FALSE	Mpl
1412	NM_001285496	0.676739576	-0.000139096	0.104645595	0.974447698	NA	FALSE	Mpl
1413	NM_139228	0	0	0.104993669	NA	NA	FALSE	Rhbdl3
1414	NM_172714	49.84210378	-0.028657712	0.096008854	0.314482707	0.869066725	FALSE	Lin54
1415	NM_197889	0	0	0.104993669	NA	NA	FALSE	Ifnz
1416	NR_156443	245.8678791	-0.02822757	0.081983352	0.467027282	0.913457153	FALSE	Rpain
1417	NM_001357283	228.0250858	-0.038115815	0.084456403	0.321255538	0.870210687	FALSE	Arih2
1418	NM_001347213	54.81821641	-0.001408602	0.095537521	0.951424629	0.995058024	FALSE	Osbpl3
1419	NM_133978	19.21458057	0.01540319	0.100026455	0.44083871	NA	FALSE	Cmtm7
1420	NM_177289	24.88151946	0.019694083	0.099339947	0.37923014	0.889836465	FALSE	Cbfa2t3
1421	NM_146003	160.5171063	0.042659207	0.090314383	0.233971339	0.828030063	FALSE	Senp6
1422	NM_175450	554.6095395	0.004984025	0.077088553	0.902522434	0.990301408	FALSE	Wdr18
1423	NM_001145929	117.9696765	-0.038916286	0.096385445	0.214338795	0.808504052	FALSE	Thap3
1424	NM_001361009	43.830107	-0.004952173	0.092685085	0.853621532	0.985691569	FALSE	Mtpap
1425	NM_001081661	0	0	0.104993669	NA	NA	FALSE	Ube2dnl2
1426	NM_001347422	3.365505598	-0.006113321	0.104125665	0.474925043	NA	FALSE	Peli3
1427	NM_001195531	1.678447934	0.005139283	0.104515257	0.442756927	NA	FALSE	Gm5741
1428	NM_001177481	0	0	0.104993669	NA	NA	FALSE	Defa35
1429	NM_001244031	0	0	0.104993669	NA	NA	FALSE	Vmn1r90
1430	NM_001243938	0	0	0.104993669	NA	NA	FALSE	Gm3139
1431	NM_001243938_2	0	0	0.104993669	NA	NA	FALSE	Gm3139
1432	NM_001243938_3	0	0	0.104993669	NA	NA	FALSE	Gm3139
1433	NM_001370842	0	0	0.104993669	NA	NA	FALSE	Gm39653
1434	NM_001164575	2.876370314	0.001170009	0.103544053	0.895636918	NA	FALSE	Zfp169
1435	NR_045085	0	0	0.104993669	NA	NA	FALSE	Gm2721
1436	NR_110356	21.6962488	-0.019305548	0.099699577	0.377106644	NA	FALSE	Tmem241
1437	NM_001114140	27.94078279	0.00498077	0.095736933	0.829228371	0.98249152	FALSE	Tcf20
1438	NM_001159319	0.654696452	-8.40E-05	0.104652782	0.984394235	NA	FALSE	Cacnb1
1439	NM_001164576	2.539629905	-0.001392543	0.103685623	0.869881592	NA	FALSE	Zfp169
1440	NM_001242950	0	0	0.104993669	NA	NA	FALSE	H2al1d
1441	NM_001242950_2	0	0	0.104993669	NA	NA	FALSE	H2al1d
1442	NM_001242950_3	0	0	0.104993669	NA	NA	FALSE	H2al1d
1443	NM_001242950_4	0	0	0.104993669	NA	NA	FALSE	H2al1d
1444	NM_001242950_5	0	0	0.104993669	NA	NA	FALSE	H2al1d
1445	NM_001242950_6	0	0	0.104993669	NA	NA	FALSE	H2al1d
1446	NM_001242949	0	0	0.104993669	NA	NA	FALSE	H2al1c
1447	NM_001242949_2	0	0	0.104993669	NA	NA	FALSE	H2al1c
1448	NM_001285956	28.82548063	-0.006134952	0.095689305	0.792142706	0.980544696	FALSE	Podn
1449	NM_001277247	0	0	0.104993669	NA	NA	FALSE	Acr
1450	NM_001277246	0	0	0.104993669	NA	NA	FALSE	Acr
1451	NM_001313929	0	0	0.104993669	NA	NA	FALSE	Crhr1
1452	NM_001313928	0	0	0.104993669	NA	NA	FALSE	Crhr1
1453	NM_001313927	2694.398449	-0.097383661	0.091774736	0.03186045	0.533497117	FALSE	Asgr2
1454	NM_001313926	2697.698286	-0.097322478	0.091712273	0.031961481	0.533497117	FALSE	Asgr2
1455	NM_001347313	30.93544908	-0.034426808	0.103400457	0.169676392	0.775055512	FALSE	Tet3
1456	NM_001289682	0.660278378	-0.002542032	0.104733172	0.557982417	NA	FALSE	Arhgap33
1457	NM_001286552	204.7543582	0.024401169	0.086550067	0.487825985	0.920691918	FALSE	Nrap
1458	NM_001162428	0	0	0.104993669	NA	NA	FALSE	1700012B07Rik
1459	NM_175730	0	0	0.104993669	NA	NA	FALSE	Hoxc5
1460	NM_175696	5.66118166	-0.007687764	0.10288782	0.534478764	NA	FALSE	Pianp
1461	NM_175116	295.1343789	0.040145297	0.083292661	0.307372452	0.868060679	FALSE	Lpar6
1462	NM_175112	134.3060823	-0.064679269	0.098012254	0.086584293	0.663939098	FALSE	Rae1
1463	NM_133732	2128.679007	0.034023555	0.073324237	0.430248178	0.898686004	FALSE	4931406C07Rik
1464	NM_029074	142.9185186	0.050938024	0.093524311	0.157988696	0.761080978	FALSE	Cnep1r1
1465	NM_029068	6.300130781	0.007769595	0.102440078	0.559966177	NA	FALSE	Snx16
1466	NM_029067	0.159501401	0.000633816	0.104864987	0.814051057	NA	FALSE	Spata17
1467	NM_029057	40.16573624	-0.010900205	0.096558221	0.635386655	0.952065877	FALSE	Tbc1d30
1468	NM_133728	180.1009096	-0.029255564	0.090748933	0.371442735	0.884612356	FALSE	Asnsd1
1469	NM_133727	130.9166595	-0.006460395	0.089147951	0.834281982	0.982583086	FALSE	Kptn
1470	NM_001305797	1639.857725	-0.017014536	0.072961694	0.690366401	0.964956021	FALSE	F9
1471	NM_001271389	10.99837905	0.018333066	0.103812166	0.261404322	NA	FALSE	Ankra2
1472	NM_001271388	52.38056442	0.027388123	0.094943783	0.344574401	0.875433853	FALSE	Ankra2
1473	NM_001271405	303.7965083	0.029267636	0.082122894	0.450882621	0.910091625	FALSE	Capzb
1474	NM_001252252	134.0623856	0.02254169	0.087135533	0.512986337	0.925575588	FALSE	Nf2
1475	NM_001347361	279.3421452	-0.009045792	0.080779362	0.814017751	0.982232862	FALSE	Pex3
1476	NM_001272076	116.6606505	-0.03653361	0.090337756	0.290246161	0.85840496	FALSE	Trim24
1477	NM_001272064	117.3319612	-0.037641253	0.09065106	0.276353863	0.85399015	FALSE	Trim24
1478	NM_001310723	188.8421568	0.001560787	0.08273742	0.966178536	0.996101437	FALSE	Kmt5a
1479	NM_001310721	102.9801136	-0.022994114	0.089302188	0.482194138	0.919613127	FALSE	Cep57
1480	NM_001286015	0	0	0.104993669	NA	NA	FALSE	Csn1s1
1481	NM_001286720	428.1645835	-0.012060623	0.078069525	0.764617224	0.975965231	FALSE	Tsc2
1482	NM_001291037	11.23367814	0.004460473	0.100371522	0.784096791	NA	FALSE	Mapk7
1483	NM_001291036	11.23367814	0.004460473	0.100371522	0.784096791	NA	FALSE	Mapk7
1484	NM_001291035	11.23367814	0.004460473	0.100371522	0.784096791	NA	FALSE	Mapk7
1485	NM_001289496	0.814176234	0.001084537	0.104653926	0.804776058	NA	FALSE	Egflam
1486	NM_001289495	1.126036363	0.003263612	0.104633014	0.531951555	NA	FALSE	Txk
1487	NM_001289494	1.126036363	0.003263612	0.104633014	0.531951555	NA	FALSE	Txk
1488	NM_001290464	7.597219978	0.006444703	0.102036045	0.637867913	NA	FALSE	Adamts13
1489	NR_027808	17.57010467	0.025551715	0.105723163	0.163418184	NA	FALSE	Zfp862-ps
1490	NR_027803	0	0	0.104993669	NA	NA	FALSE	D6Ertd474e
1491	NR_033117	0	0	0.104993669	NA	NA	FALSE	Gm3020
1492	NM_147085	0	0	0.104993669	NA	NA	FALSE	Olfr571
1493	NM_147084	0	0	0.104993669	NA	NA	FALSE	Olfr639
1494	NM_147083	0	0	0.104993669	NA	NA	FALSE	Olfr622
1495	NM_147082	0	0	0.104993669	NA	NA	FALSE	Olfr609
1496	NM_147081	0	0	0.104993669	NA	NA	FALSE	Olfr610
1497	NM_001359198	36.54418472	-0.010493611	0.094487749	0.679238096	0.96142338	FALSE	Dnajb6
1498	NM_177615	356.8670103	-0.023269269	0.082172127	0.543091679	0.933281322	FALSE	Slc26a10
1499	NM_001355397	99.15828087	0.002225787	0.087397741	0.945457914	0.993321786	FALSE	Hspa14
1500	NM_001357893	72.30783189	0.042418954	0.096812825	0.186857835	0.78336554	FALSE	Fkbp11
1501	NM_001355396	322.506802	-0.022172574	0.078905252	0.581413485	0.940804358	FALSE	Nubp2
1502	NM_001355394	46.52867301	0.000852918	0.092930974	0.974204232	0.997340288	FALSE	Ndrg3
1503	NM_001355403	55.3247855	0.013598017	0.0921488	0.632838824	0.952065877	FALSE	Gbp3
1504	NM_001355392	46.52867301	0.000852918	0.092930974	0.974204232	0.997340288	FALSE	Ndrg3
1505	NM_001079909	30.36139513	0.011033672	0.095509893	0.649475356	0.956853544	FALSE	Fgfr1
1506	NM_001081078	0	0	0.104993669	NA	NA	FALSE	Lct
1507	NM_001161763	9949.843235	0.010972766	0.075556602	0.791745745	0.980544696	FALSE	Fmo5
1508	NM_001177774	121.3850435	-0.051568315	0.094316733	0.1505597	0.753085546	FALSE	Fbxw7
1509	NM_001177773	121.7095517	-0.05010089	0.093733036	0.161440543	0.768241493	FALSE	Fbxw7
1510	NR_040474	0	0	0.104993669	NA	NA	FALSE	D16Ertd519e
1511	NM_001205367	51.75419835	0.011590673	0.092743315	0.673583522	0.961028951	FALSE	Septin7
1512	NR_033123	1.662797467	0.000148287	0.104131726	0.98268933	NA	FALSE	4933409K07Rik
1513	NR_033123_2	0.824058605	0.001397775	0.104567074	0.777727618	NA	FALSE	4933409K07Rik
1514	NR_040372	0	0	0.104993669	NA	NA	FALSE	Gm14169
1515	NR_040528	0	0	0.104993669	NA	NA	FALSE	Gm9926
1516	NM_009970	24.56725809	0.00879148	0.096922008	0.690864864	0.965254226	FALSE	Csf2ra
1517	NM_010238	545.0454967	0.055721142	0.087257753	0.161040149	0.767905979	FALSE	Brd2
1518	NM_010237	13.69761869	0.00389042	0.099686072	0.822399388	NA	FALSE	Frk
1519	NM_134224	0	0	0.104993669	NA	NA	FALSE	Vmn1r202
1520	NM_021301	5.157404261	0.010585194	0.10436071	0.31408936	NA	FALSE	Slc15a2
1521	NM_001080131	167.804555	-0.032799582	0.09058526	0.328887982	0.872380641	FALSE	Tmpo
1522	NM_001160412	0	0	0.104993669	NA	NA	FALSE	Triml2
1523	NM_001291186	14.66311456	-0.00095306	0.098717446	0.959206441	NA	FALSE	Abr
1524	NM_024240	256.2508458	-0.031088053	0.082499446	0.422582804	0.89601098	FALSE	Gins4
1525	NM_026896	81.18442199	-0.009870449	0.088668574	0.754918068	0.974138401	FALSE	Med27
1526	NR_037204	0	0	0.104993669	NA	NA	FALSE	Mir1247
1527	NM_026679	270.3104746	0.028817141	0.092225262	0.360323566	0.881553628	FALSE	Tmem254a
1528	NR_131049	0.159577951	-0.000636507	0.104865033	0.81327642	NA	FALSE	1700012C14Rik
1529	NR_131048	0.638158704	-1.71E-06	0.104697033	0.999660495	NA	FALSE	2510003B16Rik
1530	NR_131051	0	0	0.104993669	NA	NA	FALSE	1700025J12Rik
1531	NR_131052	0	0	0.104993669	NA	NA	FALSE	4930586N03Rik
1532	NM_001039354	152.6512727	-0.039313528	0.092698458	0.243313552	0.836080651	FALSE	Lin7a
1533	NM_001033275	33.46387404	-0.007958346	0.094644531	0.7483702	0.974138401	FALSE	Gxylt1
1534	NM_001267872	0	0	0.104993669	NA	NA	FALSE	Zdbf2
1535	NM_001282737	242.8187166	-0.015907653	0.081955622	0.674712464	0.961323059	FALSE	Magoh
1536	NM_001359423	153.0946384	-0.010179704	0.083589553	0.77933474	0.979153205	FALSE	Tmem175
1537	NM_001359417	23.68570799	0.006163365	0.097427286	0.769061147	0.976279558	FALSE	Alkbh4
1538	NM_001359416	23.68570799	0.006163365	0.097427286	0.769061147	0.976279558	FALSE	Alkbh4
1539	NM_001359415	23.20720378	0.003436815	0.097316214	0.868944636	NA	FALSE	Alkbh4
1540	NM_001359414	23.68570799	0.006163365	0.097427286	0.769061147	0.976279558	FALSE	Alkbh4
1541	NM_001362033	0	0	0.104993669	NA	NA	FALSE	Arpp21
1542	NM_009292	0.159501401	0.000633816	0.104864987	0.814051057	NA	FALSE	Stra8
1543	NM_009350	0	0	0.104993669	NA	NA	FALSE	Adad1
1544	NM_026680	252.782761	0.056865634	0.089266876	0.146410307	0.751523651	FALSE	Golt1a
1545	NM_026679_2	253.1624387	0.047367201	0.093538162	0.178494455	0.779224011	FALSE	Tmem254a
1546	NM_026679_3	245.7539887	0.021975584	0.089106317	0.501819711	0.924460959	FALSE	Tmem254a
1547	NM_177915	0.165006777	0.000633816	0.104864987	0.814051057	NA	FALSE	Igsf1
1548	NM_001355754	10.83393976	-0.015834881	0.102889084	0.330724395	NA	FALSE	Myl4
1549	NM_001254744	18.06889904	-0.015096523	0.09959166	0.459676154	NA	FALSE	E030030I06Rik
1550	NM_001164358	1114.598789	0.147732089	0.131331171	0.00446292	0.291359249	FALSE	Slc25a25
1551	NM_001369070	662.5991954	0.031020761	0.078218884	0.450426962	0.910091625	FALSE	Srrm1
1552	NM_001254725	0	0	0.104993669	NA	NA	FALSE	Lce3e
1553	NM_001172064	18.40170154	-0.023695591	0.102837675	0.245896663	NA	FALSE	Lrrc56
1554	NM_001163729	423.0887045	0.004494545	0.078115082	0.910766985	0.991741537	FALSE	Klhdc3
1555	NM_001358058	4971.727068	-0.027518401	0.079365913	0.494556517	0.921792955	FALSE	Slc38a4
1556	NM_148949	0	0	0.104993669	NA	NA	FALSE	Tdpoz1
1557	NM_172644	183.34459	0.153063572	0.152426638	0.003500792	0.278582692	FALSE	Dars2
1558	NM_001310096	62.24669921	0.013907664	0.092524372	0.620890464	0.951014549	FALSE	Tmem218
1559	NM_001310088	101.0738758	0.074797934	0.112711532	0.040632847	0.570742762	FALSE	Adnp
1560	NM_001346512	6.549762688	0.02007095	0.107031329	0.108386602	NA	FALSE	Parp11
1561	NM_029590	0	0	0.104993669	NA	NA	FALSE	1700010D01Rik
1562	NM_029584	0.48400958	0.003037266	0.104863347	0.414057249	NA	FALSE	Zfp773
1563	NM_013716	42.52568248	0.0139404	0.094909224	0.585428834	0.941512346	FALSE	G3bp1
1564	NM_001360386	90.65797913	-0.028571922	0.091516686	0.371881113	0.884673529	FALSE	Stx3
1565	NM_001360385	162.2339348	-0.008335677	0.083469151	0.818640558	0.98249152	FALSE	Extl3
1566	NM_026987	226.8274024	0.019346999	0.087620318	0.565106553	0.937808139	FALSE	Dhx16
1567	NM_025935	97.76775221	0.011221479	0.088171705	0.727718972	0.973268781	FALSE	Tbc1d7
1568	NM_001357722	186.1240456	0.002619179	0.083008893	0.942943479	0.993321786	FALSE	Map3k4
1569	NM_001359214	0	0	0.104993669	NA	NA	FALSE	Svop
1570	NM_001357181	28.09757294	0.005788957	0.095799276	0.802108171	0.980544696	FALSE	Slc27a1
1571	NM_001357180	28.09757294	0.005788957	0.095799276	0.802108171	0.980544696	FALSE	Slc27a1
1572	NM_001167748	3.153599274	-0.001426458	0.103334509	0.881395107	NA	FALSE	Egfem1
1573	NM_008641	66.47243324	0.011476854	0.090600668	0.700072803	0.966371882	FALSE	Mast2
1574	NM_009702	50.47933831	0.073375318	0.123800762	0.026583199	0.514629767	FALSE	Aqr
1575	NM_146211	274.9463509	-0.055930479	0.086324658	0.163740071	0.768809245	FALSE	Colgalt1
1576	NM_153788	2.447814596	-0.001365132	0.103697119	0.871824171	NA	FALSE	Acap1
1577	NM_146776	0	0	0.104993669	NA	NA	FALSE	Olfr821
1578	NM_030074	82.76898414	0.005567714	0.088394995	0.860223202	0.986727433	FALSE	Zfp687
1579	NM_029792	0	0	0.104993669	NA	NA	FALSE	B3gat1
1580	NM_144842	234.4517935	0.071694961	0.097913702	0.069213964	0.632565138	FALSE	Zmym5
1581	NR_040341	221.8962022	-0.048343134	0.09002208	0.193340033	0.789608225	FALSE	Gm16157
1582	NM_001198765	46.75604794	-0.022745018	0.096315262	0.389508601	0.89192684	FALSE	Postn
1583	NM_001310529	0	0	0.104993669	NA	NA	FALSE	Zbbx
1584	NM_001291766	24.05754181	0.046788018	0.113862587	0.057475001	0.598375099	FALSE	Tfdp1
1585	NM_007636	273.483935	0.009806064	0.08132412	0.79680563	0.980544696	FALSE	Cct2
1586	NM_007635	18.5324155	0.011116361	0.098980157	0.577154251	NA	FALSE	Ccng2
1587	NM_007634	188.9110982	0.034675877	0.084866981	0.357994524	0.881553628	FALSE	Ccnf
1588	NM_008421	0	0	0.104993669	NA	NA	FALSE	Kcnc1
1589	NM_134205	0	0	0.104993669	NA	NA	FALSE	Vmn1r76
1590	NM_134204	0	0	0.104993669	NA	NA	FALSE	Vmn1r80
1591	NR_030416	0	0	0.104993669	NA	NA	FALSE	Mir675
1592	NR_040719	0	0	0.104993669	NA	NA	FALSE	4933433G15Rik
1593	NR_040682	0	0	0.104993669	NA	NA	FALSE	4933402J10Rik
1594	NM_008601	13.47347197	0.002096749	0.099611904	0.903387619	NA	FALSE	Mitf
1595	NM_013630	307.0015305	-0.00417404	0.079426471	0.915372787	0.991741537	FALSE	Pkd1
1596	NM_013903	0	0	0.104993669	NA	NA	FALSE	Mmp20
1597	NM_013775	0	0	0.104993669	NA	NA	FALSE	Tcl1b2
1598	NM_023544	1057.24589	0.019368648	0.077421608	0.635702278	0.952065877	FALSE	Rsc1a1
1599	NM_016675	212.741937	-0.047572998	0.087359791	0.214526556	0.808913988	FALSE	Cldn2
1600	NM_016674	374.830944	-0.036026606	0.088910694	0.308345645	0.8681498	FALSE	Cldn1
1601	NM_016791	60.03734167	-0.03008572	0.094906822	0.312144496	0.869066725	FALSE	Nfatc1
1602	NM_016788	153.9595781	0.019944981	0.086961949	0.560578939	0.937665239	FALSE	Tnk2
1603	NM_022554	2.910285825	-0.004427233	0.103854542	0.610247059	NA	FALSE	Pdlim5
1604	NM_016779	0	0	0.104993669	NA	NA	FALSE	Dmp1
1605	NM_133960	10932.5542	-0.080912838	0.083398357	0.068422009	0.631408901	FALSE	Ces2a
1606	NM_138758	0	0	0.104993669	NA	NA	FALSE	Tmlhe
1607	NM_138757	86.60341989	-0.023693913	0.089603224	0.467127069	0.913457153	FALSE	Ints13
1608	NM_177762	35.7239465	0.025024759	0.098861719	0.314114073	0.869066725	FALSE	Aak1
1609	NM_001359340	57.062111	-0.006148299	0.090647886	0.833469753	0.98249152	FALSE	Clasp1
1610	NM_001362506	0	0	0.104993669	NA	NA	FALSE	Trpm3
1611	NM_001362496	0	0	0.104993669	NA	NA	FALSE	Trpm3
1612	NM_001362505	0	0	0.104993669	NA	NA	FALSE	Trpm3
1613	NM_001357675	555.9174684	-0.007017093	0.084359112	0.843502555	0.984473775	FALSE	Cryz
1614	NM_001357667	24.43628143	-0.002300244	0.096257921	0.917486908	0.991741537	FALSE	Synj2
1615	NM_001303610	21.55691746	0.017836438	0.09922013	0.414195351	NA	FALSE	Hus1
1616	NM_001318131	0.161511991	-0.000636507	0.104865033	0.81327642	NA	FALSE	Mapk10
1617	NM_001293689	0	0	0.104993669	NA	NA	FALSE	Slc6a17
1618	NM_008020	1068.990604	-0.041523692	0.07514797	0.333665344	0.872569701	FALSE	Fkbp2
1619	NM_016757	720.6511841	0.013169319	0.076314195	0.749495585	0.974138401	FALSE	Wbp1
1620	NM_016756	54.66960297	0.014519426	0.092758766	0.603806901	0.946255563	FALSE	Cdk2
1621	NM_016754	10.69292786	-0.005426665	0.100849101	0.728522036	NA	FALSE	Mylpf
1622	NM_016753	6.934890031	0.012357169	0.103453612	0.359272526	NA	FALSE	Lxn
1623	NR_040342	84.88160478	-0.026278	0.091031227	0.409992068	0.89601098	FALSE	A330093E20Rik
1624	NM_001083331	20.33374527	0.004905558	0.097824736	0.808743732	NA	FALSE	Nup88
1625	NM_001331177	61.80507977	0.002017565	0.091427725	0.94289796	0.993321786	FALSE	Ggps1
1626	NM_022020	0.495118501	0.001039116	0.104761867	0.776033961	NA	FALSE	Rbp7
1627	NR_105834	0	0	0.104993669	NA	NA	FALSE	Mir6407
1628	NM_001101431	281.1432734	-0.032758982	0.084560663	0.384469383	0.890887317	FALSE	Mkrn2os
1629	NM_001256973	0	0	0.104993669	NA	NA	FALSE	Usp17le
1630	NM_001256522	1110.363771	0.006288847	0.075998767	0.878893302	0.987893501	FALSE	Tmem250-ps
1631	NM_001256521	1110.686795	0.006033469	0.076012785	0.883748054	0.988430778	FALSE	Tmem250-ps
1632	NM_001271343	274.7090995	0.021036599	0.081732991	0.583719452	0.941041529	FALSE	Ate1
1633	NM_001289478	27.58982093	0.011520104	0.09737845	0.602445049	0.945994876	FALSE	Papss1
1634	NM_001293716	220.1971658	0.003893705	0.08224934	0.916702068	0.991741537	FALSE	Pi4kb
1635	NM_001289652	347.6038786	-0.034067167	0.084525497	0.368171714	0.884552291	FALSE	Gid8
1636	NM_001289651	347.76338	-0.033813303	0.084463299	0.371830165	0.884673529	FALSE	Gid8
1637	NM_011904	0	0	0.104993669	NA	NA	FALSE	Tll2
1638	NR_105972	0	0	0.104993669	NA	NA	FALSE	Mir7005
1639	NR_105840	0	0	0.104993669	NA	NA	FALSE	Mir6413
1640	NM_001255998	0.319002802	0.001388875	0.104864253	0.632344291	NA	FALSE	Cacna1c
1641	NM_001007460	4.329116688	0.008063758	0.104002948	0.416151132	NA	FALSE	Zdhhc23
1642	NM_001243758	152.3885534	0.015056587	0.088107816	0.644953793	0.95670539	FALSE	Pde2a
1643	NM_009504	0.159501401	0.000633816	0.104864987	0.814051057	NA	FALSE	Vdr
1644	NM_009503	2120.965412	-0.049110769	0.086218283	0.209430122	0.805166328	FALSE	Vcp
1645	NM_029633	53.18630908	0.023034434	0.0938698	0.422837953	0.89601098	FALSE	Clasp2
1646	NM_133943	4900.453751	-0.001902709	0.074937519	0.963639669	0.996101437	FALSE	Hsd3b7
1647	NM_028462	0	0	0.104993669	NA	NA	FALSE	Fezf1
1648	NM_029632	684.1252148	0.016773605	0.075008489	0.689153113	0.964724351	FALSE	Ppp1r11
1649	NM_133937	1351.707805	-0.04707282	0.074523643	0.278593236	0.855022285	FALSE	Brk1
1650	NR_029659	0	0	0.104993669	NA	NA	FALSE	Mir130b
1651	NM_001081343	12.3878898	0.006082619	0.0998057	0.728147268	NA	FALSE	C9orf72
1652	NR_153114	4.601381566	0.01472999	0.105468418	0.180819109	NA	FALSE	Zfp202
1653	NM_001271017	87.20921643	-0.011767052	0.091255066	0.686363872	0.963326457	FALSE	Ube2w
1654	NR_106161	0.995715686	0.005060972	0.104878149	0.310489829	NA	FALSE	Mir7688
1655	NM_001166407	43.59255627	0.018823339	0.095390312	0.472779436	0.915288505	FALSE	Kif20a
1656	NM_001177579	0	0	0.104993669	NA	NA	FALSE	Gm10471
1657	NM_001362365	54.65523586	-0.013403805	0.092961777	0.626849301	0.952065877	FALSE	Gm45871
1658	NM_001364176	350.9277734	-0.035602922	0.080441176	0.377557139	0.889836465	FALSE	Trmt1
1659	NR_104305	239.0542341	-0.043639191	0.085535535	0.258487081	0.843719145	FALSE	Dph3
1660	NR_104304	268.7810661	-0.045229418	0.085264385	0.246098518	0.838772348	FALSE	Dph3
1661	NR_104303	235.2849567	-0.043490543	0.085715958	0.258666921	0.843719145	FALSE	Dph3
1662	NM_001369046	0	0	0.104993669	NA	NA	FALSE	Dab1
1663	NM_001370928	0.171733631	0.000633816	0.104864987	0.814051057	NA	FALSE	Ankrd31
1664	NR_029757	0	0	0.104993669	NA	NA	FALSE	Mir323
1665	NR_104093	156.9398752	-0.007708256	0.085753518	0.822266647	0.98249152	FALSE	Gtf2a2
1666	NR_029731	0	0	0.104993669	NA	NA	FALSE	Mirlet7f-1
1667	NR_030442	0	0	0.104993669	NA	NA	FALSE	Mir677
1668	NR_045694	0.176115699	-0.000636507	0.104865033	0.81327642	NA	FALSE	Gm4961
1669	NM_199018	42.02247623	-0.015572214	0.093814624	0.565197407	0.937808139	FALSE	Stard8
1670	NM_001360391	83.42061751	0.02919523	0.095049523	0.320756397	0.870210687	FALSE	Tjp2
1671	NM_199012	34.0881565	0.004003562	0.094210297	0.872458506	0.987551843	FALSE	Fchsd2
1672	NM_001357233	20.91363693	0.015634613	0.099203705	0.458337479	NA	FALSE	Mphosph6
1673	NM_198962	4.133252103	0.008190754	0.1038987	0.424475877	NA	FALSE	Hcrtr2
1674	NM_001359041	0	0	0.104993669	NA	NA	FALSE	Gabra4
1675	NM_001355373	88.73539561	-0.01485372	0.089863211	0.631461101	0.952065877	FALSE	Fubp1
1676	NM_001048139	3.18087265	-0.001571482	0.103325113	0.870009895	NA	FALSE	Bdnf
1677	NM_001048061	623.2644026	0.036791504	0.076804282	0.382022975	0.890887317	FALSE	Hnrnpab
1678	NM_001252565	0	0	0.104993669	NA	NA	FALSE	Oprl1
1679	NM_001289447	26.08755118	0.001886317	0.096209068	0.932437359	0.991795017	FALSE	Rad1
1680	NM_001289466	14.298046	-0.008625964	0.100314299	0.618202591	NA	FALSE	Sox17
1681	NM_001289830	0	0	0.104993669	NA	NA	FALSE	Nanog
1682	NM_001289828	0	0	0.104993669	NA	NA	FALSE	Nanog
1683	NM_001289817	15.24953746	-0.019010931	0.102484121	0.303165329	NA	FALSE	Ovol3
1684	NM_001310679	1.507190838	-0.004366505	0.10438596	0.522195351	NA	FALSE	Obsl1
1685	NM_001331221	41.75863005	-0.026282046	0.100879941	0.263971513	0.84581661	FALSE	Bmf
1686	NM_001346086	1.823038123	-0.001439288	0.104042621	0.843279388	NA	FALSE	Mag
1687	NM_001356359	127.7437887	-0.017001844	0.087736422	0.609018902	0.947929775	FALSE	Mcts1
1688	NM_001114328	236.7461194	-0.038755372	0.08431453	0.315281374	0.869066725	FALSE	Ccpg1
1689	NM_001159884	178.9175816	0.003728593	0.084157896	0.916658261	0.991741537	FALSE	Dnajb2
1690	NM_008743	86.20753852	-0.003283055	0.087880139	0.91845155	0.991741537	FALSE	Nthl1
1691	NR_106201	16.52135134	0.00823525	0.09914587	0.664066573	NA	FALSE	Mir8099-2
1692	NM_001159628	0.324584728	-1.83E-06	0.104811865	0.999534314	NA	FALSE	Heph
1693	NM_001199243	1.16525763	-0.001281678	0.10435021	0.83092322	NA	FALSE	Kcnip4
1694	NM_001199242	1.16525763	-0.001281678	0.10435021	0.83092322	NA	FALSE	Kcnip4
1695	NM_001253883	178.6191266	0.047274995	0.09113296	0.193913279	0.790401275	FALSE	Pkm
1696	NM_001253888	0.813836964	-0.001243553	0.104563962	0.80120041	NA	FALSE	Tssk4
1697	NM_001253887	0.963116725	-0.002269177	0.104606202	0.648144349	NA	FALSE	Apbb1
1698	NM_001277867	34.36501197	0.004870131	0.095772785	0.832556169	0.98249152	FALSE	Mphosph9
1699	NM_001253688	618.3255723	0.002087344	0.077716853	0.958711423	0.996091307	FALSE	Immt
1700	NM_001253782	4.286809385	-0.007423285	0.103540605	0.490858797	NA	FALSE	Prlr
1701	NM_001253781	1267.364158	-0.040827509	0.077842062	0.330449015	0.872569701	FALSE	Prlr
1702	NM_008813	97.55535507	-0.032059745	0.092320673	0.31932942	0.869270173	FALSE	Enpp1
1703	NM_022995	21.35550859	-0.008008356	0.097655339	0.70285817	NA	FALSE	Pmepa1
1704	NR_131892	48.83356302	0.023890182	0.095492868	0.385278205	0.890887317	FALSE	Mtrr
1705	NR_045561	12.79938183	-0.006487105	0.100329847	0.698408325	NA	FALSE	Csf3r
1706	NR_125903	772.7800606	-0.048258888	0.081661814	0.239805965	0.834396215	FALSE	Sumo3
1707	NR_125731	12.3231108	0.002107739	0.099648058	0.90255667	NA	FALSE	Hipk1
1708	NM_030147	26.96825784	-0.010149255	0.0965943	0.656040967	0.959236058	FALSE	Brd8
1709	NM_172583	0.478733853	-0.002537041	0.104866551	0.456625115	NA	FALSE	Tmem63c
1710	NM_001313734	389.8210789	-0.067034391	0.089937513	0.100259665	0.700309561	FALSE	Apool
1711	NM_001313733	449.4975224	-0.073343537	0.090039983	0.079788471	0.655604333	FALSE	Apool
1712	NM_001302393	135.5421377	-0.023352523	0.085459238	0.515243239	0.925575588	FALSE	Ppt2
1713	NM_001290576	17.3624422	-0.005395035	0.098553771	0.7796546	NA	FALSE	Pbx3
1714	NM_001302389	21.6531466	-0.027652647	0.103123064	0.211025923	NA	FALSE	Plpp2
1715	NM_001290573	148.0238572	0.01058051	0.086736022	0.752576724	0.974138401	FALSE	Kmt2b
1716	NM_010780	0	0	0.104993669	NA	NA	FALSE	Cma1
1717	NM_001038500	0	0	0.104993669	NA	NA	FALSE	Esp1
1718	NM_144878	12.66490933	0.008225782	0.10039381	0.629927785	NA	FALSE	Fmo4
1719	NM_134073	55.05229996	0.003820631	0.091422329	0.892375325	0.990085522	FALSE	Kctd9
1720	NM_175118	159.1250951	-0.074162593	0.100664566	0.059352482	0.602360569	FALSE	Dusp28
1721	NM_172842	1.436201558	-0.008718751	0.105572927	0.075633405	NA	FALSE	Lax1
1722	NM_175115	37.38616108	-0.021076932	0.096612341	0.411159273	0.89601098	FALSE	Ikzf5
1723	NM_134156	77.43677043	0.047543085	0.097929609	0.150691628	0.753085546	FALSE	Actn1
1724	NM_145528	526.3147433	-0.033549721	0.081023699	0.399900788	0.894837149	FALSE	Atg13
1725	NM_175109	304.3355209	0.002478227	0.08152852	0.94768682	0.993540032	FALSE	Rps19bp1
1726	NM_172371	19.27641766	0.01979525	0.101595788	0.320260551	NA	FALSE	Slc16a13
1727	NM_207302	511.4097445	-0.025352654	0.078025373	0.534951555	0.93210881	FALSE	Zranb1
1728	NM_001039093	79.28459291	-0.01388162	0.092560861	0.621013459	0.951014549	FALSE	Tom1l2
1729	NM_001042407	46.19520321	0.025242822	0.095201579	0.369974326	0.884552291	FALSE	Pex10
1730	NM_001166383	25.88207639	0.023778611	0.101476479	0.276768646	0.85399015	FALSE	Rad52
1731	NM_011632	52.11436569	0.042158938	0.10020656	0.16206053	0.768241493	FALSE	Traf3
1732	NM_011631	5270.066309	-0.050059411	0.077639265	0.241420258	0.835174408	FALSE	Hsp90b1
1733	NM_001364422	0.519582961	0.001175395	0.10475769	0.751594756	NA	FALSE	Nrg1
1734	NM_001364421	0.519582961	0.001175395	0.10475769	0.751594756	NA	FALSE	Nrg1
1735	NM_001198949	129.8707035	0.004792791	0.086195111	0.887186785	0.989179716	FALSE	Ralbp1
1736	NM_001198913	34.26840688	-0.005683933	0.096379946	0.799092279	0.980544696	FALSE	Arhgef2
1737	NM_001159573	18.71732555	-0.001658677	0.098027682	0.932878933	NA	FALSE	Fip1l1
1738	NM_183283	0	0	0.104993669	NA	NA	FALSE	Smco1
1739	NM_001170454	129.8572479	0.035779808	0.0882094	0.317215256	0.869066725	FALSE	Tada2b
1740	NM_001347642	1652.228138	-0.020434219	0.076466887	0.621600655	0.951337619	FALSE	Wbp2
1741	NM_010770	0	0	0.104993669	NA	NA	FALSE	Matn3
1742	NM_001004761	0	0	0.104993669	NA	NA	FALSE	Gpr158
1743	NR_073378	14.77155726	-0.00331762	0.099199557	0.85408442	NA	FALSE	Gm8363
1744	NM_009684	8.306134527	0.005226827	0.101758751	0.707149272	NA	FALSE	Apaf1
1745	NM_010346	454.8964466	-0.02578967	0.080958432	0.511047996	0.925575588	FALSE	Grb7
1746	NM_009700	19.39896497	0.002672621	0.098653878	0.887082779	NA	FALSE	Aqp4
1747	NM_173015	60.88341933	-0.004692076	0.091436545	0.86816682	0.987551843	FALSE	Mon1b
1748	NM_175228	0	0	0.104993669	NA	NA	FALSE	Dipk2b
1749	NM_001271447	144.1677552	-0.040609258	0.090825274	0.247462406	0.838772348	FALSE	Enox2
1750	NM_001253367	0.985159849	-0.002561481	0.104572414	0.625688586	NA	FALSE	Kcnma1
1751	NM_001271437	51.40622513	0.001875563	0.091873017	0.945916103	0.993321786	FALSE	Haghl
1752	NM_001163791	36.25398547	-0.027260416	0.100225222	0.2661221	0.846313725	FALSE	Orc6
1753	NM_001276396	0	0	0.104993669	NA	NA	FALSE	Ube2dnl1
1754	NM_001276360	32.19283084	0.038810219	0.106893272	0.116456989	0.716368355	FALSE	Camsap1
1755	NM_001276764	222.7171887	0.015463258	0.084178059	0.668954921	0.960027526	FALSE	Dst
1756	NM_001290994	0	0	0.104993669	NA	NA	FALSE	Usp29
1757	NM_001290993	59.05275346	-0.04467497	0.100749761	0.146018972	0.751523651	FALSE	Slc30a4
1758	NM_178934	0.482601932	-0.003029986	0.104863262	0.414710122	NA	FALSE	Slc2a12
1759	NM_194446	555.4244521	-0.056790321	0.084810278	0.164753389	0.76990021	FALSE	Cdk10
1760	NM_001355182	84.61727951	-0.015799524	0.089531277	0.6150216	0.950404616	FALSE	Hnrnpr
1761	NM_172445	10.07065058	0.008396836	0.101191101	0.595568073	NA	FALSE	Wdr37
1762	NM_023524	97.32654804	-0.021070717	0.088665498	0.522648208	0.927344752	FALSE	Tfpt
1763	NM_017462	318.1780274	-0.08019027	0.093219425	0.058193351	0.598375099	FALSE	Polg
1764	NR_040512	0	0	0.104993669	NA	NA	FALSE	1700010K23Rik
1765	NM_007806	85.73903474	0.004631329	0.088852292	0.881614624	0.988377648	FALSE	Cyba
1766	NM_007885	6.857321568	0.010086736	0.103215412	0.429271909	NA	FALSE	Slc26a2
1767	NM_007884	0	0	0.104993669	NA	NA	FALSE	Epyc
1768	NM_007883	320.6548663	0.033297662	0.083163213	0.388319232	0.89192684	FALSE	Dsg2
1769	NM_001347442	0.161511991	-0.000636507	0.104865033	0.81327642	NA	FALSE	Htr7
1770	NM_001347441	10.39955323	0.0038514	0.10035007	0.812358852	NA	FALSE	Vldlr
1771	NM_001347439	326.3485032	-0.039267601	0.085781062	0.299251129	0.861232893	FALSE	Smarca2
1772	NM_008983	490.1197113	-0.123329261	0.106129737	0.010758928	0.384392592	FALSE	Ptprk
1773	NM_170673	0	0	0.104993669	NA	NA	FALSE	Cpne9
1774	NM_022000	11816.64961	0.067767727	0.08036808	0.119979082	0.716368355	FALSE	Gnas
1775	NM_028040	35.59141159	0.006085372	0.095299072	0.797928801	0.980544696	FALSE	Rpusd4
1776	NM_001356970	84.75408046	-0.009462793	0.088469463	0.76594227	0.975965231	FALSE	Ppp6r2
1777	NM_172161	133.7366585	0.088452992	0.11962023	0.024191701	0.505223625	FALSE	Irak2
1778	NM_029619	72.91342774	-0.032729319	0.094199991	0.29132993	0.85840496	FALSE	Msrb2
1779	NM_029617	0.850483796	-0.001382885	0.104557741	0.782080668	NA	FALSE	Knl1
1780	NM_001204241	1.976859429	0.004774406	0.10430762	0.513450282	NA	FALSE	Clec4a3
1781	NM_001166360	0.65589631	8.71E-05	0.104652379	0.983844275	NA	FALSE	6030458C11Rik
1782	NM_001271583	117.988059	-0.009870314	0.086080315	0.772423723	0.976532195	FALSE	Smim10l1
1783	NM_001271582	96.56263477	0.007943677	0.087422902	0.80822643	0.981325007	FALSE	Smim10l1
1784	NM_001164212	25.96317105	0.003725543	0.09691943	0.861813684	0.986727433	FALSE	Rerg
1785	NM_001163310	148.1036039	-0.002956308	0.084154795	0.933856493	0.991795017	FALSE	Rit1
1786	NM_001163308	18.85121546	0.019589195	0.102200658	0.305061212	NA	FALSE	Pcgf2
1787	NM_001163307	18.85121546	0.019589195	0.102200658	0.305061212	NA	FALSE	Pcgf2
1788	NM_001168660	1747.807263	0.075555815	0.086655766	0.079185072	0.652969228	FALSE	Apol9b
1789	NM_001161714	7.521952826	-0.018297618	0.105563311	0.178558084	NA	FALSE	Tgm1
1790	NM_001160222	376.9323509	0.03545738	0.08007981	0.381522059	0.890887317	FALSE	Pum2
1791	NM_001271810	0.171733631	0.000633816	0.104864987	0.814051057	NA	FALSE	Pcdh11x
1792	NM_001177659	60.15942578	-0.051770928	0.10419658	0.10110632	0.700309561	FALSE	Odf2
1793	NM_001101603	0	0	0.104993669	NA	NA	FALSE	Gm8439
1794	NM_001101600	0	0	0.104993669	NA	NA	FALSE	Gm7616
1795	NM_001039137	29.22977374	0.001038362	0.094895616	0.965410313	0.996101437	FALSE	Scoc
1796	NM_001136079	0.8308887	-0.003876773	0.104786142	0.410602566	NA	FALSE	Ptger4
1797	NM_001146199	34.02561768	-0.000885673	0.094784369	0.970664751	0.997036823	FALSE	Ptpn21
1798	NM_001164524	0	0	0.104993669	NA	NA	FALSE	Serpinb9c
1799	NR_105949	0	0	0.104993669	NA	NA	FALSE	Mir6983
1800	NM_001271687	1.01582477	0.005608594	0.104907908	0.28483298	NA	FALSE	Kcnj15
1801	NM_001285825	23.71429708	0.024303629	0.102014649	0.259722898	0.844655633	FALSE	Snrpa
1802	NM_001358780	5.605260331	-0.002536689	0.102265106	0.837315708	NA	FALSE	Matn2
1803	NM_001360973	0	0	0.104993669	NA	NA	FALSE	Mro
1804	NM_001360629	207.7587537	-0.063342075	0.092220028	0.107395125	0.709608033	FALSE	Hspbp1
1805	NM_001360628	0.159577951	-0.000636507	0.104865033	0.81327642	NA	FALSE	Lrrn4cl
1806	NM_029588	2.467820438	0.004053969	0.103859695	0.63508383	NA	FALSE	H2al1m
1807	NM_011210	23.67657349	-0.007566302	0.097841527	0.714171628	NA	FALSE	Ptprc
1808	NM_026701	3692.690392	-0.033794714	0.076864389	0.419700844	0.89601098	FALSE	Pbld1
1809	NM_007539	0	0	0.104993669	NA	NA	FALSE	Bdkrb1
1810	NM_007538	2.835527584	0.012102577	0.105454534	0.169364911	NA	FALSE	Opn1sw
1811	NM_007533	4393.768803	-0.02080779	0.07168925	0.629881901	0.952065877	FALSE	Bckdha
1812	NM_007532	0	0	0.104993669	NA	NA	FALSE	Bcat1
1813	NM_011985	1.144211408	0.003651966	0.104599742	0.511809413	NA	FALSE	Mmp23
1814	NM_001289655	4.691927087	0.017193228	0.106547962	0.112089975	NA	FALSE	Fhod3
1815	NM_146924	0	0	0.104993669	NA	NA	FALSE	Olfr476
1816	NM_145994	38.40409145	0.037482201	0.102637132	0.163685275	0.768809245	FALSE	Abi1
1817	NM_172402	57.30801586	-0.009489465	0.09207381	0.734424934	0.974138401	FALSE	Slc25a32
1818	NM_134163	4.302215915	0.002737309	0.102893745	0.801933831	NA	FALSE	Mbnl3
1819	NM_134160	0	0	0.104993669	NA	NA	FALSE	Mcoln3
1820	NM_001346538	1342.002654	-0.030344931	0.074605781	0.47597019	0.916574593	FALSE	Cyp4f15
1821	NM_001164624	9.749828453	0.005473973	0.101214613	0.7150346	NA	FALSE	Zfp809
1822	NR_029437	2.637034565	0.008281572	0.104436748	0.3485636	NA	FALSE	4933406I18Rik
1823	NM_172203	29.73858508	-0.016020953	0.097694382	0.48555771	0.92049333	FALSE	Nox1
1824	NM_178638	0.352231397	-0.001602127	0.104860487	0.595360423	NA	FALSE	Tmem108
1825	NM_133228	17.2491631	0.004352353	0.098269033	0.82392018	NA	FALSE	Zfp87
1826	NR_163697	6.596201873	-0.002478074	0.101923851	0.849746155	NA	FALSE	Gm6637
1827	NM_001357282	350.8623802	-0.02607216	0.081682684	0.501743923	0.924460959	FALSE	Dlg1
1828	NM_001357281	350.8623802	-0.02607216	0.081682684	0.501743923	0.924460959	FALSE	Dlg1
1829	NM_001357280	24.05662368	-0.020938762	0.099725167	0.351299387	0.879103909	FALSE	Tmem38a
1830	NM_001357277	3256.55014	-0.091617436	0.083440413	0.044530342	0.572547824	FALSE	Dhrs3
1831	NM_001356529	621.598791	0.041404665	0.080501443	0.310843977	0.869066725	FALSE	Ubxn4
1832	NM_181680	72.1343097	-0.040745852	0.100273018	0.168906292	0.775055512	FALSE	Dsg1c
1833	NM_175219	0.159501401	0.000633816	0.104864987	0.814051057	NA	FALSE	C130026I21Rik
1834	NM_023543	200.5050467	-0.068144963	0.092080763	0.091226686	0.676321647	FALSE	Chn2
1835	NM_025607	1257.413987	0.067653089	0.082170577	0.116660678	0.716368355	FALSE	Rnf181
1836	NM_025602	51.35429154	-0.031259769	0.098463794	0.254679054	0.842200742	FALSE	Ccdc59
1837	NR_027506	0	0	0.104993669	NA	NA	FALSE	Speer5-ps1
1838	NM_019993	4133.793355	0.044723355	0.072881123	0.306337957	0.867624362	FALSE	Aldh9a1
1839	NM_175183	7.88865197	0.004127165	0.102044925	0.752644064	NA	FALSE	Atxn7l2
1840	NM_015731	363.6273952	-0.04258714	0.085938287	0.265491457	0.846313725	FALSE	Atp9a
1841	NR_045154	0	0	0.104993669	NA	NA	FALSE	E130008D07Rik
1842	NR_045083	0.159501401	0.000633816	0.104864987	0.814051057	NA	FALSE	AI197445
1843	NM_001177977	5.55540837	0.005156824	0.103069258	0.641070811	NA	FALSE	Acsm2
1844	NM_001310039	3.308443483	0.002463425	0.103275596	0.802867163	NA	FALSE	Clcf1
1845	NR_040305	15.98442901	0.028416669	0.106389389	0.143128675	NA	FALSE	Gm2061
1846	NM_008586	2.775564297	-0.00933667	0.105012051	0.230973834	NA	FALSE	Mep1b
1847	NM_010189	2850.813375	-0.095207323	0.092652515	0.034144751	0.54417168	FALSE	Fcgrt
1848	NM_025481	132.9759862	0.010832572	0.087140351	0.744194592	0.974138401	FALSE	Smurf2
1849	NM_027341	4.82368744	-0.003255559	0.102817094	0.771196379	NA	FALSE	Dzip3
1850	NM_021328	92.94312592	0.028620052	0.090736787	0.380139849	0.890274841	FALSE	Bin3
1851	NM_025630	120.1369361	-0.016875451	0.086986384	0.61860336	0.951014549	FALSE	Aggf1
1852	NM_026696	133.5040882	0.004435735	0.086522082	0.894526735	0.990301408	FALSE	0610030E20Rik
1853	NM_013612	77.30148345	0.019746905	0.095940649	0.446120886	0.907908504	FALSE	Slc11a1
1854	NR_155355	1.019236629	-0.005169115	0.104887338	0.303194776	NA	FALSE	D230017M19Rik
1855	NR_155445	0	0	0.104993669	NA	NA	FALSE	4930563J15Rik
1856	NM_001357427	0.161511991	-0.000636507	0.104865033	0.81327642	NA	FALSE	Adcy10
1857	NM_148941	0	0	0.104993669	NA	NA	FALSE	Elovl4
1858	NR_040354	0	0	0.104993669	NA	NA	FALSE	Pcsk2os1
1859	NR_029915	0	0	0.104993669	NA	NA	FALSE	Mir376b
1860	NR_030706	0	0	0.104993669	NA	NA	FALSE	Cdr1os
1861	NR_027352	0.65783035	8.11E-05	0.104613316	0.985742205	NA	FALSE	Vash2
1862	NR_037588	2.697170574	0.00258306	0.103723443	0.763229973	NA	FALSE	Cahm
1863	NR_029723	0	0	0.104993669	NA	NA	FALSE	Mir200a
1864	NR_029720	0	0	0.104993669	NA	NA	FALSE	Mir192
1865	NR_131975	0	0	0.104993669	NA	NA	FALSE	AY702103
1866	NR_133649	0.34784933	-1.92E-06	0.104802676	0.999522501	NA	FALSE	Gm11532
1867	NM_001160415	9.364792302	0.0157076	0.103357619	0.310836283	NA	FALSE	Apobec3
1868	NM_001177837	9.054205988	0.010709171	0.102406688	0.462495131	NA	FALSE	Smox
1869	NM_001289604	0	0	0.104993669	NA	NA	FALSE	Klra3
1870	NM_001293660	173.9834707	0.053841773	0.090278665	0.158195798	0.76187507	FALSE	Uimc1
1871	NR_040754	0	0	0.104993669	NA	NA	FALSE	4930546K05Rik
1872	NM_001316694	0	0	0.104993669	NA	NA	FALSE	Ica1l
1873	NM_008320	50.56400852	-0.017558476	0.093087089	0.533914339	0.932000418	FALSE	Irf8
1874	NM_008319	0	0	0.104993669	NA	NA	FALSE	Icam5
1875	NR_040523	0.333245622	-1.87E-06	0.104808407	0.999529835	NA	FALSE	1700025N23Rik
1876	NM_001172154	35.3740158	-0.024204463	0.097723887	0.344484509	0.875433853	FALSE	Dnase1l1
1877	NM_001252591	0	0	0.104993669	NA	NA	FALSE	Smpx
1878	NM_001252588	458.3964632	-0.072261625	0.088041633	0.086853288	0.665208612	FALSE	Tspan4
1879	NM_001252583	13.90013394	-0.000227781	0.099187155	0.989839347	NA	FALSE	Zfp410
1880	NM_001316322	2.627140743	-0.005422023	0.103891341	0.54492749	NA	FALSE	Ldhb
1881	NM_001316711	365.1765528	-0.049447088	0.085452494	0.211020987	0.806982737	FALSE	Nkiras1
1882	NM_001316686	4.17492942	0.003667025	0.1030464	0.732166791	NA	FALSE	Sh3bp1
1883	NR_153768	30.99785615	0.014570692	0.097148119	0.529647374	0.931610098	FALSE	Mus81
1884	NR_157109	0.171733631	0.000633816	0.104864987	0.814051057	NA	FALSE	Ldah
1885	NM_001368623	0.511809348	-0.003244503	0.104871069	0.391939115	NA	FALSE	Bspry
1886	NM_001368428	93.29165476	0.027054488	0.089672301	0.414189771	0.89601098	FALSE	Tatdn1
1887	NM_010077	0	0	0.104993669	NA	NA	FALSE	Drd2
1888	NM_013733	17.71554614	0.005963267	0.099274115	0.744544704	NA	FALSE	Chaf1a
1889	NM_020518	0.808670858	0.001207269	0.104608698	0.796450297	NA	FALSE	Vsig2
1890	NM_020516	0	0	0.104993669	NA	NA	FALSE	Slc16a8
1891	NM_013731	730.0189918	-0.047163697	0.088751352	0.209280446	0.805166328	FALSE	Sgk2
1892	NM_001018087	0	0	0.104993669	NA	NA	FALSE	Ldoc1
1893	NM_001013833	3.130699944	-0.006118402	0.103887204	0.509219238	NA	FALSE	Prkg1
1894	NM_023140	163.1872011	-0.034485732	0.085725167	0.353377882	0.880864254	FALSE	Glrx3
1895	NM_028607	41.34704839	-0.007179272	0.093253881	0.785415306	0.980517142	FALSE	Bloc1s2
1896	NM_001362571	0.159501401	0.000633816	0.104864987	0.814051057	NA	FALSE	Ebf1
1897	NR_033482	0	0	0.104993669	NA	NA	FALSE	Gm6938
1898	NR_003523	0.161511991	-0.000636507	0.104865033	0.81327642	NA	FALSE	H2afy3
1899	NR_003376	310.1732038	0.051291609	0.08289919	0.209786006	0.805166328	FALSE	Gm7367
1900	NM_001164676	13.28756005	-0.001819543	0.100196155	0.910994804	NA	FALSE	Zfp229
1901	NM_001142738	0	0	0.104993669	NA	NA	FALSE	Pcdh15
1902	NM_001159529	628.9044522	-0.113732981	0.131393522	0.010703981	0.384392592	FALSE	Cox7a2l
1903	NM_011369	0.835880088	-0.001304851	0.104559171	0.793160609	NA	FALSE	Shcbp1
1904	NM_016911	1.003494371	0.007318617	0.105285512	0.129239968	NA	FALSE	Srpx
1905	NM_019543	152.6991139	-0.030925604	0.087353204	0.384065816	0.890887317	FALSE	Pigp
1906	NM_001271799	0	0	0.104993669	NA	NA	FALSE	Pcdh9
1907	NR_157102	46.45629766	-0.000435208	0.093065346	0.986752442	0.997820371	FALSE	Zfp410
1908	NM_145558	565.5588996	-0.088243133	0.095304493	0.042007546	0.571482625	FALSE	Hadhb
1909	NM_001355585	26.02706811	0.017476704	0.099183412	0.421803349	0.89601098	FALSE	Pik3r3
1910	NM_001355584	26.02706811	0.017476704	0.099183412	0.421803349	0.89601098	FALSE	Pik3r3
1911	NM_008118	0	0	0.104993669	NA	NA	FALSE	Cblif
1912	NM_001290717	7.120274639	-0.000940587	0.101662438	0.944430478	NA	FALSE	Sytl4
1913	NM_025313	3094.422139	-0.073161152	0.082386601	0.09413301	0.686744918	FALSE	Atp5d
1914	NM_018739	516.2997007	-0.084923953	0.086809673	0.055331088	0.597564357	FALSE	Rp9
1915	NM_025441	32.88349671	0.0231593	0.098284305	0.348871129	0.87904507	FALSE	Nemf
1916	NR_037991	0	0	0.104993669	NA	NA	FALSE	Gm2762
1917	NM_001167885	45.76229745	0.024571312	0.097680862	0.340291315	0.875433853	FALSE	Kmt5b
1918	NM_001290716	139.5284129	-0.06833699	0.104248805	0.063583516	0.623020332	FALSE	Suv39h1
1919	NM_001290713	64.16820826	-0.024157597	0.095238788	0.385167344	0.890887317	FALSE	Stag2
1920	NM_001145300	0	0	0.104993669	NA	NA	FALSE	Mgat4e
1921	NM_001134300	2.830477124	0.003654285	0.103733594	0.678309916	NA	FALSE	Nol4l
1922	NM_001160180	359.8977293	0.029440653	0.081420871	0.453330634	0.91088618	FALSE	Tor1aip2
1923	NM_001347525	45.11564665	-0.02032914	0.095064355	0.450400751	0.910091625	FALSE	Ktn1
1924	NM_001347501	0	0	0.104993669	NA	NA	FALSE	Unc5d
1925	NR_037259	0	0	0.104993669	NA	NA	FALSE	Mir669a-8
1926	NM_001104620	0	0	0.104993669	NA	NA	FALSE	Vmn2r8
1927	NM_001104619	0	0	0.104993669	NA	NA	FALSE	Vmn2r6
1928	NM_001162375	4.787210944	-0.001168585	0.102727735	0.916423501	NA	FALSE	Miga1
1929	NM_001163730	0	0	0.104993669	NA	NA	FALSE	Gm9125
1930	NM_028262	421.9294929	-0.023920087	0.078439641	0.555428315	0.934423178	FALSE	Setd3
1931	NM_001110807	21.4605606	0.011005792	0.097674085	0.610701774	NA	FALSE	Capn12
1932	NM_026851	631.1107979	0.031420015	0.080957805	0.428711528	0.898686004	FALSE	Mrpl52
1933	NM_021434	215.7847222	-0.066408608	0.090802896	0.100251239	0.700309561	FALSE	Gpr180
1934	NM_026106	62.8723242	-0.016035515	0.094088056	0.550908495	0.934423178	FALSE	Dr1
1935	NM_026846	438.8021094	-0.142001248	0.116221219	0.005475922	0.300133392	FALSE	Zfand2b
1936	NM_025828	1577.312941	-0.002469159	0.073153108	0.953627716	0.995465416	FALSE	Lman2
1937	NM_026844	193.9923446	-0.096995845	0.110607682	0.02378837	0.505223625	FALSE	Cmc2
1938	NM_025821	2102.433197	-0.018440408	0.074316955	0.662565783	0.960027526	FALSE	Carhsp1
1939	NM_026841	0	0	0.104993669	NA	NA	FALSE	Prr32
1940	NM_026840	2.031490062	-9.85E-05	0.103980946	0.989390734	NA	FALSE	Pdgfrl
1941	NM_013866	57.67680409	-0.00923967	0.093463951	0.726066678	0.973183577	FALSE	Zfp385a
1942	NR_040670	0	0	0.104993669	NA	NA	FALSE	BC039966
1943	NM_001177616	0	0	0.104993669	NA	NA	FALSE	Arpp21
1944	NM_001177615	0	0	0.104993669	NA	NA	FALSE	Arpp21
1945	NR_040473	0	0	0.104993669	NA	NA	FALSE	4930440C22Rik
1946	NM_001285503	147.5060247	0.012751598	0.08458922	0.7204681	0.971551761	FALSE	Nde1
1947	NR_037283	0.994570758	0.002688066	0.104570016	0.612618222	NA	FALSE	Mir3101
1948	NR_037282	0	0	0.104993669	NA	NA	FALSE	Mir3100
1949	NR_033213	0	0	0.104993669	NA	NA	FALSE	1700111N16Rik
1950	NM_053253	3.812880751	-0.009082058	0.104025012	0.38367974	NA	FALSE	Zmynd10
1951	NR_132655	2.801980033	-0.004071821	0.103717404	0.650409892	NA	FALSE	Gm35978
1952	NR_132621	4.484552388	-0.009542618	0.103716991	0.402974367	NA	FALSE	Cd46
1953	NM_001285942	724.0332612	-0.034001284	0.075372154	0.423365329	0.89601098	FALSE	Eif3k
1954	NM_001285940	125.8294858	-0.06966457	0.10256142	0.064494038	0.625771502	FALSE	Fez2
1955	NR_046040	0	0	0.104993669	NA	NA	FALSE	1700009C05Rik
1956	NM_001253755	11.83617665	0.008061415	0.100559126	0.630586819	NA	FALSE	Tdrd3
1957	NM_001284398	24.09608757	-0.005875648	0.097066925	0.78405813	0.980346162	FALSE	Septin4
1958	NM_001308167	73.91389808	-0.044724955	0.099743131	0.152724583	0.753391814	FALSE	Sh3bp5l
1959	NM_001291166	4.972176784	-0.020074251	0.107661048	0.076419006	NA	FALSE	Apba2
1960	NM_001308095	172.3999395	0.063563851	0.092599472	0.105443546	0.706852792	FALSE	Nadsyn1
1961	NM_001308091	577.3672687	-0.014463328	0.077833576	0.720909617	0.971676481	FALSE	Smim4
1962	NM_001291249	180.5186221	0.019658211	0.084908885	0.584291529	0.941041529	FALSE	Cpsf4
1963	NR_131242	0	0	0.104993669	NA	NA	FALSE	Nlrp5
1964	NR_151505	810.4339429	-0.039313967	0.075827057	0.356089163	0.880885782	FALSE	Abhd12
1965	NM_011538	3.84403142	-0.003441148	0.103517008	0.71416287	NA	FALSE	Tbx6
1966	NR_028520	0.319002802	0.001388875	0.104864253	0.632344291	NA	FALSE	Gm10451
1967	NR_028517	0	0	0.104993669	NA	NA	FALSE	Scarna10
1968	NM_001356497	1.781084489	0.000991725	0.104258838	0.876174002	NA	FALSE	Slc24a3
1969	NM_001358905	180.4628355	0.018794647	0.088434487	0.567106602	0.938191363	FALSE	Rbm10
1970	NM_001358904	181.8033215	0.019460442	0.088503363	0.553820664	0.934423178	FALSE	Rbm10
1971	NM_001356504	21.37853386	-0.011766671	0.098270297	0.576196286	NA	FALSE	Cdc123
1972	NM_001356503	21.37853386	-0.011766671	0.098270297	0.576196286	NA	FALSE	Cdc123
1973	NM_001359265	0.326518768	-1.84E-06	0.104811089	0.999533305	NA	FALSE	Scml4
1974	NM_001358592	0	0	0.104993669	NA	NA	FALSE	Chrdl1
1975	NM_001359672	0.502968663	0.003177107	0.1048683	0.39909708	NA	FALSE	Ppfia2
1976	NM_001358577	377.6298799	-0.021813752	0.080682814	0.577231417	0.939995163	FALSE	B4galnt1
1977	NM_001359677	0.824058605	0.001397775	0.104567074	0.777727618	NA	FALSE	Ppfia2
1978	NM_001362450	118.7949352	0.042504167	0.097712156	0.179446162	0.779224011	FALSE	Cpsf7
1979	NM_001355518	17.46362788	-0.016073546	0.09999724	0.427854308	NA	FALSE	Rps21
1980	NM_001355569	606.8005962	0.006482763	0.079233666	0.869438254	0.987551843	FALSE	Cdk11b
1981	NM_001360173	671.8567076	0.028426822	0.077790686	0.489682737	0.921113866	FALSE	Hnrnpc
1982	NM_001360172	667.7795268	0.029776029	0.077738665	0.470432768	0.913727916	FALSE	Hnrnpc
1983	NM_001359985	78.83568523	0.019537284	0.091700508	0.514327145	0.925575588	FALSE	Stard13
1984	NM_001357963	75.26111417	0.029501108	0.091762227	0.356799473	0.881553628	FALSE	Lysmd4
1985	NM_001357962	0.34784933	-1.92E-06	0.104802676	0.999522501	NA	FALSE	Lysmd4
1986	NM_001251834	0	0	0.104993669	NA	NA	FALSE	Zkscan8
1987	NM_001163582	0	0	0.104993669	NA	NA	FALSE	Prom1
1988	NM_001163755	0	0	0.104993669	NA	NA	FALSE	Skor1
1989	NM_001285952	65.23609003	0.034398241	0.096848757	0.246012481	0.838772348	FALSE	Fyb2
1990	NM_001276461	41.08892801	0.009586806	0.093777254	0.712957114	0.969443583	FALSE	Asap1
1991	NM_001290543	0.989952663	-0.002792388	0.104532686	0.613760345	NA	FALSE	Acer2
1992	NM_001291074	515.301803	0.008342791	0.080903485	0.827756931	0.98249152	FALSE	Nsfl1c
1993	NM_001368980	0	0	0.104993669	NA	NA	FALSE	Mlip
1994	NM_001368978	0	0	0.104993669	NA	NA	FALSE	Mlip
1995	NM_001368977	0	0	0.104993669	NA	NA	FALSE	Mlip
1996	NM_001368976	0	0	0.104993669	NA	NA	FALSE	Mlip
1997	NM_025272	241.9633127	-0.094482625	0.106968624	0.027452567	0.516685978	FALSE	Atp6v0e
1998	NM_134022	0.478580753	0.001015166	0.104766774	0.77861028	NA	FALSE	6330403K07Rik
1999	NM_013806	958.932078	-0.013650244	0.07561886	0.742725887	0.974138401	FALSE	Abcc2
[truncated: 42,447 more rows]
